# Supplementary material for: The wtf meiotic driver gene family has unexpectedly persisted for over 100 million years
Source: eLife. 2022 Oct 13;11:e81149. doi: 10.7554/eLife.81149 (PMC9562144; doi:10.7554/eLife.81149)
Supplement: Figure 1—source data 1. — Fasta file containing the partial genome assembly of S. osmophilus from this study. [file elife-81149-fig1-data1.zip]

Archive with 2 entries (2 files):
- Figure 1-source data 1.fasta
- __MACOSX/._Figure 1-source data 1.fasta
