# Supplementary material for: The wtf meiotic driver gene family has unexpectedly persisted for over 100 million years
Source: eLife. 2022 Oct 13;11:e81149. doi: 10.7554/eLife.81149 (PMC9562144; doi:10.7554/eLife.81149)
Supplement: Figure 1—source data 2. — We used the Augustus program (Stanke et al., 2006) to predict S. osmophilus gene annotations using a model based on S. octosporus genes. Augustus generated a GFF file with all the predicted genes. [file elife-81149-fig1-data2.zip › Figure 1-source data 2.gff]

# This output was generated with AUGUSTUS (version 3.3.3).
# AUGUSTUS is a gene prediction tool written by M. Stanke (mario.stanke@uni-greifswald.de),
# O. Keller, S. König, L. Gerischer, L. Romoth and Katharina Hoff.
# Please cite: Mario Stanke, Mark Diekhans, Robert Baertsch, David Haussler (2008),
# Using native and syntenically mapped cDNA alignments to improve de novo gene finding
# Bioinformatics 24: 637-644, doi 10.1093/bioinformatics/btn013
# No extrinsic information on sequences given.
# Initializing the parameters using config directory /usr/share/augustus/config/ ...
# schizosaccharomyces_pombe version. Using default transition matrix.
# Looks like /data/www/webaugustus/webdata/augpred/predELu2yHjS/genome.fa is in fasta format.
# We have hints for 0 sequences and for 0 of the sequences in the input set.
#
# ----- prediction on sequence number 1 (length = 2158250, name = tig00000002_pilon_x4) -----
#
# Predicted genes for sequence number 1 on both strands
# start gene g1
tig00000002_pilon_x4	AUGUSTUS	gene	1879	2960	0.96	+	.	g1
tig00000002_pilon_x4	AUGUSTUS	transcript	1879	2960	0.96	+	.	g1.t1
tig00000002_pilon_x4	AUGUSTUS	start_codon	1879	1881	.	+	0	transcript_id "g1.t1"; gene_id "g1";
tig00000002_pilon_x4	AUGUSTUS	initial	1879	2525	1	+	0	transcript_id "g1.t1"; gene_id "g1";
tig00000002_pilon_x4	AUGUSTUS	terminal	2588	2960	0.96	+	1	transcript_id "g1.t1"; gene_id "g1";
tig00000002_pilon_x4	AUGUSTUS	intron	2526	2587	1	+	.	transcript_id "g1.t1"; gene_id "g1";
tig00000002_pilon_x4	AUGUSTUS	CDS	1879	2525	1	+	0	transcript_id "g1.t1"; gene_id "g1";
tig00000002_pilon_x4	AUGUSTUS	CDS	2588	2957	0.96	+	1	transcript_id "g1.t1"; gene_id "g1";
tig00000002_pilon_x4	AUGUSTUS	stop_codon	2958	2960	.	+	0	transcript_id "g1.t1"; gene_id "g1";
# coding sequence = [atgcaagccaaccatcaaaatacaccacaaatcagtgatggaccctcagcgcccgcacaaaagtcaatctcaaaagaga
# aattactaccttgcaagtatcgaactggtcgtgttttgggcggcggaagttattcggtcgtcaaagaagccgttcacgtcgaaacaaaagagttgtat
# gcagcgaagattataaacaagaagctagttgagaaaaagcctgaatttgtaaaaaacgaaatcactattttaaaacgaatttcatgtggacaccccaa
# cattcttcgccttgttgactattttgagactgtaaataacttgtacctaatcaccgagcttgctactggcggcgaactcttcgaccgaatttgtgctc
# aagggtcattctatgaagcggatgccgctaggctcatacgcacgactgcctctgccgttaattacctgcatgaaaacggaattgttcatcgtgaccta
# aagccagaaaatttactttatcgttctaaagacccagaatctgagctgttaattgctgattttgggctatcccaattctatgatgattcacaatacta
# catgttaatgacagcttgtggtactcccgagtatatggcgccagaaatatttcgacgcgtcggttatggaaaatctgtagatatttggtctatcggtg
# taataacttacttcttgctatgcggatattccccgtttgtgcgatcttcacaggtagaagtcattgaagcagtcttggcaaaccaatatgaatttcac
# gaagcttactggtccggtgtctcttctactgcaaaagattttattcgtaaatgtttggaagatgacccggcgaaacgattgactgctatagaagccat
# acagcatccgtttctttctacaaagatcccggccactgcaaacctgcttcccaaagttcgagaaaactttaatgcacgtaagaagtttagaaaagcct
# ttaatgctgtacgggccttcaatactttaaagaaagacatcgaaccaaaatctcgctag]
# protein sequence = [MQANHQNTPQISDGPSAPAQKSISKEKLLPCKYRTGRVLGGGSYSVVKEAVHVETKELYAAKIINKKLVEKKPEFVKN
# EITILKRISCGHPNILRLVDYFETVNNLYLITELATGGELFDRICAQGSFYEADAARLIRTTASAVNYLHENGIVHRDLKPENLLYRSKDPESELLIA
# DFGLSQFYDDSQYYMLMTACGTPEYMAPEIFRRVGYGKSVDIWSIGVITYFLLCGYSPFVRSSQVEVIEAVLANQYEFHEAYWSGVSSTAKDFIRKCL
# EDDPAKRLTAIEAIQHPFLSTKIPATANLLPKVRENFNARKKFRKAFNAVRAFNTLKKDIEPKSR]
# end gene g1
###
# start gene g2
tig00000002_pilon_x4	AUGUSTUS	gene	3374	5365	.	-	.	g2
tig00000002_pilon_x4	AUGUSTUS	transcript	3374	5365	1	-	.	g2.t1
tig00000002_pilon_x4	AUGUSTUS	stop_codon	3374	3376	.	-	0	transcript_id "g2.t1"; gene_id "g2";
tig00000002_pilon_x4	AUGUSTUS	single	3374	5365	1	-	0	transcript_id "g2.t1"; gene_id "g2";
tig00000002_pilon_x4	AUGUSTUS	CDS	3377	5365	1	-	0	transcript_id "g2.t1"; gene_id "g2";
tig00000002_pilon_x4	AUGUSTUS	start_codon	5363	5365	.	-	0	transcript_id "g2.t1"; gene_id "g2";
# coding sequence = [atggaaatatcaaaaaatcgatacttaaactcaaagccgtcggataaacgctctcaacagcggtcaaaatcctctcaat
# taacggctccgccaacaattttgcaaaagggtgtttcctattggtctaaggtactcgctgttacgacctggagcctttttgaaagcaacccttccaat
# ccgtttgtcaatcctgtgagccgttttttaagaagtttatcccatccttttgtaagaccaaagttaactccagccaattttggcaactggattacgtc
# gcaaatccatcatgagccttccgtgccagctccattaccggaaagtcttttgcgtgaaattcccgacagcaatgataccccatatagtttgctagatg
# gatatgaagtatcagaaacgaaatcggataacctatcattgaaagcaaaaaacagtggatcatctgctggtgctttaaaacaggaatcgcaaaattca
# aatatcagccaagcgtcgagtaatgacgcttctcctgcttcccaacatcgattcctcgtcaattattgcagaaagcttcatgtccgtagaaatgtgca
# cacaagtgaactagtgcaaattgatgccgagctatctaaactgcatttacgacgtcgacaagtcctcaacaagctgaatcatacggaagataaatgtt
# tagaatatgactcccaattgacttccttagaaaagcaggtcttagaagtcgactccaaggaattgatcgatgactatgttgaagggaatgtttcccaa
# gactctacaacagccacaggtgcattccagtatagttcgaacgattcccagaaattaactgctgtaaataaaggaacgccttctggtgctgctcctac
# ttcggcttctaatgatttagcgtcagattatctaaatttttctgctgcctcggctagtgaagaaaatcaaaaagatgaacagccgacaaccttaagtc
# ttatatcaggaactccagtaaaacaatttcaagctcattcttcgcctataactagcctagatttttctcatccctttggtaatctcgttaccgcatct
# ttagacaaaaccgtcaaggtctgggacatggccggtgtcgtctgtttgggacaactggagggacatgaggattatgtttcttgtttggcaatgcagga
# ctcctttatcgctactggatcaatggactctagtgtacgtctgtggaacttggagaatggaacattgcaaaatacaaaagaacactccccttctaatg
# aacttaatggtaatgatgagaaagccaaaagtcatacgaaagataatgctaccactattttgtcttcccacactggtcctgttaccgctctcactttg
# tcttctgatgatgttttacttactggtgctaatgataaaacggttcgccagtgggatattataacaggtagatgcatacaaacgctggactttgtctg
# ggctgatactcaagatccctctccaaaattaaccacagtgaatgatcctacttattctatcacaaatgaaccatttatacgtgctttggattgtttag
# atgctgccgttgctagtggtactgtagacggtcttattcgcatatgggatttaagagttggattacctgtgagaagtttttttggacatactgctcca
# gttagtacgcttcaatttgactccaactacctttactctggaagctttgataactctgtacgtatttgggatttacgtagtggatcacctctggatat
# aataccaatggaaaagcgtgtgtcatctttgagagtatgcgaaggtcgacttgctgtcgccgctgaagatccaagtatccgtgttttcgatgtcaatt
# cgcatcgcacatggatttgtagtgactaccctcaaaacattttgaataacagtgttctcggtgaggtcactcctacatatcttcaatacagagatcga
# tttttggttgatggtaaaaccgacggatccgttagtatattctcggcttaa]
# protein sequence = [MEISKNRYLNSKPSDKRSQQRSKSSQLTAPPTILQKGVSYWSKVLAVTTWSLFESNPSNPFVNPVSRFLRSLSHPFVR
# PKLTPANFGNWITSQIHHEPSVPAPLPESLLREIPDSNDTPYSLLDGYEVSETKSDNLSLKAKNSGSSAGALKQESQNSNISQASSNDASPASQHRFL
# VNYCRKLHVRRNVHTSELVQIDAELSKLHLRRRQVLNKLNHTEDKCLEYDSQLTSLEKQVLEVDSKELIDDYVEGNVSQDSTTATGAFQYSSNDSQKL
# TAVNKGTPSGAAPTSASNDLASDYLNFSAASASEENQKDEQPTTLSLISGTPVKQFQAHSSPITSLDFSHPFGNLVTASLDKTVKVWDMAGVVCLGQL
# EGHEDYVSCLAMQDSFIATGSMDSSVRLWNLENGTLQNTKEHSPSNELNGNDEKAKSHTKDNATTILSSHTGPVTALTLSSDDVLLTGANDKTVRQWD
# IITGRCIQTLDFVWADTQDPSPKLTTVNDPTYSITNEPFIRALDCLDAAVASGTVDGLIRIWDLRVGLPVRSFFGHTAPVSTLQFDSNYLYSGSFDNS
# VRIWDLRSGSPLDIIPMEKRVSSLRVCEGRLAVAAEDPSIRVFDVNSHRTWICSDYPQNILNNSVLGEVTPTYLQYRDRFLVDGKTDGSVSIFSA]
# end gene g2
###
# start gene g3
tig00000002_pilon_x4	AUGUSTUS	gene	6464	8083	0.1	+	.	g3
tig00000002_pilon_x4	AUGUSTUS	transcript	6464	8083	0.1	+	.	g3.t1
tig00000002_pilon_x4	AUGUSTUS	start_codon	6464	6466	.	+	0	transcript_id "g3.t1"; gene_id "g3";
tig00000002_pilon_x4	AUGUSTUS	initial	6464	6493	0.46	+	0	transcript_id "g3.t1"; gene_id "g3";
tig00000002_pilon_x4	AUGUSTUS	internal	7491	7516	0.55	+	0	transcript_id "g3.t1"; gene_id "g3";
tig00000002_pilon_x4	AUGUSTUS	terminal	7711	8083	0.57	+	1	transcript_id "g3.t1"; gene_id "g3";
tig00000002_pilon_x4	AUGUSTUS	intron	6494	7490	0.48	+	.	transcript_id "g3.t1"; gene_id "g3";
tig00000002_pilon_x4	AUGUSTUS	intron	7517	7710	0.25	+	.	transcript_id "g3.t1"; gene_id "g3";
tig00000002_pilon_x4	AUGUSTUS	CDS	6464	6493	0.46	+	0	transcript_id "g3.t1"; gene_id "g3";
tig00000002_pilon_x4	AUGUSTUS	CDS	7491	7516	0.55	+	0	transcript_id "g3.t1"; gene_id "g3";
tig00000002_pilon_x4	AUGUSTUS	CDS	7711	8080	0.57	+	1	transcript_id "g3.t1"; gene_id "g3";
tig00000002_pilon_x4	AUGUSTUS	stop_codon	8081	8083	.	+	0	transcript_id "g3.t1"; gene_id "g3";
# coding sequence = [atgatggaacgaaaaataggcgttcaagacactagacctgctgttgcagccgtcagaccctacttccactggaccacca
# ccagcaaaatcatacacgccccatttatatgcccatccatttggattccaaatccaacaggtaatggggcaatagacgacagtgagccaaataaaggt
# aatcaggagcattggtccaatacggccacgttcagcggcggcaccggtaaacaacgcgaccgtaatggccgcgaacattccttggaagtttgcgaaca
# caagttcggaaacgttgttgcttcctggcgagtagtctgccaaagtccgaaggaaggcaaaatgacggagattgccaatatacccagaagtgccggtt
# tgagaaaaggcaagggaataaccccagaaataccattgaaacatagttatgcatag]
# protein sequence = [MMERKIGVQDTRPAVAAVRPYFHWTTTSKIIHAPFICPSIWIPNPTGNGAIDDSEPNKGNQEHWSNTATFSGGTGKQR
# DRNGREHSLEVCEHKFGNVVASWRVVCQSPKEGKMTEIANIPRSAGLRKGKGITPEIPLKHSYA]
# end gene g3
###
# start gene g4
tig00000002_pilon_x4	AUGUSTUS	gene	6806	8377	.	-	.	g4
tig00000002_pilon_x4	AUGUSTUS	transcript	6806	8377	1	-	.	g4.t1
tig00000002_pilon_x4	AUGUSTUS	stop_codon	6806	6808	.	-	0	transcript_id "g4.t1"; gene_id "g4";
tig00000002_pilon_x4	AUGUSTUS	single	6806	8377	1	-	0	transcript_id "g4.t1"; gene_id "g4";
tig00000002_pilon_x4	AUGUSTUS	CDS	6809	8377	1	-	0	transcript_id "g4.t1"; gene_id "g4";
tig00000002_pilon_x4	AUGUSTUS	start_codon	8375	8377	.	-	0	transcript_id "g4.t1"; gene_id "g4";
# coding sequence = [atggctcatacacatactcctcctacacctgtttctctagataccactccagtaatgaaagaagttgtgacaaactata
# taacttcttttgcatcctccgcgactccaactggaagtagcggtggtgatgttcggcaggaaaacctcaacaagttttttgacaatggtaatattagc
# tggatgctcacatcgacatgtttgtgtttaattatggtacctggtgttgcctttttctattctggacttgcccgccgtaaaaatacgttagccttaat
# tatgctttctatgctcggtctatgcataactatgtttcaatggtatttctggggttattcccttgccttttctcaaaccggcacttctgggtatattg
# gcaatctccgtcattttgccttccttcggactttggcagactactcgccaggaagcaacaacgtttccgaacttgtgttcgcaaacttccaaggaatg
# ttcgcggccattacggtcgcgttgtttaccggtgccgccgctgaacgtggccgtattggaccaatgctcctgattacctttatttggctcactgtcgt
# ctattgccccattacctgttggatttggaatccaaatggatgggcatataaatggggcgtgtatgattttgctggtggtggtccagtggaagtagggt
# ctggttttgctgctttagcttacaccgtctgtttaggccgtcgttccaagtttttagctgaacaatatcgtcctcattccgtactgaacgtcgttttg
# ggaactgctcttctttggtttggttggctcgggtttaacggtggcagcgcttatggatcgaaccttcgtgcagcaatagctatcaccaacacaaacct
# gacggctgcaacagcaggtctagtctgggtcgttcaagactttatatttaaaactcgaaagtggaccaccattggcttttgttctggtgtagtagctg
# gtttggttgcagctactccttgtgcaggattcgtaagtcctcatgcttctttggccattggtgcagttaccggtctaatttgtaattgggccattttg
# ttaaagacgcacatgaagattgacgacgccatggatatttttgctattcacggcgttgctggttttgttggtaccattttgaatggtctttttgccgt
# tgactacatagcggctatggacggaacattagtcggtgacaatgccattcgaggtggatggttcaatcatcattggcgccaattgggattacaagtgg
# cctacatttgtgcggttgcagcgtatgattttgttgttacttttattattttatttattgcagataaaatccccttcttgcagattcgtgttactcct
# gacgcggaagaaatcggtgtggacgcagaccaaattggtgaatatgcgtttgattatattgaagagcgacgtgattataagcaatggaagatctcgcc
# ttctggtattcctgaagaaatcgtagtatctaatggaattccccaccctacaggcaacattgcggctcccggtaaagtattagaagtagctaatcaac
# cgaatattgatttttctgtttaa]
# protein sequence = [MAHTHTPPTPVSLDTTPVMKEVVTNYITSFASSATPTGSSGGDVRQENLNKFFDNGNISWMLTSTCLCLIMVPGVAFF
# YSGLARRKNTLALIMLSMLGLCITMFQWYFWGYSLAFSQTGTSGYIGNLRHFAFLRTLADYSPGSNNVSELVFANFQGMFAAITVALFTGAAAERGRI
# GPMLLITFIWLTVVYCPITCWIWNPNGWAYKWGVYDFAGGGPVEVGSGFAALAYTVCLGRRSKFLAEQYRPHSVLNVVLGTALLWFGWLGFNGGSAYG
# SNLRAAIAITNTNLTAATAGLVWVVQDFIFKTRKWTTIGFCSGVVAGLVAATPCAGFVSPHASLAIGAVTGLICNWAILLKTHMKIDDAMDIFAIHGV
# AGFVGTILNGLFAVDYIAAMDGTLVGDNAIRGGWFNHHWRQLGLQVAYICAVAAYDFVVTFIILFIADKIPFLQIRVTPDAEEIGVDADQIGEYAFDY
# IEERRDYKQWKISPSGIPEEIVVSNGIPHPTGNIAAPGKVLEVANQPNIDFSV]
# end gene g4
###
# start gene g5
tig00000002_pilon_x4	AUGUSTUS	gene	9076	10434	.	-	.	g5
tig00000002_pilon_x4	AUGUSTUS	transcript	9076	10434	0.9	-	.	g5.t1
tig00000002_pilon_x4	AUGUSTUS	stop_codon	9076	9078	.	-	0	transcript_id "g5.t1"; gene_id "g5";
tig00000002_pilon_x4	AUGUSTUS	terminal	9076	9219	0.93	-	0	transcript_id "g5.t1"; gene_id "g5";
tig00000002_pilon_x4	AUGUSTUS	initial	10171	10434	0.9	-	0	transcript_id "g5.t1"; gene_id "g5";
tig00000002_pilon_x4	AUGUSTUS	intron	9220	10170	0.93	-	.	transcript_id "g5.t1"; gene_id "g5";
tig00000002_pilon_x4	AUGUSTUS	CDS	9079	9219	0.93	-	0	transcript_id "g5.t1"; gene_id "g5";
tig00000002_pilon_x4	AUGUSTUS	CDS	10171	10434	0.9	-	0	transcript_id "g5.t1"; gene_id "g5";
tig00000002_pilon_x4	AUGUSTUS	start_codon	10432	10434	.	-	0	transcript_id "g5.t1"; gene_id "g5";
# coding sequence = [atggatttaaaggaattacaagatattgtagaggaaatggaaaacaagcacgatccggggaaggatgaagagactagga
# aaggacaattggaggatcagaaagaaaaagttgagaatgtacccatggtaagacaagagaatgcaaatgcagaaggacgaacaggtgaagaaagcgaa
# agacaagaaatggaatcaattgatgaatccttgaagtcaacagagcatttgcttacgaggtttgaaaatgaaatgaaagcgtttcatgcatcacaaat
# tatatggaattcatacgtctctacgaaactgaaaatccctcaacagcaacagcaacatcaagctacgagcaatggatttcgacctctcaacgatgtac
# ttctgctttgtctgattggcgtcgctttcccatag]
# protein sequence = [MDLKELQDIVEEMENKHDPGKDEETRKGQLEDQKEKVENVPMVRQENANAEGRTGEESERQEMESIDESLKSTEHLLT
# RFENEMKAFHASQIIWNSYVSTKLKIPQQQQQHQATSNGFRPLNDVLLLCLIGVAFP]
# end gene g5
###
# start gene g6
tig00000002_pilon_x4	AUGUSTUS	gene	11037	13672	0.62	+	.	g6
tig00000002_pilon_x4	AUGUSTUS	transcript	11037	13672	0.62	+	.	g6.t1
tig00000002_pilon_x4	AUGUSTUS	start_codon	11037	11039	.	+	0	transcript_id "g6.t1"; gene_id "g6";
tig00000002_pilon_x4	AUGUSTUS	initial	11037	11114	1	+	0	transcript_id "g6.t1"; gene_id "g6";
tig00000002_pilon_x4	AUGUSTUS	internal	11174	11334	0.96	+	0	transcript_id "g6.t1"; gene_id "g6";
tig00000002_pilon_x4	AUGUSTUS	internal	11761	12527	0.81	+	1	transcript_id "g6.t1"; gene_id "g6";
tig00000002_pilon_x4	AUGUSTUS	internal	12600	13053	0.85	+	2	transcript_id "g6.t1"; gene_id "g6";
tig00000002_pilon_x4	AUGUSTUS	terminal	13330	13672	0.92	+	1	transcript_id "g6.t1"; gene_id "g6";
tig00000002_pilon_x4	AUGUSTUS	intron	11115	11173	0.99	+	.	transcript_id "g6.t1"; gene_id "g6";
tig00000002_pilon_x4	AUGUSTUS	intron	11335	11760	0.81	+	.	transcript_id "g6.t1"; gene_id "g6";
tig00000002_pilon_x4	AUGUSTUS	intron	12528	12599	0.88	+	.	transcript_id "g6.t1"; gene_id "g6";
tig00000002_pilon_x4	AUGUSTUS	intron	13054	13329	0.97	+	.	transcript_id "g6.t1"; gene_id "g6";
tig00000002_pilon_x4	AUGUSTUS	CDS	11037	11114	1	+	0	transcript_id "g6.t1"; gene_id "g6";
tig00000002_pilon_x4	AUGUSTUS	CDS	11174	11334	0.96	+	0	transcript_id "g6.t1"; gene_id "g6";
tig00000002_pilon_x4	AUGUSTUS	CDS	11761	12527	0.81	+	1	transcript_id "g6.t1"; gene_id "g6";
tig00000002_pilon_x4	AUGUSTUS	CDS	12600	13053	0.85	+	2	transcript_id "g6.t1"; gene_id "g6";
tig00000002_pilon_x4	AUGUSTUS	CDS	13330	13669	0.92	+	1	transcript_id "g6.t1"; gene_id "g6";
tig00000002_pilon_x4	AUGUSTUS	stop_codon	13670	13672	.	+	0	transcript_id "g6.t1"; gene_id "g6";
# coding sequence = [atggctcgctctggtctacaaaaacaagtgatacagttttatcgtcgatgtcttcatggtgctaaacaaaaggaacaga
# tttatcaaccacattggctggaatttgtacacacagaatttcgtcgaaaccaacatatcccaagaaccgaattcttttatattgaacacttactaaga
# gttggtcaacgtcgttatgaaacttattctcggccagaagtaaaggacatcaatttgacttatttcgaaaaccttaagagaggcttgttgaatctcgt
# caatcttcttcttgaggtcttcaccggtaacgctctcatcaccgctgttagccttggcaatgttttcacgaacatcggtaatcttggcacgcaagtcc
# tcaacaccttgcttctcaagcttttccttgtgaatatcaaggttggattcaatgtccatacagacactttcagcacggttaccgttctcaatagcgtc
# cttacgagccatatcagcagcacggtacttctcagcatcggcaaccatagattcgatttcagactcgctcaaaccagaggagccagcaacagtgatgg
# agttgtccttgctggtggccttgtcacgagcagagacgttaatgataccatcagcatcaacatcgaaagaaacttcaatttggggttgacccttagga
# gcaggagcgataccaccaagttggaagttgccaatcaacttgttatcacgaacaagttcacgttcaccttggaaaacgcgaatctcgacggcactttg
# gccatcagcggcagtagagaaaacttgagacttgcgggtggggatggtggtgttacggttaatcaaacgagtgaaaacacctcccaaggtctcaatac
# ccaaggacaaaggagtaacatccaaaagaacaagatccttgacatgaccagacaagacaccaccttgaatagcggcaccaatggcaacagcttcatca
# gggttgacagacttggcgggctcacgcttgaaaatgttcttgacattggcatccttcaaggcacgcttgcaagggtcgatggtgcggcgaaccaaggg
# gtcaacaagcttttcgaattgagcacgagagatttccatgttgatgtgcttagggccagtggcatcagcggtgatgaaaggaaggctgatatcagtct
# tggacaaggtggaaagttcgcacttggccttttcagcggcttcacggatacgttgaacagccaaacggtcaccagtcaagtcaatgttatcggtgttc
# ttaaaggtgctgatgatgtgacgaacgatagcaatgtcaaagtcttcaccacccaagtgggtatcaccgttggtgcttctaacttcgaaaacaccgtt
# gttcaactcaagaacggagacatcaaaagtaccaccacccaagtcgaaaacagcgacaacggcgtcattcttcttgtcaagaccataagccaaagcag
# cagcagtgggttccttgaatctacggccgatcaaacgcttggtagcgtaaaaagtgttttcagggttgataacggcttgacgcttggcactaacacca
# accaaacgttcgttatccttgttgaaggcaacaaccgagggagtagtacgagtaccttcagcgttggcgatgaccttgggggtctcaccctccataat
# tgccaaacaagaggtggtagtacccaagtcaataccaatcacgggaccttgaaccttatcgttgggagcttcagtagagttccaacgaaggccagatc
# caaggcgggaagcagcagctccaaatccagcagcagaacgctgtccttggagtcgtaa]
# protein sequence = [MARSGLQKQVIQFYRRCLHGAKQKEQIYQPHWLEFVHTEFRRNQHIPRTEFFYIEHLLRVGQRRYETYSRPEVKDINL
# TYFENLKRGLLNLVNLLLEVFTGNALITAVSLGNVFTNIGNLGTQVLNTLLLKLFLVNIKVGFNVHTDTFSTVTVLNSVLTSHISSTVLLSIGNHRFD
# FRLAQTRGASNSDGVVLAGGLVTSRDVNDTISINIERNFNLGLTLRSRSDTTKLEVANQLVITNKFTFTLENANLDGTLAISGSRENLRLAGGDGGVT
# VNQTSENTSQGLNTQGQRSNIQKNKILDMTRQDTTLNSGTNGNSFIRVDRLGGLTLENVLDIGILQGTLARVDGAANQGVNKLFELSTRDFHVDVLRA
# SGISGDERKADISLGQGGKFALGLFSGFTDTLNSQTVTSQVNVIGVLKGADDVTNDSNVKVFTTQVGITVGASNFENTVVQLKNGDIKSTTTQVENSD
# NGVILLVKTISQSSSSGFLESTADQTLGSVKSVFRVDNGLTLGTNTNQTFVILVEGNNRGSSTSTFSVGDDLGGLTLHNCQTRGGSTQVNTNHGTLNL
# IVGSFSRVPTKARSKAGSSSSKSSSRTLSLES]
# end gene g6
###
# start gene g7
tig00000002_pilon_x4	AUGUSTUS	gene	11690	13711	.	-	.	g7
tig00000002_pilon_x4	AUGUSTUS	transcript	11690	13711	0.95	-	.	g7.t1
tig00000002_pilon_x4	AUGUSTUS	stop_codon	11690	11692	.	-	0	transcript_id "g7.t1"; gene_id "g7";
tig00000002_pilon_x4	AUGUSTUS	single	11690	13711	0.95	-	0	transcript_id "g7.t1"; gene_id "g7";
tig00000002_pilon_x4	AUGUSTUS	CDS	11693	13711	0.95	-	0	transcript_id "g7.t1"; gene_id "g7";
tig00000002_pilon_x4	AUGUSTUS	start_codon	13709	13711	.	-	0	transcript_id "g7.t1"; gene_id "g7";
# coding sequence = [atgatttctcctagaatcactcaagtagtccgaaatggattacgactccaaggacagcgttctgctgctggatttggag
# ctgctgcttcccgccttggatctggccttcgttggaactctactgaagctcccaacgataaggttcaaggtcccgtgattggtattgacttgggtact
# accacctcttgtttggcaattatggagggtgagacccccaaggtcatcgccaacgctgaaggtactcgtactactccctcggttgttgccttcaacaa
# ggataacgaacgtttggttggtgttagtgccaagcgtcaagccgttatcaaccctgaaaacactttttacgctaccaagcgtttgatcggccgtagat
# tcaaggaacctgaagttcaacgtgatattcacgaagttcccttcaagattgtcgaacacacaaatggtgacgcctggttagaagctcgtggtaacaaa
# tactctccctctcaaattggtggtttcgttcttggtaagatgaaggaaaccgctagtgacttcctcggtaaaaatgttaagaatgctgttgtaactgt
# tcctgcttatttcaacgactctcaacgtcaagctactaaggccgctggtgccattgctggtttgaatgttatgcgtgttgttaacgaacccactgctg
# ctgctttggcttatggtcttgacaagaagaatgacgccgttgtcgctgttttcgacttgggtggtggtacttttgatgtctccgttcttgagttgaac
# aacggtgttttcgaagttagaagcaccaacggtgatacccacttgggtggtgaagactttgacattgctatcgttcgtcacatcatcagcacctttaa
# gaacaccgataacattgacttgactggtgaccgtttggctgttcaacgtatccgtgaagccgctgaaaaggccaagtgcgaactttccaccttgtcca
# agactgatatcagccttcctttcatcaccgctgatgccactggccctaagcacatcaacatggaaatctctcgtgctcaattcgaaaagcttgttgac
# cccttggttcgccgcaccatcgacccttgcaagcgtgccttgaaggatgccaacttgcaagttactgacatcaacgaagttattctcgttggtggtat
# gactcgtatgcctcgtgttttagacactgtcaagaacattttcaagcgtgagcccgccaagtctgtcaaccctgatgaagctgttgccattggtgccg
# ctattcaaggtggtgtcttgtctggtcatgtcaaggatcttgttcttttggatgttactcctttgtccttgggtattgagaccttgggaggtgttttc
# actcgtttgattaaccgtaacaccaccatccccacccgcaagtctcaagttttctctactgccgctgatggccaaagtgccgtcgagattcgcgtttt
# ccaaggtgaacgtgaacttgttcgtgataacaagttgattggcaacttccaacttggtggtatcgctcctgctcctaagggtcaaccccaaattgaag
# tttctttcgatgttgatgctgatggtatcattaacgtctctgctcgtgacaaggccaccagcaaggacaactccatcactgttgctggctcctctggt
# ttgagcgagtctgaaatcgaatctatggttgccgatgctgagaagtaccgtgctgctgatatggctcgtaaggacgctattgagaacggtaaccgtgc
# tgaaagtgtctgtatggacattgaatccaaccttgatattcacaaggaaaagcttgagaagcaaggtgttgaggacttgcgtgccaagattaccgatg
# ttcgtgaaaacattgccaaggctaacagcggtgatgagagcgttaccggtgaagacctcaagaagaagattgacgagattcaacaagcctctcttaag
# gttttcgaaactgtttacaagaacaatcaaaatgaaggcaatgaatctggtaacgcttcaggtgaaggtgagaagaagtaa]
# protein sequence = [MISPRITQVVRNGLRLQGQRSAAGFGAAASRLGSGLRWNSTEAPNDKVQGPVIGIDLGTTTSCLAIMEGETPKVIANA
# EGTRTTPSVVAFNKDNERLVGVSAKRQAVINPENTFYATKRLIGRRFKEPEVQRDIHEVPFKIVEHTNGDAWLEARGNKYSPSQIGGFVLGKMKETAS
# DFLGKNVKNAVVTVPAYFNDSQRQATKAAGAIAGLNVMRVVNEPTAAALAYGLDKKNDAVVAVFDLGGGTFDVSVLELNNGVFEVRSTNGDTHLGGED
# FDIAIVRHIISTFKNTDNIDLTGDRLAVQRIREAAEKAKCELSTLSKTDISLPFITADATGPKHINMEISRAQFEKLVDPLVRRTIDPCKRALKDANL
# QVTDINEVILVGGMTRMPRVLDTVKNIFKREPAKSVNPDEAVAIGAAIQGGVLSGHVKDLVLLDVTPLSLGIETLGGVFTRLINRNTTIPTRKSQVFS
# TAADGQSAVEIRVFQGERELVRDNKLIGNFQLGGIAPAPKGQPQIEVSFDVDADGIINVSARDKATSKDNSITVAGSSGLSESEIESMVADAEKYRAA
# DMARKDAIENGNRAESVCMDIESNLDIHKEKLEKQGVEDLRAKITDVRENIAKANSGDESVTGEDLKKKIDEIQQASLKVFETVYKNNQNEGNESGNA
# SGEGEKK]
# end gene g7
###
# start gene g8
tig00000002_pilon_x4	AUGUSTUS	gene	14527	17036	.	-	.	g8
tig00000002_pilon_x4	AUGUSTUS	transcript	14527	17036	0.95	-	.	g8.t1
tig00000002_pilon_x4	AUGUSTUS	stop_codon	14527	14529	.	-	0	transcript_id "g8.t1"; gene_id "g8";
tig00000002_pilon_x4	AUGUSTUS	terminal	14527	16956	0.95	-	0	transcript_id "g8.t1"; gene_id "g8";
tig00000002_pilon_x4	AUGUSTUS	initial	17007	17036	1	-	0	transcript_id "g8.t1"; gene_id "g8";
tig00000002_pilon_x4	AUGUSTUS	intron	16957	17006	1	-	.	transcript_id "g8.t1"; gene_id "g8";
tig00000002_pilon_x4	AUGUSTUS	CDS	14530	16956	0.95	-	0	transcript_id "g8.t1"; gene_id "g8";
tig00000002_pilon_x4	AUGUSTUS	CDS	17007	17036	1	-	0	transcript_id "g8.t1"; gene_id "g8";
tig00000002_pilon_x4	AUGUSTUS	start_codon	17034	17036	.	-	0	transcript_id "g8.t1"; gene_id "g8";
# coding sequence = [atggaggaaaatagaagtacaggtttacaatcacgtataccaacttctacaaaatcattgtcgccagcgcgcaatggaa
# taaaggaatttgactctcatatccctcctccatcggtaaaaaccaatttatcatctcgtattctgaaaccaagagcatccctttctacattgatcaat
# gaagcaaatctaataaagccaaccaaattgcctagcaagatggctcctccagcaagtgctggaaagacgtctcttcctgctataaagacaagagctcc
# tgcttcttcgggaagaccaaatgcctctagaccagtgggaaactcagtgtataagcgttccgtttcagcatcttctcatttacaaaaacctgcaagta
# tcccaccaacttcgagaagtagtatggatgaaacaaaaagtttctcggatgaaagcatgaccacctactcggatgagagaactgagccttctccgatt
# gcagataactctactgaagctcgtcttagaagcatagagcttgcttattccactctttctgagaaagttttacaaacatctactcagtcccctgatgt
# aaaagatttttttagccaacgtactcaaatgcttgaagaatctctacaaaatgaaagaagccgatcattgagtttacaaaatgactactcgactcttc
# ttcgtgaagtggcagagcatgaagccaaccagatttattccaaaaagcaaatggaaactttgaaagaagtttttgaaggtacggagcgagagcatcat
# cgtcaaatcgaagatatggaaatgaatcatgcaagagtaatggaaaatgagagttacctctatcagcagaaacaacaagaacgggagttgctatatac
# tgaagagcgcaacaatttacaacttcaatcgaaacaacggatggaggaagtcgaaaatcactatgaacaattaatgaaaggtgtctctgctgaacatg
# aagcagtgataaaaaccattacggaagaaaaggacgcatttattaaaaaggtacaggaaggtgcgtcgctggctttaaagaaaacgactgagaagcac
# gaggctactatacacgagttagagattaagattaaacctctagaagaaagccgtgataattttgcatctcaacttgaacaaactcaaagttctttgaa
# attgcaaaaagacacaagcacttctttacaagtgagtcttgatgaaagaagcgcagcactcttaaaatcggaatctatgaatcgttcactggaaagca
# ctattgttgaattagaaggaaaaaaccagagtttacaaagtcgactttctgaagtggaatcacttctagacgctagtaatagcgacaaacagactttg
# atcaacaagcttttgaaagaagaatctgtgagaaggaaattacacaatacgatacaagaattgaaggggaacatccgagtattctgccgtgtccgacc
# atgcatgggagaagaaaagccagccgaaattagttacccagaccaaggagaagacgcaaatgaaatagaagtgttaacagaagggactggcagttctt
# tgaatggtaattccctaaaaaagtatccatttaagttcgatcgggtttttgcaccagacatcaataatgaggaaattttcgatgaaatttcccagcta
# atacaaagtgctatggatggctataatgtttgtatctttgcctatggacagaccggttctggaaaaacgtacacgatgtcttctcccacgggtatgat
# tccatgtgcagtacaaatgatatataatcgagcctttggacttcgcgaacgtggatgggagtatcgcatggaaggccaatttctcgaaatctacaacg
# aaagcataaaagatttgcttgtaagcaattccaacgacgacggcgacaaaagaagatatgaaatctaccatgatgcaaaagaaggaaaaacttttgtt
# accaatttgacccgtgaaccgttggagagctcggagcaagtgagttggctcttagaacagtctgcaaagaatcgatttgtggcagcgacaaatgccaa
# cgagcactcttctagatcgcactctgtatttatgcttcacattcaaggaataaaccacctaacgggcgagagatgtcatagtactttgaatttgatag
# acttggccggatccgaacggttgtcacatagtcaaagtacaggagatcgactaaaggaaacacaagccattaacaaaagcttgagttgcttgggagac
# gtaatccatgctttaggcagcgaaaaagaagggacgtacgttccatatcgaaattccaaattgacaaatttacttcaacattcattaggaggaaatag
# caaaacattgatgtttgtcaacgtatcccctgttcaacaacacgtatcggaaacactatgcagcttgcgtttcgctacgaaggtcaacaatacccata
# ttggaactgccaggcgtgtgatgaaataa]
# protein sequence = [MEENRSTGLQSRIPTSTKSLSPARNGIKEFDSHIPPPSVKTNLSSRILKPRASLSTLINEANLIKPTKLPSKMAPPAS
# AGKTSLPAIKTRAPASSGRPNASRPVGNSVYKRSVSASSHLQKPASIPPTSRSSMDETKSFSDESMTTYSDERTEPSPIADNSTEARLRSIELAYSTL
# SEKVLQTSTQSPDVKDFFSQRTQMLEESLQNERSRSLSLQNDYSTLLREVAEHEANQIYSKKQMETLKEVFEGTEREHHRQIEDMEMNHARVMENESY
# LYQQKQQERELLYTEERNNLQLQSKQRMEEVENHYEQLMKGVSAEHEAVIKTITEEKDAFIKKVQEGASLALKKTTEKHEATIHELEIKIKPLEESRD
# NFASQLEQTQSSLKLQKDTSTSLQVSLDERSAALLKSESMNRSLESTIVELEGKNQSLQSRLSEVESLLDASNSDKQTLINKLLKEESVRRKLHNTIQ
# ELKGNIRVFCRVRPCMGEEKPAEISYPDQGEDANEIEVLTEGTGSSLNGNSLKKYPFKFDRVFAPDINNEEIFDEISQLIQSAMDGYNVCIFAYGQTG
# SGKTYTMSSPTGMIPCAVQMIYNRAFGLRERGWEYRMEGQFLEIYNESIKDLLVSNSNDDGDKRRYEIYHDAKEGKTFVTNLTREPLESSEQVSWLLE
# QSAKNRFVAATNANEHSSRSHSVFMLHIQGINHLTGERCHSTLNLIDLAGSERLSHSQSTGDRLKETQAINKSLSCLGDVIHALGSEKEGTYVPYRNS
# KLTNLLQHSLGGNSKTLMFVNVSPVQQHVSETLCSLRFATKVNNTHIGTARRVMK]
# end gene g8
###
# start gene g9
tig00000002_pilon_x4	AUGUSTUS	gene	15073	16891	0.05	+	.	g9
tig00000002_pilon_x4	AUGUSTUS	transcript	15073	16891	0.05	+	.	g9.t1
tig00000002_pilon_x4	AUGUSTUS	start_codon	15073	15075	.	+	0	transcript_id "g9.t1"; gene_id "g9";
tig00000002_pilon_x4	AUGUSTUS	initial	15073	15267	0.33	+	0	transcript_id "g9.t1"; gene_id "g9";
tig00000002_pilon_x4	AUGUSTUS	internal	15320	15498	0.27	+	0	transcript_id "g9.t1"; gene_id "g9";
tig00000002_pilon_x4	AUGUSTUS	internal	16064	16397	0.2	+	1	transcript_id "g9.t1"; gene_id "g9";
tig00000002_pilon_x4	AUGUSTUS	internal	16506	16545	0.34	+	0	transcript_id "g9.t1"; gene_id "g9";
tig00000002_pilon_x4	AUGUSTUS	terminal	16641	16891	0.88	+	2	transcript_id "g9.t1"; gene_id "g9";
tig00000002_pilon_x4	AUGUSTUS	intron	15268	15319	0.27	+	.	transcript_id "g9.t1"; gene_id "g9";
tig00000002_pilon_x4	AUGUSTUS	intron	15499	16063	0.84	+	.	transcript_id "g9.t1"; gene_id "g9";
tig00000002_pilon_x4	AUGUSTUS	intron	16398	16505	0.22	+	.	transcript_id "g9.t1"; gene_id "g9";
tig00000002_pilon_x4	AUGUSTUS	intron	16546	16640	0.33	+	.	transcript_id "g9.t1"; gene_id "g9";
tig00000002_pilon_x4	AUGUSTUS	CDS	15073	15267	0.33	+	0	transcript_id "g9.t1"; gene_id "g9";
tig00000002_pilon_x4	AUGUSTUS	CDS	15320	15498	0.27	+	0	transcript_id "g9.t1"; gene_id "g9";
tig00000002_pilon_x4	AUGUSTUS	CDS	16064	16397	0.2	+	1	transcript_id "g9.t1"; gene_id "g9";
tig00000002_pilon_x4	AUGUSTUS	CDS	16506	16545	0.34	+	0	transcript_id "g9.t1"; gene_id "g9";
tig00000002_pilon_x4	AUGUSTUS	CDS	16641	16888	0.88	+	2	transcript_id "g9.t1"; gene_id "g9";
tig00000002_pilon_x4	AUGUSTUS	stop_codon	16889	16891	.	+	0	transcript_id "g9.t1"; gene_id "g9";
# coding sequence = [atggtagatttcatatcttcttttgtcgccgtcgtcgttggaattgcttacaagcaaatcttttatgctttcgttgtag
# atttcgagaaattggccttccatgcgatactcccatccacgttcgcgaagtccaaaggctcgattatatatcatttgtactgcacatggaatcatacc
# cgtgggagaagacatcgtccatccatagcactttgtattagctgggaaatttcatcgaaaatttcctcattattgatgtctggtgcaaaaacccgatc
# gaacttaaatggatacttttttagggaattaccattcaaagaactgccagtcccttctgttaacacttctatttcatttgcgtcttctccttggtctg
# gtgattttcgacttcctccatccgttgtttcgattgaagttgtaaattgttgcgctcttcagtatatagcaactcccgttcttgttgtttctgctgat
# agaggtaactctcattttccattactcttgcatgattcatttccatatcttcgatttgacgatgatgctctcgctccgtaccttcaaaaacttctttc
# aaagtttccatttgctttttggaataaatctggttggcttcatgctctgccacttcacgaagaagagtcgagtagtcattttgtaaactcaatgatcg
# gcttctttcattttgtagagattcttcaagcatttgagtacagttatctgcaatcggagaaggctcagttctctcatccgaatgctgaaacggaacgc
# ttatacactgagtttcccactggtctagaggcatttggtcttcccgaagaagcaggagctcttgtctttatagcaggaagagacgtctttccagcact
# tgctggaggagccatcttgctaggcaatttggttggctttattagatttgcttcattgatcaatgtagaaagggatgctcttggtttcagaatacgag
# atgataaattggtttttaccgatggaggagggatatga]
# protein sequence = [MVDFISSFVAVVVGIAYKQIFYAFVVDFEKLAFHAILPSTFAKSKGSIIYHLYCTWNHTRGRRHRPSIALCISWEISS
# KISSLLMSGAKTRSNLNGYFFRELPFKELPVPSVNTSISFASSPWSGDFRLPPSVVSIEVVNCCALQYIATPVLVVSADRGNSHFPLLLHDSFPYLRF
# DDDALAPYLQKLLSKFPFAFWNKSGWLHALPLHEEESSSHFVNSMIGFFHFVEILQAFEYSYLQSEKAQFSHPNAETERLYTEFPTGLEAFGLPEEAG
# ALVFIAGRDVFPALAGGAILLGNLVGFIRFASLINVERDALGFRIRDDKLVFTDGGGI]
# end gene g9
###
# start gene g10
tig00000002_pilon_x4	AUGUSTUS	gene	17485	19383	.	-	.	g10
tig00000002_pilon_x4	AUGUSTUS	transcript	17485	19383	1	-	.	g10.t1
tig00000002_pilon_x4	AUGUSTUS	stop_codon	17485	17487	.	-	0	transcript_id "g10.t1"; gene_id "g10";
tig00000002_pilon_x4	AUGUSTUS	single	17485	19383	1	-	0	transcript_id "g10.t1"; gene_id "g10";
tig00000002_pilon_x4	AUGUSTUS	CDS	17488	19383	1	-	0	transcript_id "g10.t1"; gene_id "g10";
tig00000002_pilon_x4	AUGUSTUS	start_codon	19381	19383	.	-	0	transcript_id "g10.t1"; gene_id "g10";
# coding sequence = [atgacttcaaaatcgtctgcatcgaaaaaatatgatgagtctattttatctgggaaagccaagaaaacctcaaagtccc
# aacgttcttcatcgaaagtctctaataaggatgaaacaaattctttagaaaggtcttctcgtccatccctgttggctattatcatagtcttgcttgct
# gctattttttcattgaaaatttggcctgtacattttgatcagatttacccacttagcaagaaagcttctcataaatatagatataaaaataaaggaga
# ttaccaaactgttattgagggaaggaatggtgcagtcgctacggaagaacacacatgctctgtggttggaactgagatcttgaaagctggtggtaatg
# ctgtggatgcagctattgctagtggtatttgtattggagctgtgaattctttctccagtggaatcggtggcggaggctttatgctaattcgacatcct
# aatggaacagctcattcgctaaattttagagagacagcaccgtctggttctcataaagacatgtttcatggaaactcaaaagtctcccaagttggtgg
# attatctgtggctgttccgggagaagttgccggctacgaagtagcatggaagttgtacggtaaactcccttgggctaaactcttggagcctacaatcc
# accttatgaaatatggaatgcctatgccaaaagaattggcttcacgtcttcgtcgtccggaatttgattatttcagaactcatcctacttggtccaaa
# gtgtatgcccccaatgggcgtttcttgagggctggagaaaaattctaccgtccaactcttgctgcaactcttgaagaaattagtaaatatggtgccga
# agtcttttataaaggcagcatcgctaaacgattagtagattttgttcaagcggaaggtggtattctcacaatggaggatatggctaacttttcggtaa
# atgtggaaaacccagtttatgggagctttgaaggccgtgaagttatcacctgtggtgctccttgtagtggtgaagttttaattttgggcctaaacata
# ctttctgaggtaaatttctctcagggagattccattctaggatgcgagattactgacctgggtcttcatcaattaattgagactatgaagtggatgtc
# tgctggccgtacattgttgggagatccaactttctttgacaattccaaacacgttatgcagcttctttccaagaggcatgcggatgatattcgcgaag
# acatatccctagaccgcacttatgatttcacccattaccatgctgaatacgatttccctcaaaaccatggtaccacgcatctttcagtgattgaccaa
# gacggtatggctgttggtttgacagcttctatcaatcttctttttggagcccagattatggaacccggaactggtatcattttcaatgaccatatgga
# tgattttgctagtcccggaattattaatgcttttgggctaagtccgtccccttataattttattcaacctggaaaaaggccgcagagttctgctgttc
# ctaccattcttgtaaataacggaagcgttgaaatggttttgggtggaagtggtggtagccgaattgtcactgccgttttggatacaataataaagaaa
# tacaaatggaataagtctttattggattctattgagagtcccaggtttcatcatcagttgatgcctaatattgcatacattgatgaaaccgtcgaaga
# tgaagtgaggctagctttggaaaagtttgggcatgtgatagacttgatacctgtccaatctccattcagtgaaatccaagcagtttttaagtcgaata
# atactttgtatgctgttagtgatagtaggaaacaagctgtggctgcagcatattaa]
# protein sequence = [MTSKSSASKKYDESILSGKAKKTSKSQRSSSKVSNKDETNSLERSSRPSLLAIIIVLLAAIFSLKIWPVHFDQIYPLS
# KKASHKYRYKNKGDYQTVIEGRNGAVATEEHTCSVVGTEILKAGGNAVDAAIASGICIGAVNSFSSGIGGGGFMLIRHPNGTAHSLNFRETAPSGSHK
# DMFHGNSKVSQVGGLSVAVPGEVAGYEVAWKLYGKLPWAKLLEPTIHLMKYGMPMPKELASRLRRPEFDYFRTHPTWSKVYAPNGRFLRAGEKFYRPT
# LAATLEEISKYGAEVFYKGSIAKRLVDFVQAEGGILTMEDMANFSVNVENPVYGSFEGREVITCGAPCSGEVLILGLNILSEVNFSQGDSILGCEITD
# LGLHQLIETMKWMSAGRTLLGDPTFFDNSKHVMQLLSKRHADDIREDISLDRTYDFTHYHAEYDFPQNHGTTHLSVIDQDGMAVGLTASINLLFGAQI
# MEPGTGIIFNDHMDDFASPGIINAFGLSPSPYNFIQPGKRPQSSAVPTILVNNGSVEMVLGGSGGSRIVTAVLDTIIKKYKWNKSLLDSIESPRFHHQ
# LMPNIAYIDETVEDEVRLALEKFGHVIDLIPVQSPFSEIQAVFKSNNTLYAVSDSRKQAVAAAY]
# end gene g10
###
# start gene g11
tig00000002_pilon_x4	AUGUSTUS	gene	20728	22891	.	-	.	g11
tig00000002_pilon_x4	AUGUSTUS	transcript	20728	22891	0.92	-	.	g11.t1
tig00000002_pilon_x4	AUGUSTUS	stop_codon	20728	20730	.	-	0	transcript_id "g11.t1"; gene_id "g11";
tig00000002_pilon_x4	AUGUSTUS	terminal	20728	22023	0.99	-	0	transcript_id "g11.t1"; gene_id "g11";
tig00000002_pilon_x4	AUGUSTUS	internal	22076	22285	1	-	0	transcript_id "g11.t1"; gene_id "g11";
tig00000002_pilon_x4	AUGUSTUS	internal	22348	22539	1	-	0	transcript_id "g11.t1"; gene_id "g11";
tig00000002_pilon_x4	AUGUSTUS	internal	22586	22751	0.96	-	1	transcript_id "g11.t1"; gene_id "g11";
tig00000002_pilon_x4	AUGUSTUS	initial	22791	22891	0.93	-	0	transcript_id "g11.t1"; gene_id "g11";
tig00000002_pilon_x4	AUGUSTUS	intron	22024	22075	1	-	.	transcript_id "g11.t1"; gene_id "g11";
tig00000002_pilon_x4	AUGUSTUS	intron	22286	22347	1	-	.	transcript_id "g11.t1"; gene_id "g11";
tig00000002_pilon_x4	AUGUSTUS	intron	22540	22585	1	-	.	transcript_id "g11.t1"; gene_id "g11";
tig00000002_pilon_x4	AUGUSTUS	intron	22752	22790	0.96	-	.	transcript_id "g11.t1"; gene_id "g11";
tig00000002_pilon_x4	AUGUSTUS	CDS	20731	22023	0.99	-	0	transcript_id "g11.t1"; gene_id "g11";
tig00000002_pilon_x4	AUGUSTUS	CDS	22076	22285	1	-	0	transcript_id "g11.t1"; gene_id "g11";
tig00000002_pilon_x4	AUGUSTUS	CDS	22348	22539	1	-	0	transcript_id "g11.t1"; gene_id "g11";
tig00000002_pilon_x4	AUGUSTUS	CDS	22586	22751	0.96	-	1	transcript_id "g11.t1"; gene_id "g11";
tig00000002_pilon_x4	AUGUSTUS	CDS	22791	22891	0.93	-	0	transcript_id "g11.t1"; gene_id "g11";
tig00000002_pilon_x4	AUGUSTUS	start_codon	22889	22891	.	-	0	transcript_id "g11.t1"; gene_id "g11";
# coding sequence = [atggcaccgaaaagaaaacaaagtgacactgaggaaggaattgactttaaatttacacaatttcagattgttcctccta
# tcaatcagaaaaacttctacacagattatttgaaacgagatgatcaaatgtacatttggagagatactgctagtgccaaggacggtgagcctgataca
# acagtaggagacgtcaaacaagaagaatccaaaaaggttgccgaagaagaggaggatggcatggaagaaaatacacaagaaggaaaacagagggatgc
# taaaacagtggtcattcatgtaggatcccaaaatcttcgtattggattagcatcagataattctccgaaaactgtccccatggttatcgccagaaaaa
# tgaatgttgatcctgaacatcgtcacctccaattgtctaaaatttgcaaaaaaaacaaggatggcaacctgcaatttgatgaagagtttgaaaacaat
# ttgaaaatgctgcaaacggaattgaaggctcgtttaaaagcaaagaaaaatcgacctgttcccaatggtacagcgctcgtgaacaactttaataaaat
# atctaaaccagaagtcatcccatctcatgaagatcctctcaagcccgattggattcagtttgagaataataaacgaccagacgtgattatcggcgaag
# aggcttcactccttccagtaaaggaatatccggaatataggttttttcatcctctaaaggatggaatattcaatgaaaatgattatgaatcctctcag
# cagttgttttcagatatatatgagatattaaagtactctatttccgacttgctccaaataccactttcgcagttaccccagtactcatccgttttcat
# cgttccggatctttatgatcgcatttacgtagaaagatttttagaccttttattttatgaccttcagtttggaaaaaatgccattgtacaagagtccc
# tctgtacgtcgtttggtgctggaatgtcttctgcttgtgttgtagacgtgggtgctgaaaaaacggccgtaagctgtgtggaagaaggaattgtaatt
# ccaaattcaagaattaatatgaagtacggaggagacgacataacgctgttatttgcgaagctcttagcgaaaagccatttcccatatcgtgagattga
# cctttctctcccttacgattggaatttgatgcaaagtttaaaggaaaaatattgtggtattagccaaggaacgtataatatccaattgaacgactttc
# actcccgtactccagatggtggaaccaaaaaatattcatttaaggtactggatgaaacaatcctttctccatttggatactttcgtcccgatattttt
# gaaaatggagaaaaattgaaggatagatacaagcttttccctgttcctgtggacgtgtatgaaaaccagccaaacaatccagagtcacttgcacacac
# aaccttgttgcaaatttctgctcctttggcgtcaaaggaagaagaatccaaatcaatagtagaggattatgagggagatgaaccaaacgaaaataaaa
# gaccaagggtcattcatttggggtcacttgcctctccggaaaaaatcaaggagaagcttgtttatcctttggatgatgccattaaccaaagtattttc
# agcgcttgtgaagggaatttgggtgatcaggccaagaacctatactctagtatcttggttgttggtggtggtgccttgtttcctggattttcgcatct
# tttagaagagcggctgcaatcgaagcgagcaaacatttcgaacattgctgtgttaccacctccacgtggattagatgctcagattattgcatggaagg
# gtggttgcatatacaatcgtttacggattgtttctgaattctggattaaggctagcgactggaaaacattgggaagcagagtattacaatataaaaca
# ttgggatatttttggactggatag]
# protein sequence = [MAPKRKQSDTEEGIDFKFTQFQIVPPINQKNFYTDYLKRDDQMYIWRDTASAKDGEPDTTVGDVKQEESKKVAEEEED
# GMEENTQEGKQRDAKTVVIHVGSQNLRIGLASDNSPKTVPMVIARKMNVDPEHRHLQLSKICKKNKDGNLQFDEEFENNLKMLQTELKARLKAKKNRP
# VPNGTALVNNFNKISKPEVIPSHEDPLKPDWIQFENNKRPDVIIGEEASLLPVKEYPEYRFFHPLKDGIFNENDYESSQQLFSDIYEILKYSISDLLQ
# IPLSQLPQYSSVFIVPDLYDRIYVERFLDLLFYDLQFGKNAIVQESLCTSFGAGMSSACVVDVGAEKTAVSCVEEGIVIPNSRINMKYGGDDITLLFA
# KLLAKSHFPYREIDLSLPYDWNLMQSLKEKYCGISQGTYNIQLNDFHSRTPDGGTKKYSFKVLDETILSPFGYFRPDIFENGEKLKDRYKLFPVPVDV
# YENQPNNPESLAHTTLLQISAPLASKEEESKSIVEDYEGDEPNENKRPRVIHLGSLASPEKIKEKLVYPLDDAINQSIFSACEGNLGDQAKNLYSSIL
# VVGGGALFPGFSHLLEERLQSKRANISNIAVLPPPRGLDAQIIAWKGGCIYNRLRIVSEFWIKASDWKTLGSRVLQYKTLGYFWTG]
# end gene g11
###
# start gene g12
tig00000002_pilon_x4	AUGUSTUS	gene	23860	25401	0.83	+	.	g12
tig00000002_pilon_x4	AUGUSTUS	transcript	23860	25401	0.83	+	.	g12.t1
tig00000002_pilon_x4	AUGUSTUS	start_codon	23860	23862	.	+	0	transcript_id "g12.t1"; gene_id "g12";
tig00000002_pilon_x4	AUGUSTUS	initial	23860	23862	0.83	+	0	transcript_id "g12.t1"; gene_id "g12";
tig00000002_pilon_x4	AUGUSTUS	terminal	23902	25401	0.85	+	0	transcript_id "g12.t1"; gene_id "g12";
tig00000002_pilon_x4	AUGUSTUS	intron	23863	23901	0.83	+	.	transcript_id "g12.t1"; gene_id "g12";
tig00000002_pilon_x4	AUGUSTUS	CDS	23860	23862	0.83	+	0	transcript_id "g12.t1"; gene_id "g12";
tig00000002_pilon_x4	AUGUSTUS	CDS	23902	25398	0.85	+	0	transcript_id "g12.t1"; gene_id "g12";
tig00000002_pilon_x4	AUGUSTUS	stop_codon	25399	25401	.	+	0	transcript_id "g12.t1"; gene_id "g12";
# coding sequence = [atgtcaaataggaggcaagattatattcttcgggtgagataccataatccactccctccacccccatttcctcctaggc
# tcattaacatttcaaacccagtcaagcaatatgccttgccaaattttgtgtctaatgtagttcaagaaaagaaaattgctattgaaaatgatgctgaa
# cttggaatgcccatggatttagctgctgttgatggatttttcgagggtgatacgtcctggatgcaatccgacatgtctggtatgaatttggacccagc
# cgatcgcgctttgctcaaagttgctggcggatctggctcttctcatgttgaggtcccatttttgcgacgaactgaatacatttcttctgaagttggac
# gaaatacctcaactcgtggtaatttgcgattgacggcttctacgagcaaagcaattgctgagcagcgcggtcggtcgcttcgtgaaattcccaatcaa
# attggggctattgaccaaaccttttcggccgtgaaggagcctttgcaaaatttaaaacatccaacaaaacccgacttgaaaccggttggtgcttggaa
# ccttttgccaaacgattcgatggcaggcattcagcatcttatgctacgtgtttctgataaccttacagaccgtgctcctactccgtcaacgtctgaag
# aagacgatgtttccaaacgacacagagttgctctttttatgccttcttccgcagaaggagaacaatatttatcttactatcttccttcagaagaggcc
# gcagaaaaagttcaacaagcctccaacgactcttcctcgactgagggccctttcttgtataacttattccgcaattttgacgccactatgcatgttaa
# tcctagtggtttagaagatttatgtttaagtctccacacagacaaagaaaatcctaaaaacagccaagccctatacactcctgtttacgcacggtcga
# cattaaaacgacgacatgttcgtgctcccgtcaaccccgacacaattgatggtatagagttgagattacgaaaaataaacaaggaagaaggtgtgcag
# ttgaaacgggctaggtatgattcgtttgcaatgggcgacgaggaagctcttgtgaaggaggagcaagaaattgctgaagagcaagtgggagaagaaaa
# tgaacttaatgaaattgaagagcaacaacaagactcgaatattcagtcagagtctgtagaaaatgttcagccattgtccactgaggagtcaggacagg
# ttcccactcacaatgaacagaacgaagaagggaaggaaagcgaagatcaaggtgaacagaatcgacaatcagaaattgtcaatgataaaaataataaa
# tccagctcagatgagtccgagaatataattgaaggagatcaccaaagtcaacaggaagaaccaaaattgaatcctgccgaagaggttgaaaccaatgc
# tcctactgctaattcaccctcacctgcgtcgggatcatcctctaattcttaa]
# protein sequence = [MSNRRQDYILRVRYHNPLPPPPFPPRLINISNPVKQYALPNFVSNVVQEKKIAIENDAELGMPMDLAAVDGFFEGDTS
# WMQSDMSGMNLDPADRALLKVAGGSGSSHVEVPFLRRTEYISSEVGRNTSTRGNLRLTASTSKAIAEQRGRSLREIPNQIGAIDQTFSAVKEPLQNLK
# HPTKPDLKPVGAWNLLPNDSMAGIQHLMLRVSDNLTDRAPTPSTSEEDDVSKRHRVALFMPSSAEGEQYLSYYLPSEEAAEKVQQASNDSSSTEGPFL
# YNLFRNFDATMHVNPSGLEDLCLSLHTDKENPKNSQALYTPVYARSTLKRRHVRAPVNPDTIDGIELRLRKINKEEGVQLKRARYDSFAMGDEEALVK
# EEQEIAEEQVGEENELNEIEEQQQDSNIQSESVENVQPLSTEESGQVPTHNEQNEEGKESEDQGEQNRQSEIVNDKNNKSSSDESENIIEGDHQSQQE
# EPKLNPAEEVETNAPTANSPSPASGSSSNS]
# end gene g12
###
# start gene g13
tig00000002_pilon_x4	AUGUSTUS	gene	25632	26958	.	-	.	g13
tig00000002_pilon_x4	AUGUSTUS	transcript	25632	26136	0.29	-	.	g13.t1
tig00000002_pilon_x4	AUGUSTUS	stop_codon	25632	25634	.	-	0	transcript_id "g13.t1"; gene_id "g13";
tig00000002_pilon_x4	AUGUSTUS	terminal	25632	25679	1	-	0	transcript_id "g13.t1"; gene_id "g13";
tig00000002_pilon_x4	AUGUSTUS	initial	25762	26136	0.29	-	0	transcript_id "g13.t1"; gene_id "g13";
tig00000002_pilon_x4	AUGUSTUS	intron	25680	25761	1	-	.	transcript_id "g13.t1"; gene_id "g13";
tig00000002_pilon_x4	AUGUSTUS	CDS	25635	25679	1	-	0	transcript_id "g13.t1"; gene_id "g13";
tig00000002_pilon_x4	AUGUSTUS	CDS	25762	26136	0.29	-	0	transcript_id "g13.t1"; gene_id "g13";
tig00000002_pilon_x4	AUGUSTUS	start_codon	26134	26136	.	-	0	transcript_id "g13.t1"; gene_id "g13";
# coding sequence = [atgcaatcagttcagtgctttggaaaaaaaggcaatgctaccgccgttgctcattgcaaggccggtaagggtttgatca
# aggtcaacggtgcacctctttctcttgtccaacccgaaattttgcgtatgaaggtttacgagcccatcttggttgctggagctgacaagtttgccggc
# gttgatattcgcgttcgtgtttctggtggtggtcaagtttctcaaatctatgctatccgtcaagccatctccaaggcaatcgttgcttactaccaaaa
# gtttgtcgacgaacactccaaggctgaactcaagaaggccctcgtcacttacgaccgtactttgttggtcgccgaccctcgtcgtatggagcccaaga
# agttcggtggtcacggtgctcgtgctcgtcaacaaaagtcttaccgttaa]
# protein sequence = [MQSVQCFGKKGNATAVAHCKAGKGLIKVNGAPLSLVQPEILRMKVYEPILVAGADKFAGVDIRVRVSGGGQVSQIYAI
# RQAISKAIVAYYQKFVDEHSKAELKKALVTYDRTLLVADPRRMEPKKFGGHGARARQQKSYR]
tig00000002_pilon_x4	AUGUSTUS	transcript	25632	26958	0.14	-	.	g13.t2
tig00000002_pilon_x4	AUGUSTUS	stop_codon	25632	25634	.	-	0	transcript_id "g13.t2"; gene_id "g13";
tig00000002_pilon_x4	AUGUSTUS	terminal	25632	25679	1	-	0	transcript_id "g13.t2"; gene_id "g13";
tig00000002_pilon_x4	AUGUSTUS	internal	25762	26158	0.47	-	1	transcript_id "g13.t2"; gene_id "g13";
tig00000002_pilon_x4	AUGUSTUS	internal	26369	26467	0.27	-	1	transcript_id "g13.t2"; gene_id "g13";
tig00000002_pilon_x4	AUGUSTUS	internal	26559	26605	0.84	-	0	transcript_id "g13.t2"; gene_id "g13";
tig00000002_pilon_x4	AUGUSTUS	initial	26641	26958	0.67	-	0	transcript_id "g13.t2"; gene_id "g13";
tig00000002_pilon_x4	AUGUSTUS	intron	25680	25761	1	-	.	transcript_id "g13.t2"; gene_id "g13";
tig00000002_pilon_x4	AUGUSTUS	intron	26159	26368	0.3	-	.	transcript_id "g13.t2"; gene_id "g13";
tig00000002_pilon_x4	AUGUSTUS	intron	26468	26558	0.5	-	.	transcript_id "g13.t2"; gene_id "g13";
tig00000002_pilon_x4	AUGUSTUS	intron	26606	26640	0.86	-	.	transcript_id "g13.t2"; gene_id "g13";
tig00000002_pilon_x4	AUGUSTUS	CDS	25635	25679	1	-	0	transcript_id "g13.t2"; gene_id "g13";
tig00000002_pilon_x4	AUGUSTUS	CDS	25762	26158	0.47	-	1	transcript_id "g13.t2"; gene_id "g13";
tig00000002_pilon_x4	AUGUSTUS	CDS	26369	26467	0.27	-	1	transcript_id "g13.t2"; gene_id "g13";
tig00000002_pilon_x4	AUGUSTUS	CDS	26559	26605	0.84	-	0	transcript_id "g13.t2"; gene_id "g13";
tig00000002_pilon_x4	AUGUSTUS	CDS	26641	26958	0.67	-	0	transcript_id "g13.t2"; gene_id "g13";
tig00000002_pilon_x4	AUGUSTUS	start_codon	26956	26958	.	-	0	transcript_id "g13.t2"; gene_id "g13";
# coding sequence = [atgcattcctatattccaagtcaaactgatccaattactacaaacattttacttcttcttagcctcagcctcttcagca
# cgcttcttggcgtaggcaatgcgagcaccgaggtgacgagcatgagcacgctcgttggtgagagtgttgaaagcttggaacttcttagcgtcttcggt
# gatgggcttggcttcctcaacagcttcttgagtgatggggaagacaacgctagcatcagcttgcttggcaccggaaacatcggtagcatcacccttct
# tgggttgaccagccttacgagggaagacaatcaagtgggcaagactcctcagaacggttgcgacgacggtggtcgacggggataccgatgtgggtggc
# ttaacggcaggacgaagagcctcaacgggacgaggagcaatcttagcagccttggtttggcgagcttgacgacgatgcaacttacgaccagtgatatt
# cctactggagccatcatgcaatcagttcagtgctttggaaaaaaaggcaatgctaccgccgttgctcattgcaaggccggtaagggtttgatcaaggt
# caacggtgcacctctttctcttgtccaacccgaaattttgcgtatgaaggtttacgagcccatcttggttgctggagctgacaagtttgccggcgttg
# atattcgcgttcgtgtttctggtggtggtcaagtttctcaaatctatgctatccgtcaagccatctccaaggcaatcgttgcttactaccaaaagttt
# gtcgacgaacactccaaggctgaactcaagaaggccctcgtcacttacgaccgtactttgttggtcgccgaccctcgtcgtatggagcccaagaagtt
# cggtggtcacggtgctcgtgctcgtcaacaaaagtcttaccgttaa]
# protein sequence = [MHSYIPSQTDPITTNILLLLSLSLFSTLLGVGNASTEVTSMSTLVGESVESLELLSVFGDGLGFLNSFLSDGEDNASI
# SLLGTGNIGSITLLGLTSLTREDNQVGKTPQNGCDDGGRRGYRCGWLNGRTKSLNGTRSNLSSLGLASLTTMQLTTSDIPTGAIMQSVQCFGKKGNAT
# AVAHCKAGKGLIKVNGAPLSLVQPEILRMKVYEPILVAGADKFAGVDIRVRVSGGGQVSQIYAIRQAISKAIVAYYQKFVDEHSKAELKKALVTYDRT
# LLVADPRRMEPKKFGGHGARARQQKSYR]
# end gene g13
###
# start gene g14
tig00000002_pilon_x4	AUGUSTUS	gene	26284	26910	1	+	.	g14
tig00000002_pilon_x4	AUGUSTUS	transcript	26284	26910	1	+	.	g14.t1
tig00000002_pilon_x4	AUGUSTUS	start_codon	26284	26286	.	+	0	transcript_id "g14.t1"; gene_id "g14";
tig00000002_pilon_x4	AUGUSTUS	single	26284	26910	1	+	0	transcript_id "g14.t1"; gene_id "g14";
tig00000002_pilon_x4	AUGUSTUS	CDS	26284	26907	1	+	0	transcript_id "g14.t1"; gene_id "g14";
tig00000002_pilon_x4	AUGUSTUS	stop_codon	26908	26910	.	+	0	transcript_id "g14.t1"; gene_id "g14";
# coding sequence = [atggcaatccacgttaaaggacagttgcccaacgctcacttccacaaggactggcaacgttatgttaagacctggtttg
# accaacctggtcgtaagttgcatcgtcgtcaagctcgccaaaccaaggctgctaagattgctcctcgtcccgttgaggctcttcgtcctgccgttaag
# ccacccactattcgttacaacatgaagattcgtgctggccgtggtttcactcttgaagaactcaaggctgctggtgtttctcgtcgtgtcgctcctac
# catcggtatccccgtcgaccaccgtcgtcgcaaccgttctgaggagtctttacaacgtaacgtcgagcgtcttaaggcttaccttgcccacttgattg
# tcttccctcgtaaggctggtcaacccaagaagggtgatgctaccgatgtttccggtgccaagcaagctgatgctagcgttgtcttccccatcactcaa
# gaagctgttgaggaagccaagcccatcaccgaagacgctaagaagttccaagctttcaacactctcaccaacgagcgtgctcatgctcgtcacctcgg
# tgctcgcattgcctacgccaagaagcgtgctgaagaggctgaggctaagaagaagtaa]
# protein sequence = [MAIHVKGQLPNAHFHKDWQRYVKTWFDQPGRKLHRRQARQTKAAKIAPRPVEALRPAVKPPTIRYNMKIRAGRGFTLE
# ELKAAGVSRRVAPTIGIPVDHRRRNRSEESLQRNVERLKAYLAHLIVFPRKAGQPKKGDATDVSGAKQADASVVFPITQEAVEEAKPITEDAKKFQAF
# NTLTNERAHARHLGARIAYAKKRAEEAEAKKK]
# end gene g14
###
# start gene g15
tig00000002_pilon_x4	AUGUSTUS	gene	27348	28267	0.98	+	.	g15
tig00000002_pilon_x4	AUGUSTUS	transcript	27348	28267	0.98	+	.	g15.t1
tig00000002_pilon_x4	AUGUSTUS	start_codon	27348	27350	.	+	0	transcript_id "g15.t1"; gene_id "g15";
tig00000002_pilon_x4	AUGUSTUS	initial	27348	27473	1	+	0	transcript_id "g15.t1"; gene_id "g15";
tig00000002_pilon_x4	AUGUSTUS	terminal	27641	28267	0.98	+	0	transcript_id "g15.t1"; gene_id "g15";
tig00000002_pilon_x4	AUGUSTUS	intron	27474	27640	0.98	+	.	transcript_id "g15.t1"; gene_id "g15";
tig00000002_pilon_x4	AUGUSTUS	CDS	27348	27473	1	+	0	transcript_id "g15.t1"; gene_id "g15";
tig00000002_pilon_x4	AUGUSTUS	CDS	27641	28264	0.98	+	0	transcript_id "g15.t1"; gene_id "g15";
tig00000002_pilon_x4	AUGUSTUS	stop_codon	28265	28267	.	+	0	transcript_id "g15.t1"; gene_id "g15";
# coding sequence = [atggcagaggaagcaccggtagtccaacaaaacaatattcttgagcctgaagttattctcaagaaacgtaaagttaatg
# agcgtactcgccttgaacgagtagaagctgctcttgaaaagaaacagtctcaaaacaaaaagaaaaatattgttttcaaacgtgctgaatcattcgtt
# aagaattatcgggatggtgaacgtgaacgtttgagattgaagcgtgtagctaagaagactggtagcgctttgattgacgaggagcctaagcttctttt
# ttgcattcgtcttgctggtgctcgcaacatcccaccaaaggctcgtaaagtattacagcttttacgattagccagtactaacaacggtgtctttgtcc
# gtaacaccaagtccaccgcaaacatgttgaaacttgttgaaccatacgttacatatggtgttcctagtctgaagtcagtccgtgaactgatctacaag
# cgcggttttggtaaaattaaaggtcaacgggcagctctttctgacaatgctctcattgaagaagctcttggaaagtttgatgttatttccattgaaga
# tattatacatgaactatacaacgttggacctcatttcaaagaggtcagcagcttcctgtggccttttaagctgtcctccatcaaacactctttaattg
# aaaaaaaggttaagcattataatgaaggtggaaaggctggcttctgcggtgaagacattaatgacttgatcaaggaacaagcttaa]
# protein sequence = [MAEEAPVVQQNNILEPEVILKKRKVNERTRLERVEAALEKKQSQNKKKNIVFKRAESFVKNYRDGERERLRLKRVAKK
# TGSALIDEEPKLLFCIRLAGARNIPPKARKVLQLLRLASTNNGVFVRNTKSTANMLKLVEPYVTYGVPSLKSVRELIYKRGFGKIKGQRAALSDNALI
# EEALGKFDVISIEDIIHELYNVGPHFKEVSSFLWPFKLSSIKHSLIEKKVKHYNEGGKAGFCGEDINDLIKEQA]
# end gene g15
###
# start gene g16
tig00000002_pilon_x4	AUGUSTUS	gene	28479	30015	.	-	.	g16
tig00000002_pilon_x4	AUGUSTUS	transcript	28479	30015	0.86	-	.	g16.t1
tig00000002_pilon_x4	AUGUSTUS	stop_codon	28479	28481	.	-	0	transcript_id "g16.t1"; gene_id "g16";
tig00000002_pilon_x4	AUGUSTUS	terminal	28479	28724	0.99	-	0	transcript_id "g16.t1"; gene_id "g16";
tig00000002_pilon_x4	AUGUSTUS	internal	28764	29057	1	-	0	transcript_id "g16.t1"; gene_id "g16";
tig00000002_pilon_x4	AUGUSTUS	internal	29105	29214	1	-	2	transcript_id "g16.t1"; gene_id "g16";
tig00000002_pilon_x4	AUGUSTUS	internal	29253	29850	0.9	-	0	transcript_id "g16.t1"; gene_id "g16";
tig00000002_pilon_x4	AUGUSTUS	initial	29911	30015	0.96	-	0	transcript_id "g16.t1"; gene_id "g16";
tig00000002_pilon_x4	AUGUSTUS	intron	28725	28763	1	-	.	transcript_id "g16.t1"; gene_id "g16";
tig00000002_pilon_x4	AUGUSTUS	intron	29058	29104	1	-	.	transcript_id "g16.t1"; gene_id "g16";
tig00000002_pilon_x4	AUGUSTUS	intron	29215	29252	1	-	.	transcript_id "g16.t1"; gene_id "g16";
tig00000002_pilon_x4	AUGUSTUS	intron	29851	29910	1	-	.	transcript_id "g16.t1"; gene_id "g16";
tig00000002_pilon_x4	AUGUSTUS	CDS	28482	28724	0.99	-	0	transcript_id "g16.t1"; gene_id "g16";
tig00000002_pilon_x4	AUGUSTUS	CDS	28764	29057	1	-	0	transcript_id "g16.t1"; gene_id "g16";
tig00000002_pilon_x4	AUGUSTUS	CDS	29105	29214	1	-	2	transcript_id "g16.t1"; gene_id "g16";
tig00000002_pilon_x4	AUGUSTUS	CDS	29253	29850	0.9	-	0	transcript_id "g16.t1"; gene_id "g16";
tig00000002_pilon_x4	AUGUSTUS	CDS	29911	30015	0.96	-	0	transcript_id "g16.t1"; gene_id "g16";
tig00000002_pilon_x4	AUGUSTUS	start_codon	30013	30015	.	-	0	transcript_id "g16.t1"; gene_id "g16";
# coding sequence = [atggaatttgttgtttcaaatacaaatttaagagatctttcgagaatatttttgaacctttctaggattgatgatgccg
# taaattgggaaattaataaggatcaacttattttaacaactttaaactcttccaggtcaggatttgggaaggtagctcttacaaaaaagttttttgac
# aagttcacattccatccagatactctattccttacaggatttgtctctccaacagtgcgattaagtacacaaatcaagccgatcctttcaatctttcg
# aaataaaatctttgaatcgactttcctggtcaacaacaatcccaatgccaatacgggtgcaacagactctactagtaaaaagaatgtcgttgtggaga
# atatacaattacaaatcacatcgggcaaagaatgccgagttatcttcaaatttaactgcaaacacggtatggatctacagactaacttgggctctgct
# aactcaatgtcttcaggagtcataaaaacttacaagattgcatatgaacaaacgcaaacactacaggccgtctttgataaagcatcttgtcataataa
# ttggcaaattaattccaaaattttgaaagatctggttgagcatttcggacaaaaaacagaagaattgacgatccagccagtgcatggacgggtcttgc
# tgactagttttactgaagaggtcgttcacaataaagatgtcttaaagcagcccacgcaaacaacagtttcaattgatgggaaagaatttgaacaagtt
# tcccttaatgagggcgtaataataacgctatctttaaaagaattccgggcagctgttttgctcgctgaatctctaggaacatctatcgcatcatacta
# tagcgtatcaggaaaacctgccttgttcacgttcaataaggggaaatttatggaggttgaagcgcagtttatactcgctactgttatgggatctgacg
# attacgacgaaagttcttctttgggggcacggtggaagcaaagtggtaccgctaacagcagtttattcgttccggaaaacacaagtgctgctccagct
# ttgaacgaggatgaagcaacatctgcgtcgataggatggcaaactaatggagatgcggagacgtctaggatgtttcattccgcattggatataccaac
# aaatgaagaatctgcgagaaagcgacctaaacagacaacagacgaagataatcggccgttatttttggagggtatgccggacgataatgaactgatgg
# cattcaataacgatgtagccgacgatgctgaatttggaccaacgcaacatgaacaaacctttcatggcatcttttctcaagatgatactgaaaactaa]
# protein sequence = [MEFVVSNTNLRDLSRIFLNLSRIDDAVNWEINKDQLILTTLNSSRSGFGKVALTKKFFDKFTFHPDTLFLTGFVSPTV
# RLSTQIKPILSIFRNKIFESTFLVNNNPNANTGATDSTSKKNVVVENIQLQITSGKECRVIFKFNCKHGMDLQTNLGSANSMSSGVIKTYKIAYEQTQ
# TLQAVFDKASCHNNWQINSKILKDLVEHFGQKTEELTIQPVHGRVLLTSFTEEVVHNKDVLKQPTQTTVSIDGKEFEQVSLNEGVIITLSLKEFRAAV
# LLAESLGTSIASYYSVSGKPALFTFNKGKFMEVEAQFILATVMGSDDYDESSSLGARWKQSGTANSSLFVPENTSAAPALNEDEATSASIGWQTNGDA
# ETSRMFHSALDIPTNEESARKRPKQTTDEDNRPLFLEGMPDDNELMAFNNDVADDAEFGPTQHEQTFHGIFSQDDTEN]
# end gene g16
###
# start gene g17
tig00000002_pilon_x4	AUGUSTUS	gene	30575	32174	.	-	.	g17
tig00000002_pilon_x4	AUGUSTUS	transcript	30575	32174	0.91	-	.	g17.t1
tig00000002_pilon_x4	AUGUSTUS	stop_codon	30575	30577	.	-	0	transcript_id "g17.t1"; gene_id "g17";
tig00000002_pilon_x4	AUGUSTUS	terminal	30575	31874	0.95	-	1	transcript_id "g17.t1"; gene_id "g17";
tig00000002_pilon_x4	AUGUSTUS	internal	31927	32029	1	-	2	transcript_id "g17.t1"; gene_id "g17";
tig00000002_pilon_x4	AUGUSTUS	internal	32074	32121	0.97	-	2	transcript_id "g17.t1"; gene_id "g17";
tig00000002_pilon_x4	AUGUSTUS	initial	32165	32174	0.99	-	0	transcript_id "g17.t1"; gene_id "g17";
tig00000002_pilon_x4	AUGUSTUS	intron	31875	31926	0.99	-	.	transcript_id "g17.t1"; gene_id "g17";
tig00000002_pilon_x4	AUGUSTUS	intron	32030	32073	1	-	.	transcript_id "g17.t1"; gene_id "g17";
tig00000002_pilon_x4	AUGUSTUS	intron	32122	32164	0.96	-	.	transcript_id "g17.t1"; gene_id "g17";
tig00000002_pilon_x4	AUGUSTUS	CDS	30578	31874	0.95	-	1	transcript_id "g17.t1"; gene_id "g17";
tig00000002_pilon_x4	AUGUSTUS	CDS	31927	32029	1	-	2	transcript_id "g17.t1"; gene_id "g17";
tig00000002_pilon_x4	AUGUSTUS	CDS	32074	32121	0.97	-	2	transcript_id "g17.t1"; gene_id "g17";
tig00000002_pilon_x4	AUGUSTUS	CDS	32165	32174	0.99	-	0	transcript_id "g17.t1"; gene_id "g17";
tig00000002_pilon_x4	AUGUSTUS	start_codon	32172	32174	.	-	0	transcript_id "g17.t1"; gene_id "g17";
# coding sequence = [atggggaaagtgtttatgaaagatgaattggcttctatgctgaatccgacgccggaagtggaaaaagacccagaggcga
# tagatgcaccgttttctgatgaagagtattcaagtgataatgagaataagaattctggaagagagcattatgttgatgttggtgcaagcaagcttcgt
# agcaaacaaggtcctgctttagatcctcgttttaagggaaaaaagattagcagaaaggacttggaggcgaatcaagataatgagtccgtttctgagga
# aggttctgaggacttggaagaagaacctctcagtgaaaacgaaaatgacatctcaggtgaagaggtgtctgacggcctctcaggagatgaagacgaag
# cgggtagtgaggatgaatctctatctgaaaacaaagacgaatctgaggacggttccgaaaacgaggatgatgaaacatttgcgcttcctgatggagac
# atttccaagcttaaaaaaatgttacatggagagcaaaaactttctgataaaatccggagctctgctgttcaggacatgaaaaagggtgttgctcttca
# agaacaaatgcgaatgtacgatcaagtcttagatacacggatacgtttgcaaaaagggttttcccaagctcatactatggatgcattcgaagaaaacc
# aggataatgagatcaaagatcaagcagacgagacgacaaatgtagtctcaattgatgaagtcaaaaaatccttggtgtcctttattcaaaaaaccatg
# gaacttcgcgtcgatttgatggtggacagtggtatcgagcctagaggcttaaaacgaaaagctgaatccgaggacatagagtcaatttcatcaacaat
# gaatgatttagacaactctttagaagactggaaaaatactaccttaacaaaatggcacaatcgtgttcaagctgctcaaggaattacacagaataata
# aatttaaggctttgaatcaaaatgttgtgcaacaaattgatcaaacaatgctcaataaagatgatctcatagagcgttcgcgtttgagccgctcagac
# agttctcgcaaagaccctaatcctgagctttatgacgataccgagttttaccaatccttattaaaggactttattaactccagattggcagactctgg
# aagagatacaaacgttcgatgggtcgcttccaaacaacaaaaacaaaagaaagaaaatgtcgatacgaaggcctctaagggacgtaagttacgttatc
# atgtccacgagaagcttcagaattttatggttcctgttgaggtgacatcttggcctgaagaacacattgacgacttatttaatagtcttctgggtcag
# cgcgtcgatatgtctgagaatactaaagatggagaggatacagaaaagagacaacaagaagaagagctttctttggctaccaacgacgggttctctct
# ttttgggtag]
# protein sequence = [MGKVFMKDELASMLNPTPEVEKDPEAIDAPFSDEEYSSDNENKNSGREHYVDVGASKLRSKQGPALDPRFKGKKISRK
# DLEANQDNESVSEEGSEDLEEEPLSENENDISGEEVSDGLSGDEDEAGSEDESLSENKDESEDGSENEDDETFALPDGDISKLKKMLHGEQKLSDKIR
# SSAVQDMKKGVALQEQMRMYDQVLDTRIRLQKGFSQAHTMDAFEENQDNEIKDQADETTNVVSIDEVKKSLVSFIQKTMELRVDLMVDSGIEPRGLKR
# KAESEDIESISSTMNDLDNSLEDWKNTTLTKWHNRVQAAQGITQNNKFKALNQNVVQQIDQTMLNKDDLIERSRLSRSDSSRKDPNPELYDDTEFYQS
# LLKDFINSRLADSGRDTNVRWVASKQQKQKKENVDTKASKGRKLRYHVHEKLQNFMVPVEVTSWPEEHIDDLFNSLLGQRVDMSENTKDGEDTEKRQQ
# EEELSLATNDGFSLFG]
# end gene g17
###
# start gene g18
tig00000002_pilon_x4	AUGUSTUS	gene	31563	31787	0.94	+	.	g18
tig00000002_pilon_x4	AUGUSTUS	transcript	31563	31787	0.94	+	.	g18.t1
tig00000002_pilon_x4	AUGUSTUS	start_codon	31563	31565	.	+	0	transcript_id "g18.t1"; gene_id "g18";
tig00000002_pilon_x4	AUGUSTUS	single	31563	31787	0.94	+	0	transcript_id "g18.t1"; gene_id "g18";
tig00000002_pilon_x4	AUGUSTUS	CDS	31563	31784	0.94	+	0	transcript_id "g18.t1"; gene_id "g18";
tig00000002_pilon_x4	AUGUSTUS	stop_codon	31785	31787	.	+	0	transcript_id "g18.t1"; gene_id "g18";
# coding sequence = [atgtctccatcaggaagcgcaaatgtttcatcatcctcgttttcggaaccgtcctcagattcgtctttgttttcagata
# gagattcatcctcactacccgcttcgtcttcatctcctgagaggccgtcagacacctcttcacctgagatgtcattttcgttttcactgagaggttct
# tcttccaagtcctcagaaccttcctcagaaacggactcattatcttga]
# protein sequence = [MSPSGSANVSSSSFSEPSSDSSLFSDRDSSSLPASSSSPERPSDTSSPEMSFSFSLRGSSSKSSEPSSETDSLS]
# end gene g18
###
# start gene g19
tig00000002_pilon_x4	AUGUSTUS	gene	33052	33498	.	-	.	g19
tig00000002_pilon_x4	AUGUSTUS	transcript	33052	33498	0.98	-	.	g19.t1
tig00000002_pilon_x4	AUGUSTUS	stop_codon	33052	33054	.	-	0	transcript_id "g19.t1"; gene_id "g19";
tig00000002_pilon_x4	AUGUSTUS	single	33052	33498	0.98	-	0	transcript_id "g19.t1"; gene_id "g19";
tig00000002_pilon_x4	AUGUSTUS	CDS	33055	33498	0.98	-	0	transcript_id "g19.t1"; gene_id "g19";
tig00000002_pilon_x4	AUGUSTUS	start_codon	33496	33498	.	-	0	transcript_id "g19.t1"; gene_id "g19";
# coding sequence = [atgcataccctagccagacggtgcttcagcactttttcaacaacatattcttcttccgcctcgtcatcttcctcaccat
# catttttgtcgtctccttcgtcggcattctttccttctgcatcaacaccaacaatctcttttccggcgtttttctctagcttttcgtgtttgattaat
# ggttcatcttctgaagccggctcgtcagaattctttgtttccagtgcttctttgctcatgctaggtagttctggttcagagtcttcgtctagcacaga
# acgtttcgttgtagatgaacgtcgatacgaacggacgtttttcaccatttcttttcgcgtttccagaacaaattgttacaaagctcttgtttacgatc
# agaaatggccgcgtgtttgtggtggttcttcgcgacctcagattgctaaatgctcgtttaccttttctctgtga]
# protein sequence = [MHTLARRCFSTFSTTYSSSASSSSSPSFLSSPSSAFFPSASTPTISFPAFFSSFSCLINGSSSEAGSSEFFVSSASLL
# MLGSSGSESSSSTERFVVDERRYERTFFTISFRVSRTNCYKALVYDQKWPRVCGGSSRPQIAKCSFTFSL]
# end gene g19
###
# start gene g20
tig00000002_pilon_x4	AUGUSTUS	gene	33176	34445	0.82	+	.	g20
tig00000002_pilon_x4	AUGUSTUS	transcript	33176	34445	0.82	+	.	g20.t1
tig00000002_pilon_x4	AUGUSTUS	start_codon	33176	33178	.	+	0	transcript_id "g20.t1"; gene_id "g20";
tig00000002_pilon_x4	AUGUSTUS	initial	33176	33490	1	+	0	transcript_id "g20.t1"; gene_id "g20";
tig00000002_pilon_x4	AUGUSTUS	internal	33589	33674	0.99	+	0	transcript_id "g20.t1"; gene_id "g20";
tig00000002_pilon_x4	AUGUSTUS	terminal	33821	34445	0.83	+	1	transcript_id "g20.t1"; gene_id "g20";
tig00000002_pilon_x4	AUGUSTUS	intron	33491	33588	0.99	+	.	transcript_id "g20.t1"; gene_id "g20";
tig00000002_pilon_x4	AUGUSTUS	intron	33675	33820	0.99	+	.	transcript_id "g20.t1"; gene_id "g20";
tig00000002_pilon_x4	AUGUSTUS	CDS	33176	33490	1	+	0	transcript_id "g20.t1"; gene_id "g20";
tig00000002_pilon_x4	AUGUSTUS	CDS	33589	33674	0.99	+	0	transcript_id "g20.t1"; gene_id "g20";
tig00000002_pilon_x4	AUGUSTUS	CDS	33821	34442	0.83	+	1	transcript_id "g20.t1"; gene_id "g20";
tig00000002_pilon_x4	AUGUSTUS	stop_codon	34443	34445	.	+	0	transcript_id "g20.t1"; gene_id "g20";
# coding sequence = [atggtgaaaaacgtccgttcgtatcgacgttcatctacaacgaaacgttctgtgctagacgaagactctgaaccagaac
# tacctagcatgagcaaagaagcactggaaacaaagaattctgacgagccggcttcagaagatgaaccattaatcaaacacgaaaagctagagaaaaac
# gccggaaaagagattgttggtgttgatgcagaaggaaagaatgccgacgaaggagacgacaaaaatgatggtgaggaagatgacgaggcggaagaaga
# atatgttgttgaaaaagtgctgaagcaccgtctggctaggaaaggtggaggttatgaatatctattaaaatgggaaggatatgacgatccaagtgata
# atacttggagtacagaagcagactgtgatggctgtaaagatctcgtagtaacatattgggaggaacgcggtggtcgtccagatgccagttccaaaaga
# aaacgtcttggtcgaagccgtaaaccggaaagtagagagacttccatcaaaagccaaaggatttctgagagtgaacctgctaaacccactctagttcc
# agaagaagaggaagaagaacatgaagagagacaggaattttcctcgccttcgaagacacctagtccggagaaatatacccatcaggaaaaagaatctc
# ctcccaaaaatggtcgcgcagagcccaaagaaaatattccatccgcaaaggaaccgtctccctcaccaaggaaggagaaactaccaagcgctagcccc
# aagaaagctcattcaaaggttcctgttcttcccgaaatgaaagagttaaccgctcagcaagtagaacggtatgatacgtgggaggagttggtagccag
# catagatacaattgagcgaaaagatgatgggacactcgaaatttatttaacttggaagaacggcgctgtgtctcattatccaagctcaatcacgaaca
# agaaatgtcctcaaaaaatgctacagttttatgaaagccacttgacgtttcgcgaaaacgaatga]
# protein sequence = [MVKNVRSYRRSSTTKRSVLDEDSEPELPSMSKEALETKNSDEPASEDEPLIKHEKLEKNAGKEIVGVDAEGKNADEGD
# DKNDGEEDDEAEEEYVVEKVLKHRLARKGGGYEYLLKWEGYDDPSDNTWSTEADCDGCKDLVVTYWEERGGRPDASSKRKRLGRSRKPESRETSIKSQ
# RISESEPAKPTLVPEEEEEEHEERQEFSSPSKTPSPEKYTHQEKESPPKNGRAEPKENIPSAKEPSPSPRKEKLPSASPKKAHSKVPVLPEMKELTAQ
# QVERYDTWEELVASIDTIERKDDGTLEIYLTWKNGAVSHYPSSITNKKCPQKMLQFYESHLTFRENE]
# end gene g20
###
# start gene g21
tig00000002_pilon_x4	AUGUSTUS	gene	35034	36272	0.37	+	.	g21
tig00000002_pilon_x4	AUGUSTUS	transcript	35034	36272	0.19	+	.	g21.t1
tig00000002_pilon_x4	AUGUSTUS	start_codon	35034	35036	.	+	0	transcript_id "g21.t1"; gene_id "g21";
tig00000002_pilon_x4	AUGUSTUS	initial	35034	35179	0.39	+	0	transcript_id "g21.t1"; gene_id "g21";
tig00000002_pilon_x4	AUGUSTUS	internal	35234	35277	0.5	+	1	transcript_id "g21.t1"; gene_id "g21";
tig00000002_pilon_x4	AUGUSTUS	internal	35338	35416	1	+	2	transcript_id "g21.t1"; gene_id "g21";
tig00000002_pilon_x4	AUGUSTUS	internal	35460	35504	1	+	1	transcript_id "g21.t1"; gene_id "g21";
tig00000002_pilon_x4	AUGUSTUS	terminal	35618	36272	0.47	+	1	transcript_id "g21.t1"; gene_id "g21";
tig00000002_pilon_x4	AUGUSTUS	intron	35180	35233	0.78	+	.	transcript_id "g21.t1"; gene_id "g21";
tig00000002_pilon_x4	AUGUSTUS	intron	35278	35337	0.57	+	.	transcript_id "g21.t1"; gene_id "g21";
tig00000002_pilon_x4	AUGUSTUS	intron	35417	35459	1	+	.	transcript_id "g21.t1"; gene_id "g21";
tig00000002_pilon_x4	AUGUSTUS	intron	35505	35617	0.47	+	.	transcript_id "g21.t1"; gene_id "g21";
tig00000002_pilon_x4	AUGUSTUS	CDS	35034	35179	0.39	+	0	transcript_id "g21.t1"; gene_id "g21";
tig00000002_pilon_x4	AUGUSTUS	CDS	35234	35277	0.5	+	1	transcript_id "g21.t1"; gene_id "g21";
tig00000002_pilon_x4	AUGUSTUS	CDS	35338	35416	1	+	2	transcript_id "g21.t1"; gene_id "g21";
tig00000002_pilon_x4	AUGUSTUS	CDS	35460	35504	1	+	1	transcript_id "g21.t1"; gene_id "g21";
tig00000002_pilon_x4	AUGUSTUS	CDS	35618	36269	0.47	+	1	transcript_id "g21.t1"; gene_id "g21";
tig00000002_pilon_x4	AUGUSTUS	stop_codon	36270	36272	.	+	0	transcript_id "g21.t1"; gene_id "g21";
# coding sequence = [atgtcactgggaaaaaagaaagaaacaaacgcaattcttctaaagtcacttttgcgcgaaccagcaaacaaaatatgtg
# cagactgtaaacgtaatgagcaaccacgatgggccagctggtctttgggggtcttcatttgtatcagatgctccggtatccataggagtcttggtgtt
# cacatcagtagagtgaaatctgtagatttggacgcttggactgatgagcaaaccgaaaatatgcgtcggtggggaaatcaacgagcaaacatgtactg
# ggaagcaaaactagcagatgaccacgtcccctcagacagcaaagttgcaatctttattcgaacaaaatatgaattacgaaagtgggttttaagtcctg
# agatcccttctcccgaaacgctgattccgtctaaaaaatcaaacccttccattacttcaccagagccgaaagtagttaatagatctgtaggtaccagc
# atgccctctatatctaaggaatccttgcattatccaagcgaggcccccatggtagattttacttctggggctagcgcagagaattatcgcttgccaaa
# ccccagcgcttctactgcagcatccactccgaatttgacgtctctatctgctaatagttcgtcaagtactcaagctaatagacagaaagacctcaaat
# cttctatcctctccttatacgcttcacctcgtcccgtatccgccatgaactcaccggtgtctgccttttccaacattccgtcgacgcccagctcgaat
# gttcaagggtcacaacaatacgctagtcttcagtcacctgtttccagtacttcttttgtcgccgaaaaatggaagatgcctctttttggctcaacaaa
# tgcttattccttttcccgggaatcaggtatgcagtctcaacctcctcggaggacccagtctgctatggataacagtataatgaatacccatgatgtgt
# ggaagtaa]
# protein sequence = [MSLGKKKETNAILLKSLLREPANKICADCKRNEQPRWASWSLGVFICIRCSGIHRSLGVHISRVKSVDLDAWTDEQTE
# NMRRWGNQRANMYWEAKLADDHVPSDSKVAIFIRTKYELRKWVLSPEIPSPETLIPSKKSNPSITSPEPKVVNRSVGTSMPSISKESLHYPSEAPMVD
# FTSGASAENYRLPNPSASTAASTPNLTSLSANSSSSTQANRQKDLKSSILSLYASPRPVSAMNSPVSAFSNIPSTPSSNVQGSQQYASLQSPVSSTSF
# VAEKWKMPLFGSTNAYSFSRESGMQSQPPRRTQSAMDNSIMNTHDVWK]
tig00000002_pilon_x4	AUGUSTUS	transcript	35128	36272	0.18	+	.	g21.t2
tig00000002_pilon_x4	AUGUSTUS	start_codon	35128	35130	.	+	0	transcript_id "g21.t2"; gene_id "g21";
tig00000002_pilon_x4	AUGUSTUS	initial	35128	35179	0.43	+	0	transcript_id "g21.t2"; gene_id "g21";
tig00000002_pilon_x4	AUGUSTUS	internal	35234	35281	0.39	+	2	transcript_id "g21.t2"; gene_id "g21";
tig00000002_pilon_x4	AUGUSTUS	internal	35338	35416	1	+	2	transcript_id "g21.t2"; gene_id "g21";
tig00000002_pilon_x4	AUGUSTUS	internal	35460	35504	1	+	1	transcript_id "g21.t2"; gene_id "g21";
tig00000002_pilon_x4	AUGUSTUS	terminal	35618	36272	0.47	+	1	transcript_id "g21.t2"; gene_id "g21";
tig00000002_pilon_x4	AUGUSTUS	intron	35180	35233	0.78	+	.	transcript_id "g21.t2"; gene_id "g21";
tig00000002_pilon_x4	AUGUSTUS	intron	35282	35337	0.39	+	.	transcript_id "g21.t2"; gene_id "g21";
tig00000002_pilon_x4	AUGUSTUS	intron	35417	35459	1	+	.	transcript_id "g21.t2"; gene_id "g21";
tig00000002_pilon_x4	AUGUSTUS	intron	35505	35617	0.47	+	.	transcript_id "g21.t2"; gene_id "g21";
tig00000002_pilon_x4	AUGUSTUS	CDS	35128	35179	0.43	+	0	transcript_id "g21.t2"; gene_id "g21";
tig00000002_pilon_x4	AUGUSTUS	CDS	35234	35281	0.39	+	2	transcript_id "g21.t2"; gene_id "g21";
tig00000002_pilon_x4	AUGUSTUS	CDS	35338	35416	1	+	2	transcript_id "g21.t2"; gene_id "g21";
tig00000002_pilon_x4	AUGUSTUS	CDS	35460	35504	1	+	1	transcript_id "g21.t2"; gene_id "g21";
tig00000002_pilon_x4	AUGUSTUS	CDS	35618	36269	0.47	+	1	transcript_id "g21.t2"; gene_id "g21";
tig00000002_pilon_x4	AUGUSTUS	stop_codon	36270	36272	.	+	0	transcript_id "g21.t2"; gene_id "g21";
# coding sequence = [atgagcaaccacgatgggccagctggtctttgggggtcttcatttgtatcagatgctccggtatccataggagtcttgg
# tgttcacatcagtagaggtactgaaatctgtagatttggacgcttggactgatgagcaaaccgaaaatatgcgtcggtggggaaatcaacgagcaaac
# atgtactgggaagcaaaactagcagatgaccacgtcccctcagacagcaaagttgcaatctttattcgaacaaaatatgaattacgaaagtgggtttt
# aagtcctgagatcccttctcccgaaacgctgattccgtctaaaaaatcaaacccttccattacttcaccagagccgaaagtagttaatagatctgtag
# gtaccagcatgccctctatatctaaggaatccttgcattatccaagcgaggcccccatggtagattttacttctggggctagcgcagagaattatcgc
# ttgccaaaccccagcgcttctactgcagcatccactccgaatttgacgtctctatctgctaatagttcgtcaagtactcaagctaatagacagaaaga
# cctcaaatcttctatcctctccttatacgcttcacctcgtcccgtatccgccatgaactcaccggtgtctgccttttccaacattccgtcgacgccca
# gctcgaatgttcaagggtcacaacaatacgctagtcttcagtcacctgtttccagtacttcttttgtcgccgaaaaatggaagatgcctctttttggc
# tcaacaaatgcttattccttttcccgggaatcaggtatgcagtctcaacctcctcggaggacccagtctgctatggataacagtataatgaataccca
# tgatgtgtggaagtaa]
# protein sequence = [MSNHDGPAGLWGSSFVSDAPVSIGVLVFTSVEVLKSVDLDAWTDEQTENMRRWGNQRANMYWEAKLADDHVPSDSKVA
# IFIRTKYELRKWVLSPEIPSPETLIPSKKSNPSITSPEPKVVNRSVGTSMPSISKESLHYPSEAPMVDFTSGASAENYRLPNPSASTAASTPNLTSLS
# ANSSSSTQANRQKDLKSSILSLYASPRPVSAMNSPVSAFSNIPSTPSSNVQGSQQYASLQSPVSSTSFVAEKWKMPLFGSTNAYSFSRESGMQSQPPR
# RTQSAMDNSIMNTHDVWK]
# end gene g21
###
# start gene g22
tig00000002_pilon_x4	AUGUSTUS	gene	37446	38878	0.99	+	.	g22
tig00000002_pilon_x4	AUGUSTUS	transcript	37446	38878	0.99	+	.	g22.t1
tig00000002_pilon_x4	AUGUSTUS	start_codon	37446	37448	.	+	0	transcript_id "g22.t1"; gene_id "g22";
tig00000002_pilon_x4	AUGUSTUS	initial	37446	37454	1	+	0	transcript_id "g22.t1"; gene_id "g22";
tig00000002_pilon_x4	AUGUSTUS	internal	37493	37557	1	+	0	transcript_id "g22.t1"; gene_id "g22";
tig00000002_pilon_x4	AUGUSTUS	terminal	37612	38878	0.99	+	1	transcript_id "g22.t1"; gene_id "g22";
tig00000002_pilon_x4	AUGUSTUS	intron	37455	37492	1	+	.	transcript_id "g22.t1"; gene_id "g22";
tig00000002_pilon_x4	AUGUSTUS	intron	37558	37611	1	+	.	transcript_id "g22.t1"; gene_id "g22";
tig00000002_pilon_x4	AUGUSTUS	CDS	37446	37454	1	+	0	transcript_id "g22.t1"; gene_id "g22";
tig00000002_pilon_x4	AUGUSTUS	CDS	37493	37557	1	+	0	transcript_id "g22.t1"; gene_id "g22";
tig00000002_pilon_x4	AUGUSTUS	CDS	37612	38875	0.99	+	1	transcript_id "g22.t1"; gene_id "g22";
tig00000002_pilon_x4	AUGUSTUS	stop_codon	38876	38878	.	+	0	transcript_id "g22.t1"; gene_id "g22";
# coding sequence = [atgatttcgggtgtcttctttttcaacttgaaaggcgacaatatcatttgccggacatatcgacatgacttgaagaggc
# atgtaactgatgttatccgtattcatgtacttgcgaatcctgaattacggactccaattgcagcgtttggatccactagttatacctatgttagacac
# gaagatttatatattgttacggttgcaaaaggaaatccaaatgtaattatattactggaattcttagagcgtttagttgaggtactgtctcgatattt
# tgacaaggttaatgaaagtaccattaaggaaaattttgcgtttatttacgaattgctggatgaaatggttgattttggaattgtgcaaatgacagaac
# cccatgcacttgctcggactttgactattagcccgacgaaaaagaaagaatcctccattttatcaatgaaacgctctacctcttcccaaaccgtcact
# agtcatccaattgaccaatccaagtctgtaccctggagaagagcaggtataaagtatcgtagtaacacaatatatctcgacgtcgtggagcgattaaa
# ccttctaattagctctacaggtaatactttacgatccgacatttctgggtctgtgcatatgcgagctttattatcagggatgccggagtgccaatttg
# gccttagcgataaacttgactataaactgaagtataacgacaatcgacaaaaatctttgcgttcacaggatgattccacaacttctgaaggtatcacg
# ctagaagactgccaatttcatcagtgcgtgaggcttccggaattcgaaaatgaacgcaagatatcttttatccctccggatggtgaggttgaacttat
# gagttatcgctgccatgaaaatatccatgtgccttttcgtatacatccaattgttgaacaattgtcgaaacaaaaattaatctacaggattagcatcc
# gctcgagctatcctcacaagctttctacgtctcttaatcttcgaatacctgttccggaaaacgtagtaaaagcaaaccctagagtcaatcgagggaaa
# tctggctataagccttcagaaaacataatcggctggaatattccttactatttgggggagatggatctaatcttttatgctgaagtcgagttatcaaa
# cactactaaccagcaacattggtctcgtcctcccatttctcttgacttcaatatccaaatgctcgccagctcaggattaaaagtacaatacttgcatg
# tgcaagaaccatctaataataaatacaaaagcattaaatgggttcgctacgcgacacgtgcaggcacctgcgaaattcggttttag]
# protein sequence = [MISGVFFFNLKGDNIICRTYRHDLKRHVTDVIRIHVLANPELRTPIAAFGSTSYTYVRHEDLYIVTVAKGNPNVIILL
# EFLERLVEVLSRYFDKVNESTIKENFAFIYELLDEMVDFGIVQMTEPHALARTLTISPTKKKESSILSMKRSTSSQTVTSHPIDQSKSVPWRRAGIKY
# RSNTIYLDVVERLNLLISSTGNTLRSDISGSVHMRALLSGMPECQFGLSDKLDYKLKYNDNRQKSLRSQDDSTTSEGITLEDCQFHQCVRLPEFENER
# KISFIPPDGEVELMSYRCHENIHVPFRIHPIVEQLSKQKLIYRISIRSSYPHKLSTSLNLRIPVPENVVKANPRVNRGKSGYKPSENIIGWNIPYYLG
# EMDLIFYAEVELSNTTNQQHWSRPPISLDFNIQMLASSGLKVQYLHVQEPSNNKYKSIKWVRYATRAGTCEIRF]
# end gene g22
###
# start gene g23
tig00000002_pilon_x4	AUGUSTUS	gene	39096	39581	.	-	.	g23
tig00000002_pilon_x4	AUGUSTUS	transcript	39096	39581	0.91	-	.	g23.t1
tig00000002_pilon_x4	AUGUSTUS	stop_codon	39096	39098	.	-	0	transcript_id "g23.t1"; gene_id "g23";
tig00000002_pilon_x4	AUGUSTUS	single	39096	39581	0.91	-	0	transcript_id "g23.t1"; gene_id "g23";
tig00000002_pilon_x4	AUGUSTUS	CDS	39099	39581	0.91	-	0	transcript_id "g23.t1"; gene_id "g23";
tig00000002_pilon_x4	AUGUSTUS	start_codon	39579	39581	.	-	0	transcript_id "g23.t1"; gene_id "g23";
# coding sequence = [atgagtaaagtagccggaaagcgtttggtgtattttcctaatataccgtttattctctaccgaggactgaatttaccgc
# caaactttgctgcatttcgtgttcctttgaatgtgaataaatttgatgttcgagattatttattgcatgtttataacctcaaagttctttcggtgaaa
# accaacatttaccaaggaaatctttaccggaatgaatacggtcgagtcagaagagagcaagctaccaaacgcgcaattgtcgaaatggaagaaccatt
# tatctacccagaacttccagaagatttacgacaatggcaagctggtgatgctttgccagatggcacgagtgctcaaactttgagcagatatcccaaga
# ttttggaaaaagctgacatgaaaggtgtcaatgaagagctggataagctgaagaatgcaaatttctccacttctcagcaaaagatatctcgtttatta
# aaaaatatgcattga]
# protein sequence = [MSKVAGKRLVYFPNIPFILYRGLNLPPNFAAFRVPLNVNKFDVRDYLLHVYNLKVLSVKTNIYQGNLYRNEYGRVRRE
# QATKRAIVEMEEPFIYPELPEDLRQWQAGDALPDGTSAQTLSRYPKILEKADMKGVNEELDKLKNANFSTSQQKISRLLKNMH]
# end gene g23
###
# start gene g24
tig00000002_pilon_x4	AUGUSTUS	gene	40248	40511	.	-	.	g24
tig00000002_pilon_x4	AUGUSTUS	transcript	40248	40511	0.77	-	.	g24.t1
tig00000002_pilon_x4	AUGUSTUS	stop_codon	40248	40250	.	-	0	transcript_id "g24.t1"; gene_id "g24";
tig00000002_pilon_x4	AUGUSTUS	single	40248	40511	0.77	-	0	transcript_id "g24.t1"; gene_id "g24";
tig00000002_pilon_x4	AUGUSTUS	CDS	40251	40511	0.77	-	0	transcript_id "g24.t1"; gene_id "g24";
tig00000002_pilon_x4	AUGUSTUS	start_codon	40509	40511	.	-	0	transcript_id "g24.t1"; gene_id "g24";
# coding sequence = [atgtttgaagcaatgaatgcttcatcgtcctcttcattttctggttcattgttggcgtcttcggaaactaccgaagtgt
# ctgcaattcctgtgccaaagccatcagacttggggttctttggcgccaaagaacctgcaatatctacctcgtcaactgcctgcaatccagacattgag
# caaaggacaaagtgtttagttgtaggtagaagtttgcgcgtcttactatttacagagtcgcggattaggagtggcaacgacaaataa]
# protein sequence = [MFEAMNASSSSSFSGSLLASSETTEVSAIPVPKPSDLGFFGAKEPAISTSSTACNPDIEQRTKCLVVGRSLRVLLFTE
# SRIRSGNDK]
# end gene g24
###
# start gene g25
tig00000002_pilon_x4	AUGUSTUS	gene	40339	43129	0.49	+	.	g25
tig00000002_pilon_x4	AUGUSTUS	transcript	40339	43129	0.49	+	.	g25.t1
tig00000002_pilon_x4	AUGUSTUS	start_codon	40339	40341	.	+	0	transcript_id "g25.t1"; gene_id "g25";
tig00000002_pilon_x4	AUGUSTUS	initial	40339	40678	0.49	+	0	transcript_id "g25.t1"; gene_id "g25";
tig00000002_pilon_x4	AUGUSTUS	terminal	40779	43129	0.95	+	2	transcript_id "g25.t1"; gene_id "g25";
tig00000002_pilon_x4	AUGUSTUS	intron	40679	40778	0.51	+	.	transcript_id "g25.t1"; gene_id "g25";
tig00000002_pilon_x4	AUGUSTUS	CDS	40339	40678	0.49	+	0	transcript_id "g25.t1"; gene_id "g25";
tig00000002_pilon_x4	AUGUSTUS	CDS	40779	43126	0.95	+	2	transcript_id "g25.t1"; gene_id "g25";
tig00000002_pilon_x4	AUGUSTUS	stop_codon	43127	43129	.	+	0	transcript_id "g25.t1"; gene_id "g25";
# coding sequence = [atgtctggattgcaggcagttgacgaggtagatattgcaggttctttggcgccaaagaaccccaagtctgatggctttg
# gcacaggaattgcagacacttcggtagtttccgaagacgccaacaatgaaccagaaaatgaagaggacgatgaagcattcattgcttcaaacatttta
# aaatcaaatagaaaaacaaaaggaaagaagcttggtggcaaagcttccaactttcaagcgatgggtaagaagagtgaaggtagagatggttttctcgc
# aatggccagtgcgctatctgctttttctctcattgcagtcatcatcattatgcaagtagaaacttgtttgagtccgaatgtcgttcgtgctattttaa
# aaaaaggctttaaggttcccacccctattcaaaggaagacaattcctttggttttggaaggacgcgacgtagtcggtatggctcgtactggttcgggt
# aaaacagccgcttttgtaattcccatgattgaacgtctcaagtctaccttggcacaatcaggtaccagagccataattttgtctccaagtcgtgaact
# tgccttgcaaacaatgcgagttgttaaagatttcaacaaaggtactgaccttcgggttgccgcaatcgttggtggtgttagtcttgaagaacagttta
# gtattatgacctcgaagccagacatcatcattgctactcccggtcgatttatgcatcttaaagttgaaatgaagcttgagctcaatgtagtcgagtat
# gtagtatttgatgaggctgatcgtctttttgaaatgggttttgccgctcaacttactgaaattttgcacgatttgccctcttctcgtcaaactcttct
# attctctgctactttacctcgtactcttgttgatttcgcaaaggccggtcttcaagatcccgtcttggtgcgtttagacgttgaatcgaaagtttctt
# ctgaccttcaaagcgcctttttttccgtcaaaaccgctgaaagggaagctgctttactatacattatacaagacgttatcaagttaaccctcaaacgt
# gatataaaacccgtggtttctatgaactctgaaaatcctagaaagcgtaagagaattatggaagctgtcagtcaaggaagattttctggctcttctga
# tgctacccttgtgtttgtacccaccaaacaccacgttgaatatatttctaatctacttatccttgccggttattcagtatctaccatttacggctcac
# tggatcaggatgcccgtacgaatcaaattaacaactttcgacttggttacactaatgtacttgttgtgaccgatgtggctgctcgtggtattgatata
# ccgcttttagctaatgttgttaactacgactttcctcctcagccgaaagttttcgttcatcgtgtcggtcgtactgctcgtgctggccgtaccggttg
# ggcttataccctggtccgttccgaagacgctggttattttatggatttacaatttttcttaaacagggaaattgtcaccactaataagaaagtgaaaa
# ccgcagatgattgtgactttaccaagcaattggttttgggaagtctaccaatggcgtctgtctccgaattatttgaatgggttcaacgagtccttgtt
# gaagacgttgaaattgagcaattatctaaagtagctgctcgtggtgaaaaattatattttcgtacaaggccagcatgcagtcctgagagtgctaagcg
# ggcaaaggaactagtaaatactagcggttggaaattagtaaaccccttgctcggtaattcaacgaatattgaggcagattcgcaatttagtgacctat
# tggcaaaggtttcttcatttcgtccttccgaaactatttttgagattggtcaacgtggacaacatcgctctgatgctggtgagattatgcgccaacga
# aggagtaagattaaaccgaaaggtccccaacacactaccattgataatgatgtactagatgatggggaagttcctacgattacaaacgatgagccagg
# actgtctgaagcagagcttgaaaacactttcaaaacccctcagagtttgaaaaaacaacagaaggactctcgtgattttcgcgatagagagtactaca
# tgtctcactacgcaccgaaagaaaatatacaagaaagtggatatgccgttaattctggagagaacttttcattggcagctcgccacgctgttttagat
# ttaaccaatgatgatggattcagtcaaacgaacagtggtgggcaacgctgggatcccaagaaaaagaagtttgttaatacccgtaatgatgaagacgg
# ttctagaggtgttaaaatcattcgtggtgagagtggtgtgaaattaccagctacataccgtagtggtagatttgaggcttggaagtctaataaagcac
# agggcaataatagttccatgccattaaatgacaatggtaataaacaattcaagcataaacaggttaaagcaccgaaagccgctgacagatatcgtgat
# gattacagagttcgaaagaccagagtcaaggaagccaaagaaaagggtattggtgttacagttggcaatgaacttaagtcagctccccaaatccggaa
# ggaacgtgaactcaaagaaaagaggaaagctaagactgctcgtccctccaaaaaacgccgttaa]
# protein sequence = [MSGLQAVDEVDIAGSLAPKNPKSDGFGTGIADTSVVSEDANNEPENEEDDEAFIASNILKSNRKTKGKKLGGKASNFQ
# AMGKKSEGRDGFLAMASALSAFSLIAVIIIMQVETCLSPNVVRAILKKGFKVPTPIQRKTIPLVLEGRDVVGMARTGSGKTAAFVIPMIERLKSTLAQ
# SGTRAIILSPSRELALQTMRVVKDFNKGTDLRVAAIVGGVSLEEQFSIMTSKPDIIIATPGRFMHLKVEMKLELNVVEYVVFDEADRLFEMGFAAQLT
# EILHDLPSSRQTLLFSATLPRTLVDFAKAGLQDPVLVRLDVESKVSSDLQSAFFSVKTAEREAALLYIIQDVIKLTLKRDIKPVVSMNSENPRKRKRI
# MEAVSQGRFSGSSDATLVFVPTKHHVEYISNLLILAGYSVSTIYGSLDQDARTNQINNFRLGYTNVLVVTDVAARGIDIPLLANVVNYDFPPQPKVFV
# HRVGRTARAGRTGWAYTLVRSEDAGYFMDLQFFLNREIVTTNKKVKTADDCDFTKQLVLGSLPMASVSELFEWVQRVLVEDVEIEQLSKVAARGEKLY
# FRTRPACSPESAKRAKELVNTSGWKLVNPLLGNSTNIEADSQFSDLLAKVSSFRPSETIFEIGQRGQHRSDAGEIMRQRRSKIKPKGPQHTTIDNDVL
# DDGEVPTITNDEPGLSEAELENTFKTPQSLKKQQKDSRDFRDREYYMSHYAPKENIQESGYAVNSGENFSLAARHAVLDLTNDDGFSQTNSGGQRWDP
# KKKKFVNTRNDEDGSRGVKIIRGESGVKLPATYRSGRFEAWKSNKAQGNNSSMPLNDNGNKQFKHKQVKAPKAADRYRDDYRVRKTRVKEAKEKGIGV
# TVGNELKSAPQIRKERELKEKRKAKTARPSKKRR]
# end gene g25
###
# start gene g26
tig00000002_pilon_x4	AUGUSTUS	gene	40840	41161	.	-	.	g26
tig00000002_pilon_x4	AUGUSTUS	transcript	40840	41161	0.82	-	.	g26.t1
tig00000002_pilon_x4	AUGUSTUS	stop_codon	40840	40842	.	-	0	transcript_id "g26.t1"; gene_id "g26";
tig00000002_pilon_x4	AUGUSTUS	terminal	40840	41010	0.82	-	0	transcript_id "g26.t1"; gene_id "g26";
tig00000002_pilon_x4	AUGUSTUS	initial	41057	41161	0.82	-	0	transcript_id "g26.t1"; gene_id "g26";
tig00000002_pilon_x4	AUGUSTUS	intron	41011	41056	0.82	-	.	transcript_id "g26.t1"; gene_id "g26";
tig00000002_pilon_x4	AUGUSTUS	CDS	40843	41010	0.82	-	0	transcript_id "g26.t1"; gene_id "g26";
tig00000002_pilon_x4	AUGUSTUS	CDS	41057	41161	0.82	-	0	transcript_id "g26.t1"; gene_id "g26";
tig00000002_pilon_x4	AUGUSTUS	start_codon	41159	41161	.	-	0	transcript_id "g26.t1"; gene_id "g26";
# coding sequence = [atgcataaatcgaccgggagtagcaatgatgatgtctggcttcgaggtcataatactaaactgttcttcaagactaaca
# ccaccaacgattgcggcaacccgaaggcaagttcacgacttggagacaaaattatggctctggtacctgattgtgccaaggtagacttgagacgttca
# atcatgggaattacaaaagcggctgttttacccgaaccagtacgagccataccgactacgtcgcgtccttccaaaaccaaaggaattgtcttcctttg
# a]
# protein sequence = [MHKSTGSSNDDVWLRGHNTKLFFKTNTTNDCGNPKASSRLGDKIMALVPDCAKVDLRRSIMGITKAAVLPEPVRAIPT
# TSRPSKTKGIVFL]
# end gene g26
###
# start gene g27
tig00000002_pilon_x4	AUGUSTUS	gene	43349	44947	.	-	.	g27
tig00000002_pilon_x4	AUGUSTUS	transcript	43349	44947	0.99	-	.	g27.t1
tig00000002_pilon_x4	AUGUSTUS	stop_codon	43349	43351	.	-	0	transcript_id "g27.t1"; gene_id "g27";
tig00000002_pilon_x4	AUGUSTUS	single	43349	44947	0.99	-	0	transcript_id "g27.t1"; gene_id "g27";
tig00000002_pilon_x4	AUGUSTUS	CDS	43352	44947	0.99	-	0	transcript_id "g27.t1"; gene_id "g27";
tig00000002_pilon_x4	AUGUSTUS	start_codon	44945	44947	.	-	0	transcript_id "g27.t1"; gene_id "g27";
# coding sequence = [atgaaaagtttcccatcatggtttcgcatttcgtcgcagtttgcgtgtcgaacacatggttattctgtccggcgtctac
# cctatcggtttttctctttaaaatcggacactgagcctcaagaagattcagctttagacacaaaaccttcagagttagaaaaatcacaagaagaggtt
# atccggccttggtacgtggagtacgcagagagaacatttccgaaaaggaatgtatatacagcggaagtgccacctttaccagaagcagctccacaatt
# tttgcaggacgttttagacaccttatcccagaggtatctagtctctgacttgaagtttatacgtcctaacgctgatcaaccatggagcacttcagact
# tgatgcttcttggtacatgtaatgacgatgctcatgttatatccgtaacacgtggcattacccataaactaaaagacttaagaattggcgctgttcaa
# gttcaaggccttcccaatttatcacgacaaagaatcatggaccgcagagcgttaaaacgtcctgaatcttggcacaacaagatgtcttctcaaaaaac
# aaattgggcatgtattcatcctgaaaactataatgtgattatccatctatttacaaaagaagcacgagagttctatcaactagaaagcatcgatcaag
# atttgcagcagattttatctgaaaatcgagagagcgaagagtcctcttcggcgtccttccgccgcccaggaagcaagaaaaattttatgtctgagcac
# cgcattacttcaagggataaaaggcagtttcatacatcttgtattcgtaacgactcaactggtgaaaaagatgcttctttcacaaactcgtcggatcc
# atttgaagaggcgagaaggatgtatcttacaaacgatcactctttttctttggaatccttttctattcatgtgaaaagcctcttagattcgtcacctt
# ctgacatttctctacaagatgtaaatactttgttaaccgctgtagccgtttcggcccctccatctataaattcgttgaaattgtcaagaaagcttgtc
# agtcataggattcaccatttaacctcattttatacgtctattcagaaagctacccccattgacattattgctttgagaaggattttatccaagtgtct
# tttatgttcatgcatggtagagacgaatgatttccaatacctcgatcctcgcatctacaaaactgaacagcttatgtaccgtcacggtataactatga
# ccgtgaagtcatatatgttaatccttaacatttttgctaaatacaatcgctggaaagatgtatggcttcgctggaataaactaacaaacattggaatt
# ttgctagacgaggatatgtactgtcatatctttcggttagtggctgaaagtaaaaatgaacgagccgcaatttatgctttatcgaatgtatttgagga
# tatggttttccaatctcccgaattattcgcctcaaaaaatattgcggtttacttgtcgaggtgtcttgatttgatctcatttcaaaacgacaactcat
# acccttcagttcataagtatattcaagtatctaagagtagaggcaattaa]
# protein sequence = [MKSFPSWFRISSQFACRTHGYSVRRLPYRFFSLKSDTEPQEDSALDTKPSELEKSQEEVIRPWYVEYAERTFPKRNVY
# TAEVPPLPEAAPQFLQDVLDTLSQRYLVSDLKFIRPNADQPWSTSDLMLLGTCNDDAHVISVTRGITHKLKDLRIGAVQVQGLPNLSRQRIMDRRALK
# RPESWHNKMSSQKTNWACIHPENYNVIIHLFTKEAREFYQLESIDQDLQQILSENRESEESSSASFRRPGSKKNFMSEHRITSRDKRQFHTSCIRNDS
# TGEKDASFTNSSDPFEEARRMYLTNDHSFSLESFSIHVKSLLDSSPSDISLQDVNTLLTAVAVSAPPSINSLKLSRKLVSHRIHHLTSFYTSIQKATP
# IDIIALRRILSKCLLCSCMVETNDFQYLDPRIYKTEQLMYRHGITMTVKSYMLILNIFAKYNRWKDVWLRWNKLTNIGILLDEDMYCHIFRLVAESKN
# ERAAIYALSNVFEDMVFQSPELFASKNIAVYLSRCLDLISFQNDNSYPSVHKYIQVSKSRGN]
# end gene g27
###
# start gene g28
tig00000002_pilon_x4	AUGUSTUS	gene	45487	50549	0.92	+	.	g28
tig00000002_pilon_x4	AUGUSTUS	transcript	45487	50549	0.67	+	.	g28.t1
tig00000002_pilon_x4	AUGUSTUS	start_codon	45487	45489	.	+	0	transcript_id "g28.t1"; gene_id "g28";
tig00000002_pilon_x4	AUGUSTUS	initial	45487	45583	1	+	0	transcript_id "g28.t1"; gene_id "g28";
tig00000002_pilon_x4	AUGUSTUS	internal	45624	47173	0.71	+	2	transcript_id "g28.t1"; gene_id "g28";
tig00000002_pilon_x4	AUGUSTUS	internal	47210	47677	0.72	+	0	transcript_id "g28.t1"; gene_id "g28";
tig00000002_pilon_x4	AUGUSTUS	internal	47716	48339	0.93	+	0	transcript_id "g28.t1"; gene_id "g28";
tig00000002_pilon_x4	AUGUSTUS	internal	48387	49549	1	+	0	transcript_id "g28.t1"; gene_id "g28";
tig00000002_pilon_x4	AUGUSTUS	internal	49589	49724	1	+	1	transcript_id "g28.t1"; gene_id "g28";
tig00000002_pilon_x4	AUGUSTUS	terminal	49767	50549	1	+	0	transcript_id "g28.t1"; gene_id "g28";
tig00000002_pilon_x4	AUGUSTUS	intron	45584	45623	1	+	.	transcript_id "g28.t1"; gene_id "g28";
tig00000002_pilon_x4	AUGUSTUS	intron	47174	47209	0.72	+	.	transcript_id "g28.t1"; gene_id "g28";
tig00000002_pilon_x4	AUGUSTUS	intron	47678	47715	0.93	+	.	transcript_id "g28.t1"; gene_id "g28";
tig00000002_pilon_x4	AUGUSTUS	intron	48340	48386	1	+	.	transcript_id "g28.t1"; gene_id "g28";
tig00000002_pilon_x4	AUGUSTUS	intron	49550	49588	1	+	.	transcript_id "g28.t1"; gene_id "g28";
tig00000002_pilon_x4	AUGUSTUS	intron	49725	49766	1	+	.	transcript_id "g28.t1"; gene_id "g28";
tig00000002_pilon_x4	AUGUSTUS	CDS	45487	45583	1	+	0	transcript_id "g28.t1"; gene_id "g28";
tig00000002_pilon_x4	AUGUSTUS	CDS	45624	47173	0.71	+	2	transcript_id "g28.t1"; gene_id "g28";
tig00000002_pilon_x4	AUGUSTUS	CDS	47210	47677	0.72	+	0	transcript_id "g28.t1"; gene_id "g28";
tig00000002_pilon_x4	AUGUSTUS	CDS	47716	48339	0.93	+	0	transcript_id "g28.t1"; gene_id "g28";
tig00000002_pilon_x4	AUGUSTUS	CDS	48387	49549	1	+	0	transcript_id "g28.t1"; gene_id "g28";
tig00000002_pilon_x4	AUGUSTUS	CDS	49589	49724	1	+	1	transcript_id "g28.t1"; gene_id "g28";
tig00000002_pilon_x4	AUGUSTUS	CDS	49767	50546	1	+	0	transcript_id "g28.t1"; gene_id "g28";
tig00000002_pilon_x4	AUGUSTUS	stop_codon	50547	50549	.	+	0	transcript_id "g28.t1"; gene_id "g28";
# coding sequence = [atgacgccggaaatacctgaaggaaccaattcaccgtttgatttactggaggccttaaaatacacaccattagtttcat
# ctatacctcttagcaacggtaccgaaaatgcagttcctccaaagtcggtagcaagcaatacacctttgtgcttatctcctgaagaaaaagagttaatg
# cagcgatacctggatcttttggagcctaacgcgcaagaagtgtctgacgtgcagcagcttcaattttataaagacgcgctcgctcccatgctgcaaga
# tgttcccatgcctaatattcgaattcctgtagcaaaggcaacacatgaggagtcatctttttttccaaattctttgttgaatcctttgacagagtcct
# tattgcagccttctgaggttgaatttgttcctacagatgtaaactcaggtacatcttcctcattcactgattctacttctagtacttctacatgttta
# agtccttttatttccaacaaggatgctcctaaaactgcagagatccctcgaagtccctcaacagcgcgaattcttagagctgtcgaattcaaaagccc
# tagtcgagcattttcacttacatccacccctaaaaaacgccagctctcagaaagtggaagcgtcgtttctacgccttcttccaaggtccaaaggcttc
# aggatgtcatagagaagcaagtgcatgacacccaattggtcttgaatgtaatcttacttggagattccaaaacctctgactgttatgtatccttcgcc
# ggatcccatgttagggtaatatctacagaatttattgagaagatttctatttctttaacaaaattgagttacttgggggattgccataagttgttaaa
# agaagaagatgctatatcgctcaaaatgattatagaatcgagtttgaagagtttagactttgtaaacagttctactgaggatgcagatgacgatatga
# tatgctcaaaagctaactatttattaaaaaatgtatccctcatttttcagatactcaatatgctgcctgcttttaaaaaactgcaaaacgaggagtcc
# tttttatttattcttgatacccttcattctttacttgattactttttcttaaagactatgacgagcgttgatatgagcatgatcgaaggctctgagga
# atccaattaccgcccatttttatctcttacgcaaaagattgccaatgcctttactctattatccaaaattgtacatgctattcctttgtctgaagctg
# tcgttatcaaagttgtctttctgtccatgaaaactatcactgtggattcctctattaaagaaaaaccgtctttaattcaaaaccttccattggacatt
# cttaaagttcctttgtttgacacccttcagttcattttcagcttataccctgctcagcgtgattttgtgctgcaagaagtccttgctaattttgcgca
# gttacctaccgctcgttcaacctccaggacctttaaactttccaatggcaagtctgttcaattatactccactttgctggttcgattacttcaggcat
# gtactataacgcatcttccagaggatccaacttttaaaacagaagaccctacaaaggatttagtcaactctgatgattgccaatcacatttaaattcg
# gttgatgctttattgtctaaatcaagacacgatgagtacagagtcgcaaaccatattgtcggttatttgctcgggagatcattaaggcaaacaaaatc
# tgatataaataactcttttgttacattgacaagaattatgctagaagatttgcttaatatgcttactgtacccgagtgggttggaacagagacactag
# ttcgacaatttgcattgaatcttatcatgatgatagtcaaagaaaagaactctgttaccacaaagaatacggctcttgatttttttagtgttatcgtg
# aataaactattgacaacattcgatatatctctatttgaaaaatatgatctgccggtaccttcgaactttaatgaccctaattgctttttaagtggagt
# tccacgttttgaggaaattacttcatcttgcctcgcgtatcttaacactttgtgcggcaatgatgattcgctcgagaatatcgttccatatacgctga
# accaatggatttcttttctgtttcagatcagaaaagcatccaatgatccagaatccaactatttgatagacaaagttcttctaaaaagctcaaattta
# aacatggattccgttatggattcaactgtttacacaaatcatgagattattcacgattattttgttctatctttatatcgttcctctttatacttgaa
# tttgaagttttttgtatcactgattattggatttcttgacagtccccaaaccagtttacgaacgaagagtttaaggatcatcagccagatgaagtcta
# tcccggccatactccatgcacatccagaagttttgtctcaggtggtttcaaaggtagccgatccctcagctttcgttcgagacactgtgttggattta
# ttaagtacatacatgatggccttcaaagaaaccataaatcaattatatgtatttatcgcggctggggtatccgatagttcagtgagtgttcggaagcg
# cgcattaaaacaacttgcagatatatatgaagttactaacagtataaacattcgatgcgatatttgcatgaagttgctatcgaggatgaatgatgagg
# aagagaatatcaccgaattaagtcttcaaacgctcgagtctttgtggtttaacaatgcttacttatctattgatcctcataaaaaatatgatgatttg
# agctttttggaaaagcaaaaaataaaagttcactatcgttcattattaaagctatcttcagatcccagtcctgcattacatgtttccttagtaacgac
# attgaaaagaatgcttacttcgaaagaaaatgagttaaccaaagaattttgttcccgcatacgttttcttctttcgtttttatttaccttattaatcg
# aggtagcaaccgaggacgaggggaattcttttgaagtggaacttttgcatgaaacaatgagtactctttttgttctttctcgttcttttcccttttta
# tttgattattcacaacttcaagttctaaaaccgtacttgaaatcagcttcaaacattgaagagcagcgattgttatactatgtagtagccatattccg
# acaagttttacctcgtcaaaaggaaattccggaagggtttttgcgtagtcttgagactacaatgctacaaagacttaccaaggcgggatctgccactc
# tgaaagaaatggtaccctgcttgtgttatttattgagtcatctaaatgatgatcaaaggctttataaaattttaggttcttgtctcaaaacacttgaa
# gaaacgaggaagaatgatttctcatcgttaaaggcttttcgtctaatagaacttattggactctttgctaggtttggaagacttgaaaaaatagatgt
# cgattggacaggagttttttctttccctaaggacgaaagcaccgatatttacgttctattgctcaattatatggaccatcttctttcgtcgtctaatg
# atgatttgcgtatacatgtaattgaaaacatgacaaaaattgtcctagcccaacccacgttgttcacttcgccaaggatgttaagcatgctagataac
# atttttgaagagaacaacgttgattgtgtctcagtgatttttaggtcattcttggaactattagcagctgatgaggatttgatttcagaagctgatga
# aaaactggaaagcaaatcaaaccagaataaaaagtctaagcgtgaacaagtgaacgtagacatgcttaaaggttttacggaaagacagtgggctgaag
# gcgtgagcgcttgtttaatgcaaaaatatttatcaaatatcttgaattcttgcttctcaaagaatctgaattttgctctactcgcattagagatatta
# caacatatcattcgccaaggccttgcgaatcccagattgtgctttcccgtaattgtcgctttggaagccagtgaagttgaagaattaaaacagattgc
# tatcaacttgcacacagagttgcttcaaaagcatgaatcactagtagatggtttgtatgcgcaagcagcaactttgatgttctcttccaaaactttcc
# ctgaaaattttgtttgtactatcgaagaacattctgtgttccaaggcacatacaatgttttgctatcgaccaaaaacgcgagatctagaaggaaattt
# ttaatgcaaatgctgaaacttctagaatatgataatgaaaagctaactaatatgtcacacgaaaagatcttgttttttaatttctgttgttcagcatt
# gggtggaatcaaatacttgagccttgacgagccgttaatgattcttcaagtcattgataccgtcttagcgacgattggaccaaccattactgaatgga
# tgaaggggcattttgaacagccctataaattcttttcaggaatcttactctgcaatttcattcacctcaagcgatacttgaagtttgtttattctata
# acagatgaaaaagtacacaactttgatagcagcaaaacgttccgagacaaaaaggtcccactcagaaatagtggtcttacggctgagttgttacatcc
# agacaacaagagagaggatgttgcagttatgtgtatccaaatgtttgaagatgagaatatatcaactgatccgatcgtgaaagacgaattagacgctc
# cggaggaagaacattcaggagaagcagggaatgaatga]
# protein sequence = [MTPEIPEGTNSPFDLLEALKYTPLVSSIPLSNGTENAVPPKSVASNTPLCLSPEEKELMQRYLDLLEPNAQEVSDVQQ
# LQFYKDALAPMLQDVPMPNIRIPVAKATHEESSFFPNSLLNPLTESLLQPSEVEFVPTDVNSGTSSSFTDSTSSTSTCLSPFISNKDAPKTAEIPRSP
# STARILRAVEFKSPSRAFSLTSTPKKRQLSESGSVVSTPSSKVQRLQDVIEKQVHDTQLVLNVILLGDSKTSDCYVSFAGSHVRVISTEFIEKISISL
# TKLSYLGDCHKLLKEEDAISLKMIIESSLKSLDFVNSSTEDADDDMICSKANYLLKNVSLIFQILNMLPAFKKLQNEESFLFILDTLHSLLDYFFLKT
# MTSVDMSMIEGSEESNYRPFLSLTQKIANAFTLLSKIVHAIPLSEAVVIKVVFLSMKTITVDSSIKEKPSLIQNLPLDILKVPLFDTLQFIFSLYPAQ
# RDFVLQEVLANFAQLPTARSTSRTFKLSNGKSVQLYSTLLVRLLQACTITHLPEDPTFKTEDPTKDLVNSDDCQSHLNSVDALLSKSRHDEYRVANHI
# VGYLLGRSLRQTKSDINNSFVTLTRIMLEDLLNMLTVPEWVGTETLVRQFALNLIMMIVKEKNSVTTKNTALDFFSVIVNKLLTTFDISLFEKYDLPV
# PSNFNDPNCFLSGVPRFEEITSSCLAYLNTLCGNDDSLENIVPYTLNQWISFLFQIRKASNDPESNYLIDKVLLKSSNLNMDSVMDSTVYTNHEIIHD
# YFVLSLYRSSLYLNLKFFVSLIIGFLDSPQTSLRTKSLRIISQMKSIPAILHAHPEVLSQVVSKVADPSAFVRDTVLDLLSTYMMAFKETINQLYVFI
# AAGVSDSSVSVRKRALKQLADIYEVTNSINIRCDICMKLLSRMNDEEENITELSLQTLESLWFNNAYLSIDPHKKYDDLSFLEKQKIKVHYRSLLKLS
# SDPSPALHVSLVTTLKRMLTSKENELTKEFCSRIRFLLSFLFTLLIEVATEDEGNSFEVELLHETMSTLFVLSRSFPFLFDYSQLQVLKPYLKSASNI
# EEQRLLYYVVAIFRQVLPRQKEIPEGFLRSLETTMLQRLTKAGSATLKEMVPCLCYLLSHLNDDQRLYKILGSCLKTLEETRKNDFSSLKAFRLIELI
# GLFARFGRLEKIDVDWTGVFSFPKDESTDIYVLLLNYMDHLLSSSNDDLRIHVIENMTKIVLAQPTLFTSPRMLSMLDNIFEENNVDCVSVIFRSFLE
# LLAADEDLISEADEKLESKSNQNKKSKREQVNVDMLKGFTERQWAEGVSACLMQKYLSNILNSCFSKNLNFALLALEILQHIIRQGLANPRLCFPVIV
# ALEASEVEELKQIAINLHTELLQKHESLVDGLYAQAATLMFSSKTFPENFVCTIEEHSVFQGTYNVLLSTKNARSRRKFLMQMLKLLEYDNEKLTNMS
# HEKILFFNFCCSALGGIKYLSLDEPLMILQVIDTVLATIGPTITEWMKGHFEQPYKFFSGILLCNFIHLKRYLKFVYSITDEKVHNFDSSKTFRDKKV
# PLRNSGLTAELLHPDNKREDVAVMCIQMFEDENISTDPIVKDELDAPEEEHSGEAGNE]
tig00000002_pilon_x4	AUGUSTUS	transcript	45487	50549	0.25	+	.	g28.t2
tig00000002_pilon_x4	AUGUSTUS	start_codon	45487	45489	.	+	0	transcript_id "g28.t2"; gene_id "g28";
tig00000002_pilon_x4	AUGUSTUS	initial	45487	45583	1	+	0	transcript_id "g28.t2"; gene_id "g28";
tig00000002_pilon_x4	AUGUSTUS	internal	45624	47677	0.28	+	2	transcript_id "g28.t2"; gene_id "g28";
tig00000002_pilon_x4	AUGUSTUS	internal	47716	48339	0.93	+	0	transcript_id "g28.t2"; gene_id "g28";
tig00000002_pilon_x4	AUGUSTUS	internal	48387	49549	1	+	0	transcript_id "g28.t2"; gene_id "g28";
tig00000002_pilon_x4	AUGUSTUS	internal	49589	49724	1	+	1	transcript_id "g28.t2"; gene_id "g28";
tig00000002_pilon_x4	AUGUSTUS	terminal	49767	50549	1	+	0	transcript_id "g28.t2"; gene_id "g28";
tig00000002_pilon_x4	AUGUSTUS	intron	45584	45623	1	+	.	transcript_id "g28.t2"; gene_id "g28";
tig00000002_pilon_x4	AUGUSTUS	intron	47678	47715	0.93	+	.	transcript_id "g28.t2"; gene_id "g28";
tig00000002_pilon_x4	AUGUSTUS	intron	48340	48386	1	+	.	transcript_id "g28.t2"; gene_id "g28";
tig00000002_pilon_x4	AUGUSTUS	intron	49550	49588	1	+	.	transcript_id "g28.t2"; gene_id "g28";
tig00000002_pilon_x4	AUGUSTUS	intron	49725	49766	1	+	.	transcript_id "g28.t2"; gene_id "g28";
tig00000002_pilon_x4	AUGUSTUS	CDS	45487	45583	1	+	0	transcript_id "g28.t2"; gene_id "g28";
tig00000002_pilon_x4	AUGUSTUS	CDS	45624	47677	0.28	+	2	transcript_id "g28.t2"; gene_id "g28";
tig00000002_pilon_x4	AUGUSTUS	CDS	47716	48339	0.93	+	0	transcript_id "g28.t2"; gene_id "g28";
tig00000002_pilon_x4	AUGUSTUS	CDS	48387	49549	1	+	0	transcript_id "g28.t2"; gene_id "g28";
tig00000002_pilon_x4	AUGUSTUS	CDS	49589	49724	1	+	1	transcript_id "g28.t2"; gene_id "g28";
tig00000002_pilon_x4	AUGUSTUS	CDS	49767	50546	1	+	0	transcript_id "g28.t2"; gene_id "g28";
tig00000002_pilon_x4	AUGUSTUS	stop_codon	50547	50549	.	+	0	transcript_id "g28.t2"; gene_id "g28";
# coding sequence = [atgacgccggaaatacctgaaggaaccaattcaccgtttgatttactggaggccttaaaatacacaccattagtttcat
# ctatacctcttagcaacggtaccgaaaatgcagttcctccaaagtcggtagcaagcaatacacctttgtgcttatctcctgaagaaaaagagttaatg
# cagcgatacctggatcttttggagcctaacgcgcaagaagtgtctgacgtgcagcagcttcaattttataaagacgcgctcgctcccatgctgcaaga
# tgttcccatgcctaatattcgaattcctgtagcaaaggcaacacatgaggagtcatctttttttccaaattctttgttgaatcctttgacagagtcct
# tattgcagccttctgaggttgaatttgttcctacagatgtaaactcaggtacatcttcctcattcactgattctacttctagtacttctacatgttta
# agtccttttatttccaacaaggatgctcctaaaactgcagagatccctcgaagtccctcaacagcgcgaattcttagagctgtcgaattcaaaagccc
# tagtcgagcattttcacttacatccacccctaaaaaacgccagctctcagaaagtggaagcgtcgtttctacgccttcttccaaggtccaaaggcttc
# aggatgtcatagagaagcaagtgcatgacacccaattggtcttgaatgtaatcttacttggagattccaaaacctctgactgttatgtatccttcgcc
# ggatcccatgttagggtaatatctacagaatttattgagaagatttctatttctttaacaaaattgagttacttgggggattgccataagttgttaaa
# agaagaagatgctatatcgctcaaaatgattatagaatcgagtttgaagagtttagactttgtaaacagttctactgaggatgcagatgacgatatga
# tatgctcaaaagctaactatttattaaaaaatgtatccctcatttttcagatactcaatatgctgcctgcttttaaaaaactgcaaaacgaggagtcc
# tttttatttattcttgatacccttcattctttacttgattactttttcttaaagactatgacgagcgttgatatgagcatgatcgaaggctctgagga
# atccaattaccgcccatttttatctcttacgcaaaagattgccaatgcctttactctattatccaaaattgtacatgctattcctttgtctgaagctg
# tcgttatcaaagttgtctttctgtccatgaaaactatcactgtggattcctctattaaagaaaaaccgtctttaattcaaaaccttccattggacatt
# cttaaagttcctttgtttgacacccttcagttcattttcagcttataccctgctcagcgtgattttgtgctgcaagaagtccttgctaattttgcgca
# gttacctaccgctcgttcaacctccaggacctttaaactttccaatggcaagtctgttcaattatactccactttgctggttcgattacttcaggcat
# gtactataacgcatcttccagaggatccaacttttaaaacagaagaccctacaaaggatttagtcaactctgatgattgccaatcacatttaaattcg
# gtaagtcctccattcgaaacaataactaatcttaaggttgatgctttattgtctaaatcaagacacgatgagtacagagtcgcaaaccatattgtcgg
# ttatttgctcgggagatcattaaggcaaacaaaatctgatataaataactcttttgttacattgacaagaattatgctagaagatttgcttaatatgc
# ttactgtacccgagtgggttggaacagagacactagttcgacaatttgcattgaatcttatcatgatgatagtcaaagaaaagaactctgttaccaca
# aagaatacggctcttgatttttttagtgttatcgtgaataaactattgacaacattcgatatatctctatttgaaaaatatgatctgccggtaccttc
# gaactttaatgaccctaattgctttttaagtggagttccacgttttgaggaaattacttcatcttgcctcgcgtatcttaacactttgtgcggcaatg
# atgattcgctcgagaatatcgttccatatacgctgaaccaatggatttcttttctgtttcagatcagaaaagcatccaatgatccagaatccaactat
# ttgatagacaaagttcttctaaaaagctcaaatttaaacatggattccgttatggattcaactgtttacacaaatcatgagattattcacgattattt
# tgttctatctttatatcgttcctctttatacttgaatttgaagttttttgtatcactgattattggatttcttgacagtccccaaaccagtttacgaa
# cgaagagtttaaggatcatcagccagatgaagtctatcccggccatactccatgcacatccagaagttttgtctcaggtggtttcaaaggtagccgat
# ccctcagctttcgttcgagacactgtgttggatttattaagtacatacatgatggccttcaaagaaaccataaatcaattatatgtatttatcgcggc
# tggggtatccgatagttcagtgagtgttcggaagcgcgcattaaaacaacttgcagatatatatgaagttactaacagtataaacattcgatgcgata
# tttgcatgaagttgctatcgaggatgaatgatgaggaagagaatatcaccgaattaagtcttcaaacgctcgagtctttgtggtttaacaatgcttac
# ttatctattgatcctcataaaaaatatgatgatttgagctttttggaaaagcaaaaaataaaagttcactatcgttcattattaaagctatcttcaga
# tcccagtcctgcattacatgtttccttagtaacgacattgaaaagaatgcttacttcgaaagaaaatgagttaaccaaagaattttgttcccgcatac
# gttttcttctttcgtttttatttaccttattaatcgaggtagcaaccgaggacgaggggaattcttttgaagtggaacttttgcatgaaacaatgagt
# actctttttgttctttctcgttcttttccctttttatttgattattcacaacttcaagttctaaaaccgtacttgaaatcagcttcaaacattgaaga
# gcagcgattgttatactatgtagtagccatattccgacaagttttacctcgtcaaaaggaaattccggaagggtttttgcgtagtcttgagactacaa
# tgctacaaagacttaccaaggcgggatctgccactctgaaagaaatggtaccctgcttgtgttatttattgagtcatctaaatgatgatcaaaggctt
# tataaaattttaggttcttgtctcaaaacacttgaagaaacgaggaagaatgatttctcatcgttaaaggcttttcgtctaatagaacttattggact
# ctttgctaggtttggaagacttgaaaaaatagatgtcgattggacaggagttttttctttccctaaggacgaaagcaccgatatttacgttctattgc
# tcaattatatggaccatcttctttcgtcgtctaatgatgatttgcgtatacatgtaattgaaaacatgacaaaaattgtcctagcccaacccacgttg
# ttcacttcgccaaggatgttaagcatgctagataacatttttgaagagaacaacgttgattgtgtctcagtgatttttaggtcattcttggaactatt
# agcagctgatgaggatttgatttcagaagctgatgaaaaactggaaagcaaatcaaaccagaataaaaagtctaagcgtgaacaagtgaacgtagaca
# tgcttaaaggttttacggaaagacagtgggctgaaggcgtgagcgcttgtttaatgcaaaaatatttatcaaatatcttgaattcttgcttctcaaag
# aatctgaattttgctctactcgcattagagatattacaacatatcattcgccaaggccttgcgaatcccagattgtgctttcccgtaattgtcgcttt
# ggaagccagtgaagttgaagaattaaaacagattgctatcaacttgcacacagagttgcttcaaaagcatgaatcactagtagatggtttgtatgcgc
# aagcagcaactttgatgttctcttccaaaactttccctgaaaattttgtttgtactatcgaagaacattctgtgttccaaggcacatacaatgttttg
# ctatcgaccaaaaacgcgagatctagaaggaaatttttaatgcaaatgctgaaacttctagaatatgataatgaaaagctaactaatatgtcacacga
# aaagatcttgttttttaatttctgttgttcagcattgggtggaatcaaatacttgagccttgacgagccgttaatgattcttcaagtcattgataccg
# tcttagcgacgattggaccaaccattactgaatggatgaaggggcattttgaacagccctataaattcttttcaggaatcttactctgcaatttcatt
# cacctcaagcgatacttgaagtttgtttattctataacagatgaaaaagtacacaactttgatagcagcaaaacgttccgagacaaaaaggtcccact
# cagaaatagtggtcttacggctgagttgttacatccagacaacaagagagaggatgttgcagttatgtgtatccaaatgtttgaagatgagaatatat
# caactgatccgatcgtgaaagacgaattagacgctccggaggaagaacattcaggagaagcagggaatgaatga]
# protein sequence = [MTPEIPEGTNSPFDLLEALKYTPLVSSIPLSNGTENAVPPKSVASNTPLCLSPEEKELMQRYLDLLEPNAQEVSDVQQ
# LQFYKDALAPMLQDVPMPNIRIPVAKATHEESSFFPNSLLNPLTESLLQPSEVEFVPTDVNSGTSSSFTDSTSSTSTCLSPFISNKDAPKTAEIPRSP
# STARILRAVEFKSPSRAFSLTSTPKKRQLSESGSVVSTPSSKVQRLQDVIEKQVHDTQLVLNVILLGDSKTSDCYVSFAGSHVRVISTEFIEKISISL
# TKLSYLGDCHKLLKEEDAISLKMIIESSLKSLDFVNSSTEDADDDMICSKANYLLKNVSLIFQILNMLPAFKKLQNEESFLFILDTLHSLLDYFFLKT
# MTSVDMSMIEGSEESNYRPFLSLTQKIANAFTLLSKIVHAIPLSEAVVIKVVFLSMKTITVDSSIKEKPSLIQNLPLDILKVPLFDTLQFIFSLYPAQ
# RDFVLQEVLANFAQLPTARSTSRTFKLSNGKSVQLYSTLLVRLLQACTITHLPEDPTFKTEDPTKDLVNSDDCQSHLNSVSPPFETITNLKVDALLSK
# SRHDEYRVANHIVGYLLGRSLRQTKSDINNSFVTLTRIMLEDLLNMLTVPEWVGTETLVRQFALNLIMMIVKEKNSVTTKNTALDFFSVIVNKLLTTF
# DISLFEKYDLPVPSNFNDPNCFLSGVPRFEEITSSCLAYLNTLCGNDDSLENIVPYTLNQWISFLFQIRKASNDPESNYLIDKVLLKSSNLNMDSVMD
# STVYTNHEIIHDYFVLSLYRSSLYLNLKFFVSLIIGFLDSPQTSLRTKSLRIISQMKSIPAILHAHPEVLSQVVSKVADPSAFVRDTVLDLLSTYMMA
# FKETINQLYVFIAAGVSDSSVSVRKRALKQLADIYEVTNSINIRCDICMKLLSRMNDEEENITELSLQTLESLWFNNAYLSIDPHKKYDDLSFLEKQK
# IKVHYRSLLKLSSDPSPALHVSLVTTLKRMLTSKENELTKEFCSRIRFLLSFLFTLLIEVATEDEGNSFEVELLHETMSTLFVLSRSFPFLFDYSQLQ
# VLKPYLKSASNIEEQRLLYYVVAIFRQVLPRQKEIPEGFLRSLETTMLQRLTKAGSATLKEMVPCLCYLLSHLNDDQRLYKILGSCLKTLEETRKNDF
# SSLKAFRLIELIGLFARFGRLEKIDVDWTGVFSFPKDESTDIYVLLLNYMDHLLSSSNDDLRIHVIENMTKIVLAQPTLFTSPRMLSMLDNIFEENNV
# DCVSVIFRSFLELLAADEDLISEADEKLESKSNQNKKSKREQVNVDMLKGFTERQWAEGVSACLMQKYLSNILNSCFSKNLNFALLALEILQHIIRQG
# LANPRLCFPVIVALEASEVEELKQIAINLHTELLQKHESLVDGLYAQAATLMFSSKTFPENFVCTIEEHSVFQGTYNVLLSTKNARSRRKFLMQMLKL
# LEYDNEKLTNMSHEKILFFNFCCSALGGIKYLSLDEPLMILQVIDTVLATIGPTITEWMKGHFEQPYKFFSGILLCNFIHLKRYLKFVYSITDEKVHN
# FDSSKTFRDKKVPLRNSGLTAELLHPDNKREDVAVMCIQMFEDENISTDPIVKDELDAPEEEHSGEAGNE]
# end gene g28
###
# start gene g29
tig00000002_pilon_x4	AUGUSTUS	gene	45769	46300	.	-	.	g29
tig00000002_pilon_x4	AUGUSTUS	transcript	45769	46300	0.99	-	.	g29.t1
tig00000002_pilon_x4	AUGUSTUS	stop_codon	45769	45771	.	-	0	transcript_id "g29.t1"; gene_id "g29";
tig00000002_pilon_x4	AUGUSTUS	terminal	45769	46189	0.99	-	1	transcript_id "g29.t1"; gene_id "g29";
tig00000002_pilon_x4	AUGUSTUS	initial	46251	46300	1	-	0	transcript_id "g29.t1"; gene_id "g29";
tig00000002_pilon_x4	AUGUSTUS	intron	46190	46250	0.99	-	.	transcript_id "g29.t1"; gene_id "g29";
tig00000002_pilon_x4	AUGUSTUS	CDS	45772	46189	0.99	-	1	transcript_id "g29.t1"; gene_id "g29";
tig00000002_pilon_x4	AUGUSTUS	CDS	46251	46300	1	-	0	transcript_id "g29.t1"; gene_id "g29";
tig00000002_pilon_x4	AUGUSTUS	start_codon	46298	46300	.	-	0	transcript_id "g29.t1"; gene_id "g29";
# coding sequence = [atgggatccggcgaaggatacataacagtcagaggttttggaatctccaacctttggaccttggaagaaggcgtagaaa
# cgacgcttccactttctgagagctggcgttttttaggggtggatgtaagtgaaaatgctcgactagggcttttgaattcgacagctctaagaattcgc
# gctgttgagggacttcgagggatctctgcagttttaggagcatccttgttggaaataaaaggacttaaacatgtagaagtactagaagtagaatcagt
# gaatgaggaagatgtacctgagtttacatctgtaggaacaaattcaacctcagaaggctgcaataaggactctgtcaaaggattcaacaaagaatttg
# gaaaaaaagatgactcctcatgtgttgcctttgctacaggaattcgaatattaggcatgggaacatcttgcagcatgggagcgagcgcgtctttataa]
# protein sequence = [MGSGEGYITVRGFGISNLWTLEEGVETTLPLSESWRFLGVDVSENARLGLLNSTALRIRAVEGLRGISAVLGASLLEI
# KGLKHVEVLEVESVNEEDVPEFTSVGTNSTSEGCNKDSVKGFNKEFGKKDDSSCVAFATGIRILGMGTSCSMGASASL]
# end gene g29
###
# start gene g30
tig00000002_pilon_x4	AUGUSTUS	gene	51173	51757	1	+	.	g30
tig00000002_pilon_x4	AUGUSTUS	transcript	51173	51757	1	+	.	g30.t1
tig00000002_pilon_x4	AUGUSTUS	start_codon	51173	51175	.	+	0	transcript_id "g30.t1"; gene_id "g30";
tig00000002_pilon_x4	AUGUSTUS	single	51173	51757	1	+	0	transcript_id "g30.t1"; gene_id "g30";
tig00000002_pilon_x4	AUGUSTUS	CDS	51173	51754	1	+	0	transcript_id "g30.t1"; gene_id "g30";
tig00000002_pilon_x4	AUGUSTUS	stop_codon	51755	51757	.	+	0	transcript_id "g30.t1"; gene_id "g30";
# coding sequence = [atggaagcattgttagcaatccaaggaaaggattttatacttactgcatcttccggatcggcagtacgaggaattactg
# ttcttaagtccggagatgataagagcgaacagttgaatagccataacttgatgttatactgtggtgaagccggagacacttcgaactttgcagagtac
# atttcagcaaatattaatctgtatactttacgaaataatttaattttgagtcctgaagccacagcatctttcactagaaaacaactcgctacttctct
# tcgttcacgcaagccatacatggtaaatcttttattagctggatacgacactgaaaaagaagtcccccagctttattggattgattacttggcgactt
# gcgttcgtgttccttatgcatgccagggatacagttctttctattgtttgtctttgtttgaccgttactacaagccagatctttcgcttgatgatgcc
# attcacattatgaagttatgttttgatgaactgcaaaaacgtatgcctattgactataagggatttatctgtaaagttgttggcaaggatggtattcg
# cgaaatttccctttaa]
# protein sequence = [MEALLAIQGKDFILTASSGSAVRGITVLKSGDDKSEQLNSHNLMLYCGEAGDTSNFAEYISANINLYTLRNNLILSPE
# ATASFTRKQLATSLRSRKPYMVNLLLAGYDTEKEVPQLYWIDYLATCVRVPYACQGYSSFYCLSLFDRYYKPDLSLDDAIHIMKLCFDELQKRMPIDY
# KGFICKVVGKDGIREISL]
# end gene g30
###
# start gene g31
tig00000002_pilon_x4	AUGUSTUS	gene	52261	52953	.	-	.	g31
tig00000002_pilon_x4	AUGUSTUS	transcript	52261	52953	0.79	-	.	g31.t1
tig00000002_pilon_x4	AUGUSTUS	stop_codon	52261	52263	.	-	0	transcript_id "g31.t1"; gene_id "g31";
tig00000002_pilon_x4	AUGUSTUS	terminal	52261	52883	1	-	2	transcript_id "g31.t1"; gene_id "g31";
tig00000002_pilon_x4	AUGUSTUS	initial	52932	52953	0.79	-	0	transcript_id "g31.t1"; gene_id "g31";
tig00000002_pilon_x4	AUGUSTUS	intron	52884	52931	1	-	.	transcript_id "g31.t1"; gene_id "g31";
tig00000002_pilon_x4	AUGUSTUS	CDS	52264	52883	1	-	2	transcript_id "g31.t1"; gene_id "g31";
tig00000002_pilon_x4	AUGUSTUS	CDS	52932	52953	0.79	-	0	transcript_id "g31.t1"; gene_id "g31";
tig00000002_pilon_x4	AUGUSTUS	start_codon	52951	52953	.	-	0	transcript_id "g31.t1"; gene_id "g31";
# coding sequence = [atgaagtgttctatggtagcacgtgctgcactgaactcttttagatctccagaattgcgtaaatcagttttacattccc
# agtacgtggcattgctacagcaatctccgaactttttgctcttacaacacaacaatcttcttccttctgagtctcggaatcttcgtaatgaattaaag
# aagcatgcacctgatgccaacttgaaagttatatccaactctattttccgacatgccttgcatgtatacgaaagcatgccaaaaggcactaacggcag
# tgttgatcttgctgcggcgaatactgtagcatctcataagaatgcaaaacgagttaagcttgacattgacgacttgtttgcaggaccgctcgcagttt
# ttgctctgggaccaagtgtagctcccgaaaacattcgcgggtgcctttccgcattgaaaaggtatcaaaataaaatggttttacttggtggtcgactg
# gaatctgaaggatttgattacttccaagtcgactccatatccaaaatcccctctcataaaggtttacaaacaagtctcctttccttactttcacatcc
# tgctcagcaactcaagcagctcttggacatggccagaggagatgttgcccacactcttgaacgaagagagaattag]
# protein sequence = [MKCSMVARAALNSFRSPELRKSVLHSQYVALLQQSPNFLLLQHNNLLPSESRNLRNELKKHAPDANLKVISNSIFRHA
# LHVYESMPKGTNGSVDLAAANTVASHKNAKRVKLDIDDLFAGPLAVFALGPSVAPENIRGCLSALKRYQNKMVLLGGRLESEGFDYFQVDSISKIPSH
# KGLQTSLLSLLSHPAQQLKQLLDMARGDVAHTLERREN]
tig00000002_pilon_x4	AUGUSTUS	transcript	52261	52941	0.21	-	.	g31.t2
tig00000002_pilon_x4	AUGUSTUS	stop_codon	52261	52263	.	-	0	transcript_id "g31.t2"; gene_id "g31";
tig00000002_pilon_x4	AUGUSTUS	terminal	52261	52883	1	-	2	transcript_id "g31.t2"; gene_id "g31";
tig00000002_pilon_x4	AUGUSTUS	initial	52932	52941	0.21	-	0	transcript_id "g31.t2"; gene_id "g31";
tig00000002_pilon_x4	AUGUSTUS	intron	52884	52931	1	-	.	transcript_id "g31.t2"; gene_id "g31";
tig00000002_pilon_x4	AUGUSTUS	CDS	52264	52883	1	-	2	transcript_id "g31.t2"; gene_id "g31";
tig00000002_pilon_x4	AUGUSTUS	CDS	52932	52941	0.21	-	0	transcript_id "g31.t2"; gene_id "g31";
tig00000002_pilon_x4	AUGUSTUS	start_codon	52939	52941	.	-	0	transcript_id "g31.t2"; gene_id "g31";
# coding sequence = [atggtagcacgtgctgcactgaactcttttagatctccagaattgcgtaaatcagttttacattcccagtacgtggcat
# tgctacagcaatctccgaactttttgctcttacaacacaacaatcttcttccttctgagtctcggaatcttcgtaatgaattaaagaagcatgcacct
# gatgccaacttgaaagttatatccaactctattttccgacatgccttgcatgtatacgaaagcatgccaaaaggcactaacggcagtgttgatcttgc
# tgcggcgaatactgtagcatctcataagaatgcaaaacgagttaagcttgacattgacgacttgtttgcaggaccgctcgcagtttttgctctgggac
# caagtgtagctcccgaaaacattcgcgggtgcctttccgcattgaaaaggtatcaaaataaaatggttttacttggtggtcgactggaatctgaagga
# tttgattacttccaagtcgactccatatccaaaatcccctctcataaaggtttacaaacaagtctcctttccttactttcacatcctgctcagcaact
# caagcagctcttggacatggccagaggagatgttgcccacactcttgaacgaagagagaattag]
# protein sequence = [MVARAALNSFRSPELRKSVLHSQYVALLQQSPNFLLLQHNNLLPSESRNLRNELKKHAPDANLKVISNSIFRHALHVY
# ESMPKGTNGSVDLAAANTVASHKNAKRVKLDIDDLFAGPLAVFALGPSVAPENIRGCLSALKRYQNKMVLLGGRLESEGFDYFQVDSISKIPSHKGLQ
# TSLLSLLSHPAQQLKQLLDMARGDVAHTLERREN]
# end gene g31
###
# start gene g32
tig00000002_pilon_x4	AUGUSTUS	gene	53744	54370	.	-	.	g32
tig00000002_pilon_x4	AUGUSTUS	transcript	53744	54370	0.89	-	.	g32.t1
tig00000002_pilon_x4	AUGUSTUS	stop_codon	53744	53746	.	-	0	transcript_id "g32.t1"; gene_id "g32";
tig00000002_pilon_x4	AUGUSTUS	terminal	53744	53845	0.89	-	0	transcript_id "g32.t1"; gene_id "g32";
tig00000002_pilon_x4	AUGUSTUS	internal	53894	53986	1	-	0	transcript_id "g32.t1"; gene_id "g32";
tig00000002_pilon_x4	AUGUSTUS	internal	54136	54305	1	-	2	transcript_id "g32.t1"; gene_id "g32";
tig00000002_pilon_x4	AUGUSTUS	initial	54355	54370	1	-	0	transcript_id "g32.t1"; gene_id "g32";
tig00000002_pilon_x4	AUGUSTUS	intron	53846	53893	0.89	-	.	transcript_id "g32.t1"; gene_id "g32";
tig00000002_pilon_x4	AUGUSTUS	intron	53987	54135	1	-	.	transcript_id "g32.t1"; gene_id "g32";
tig00000002_pilon_x4	AUGUSTUS	intron	54306	54354	1	-	.	transcript_id "g32.t1"; gene_id "g32";
tig00000002_pilon_x4	AUGUSTUS	CDS	53747	53845	0.89	-	0	transcript_id "g32.t1"; gene_id "g32";
tig00000002_pilon_x4	AUGUSTUS	CDS	53894	53986	1	-	0	transcript_id "g32.t1"; gene_id "g32";
tig00000002_pilon_x4	AUGUSTUS	CDS	54136	54305	1	-	2	transcript_id "g32.t1"; gene_id "g32";
tig00000002_pilon_x4	AUGUSTUS	CDS	54355	54370	1	-	0	transcript_id "g32.t1"; gene_id "g32";
tig00000002_pilon_x4	AUGUSTUS	start_codon	54368	54370	.	-	0	transcript_id "g32.t1"; gene_id "g32";
# coding sequence = [atgaaattgttgactgtaaatttccttacctgctcaaacaagggttgcagtagtactgctgaagcatttcctttaaaga
# ttgaagatgccaagttggctatccaacaaatggagcttaaacctgaatttttgcgcaatattgtttccagaatcgattgggatgctctgttgattagt
# acaagacagttgggaaataatagtcttcctgaagagaagccagaattgacggaagaatcagacgaagttcttttaaaatcacttcataatgttttatt
# agagactgaaattacagaggctaaaatgacctgtggaaattgtggtcatacatatcctgtttttgaaggaataccaaacatgcttctttccgaaacag
# aaatttaa]
# protein sequence = [MKLLTVNFLTCSNKGCSSTAEAFPLKIEDAKLAIQQMELKPEFLRNIVSRIDWDALLISTRQLGNNSLPEEKPELTEE
# SDEVLLKSLHNVLLETEITEAKMTCGNCGHTYPVFEGIPNMLLSETEI]
# end gene g32
###
# start gene g33
tig00000002_pilon_x4	AUGUSTUS	gene	54921	56291	.	-	.	g33
tig00000002_pilon_x4	AUGUSTUS	transcript	54921	56291	0.78	-	.	g33.t1
tig00000002_pilon_x4	AUGUSTUS	stop_codon	54921	54923	.	-	0	transcript_id "g33.t1"; gene_id "g33";
tig00000002_pilon_x4	AUGUSTUS	terminal	54921	55921	0.78	-	2	transcript_id "g33.t1"; gene_id "g33";
tig00000002_pilon_x4	AUGUSTUS	internal	56022	56178	1	-	0	transcript_id "g33.t1"; gene_id "g33";
tig00000002_pilon_x4	AUGUSTUS	initial	56241	56291	1	-	0	transcript_id "g33.t1"; gene_id "g33";
tig00000002_pilon_x4	AUGUSTUS	intron	55922	56021	0.78	-	.	transcript_id "g33.t1"; gene_id "g33";
tig00000002_pilon_x4	AUGUSTUS	intron	56179	56240	1	-	.	transcript_id "g33.t1"; gene_id "g33";
tig00000002_pilon_x4	AUGUSTUS	CDS	54924	55921	0.78	-	2	transcript_id "g33.t1"; gene_id "g33";
tig00000002_pilon_x4	AUGUSTUS	CDS	56022	56178	1	-	0	transcript_id "g33.t1"; gene_id "g33";
tig00000002_pilon_x4	AUGUSTUS	CDS	56241	56291	1	-	0	transcript_id "g33.t1"; gene_id "g33";
tig00000002_pilon_x4	AUGUSTUS	start_codon	56289	56291	.	-	0	transcript_id "g33.t1"; gene_id "g33";
# coding sequence = [atggaagcctctgattttgttttggttgtagactcatctgtagaagaacaggtggaagaattggctgttttcttagacc
# aagtagaagccaatcaagaaaaaaatgtctttgccaaatgcaaggaatttttagcttccgaaaatgtcactgaagctgtgagctttcttttaagccgg
# ttatctttgctctctcaaatttctgaaaaggaattcgagcctatgatgaatgttttcatcagtcttttacaagagtctactgcatatgaagaacaggt
# cgtcaagttctgccaagtcttggagtctattgttgaacaaacaacctcctctgctcctcttgcccttagcgtccttagcactttgtttaatgcctctg
# tcaaagatcttcaacatgcccgtttacacatcttaaatagtgttgtaactatcactacaagatacaacctttaccaatcactttccccctactttgtt
# tatttccctgaatggctccaccaagccagcgtgcctgtctccgatcagcgcgccttcaacatctttgtttcaaaagccattcaatcttatgatgaaga
# gcaatcctttgctttccttttagaggctgtcaaaatggctccttctaacaccgacgaagcagttcgtgaattggtacaccgtgctgttaacagcccca
# aatatttcttttacgacgatattgtcaccctacctgctatccaacaacttgaacaagctactttgcaattgctcggcattttgtctggtggtatggtt
# gaagactttctctcttgggttgataccaaccgttctttctgccaacaagaaaagtttgaccaagaggccattgctcgtaaaatgaagcttttgactat
# cgcttcccttgctacccaagctcctaacaatgtcttatcttacaaggatattgctaaggtactccaaaccgatgaaagtgaagttgaactctggatta
# tcgatgtcattcgcgctggtctcgtcgaaggccgcatgtcacaacttaatcagactttcataatacacagaagctcttatcgtgttttcggaaagcat
# gagtggatttctctacacgaaaaacttgccaaatggagttctagcttgcaatacatgttgcaagtcatggaccagcctctttcaaactataccttggc
# tactagcaaaaagggtggtagagaacatgctggtgtttctgcatctgagtag]
# protein sequence = [MEASDFVLVVDSSVEEQVEELAVFLDQVEANQEKNVFAKCKEFLASENVTEAVSFLLSRLSLLSQISEKEFEPMMNVF
# ISLLQESTAYEEQVVKFCQVLESIVEQTTSSAPLALSVLSTLFNASVKDLQHARLHILNSVVTITTRYNLYQSLSPYFVYFPEWLHQASVPVSDQRAF
# NIFVSKAIQSYDEEQSFAFLLEAVKMAPSNTDEAVRELVHRAVNSPKYFFYDDIVTLPAIQQLEQATLQLLGILSGGMVEDFLSWVDTNRSFCQQEKF
# DQEAIARKMKLLTIASLATQAPNNVLSYKDIAKVLQTDESEVELWIIDVIRAGLVEGRMSQLNQTFIIHRSSYRVFGKHEWISLHEKLAKWSSSLQYM
# LQVMDQPLSNYTLATSKKGGREHAGVSASE]
tig00000002_pilon_x4	AUGUSTUS	transcript	54921	56291	0.22	-	.	g33.t2
tig00000002_pilon_x4	AUGUSTUS	stop_codon	54921	54923	.	-	0	transcript_id "g33.t2"; gene_id "g33";
tig00000002_pilon_x4	AUGUSTUS	terminal	54921	55942	0.22	-	2	transcript_id "g33.t2"; gene_id "g33";
tig00000002_pilon_x4	AUGUSTUS	internal	56022	56178	1	-	0	transcript_id "g33.t2"; gene_id "g33";
tig00000002_pilon_x4	AUGUSTUS	initial	56241	56291	1	-	0	transcript_id "g33.t2"; gene_id "g33";
tig00000002_pilon_x4	AUGUSTUS	intron	55943	56021	0.22	-	.	transcript_id "g33.t2"; gene_id "g33";
tig00000002_pilon_x4	AUGUSTUS	intron	56179	56240	1	-	.	transcript_id "g33.t2"; gene_id "g33";
tig00000002_pilon_x4	AUGUSTUS	CDS	54924	55942	0.22	-	2	transcript_id "g33.t2"; gene_id "g33";
tig00000002_pilon_x4	AUGUSTUS	CDS	56022	56178	1	-	0	transcript_id "g33.t2"; gene_id "g33";
tig00000002_pilon_x4	AUGUSTUS	CDS	56241	56291	1	-	0	transcript_id "g33.t2"; gene_id "g33";
tig00000002_pilon_x4	AUGUSTUS	start_codon	56289	56291	.	-	0	transcript_id "g33.t2"; gene_id "g33";
# coding sequence = [atggaagcctctgattttgttttggttgtagactcatctgtagaagaacaggtggaagaattggctgttttcttagacc
# aagtagaagccaatcaagaaaaaaatgtctttgccaaatgcaaggaatttttagcttccgaaaatgtcactgaagctgtgagctttcttttaagccgg
# ttatctttgctctctcaaatttctgaaaaggcgcaaatacttacgagcctagaattcgagcctatgatgaatgttttcatcagtcttttacaagagtc
# tactgcatatgaagaacaggtcgtcaagttctgccaagtcttggagtctattgttgaacaaacaacctcctctgctcctcttgcccttagcgtcctta
# gcactttgtttaatgcctctgtcaaagatcttcaacatgcccgtttacacatcttaaatagtgttgtaactatcactacaagatacaacctttaccaa
# tcactttccccctactttgtttatttccctgaatggctccaccaagccagcgtgcctgtctccgatcagcgcgccttcaacatctttgtttcaaaagc
# cattcaatcttatgatgaagagcaatcctttgctttccttttagaggctgtcaaaatggctccttctaacaccgacgaagcagttcgtgaattggtac
# accgtgctgttaacagccccaaatatttcttttacgacgatattgtcaccctacctgctatccaacaacttgaacaagctactttgcaattgctcggc
# attttgtctggtggtatggttgaagactttctctcttgggttgataccaaccgttctttctgccaacaagaaaagtttgaccaagaggccattgctcg
# taaaatgaagcttttgactatcgcttcccttgctacccaagctcctaacaatgtcttatcttacaaggatattgctaaggtactccaaaccgatgaaa
# gtgaagttgaactctggattatcgatgtcattcgcgctggtctcgtcgaaggccgcatgtcacaacttaatcagactttcataatacacagaagctct
# tatcgtgttttcggaaagcatgagtggatttctctacacgaaaaacttgccaaatggagttctagcttgcaatacatgttgcaagtcatggaccagcc
# tctttcaaactataccttggctactagcaaaaagggtggtagagaacatgctggtgtttctgcatctgagtag]
# protein sequence = [MEASDFVLVVDSSVEEQVEELAVFLDQVEANQEKNVFAKCKEFLASENVTEAVSFLLSRLSLLSQISEKAQILTSLEF
# EPMMNVFISLLQESTAYEEQVVKFCQVLESIVEQTTSSAPLALSVLSTLFNASVKDLQHARLHILNSVVTITTRYNLYQSLSPYFVYFPEWLHQASVP
# VSDQRAFNIFVSKAIQSYDEEQSFAFLLEAVKMAPSNTDEAVRELVHRAVNSPKYFFYDDIVTLPAIQQLEQATLQLLGILSGGMVEDFLSWVDTNRS
# FCQQEKFDQEAIARKMKLLTIASLATQAPNNVLSYKDIAKVLQTDESEVELWIIDVIRAGLVEGRMSQLNQTFIIHRSSYRVFGKHEWISLHEKLAKW
# SSSLQYMLQVMDQPLSNYTLATSKKGGREHAGVSASE]
# end gene g33
###
# start gene g34
tig00000002_pilon_x4	AUGUSTUS	gene	56497	56889	0.87	+	.	g34
tig00000002_pilon_x4	AUGUSTUS	transcript	56497	56889	0.87	+	.	g34.t1
tig00000002_pilon_x4	AUGUSTUS	start_codon	56497	56499	.	+	0	transcript_id "g34.t1"; gene_id "g34";
tig00000002_pilon_x4	AUGUSTUS	initial	56497	56539	1	+	0	transcript_id "g34.t1"; gene_id "g34";
tig00000002_pilon_x4	AUGUSTUS	internal	56593	56698	1	+	2	transcript_id "g34.t1"; gene_id "g34";
tig00000002_pilon_x4	AUGUSTUS	terminal	56757	56889	0.87	+	1	transcript_id "g34.t1"; gene_id "g34";
tig00000002_pilon_x4	AUGUSTUS	intron	56540	56592	1	+	.	transcript_id "g34.t1"; gene_id "g34";
tig00000002_pilon_x4	AUGUSTUS	intron	56699	56756	1	+	.	transcript_id "g34.t1"; gene_id "g34";
tig00000002_pilon_x4	AUGUSTUS	CDS	56497	56539	1	+	0	transcript_id "g34.t1"; gene_id "g34";
tig00000002_pilon_x4	AUGUSTUS	CDS	56593	56698	1	+	2	transcript_id "g34.t1"; gene_id "g34";
tig00000002_pilon_x4	AUGUSTUS	CDS	56757	56886	0.87	+	1	transcript_id "g34.t1"; gene_id "g34";
tig00000002_pilon_x4	AUGUSTUS	stop_codon	56887	56889	.	+	0	transcript_id "g34.t1"; gene_id "g34";
# coding sequence = [atgcttgcaagcagaatcctcagagcacggtccatttggaaggggccaaatgtcgtcgatttcggcgtgaatataggag
# aatctgtaaaatcccagactcccgttaagaccatggtgcgttctgcaacgattttgccaagaatggttggagctcaatttctcgtgcacaacggcaag
# aactatgcctctgtcaaagtaaccgaagacatgattgggcataaactgggagagttttcgcctacaagaaagacttttcattaccgtcaaaccaaaaa
# tcggtaa]
# protein sequence = [MLASRILRARSIWKGPNVVDFGVNIGESVKSQTPVKTMVRSATILPRMVGAQFLVHNGKNYASVKVTEDMIGHKLGEF
# SPTRKTFHYRQTKNR]
# end gene g34
###
# start gene g35
tig00000002_pilon_x4	AUGUSTUS	gene	57266	57872	.	-	.	g35
tig00000002_pilon_x4	AUGUSTUS	transcript	57266	57872	0.84	-	.	g35.t1
tig00000002_pilon_x4	AUGUSTUS	stop_codon	57266	57268	.	-	0	transcript_id "g35.t1"; gene_id "g35";
tig00000002_pilon_x4	AUGUSTUS	terminal	57266	57376	0.88	-	0	transcript_id "g35.t1"; gene_id "g35";
tig00000002_pilon_x4	AUGUSTUS	internal	57441	57515	0.96	-	0	transcript_id "g35.t1"; gene_id "g35";
tig00000002_pilon_x4	AUGUSTUS	internal	57556	57669	1	-	0	transcript_id "g35.t1"; gene_id "g35";
tig00000002_pilon_x4	AUGUSTUS	initial	57837	57872	1	-	0	transcript_id "g35.t1"; gene_id "g35";
tig00000002_pilon_x4	AUGUSTUS	intron	57377	57440	1	-	.	transcript_id "g35.t1"; gene_id "g35";
tig00000002_pilon_x4	AUGUSTUS	intron	57516	57555	0.96	-	.	transcript_id "g35.t1"; gene_id "g35";
tig00000002_pilon_x4	AUGUSTUS	intron	57670	57836	1	-	.	transcript_id "g35.t1"; gene_id "g35";
tig00000002_pilon_x4	AUGUSTUS	CDS	57269	57376	0.88	-	0	transcript_id "g35.t1"; gene_id "g35";
tig00000002_pilon_x4	AUGUSTUS	CDS	57441	57515	0.96	-	0	transcript_id "g35.t1"; gene_id "g35";
tig00000002_pilon_x4	AUGUSTUS	CDS	57556	57669	1	-	0	transcript_id "g35.t1"; gene_id "g35";
tig00000002_pilon_x4	AUGUSTUS	CDS	57837	57872	1	-	0	transcript_id "g35.t1"; gene_id "g35";
tig00000002_pilon_x4	AUGUSTUS	start_codon	57870	57872	.	-	0	transcript_id "g35.t1"; gene_id "g35";
# coding sequence = [atggtcgccgctgcagctaaaaacaagaaaaaacagccttccatccctctccaagacctagacattcctcagttgaata
# cctctagcaatccccaaacaaaagttcagaaaaaagggaaaaagaaaggaaaaaaatttgccgaatcttccgatgatttgcatcatatactaaacaag
# gtcgcttatgaattggacgatcgaatcaagtccaaactacaagtagctcatgaacgcgaagccgccatgggctcttctatagcctctacagaatcggc
# tcctttgaaaaaagaaacgaaaaagaaggacacaaaaaaggataaaaagaatgcaaagtaa]
# protein sequence = [MVAAAAKNKKKQPSIPLQDLDIPQLNTSSNPQTKVQKKGKKKGKKFAESSDDLHHILNKVAYELDDRIKSKLQVAHER
# EAAMGSSIASTESAPLKKETKKKDTKKDKKNAK]
# end gene g35
###
# start gene g36
tig00000002_pilon_x4	AUGUSTUS	gene	60319	62691	0.99	+	.	g36
tig00000002_pilon_x4	AUGUSTUS	transcript	60319	62691	0.99	+	.	g36.t1
tig00000002_pilon_x4	AUGUSTUS	start_codon	60319	60321	.	+	0	transcript_id "g36.t1"; gene_id "g36";
tig00000002_pilon_x4	AUGUSTUS	single	60319	62691	0.99	+	0	transcript_id "g36.t1"; gene_id "g36";
tig00000002_pilon_x4	AUGUSTUS	CDS	60319	62688	0.99	+	0	transcript_id "g36.t1"; gene_id "g36";
tig00000002_pilon_x4	AUGUSTUS	stop_codon	62689	62691	.	+	0	transcript_id "g36.t1"; gene_id "g36";
# coding sequence = [atgtctattttgcagtccccgtctataccttccgaccatccttccattctgcagccctctttctttggatatgtaggta
# ccactttggatgccctctggttatttcaagcctgccagcaaaatatccttcccttcaccgctcgtcgccctcaacgtgaggagcgaaaacacatcatc
# cattccggtaatgttttcattttcaacgaaacccaatctggtatcaagcgctggaccgatggtgttcattggtccccttctcgtgtcattggcaactt
# cctcatctatcgacaattgggaactacctctattaatccaaacgaaaaagtagattctacacagggtgcatctggaaaacatagtgatgaaaatggtc
# aaaatcaaccatctcccaaattcaactttccatccgcttctgcttctcatctctctcatgagtcacatccctccatgccaattgaagatgttttttca
# gatccaaacacctctgtaaatcaccctcctcaaccttcaaattcattacccttagccgtttctaatacttccactcttccagaaaaaccagggttttc
# ctctacttaccttcaagaccctgctggcctcttgtccccttcttccgcatctgtccatccagttccaacccagccttctgaccctttgttctcccatc
# aaaacgctcttgccccttcttctattacttccacatctggtcctactcccattccttctgctggcgaagacataaaaccatacgcaaatgcgactccc
# tctgctataccttctggacaaaattaccccgatgcgctttctcggtcccttccatccttccccattgcctctaatccttctttttctttaccccaaca
# ttttcctacgaagcgccatctttctgtaccgccatctacgtccgcttctttgcctaacgggtttcccgccaattctgctctctcttatcttcatgaca
# gtgagcgcgctttggtcggatctttaaatgatgcatattcttttgaagaaggaggtcttatcaagaaaactatttctctcactattcacgggcaattg
# catcacctcatctcctattatactgcggaagatgtattgaatggaaaactgaaaactccaagctccatgcctctctttcgccagcttcctatctcccc
# tgaattgcttgagagtaaaagttttcgtattccacccttagtcgaagcagctgaatctgaaaaaatttcgtattggaattcggtttcctcttgtgaca
# cacaacaacagcctacgtctgttgttatgactggcccttcgccttccgttcaagatgtggatccttatcattttcagaacctcacgctttccacttct
# cctacatctaatttaccaccggcttttaatgcgaatcgaacctcaccaacgtcaatgcaacatccttatgccgccagtcctcatccctcttcccagct
# tccttcatatgctaaatctccgaaccatatgccatatccagatatgccacccataccgactttcagcaaccatgctccttcccattatcccgatcatt
# caattcctgctatgacttcagtgccagagtcttctacttatcctaatccagtatttattaagagtgaatataacgaggatagctctggtggtcagaat
# ggcttacctccctttcattccagagaggaaccttggattgacagagatgctttttacaatagctctcgacagtactcggaagcacatccgtctttccc
# tcagcgaacattctctaataatacggcgcttcctggatatgcaagcctacaagaaacaggcaatccaaatcttgaatcatttgatcgtaatatgcaca
# ggcactcgttaagtacaagtcaaccgagttcgatgtttccgtatgatactgggttggcttatcattatccaactaatcagaacatgaaccccatggga
# ggctcacaaggaacgtctgatttatattggaataaagatgcttatttacaaccacctatgatgcatccatctcaaggaaatgctgtatacgcaaatgc
# tggccaaagttgggttcccaattccagtatgaatgtgcaagctaattccgagtatccatttcctgtacaacaagagagcaattcatcctctacaagaa
# gaagaagcacggttggtcgttctccaaagatgtttcttcctattcctaattctcgcaggggttccgttcctttagtacaaacaaaacagttaccgatg
# cgttcgacagggagtcgccctttctcacctgtcaatacaatgcatcgctctgcataccgtgctcatccatatccaatcttgcctaatgtttcacatgg
# ccaatatcagccagacgagacgaacaaaccgatgcgctaa]
# protein sequence = [MSILQSPSIPSDHPSILQPSFFGYVGTTLDALWLFQACQQNILPFTARRPQREERKHIIHSGNVFIFNETQSGIKRWT
# DGVHWSPSRVIGNFLIYRQLGTTSINPNEKVDSTQGASGKHSDENGQNQPSPKFNFPSASASHLSHESHPSMPIEDVFSDPNTSVNHPPQPSNSLPLA
# VSNTSTLPEKPGFSSTYLQDPAGLLSPSSASVHPVPTQPSDPLFSHQNALAPSSITSTSGPTPIPSAGEDIKPYANATPSAIPSGQNYPDALSRSLPS
# FPIASNPSFSLPQHFPTKRHLSVPPSTSASLPNGFPANSALSYLHDSERALVGSLNDAYSFEEGGLIKKTISLTIHGQLHHLISYYTAEDVLNGKLKT
# PSSMPLFRQLPISPELLESKSFRIPPLVEAAESEKISYWNSVSSCDTQQQPTSVVMTGPSPSVQDVDPYHFQNLTLSTSPTSNLPPAFNANRTSPTSM
# QHPYAASPHPSSQLPSYAKSPNHMPYPDMPPIPTFSNHAPSHYPDHSIPAMTSVPESSTYPNPVFIKSEYNEDSSGGQNGLPPFHSREEPWIDRDAFY
# NSSRQYSEAHPSFPQRTFSNNTALPGYASLQETGNPNLESFDRNMHRHSLSTSQPSSMFPYDTGLAYHYPTNQNMNPMGGSQGTSDLYWNKDAYLQPP
# MMHPSQGNAVYANAGQSWVPNSSMNVQANSEYPFPVQQESNSSSTRRRSTVGRSPKMFLPIPNSRRGSVPLVQTKQLPMRSTGSRPFSPVNTMHRSAY
# RAHPYPILPNVSHGQYQPDETNKPMR]
# end gene g36
###
# start gene g37
tig00000002_pilon_x4	AUGUSTUS	gene	60418	62074	.	-	.	g37
tig00000002_pilon_x4	AUGUSTUS	transcript	60418	62074	0.63	-	.	g37.t1
tig00000002_pilon_x4	AUGUSTUS	stop_codon	60418	60420	.	-	0	transcript_id "g37.t1"; gene_id "g37";
tig00000002_pilon_x4	AUGUSTUS	terminal	60418	60599	0.7	-	2	transcript_id "g37.t1"; gene_id "g37";
tig00000002_pilon_x4	AUGUSTUS	internal	60898	61006	0.86	-	0	transcript_id "g37.t1"; gene_id "g37";
tig00000002_pilon_x4	AUGUSTUS	initial	61973	62074	0.99	-	0	transcript_id "g37.t1"; gene_id "g37";
tig00000002_pilon_x4	AUGUSTUS	intron	60600	60897	0.67	-	.	transcript_id "g37.t1"; gene_id "g37";
tig00000002_pilon_x4	AUGUSTUS	intron	61007	61972	0.94	-	.	transcript_id "g37.t1"; gene_id "g37";
tig00000002_pilon_x4	AUGUSTUS	CDS	60421	60599	0.7	-	2	transcript_id "g37.t1"; gene_id "g37";
tig00000002_pilon_x4	AUGUSTUS	CDS	60898	61006	0.86	-	0	transcript_id "g37.t1"; gene_id "g37";
tig00000002_pilon_x4	AUGUSTUS	CDS	61973	62074	0.99	-	0	transcript_id "g37.t1"; gene_id "g37";
tig00000002_pilon_x4	AUGUSTUS	start_codon	62072	62074	.	-	0	transcript_id "g37.t1"; gene_id "g37";
# coding sequence = [atgttcgctgagggaaagacggatgtgcttccgagtactgtcgagagctattgtaaaaagcatctctgtcaatccaagg
# ttcctctctggaatgaaagggagaagaaggggcaagagcgttttgatgggagaacaaagggtcagaaggctgggttggaactggatggacagatgcgg
# aagaaggggacaagaggccagcagggtcttgaagatgaggaagttgccaatgacacgagaaggggaccaatgaacaccatcggtccagcgcttgatac
# cagattgggtttcgttgaaaatgaaaacattaccggaatggatgatgtgttttcgctcctcacgttgagggcgacgagcggtgaagggaaggatattt
# tgctggcaggcttgaaataa]
# protein sequence = [MFAEGKTDVLPSTVESYCKKHLCQSKVPLWNEREKKGQERFDGRTKGQKAGLELDGQMRKKGTRGQQGLEDEEVANDT
# RRGPMNTIGPALDTRLGFVENENITGMDDVFSLLTLRATSGEGKDILLAGLK]
# end gene g37
###
# start gene g38
tig00000002_pilon_x4	AUGUSTUS	gene	63372	65240	0.99	+	.	g38
tig00000002_pilon_x4	AUGUSTUS	transcript	63372	65240	0.52	+	.	g38.t1
tig00000002_pilon_x4	AUGUSTUS	start_codon	63372	63374	.	+	0	transcript_id "g38.t1"; gene_id "g38";
tig00000002_pilon_x4	AUGUSTUS	initial	63372	63495	0.99	+	0	transcript_id "g38.t1"; gene_id "g38";
tig00000002_pilon_x4	AUGUSTUS	internal	63554	63641	0.99	+	2	transcript_id "g38.t1"; gene_id "g38";
tig00000002_pilon_x4	AUGUSTUS	internal	63721	64040	0.53	+	1	transcript_id "g38.t1"; gene_id "g38";
tig00000002_pilon_x4	AUGUSTUS	terminal	64099	65240	1	+	2	transcript_id "g38.t1"; gene_id "g38";
tig00000002_pilon_x4	AUGUSTUS	intron	63496	63553	0.99	+	.	transcript_id "g38.t1"; gene_id "g38";
tig00000002_pilon_x4	AUGUSTUS	intron	63642	63720	0.53	+	.	transcript_id "g38.t1"; gene_id "g38";
tig00000002_pilon_x4	AUGUSTUS	intron	64041	64098	1	+	.	transcript_id "g38.t1"; gene_id "g38";
tig00000002_pilon_x4	AUGUSTUS	CDS	63372	63495	0.99	+	0	transcript_id "g38.t1"; gene_id "g38";
tig00000002_pilon_x4	AUGUSTUS	CDS	63554	63641	0.99	+	2	transcript_id "g38.t1"; gene_id "g38";
tig00000002_pilon_x4	AUGUSTUS	CDS	63721	64040	0.53	+	1	transcript_id "g38.t1"; gene_id "g38";
tig00000002_pilon_x4	AUGUSTUS	CDS	64099	65237	1	+	2	transcript_id "g38.t1"; gene_id "g38";
tig00000002_pilon_x4	AUGUSTUS	stop_codon	65238	65240	.	+	0	transcript_id "g38.t1"; gene_id "g38";
# coding sequence = [atggcttcagcgaatgtaagcgcgcgtgtatatgagctactagaagctttaaaaaaggagtttgatgaagtttctagaa
# aatcgcaaagttcggagcaccataaagatgatttcgactataaaggaatcatttcatctcagattcaagagattgctctcatgaaacaaacggtaatg
# gatctggaggtgcaacaaaacaaagtcaaagaaagatacgaagacgaaattgctaggttaaaaaaccaactggagaatcggcggaaggaaattgcttc
# gggaaatctttttggtcgcaggaaaagcagtgtttcagtaggaaagccaaatttatctgaatccacaaaaccaacaatttctgctaatggaatcagcg
# ggtctgctccgacgagcttacgctcccctgccgttgactctgatggtaccgccttagcacctctccaactccccaattcagaattagcctctcaagga
# taccctggctcaatggtgaatccttcaattgtaggtggacttgatggttccagcgtacgatcttatccccaaagcttgcctctgggacatcctccagc
# tcctgaatctgcttatgcttcatcaggaccccttggtgttgccggtgctaatggcaagatgaatgtgaacccacctcttccatcagagatgattccca
# catctagtttgacgaataacgaggagaaagattggtctatgtccactttacgaaaagacaaacagtctcctatttctgtcaggctgcttcatactttg
# gagcacactagtgtcatttgttatgttcgtttcagcgcagacggtaaatacctggctaccggttgcaaccgtgccgccatggtattcagtgtggagac
# tggccagctagttaatcttttacaggaagaatctgctgagcgtgaaggagacctctatgtacgaagtgtcgcttttagtccagatggtaaattcctcg
# ccaccggagtcgaagatcgtcaaattcgggtttgggacatttctcaaaaacgtgtctaccggcttttaaccggacacgaacaagagatttactcgtta
# gactttagtaaagacggtaaaacgttgatttcgggcagcggggatcgtacaatatgtctttgggatgttgaagctggcgagcaaaagttgatcttaca
# cacagacgacggtgtgactacagtcgccttttcccctgataatcaatacattgtcgctggttccttggacaaagtcatacgagtttggacagcctccg
# gtaccttgatagaacaattagtcggccatcaagagagcgtttatagtatttgcttctcacctgacggatctcacttggtcagtggtagtcttgataac
# acaattcgattatgggagcttcaagccacaagaaggatacctccgaacgcaataaaagaaggaggaatctgcaagcaagtattcagcgggcataagga
# tttcattttgagcgttgccatgagccctgatggaaaatggataattagcggttccaaagatcgaacaattcagttttggtctatggattcaccaacgt
# cccagcttactttacagggtcataataactctgtcatttccgttgccataagtcccaatggacatacttttgcgactggaagtggagatttacgtgca
# cgaatttggtcttataccgacctttaa]
# protein sequence = [MASANVSARVYELLEALKKEFDEVSRKSQSSEHHKDDFDYKGIISSQIQEIALMKQTVMDLEVQQNKVKERYEDEIAR
# LKNQLENRRKEIASGNLFGRRKSSVSVGKPNLSESTKPTISANGISGSAPTSLRSPAVDSDGTALAPLQLPNSELASQGYPGSMVNPSIVGGLDGSSV
# RSYPQSLPLGHPPAPESAYASSGPLGVAGANGKMNVNPPLPSEMIPTSSLTNNEEKDWSMSTLRKDKQSPISVRLLHTLEHTSVICYVRFSADGKYLA
# TGCNRAAMVFSVETGQLVNLLQEESAEREGDLYVRSVAFSPDGKFLATGVEDRQIRVWDISQKRVYRLLTGHEQEIYSLDFSKDGKTLISGSGDRTIC
# LWDVEAGEQKLILHTDDGVTTVAFSPDNQYIVAGSLDKVIRVWTASGTLIEQLVGHQESVYSICFSPDGSHLVSGSLDNTIRLWELQATRRIPPNAIK
# EGGICKQVFSGHKDFILSVAMSPDGKWIISGSKDRTIQFWSMDSPTSQLTLQGHNNSVISVAISPNGHTFATGSGDLRARIWSYTDL]
tig00000002_pilon_x4	AUGUSTUS	transcript	63372	65240	0.47	+	.	g38.t2
tig00000002_pilon_x4	AUGUSTUS	start_codon	63372	63374	.	+	0	transcript_id "g38.t2"; gene_id "g38";
tig00000002_pilon_x4	AUGUSTUS	initial	63372	63495	0.99	+	0	transcript_id "g38.t2"; gene_id "g38";
tig00000002_pilon_x4	AUGUSTUS	internal	63554	63641	0.99	+	2	transcript_id "g38.t2"; gene_id "g38";
tig00000002_pilon_x4	AUGUSTUS	internal	63715	64040	0.47	+	1	transcript_id "g38.t2"; gene_id "g38";
tig00000002_pilon_x4	AUGUSTUS	terminal	64099	65240	1	+	2	transcript_id "g38.t2"; gene_id "g38";
tig00000002_pilon_x4	AUGUSTUS	intron	63496	63553	0.99	+	.	transcript_id "g38.t2"; gene_id "g38";
tig00000002_pilon_x4	AUGUSTUS	intron	63642	63714	0.47	+	.	transcript_id "g38.t2"; gene_id "g38";
tig00000002_pilon_x4	AUGUSTUS	intron	64041	64098	1	+	.	transcript_id "g38.t2"; gene_id "g38";
tig00000002_pilon_x4	AUGUSTUS	CDS	63372	63495	0.99	+	0	transcript_id "g38.t2"; gene_id "g38";
tig00000002_pilon_x4	AUGUSTUS	CDS	63554	63641	0.99	+	2	transcript_id "g38.t2"; gene_id "g38";
tig00000002_pilon_x4	AUGUSTUS	CDS	63715	64040	0.47	+	1	transcript_id "g38.t2"; gene_id "g38";
tig00000002_pilon_x4	AUGUSTUS	CDS	64099	65237	1	+	2	transcript_id "g38.t2"; gene_id "g38";
tig00000002_pilon_x4	AUGUSTUS	stop_codon	65238	65240	.	+	0	transcript_id "g38.t2"; gene_id "g38";
# coding sequence = [atggcttcagcgaatgtaagcgcgcgtgtatatgagctactagaagctttaaaaaaggagtttgatgaagtttctagaa
# aatcgcaaagttcggagcaccataaagatgatttcgactataaaggaatcatttcatctcagattcaagagattgctctcatgaaacaaacggtaatg
# gatctggaggtgcaacaaaacaaagtcaaagaaagtgttagatacgaagacgaaattgctaggttaaaaaaccaactggagaatcggcggaaggaaat
# tgcttcgggaaatctttttggtcgcaggaaaagcagtgtttcagtaggaaagccaaatttatctgaatccacaaaaccaacaatttctgctaatggaa
# tcagcgggtctgctccgacgagcttacgctcccctgccgttgactctgatggtaccgccttagcacctctccaactccccaattcagaattagcctct
# caaggataccctggctcaatggtgaatccttcaattgtaggtggacttgatggttccagcgtacgatcttatccccaaagcttgcctctgggacatcc
# tccagctcctgaatctgcttatgcttcatcaggaccccttggtgttgccggtgctaatggcaagatgaatgtgaacccacctcttccatcagagatga
# ttcccacatctagtttgacgaataacgaggagaaagattggtctatgtccactttacgaaaagacaaacagtctcctatttctgtcaggctgcttcat
# actttggagcacactagtgtcatttgttatgttcgtttcagcgcagacggtaaatacctggctaccggttgcaaccgtgccgccatggtattcagtgt
# ggagactggccagctagttaatcttttacaggaagaatctgctgagcgtgaaggagacctctatgtacgaagtgtcgcttttagtccagatggtaaat
# tcctcgccaccggagtcgaagatcgtcaaattcgggtttgggacatttctcaaaaacgtgtctaccggcttttaaccggacacgaacaagagatttac
# tcgttagactttagtaaagacggtaaaacgttgatttcgggcagcggggatcgtacaatatgtctttgggatgttgaagctggcgagcaaaagttgat
# cttacacacagacgacggtgtgactacagtcgccttttcccctgataatcaatacattgtcgctggttccttggacaaagtcatacgagtttggacag
# cctccggtaccttgatagaacaattagtcggccatcaagagagcgtttatagtatttgcttctcacctgacggatctcacttggtcagtggtagtctt
# gataacacaattcgattatgggagcttcaagccacaagaaggatacctccgaacgcaataaaagaaggaggaatctgcaagcaagtattcagcgggca
# taaggatttcattttgagcgttgccatgagccctgatggaaaatggataattagcggttccaaagatcgaacaattcagttttggtctatggattcac
# caacgtcccagcttactttacagggtcataataactctgtcatttccgttgccataagtcccaatggacatacttttgcgactggaagtggagattta
# cgtgcacgaatttggtcttataccgacctttaa]
# protein sequence = [MASANVSARVYELLEALKKEFDEVSRKSQSSEHHKDDFDYKGIISSQIQEIALMKQTVMDLEVQQNKVKESVRYEDEI
# ARLKNQLENRRKEIASGNLFGRRKSSVSVGKPNLSESTKPTISANGISGSAPTSLRSPAVDSDGTALAPLQLPNSELASQGYPGSMVNPSIVGGLDGS
# SVRSYPQSLPLGHPPAPESAYASSGPLGVAGANGKMNVNPPLPSEMIPTSSLTNNEEKDWSMSTLRKDKQSPISVRLLHTLEHTSVICYVRFSADGKY
# LATGCNRAAMVFSVETGQLVNLLQEESAEREGDLYVRSVAFSPDGKFLATGVEDRQIRVWDISQKRVYRLLTGHEQEIYSLDFSKDGKTLISGSGDRT
# ICLWDVEAGEQKLILHTDDGVTTVAFSPDNQYIVAGSLDKVIRVWTASGTLIEQLVGHQESVYSICFSPDGSHLVSGSLDNTIRLWELQATRRIPPNA
# IKEGGICKQVFSGHKDFILSVAMSPDGKWIISGSKDRTIQFWSMDSPTSQLTLQGHNNSVISVAISPNGHTFATGSGDLRARIWSYTDL]
# end gene g38
###
# start gene g39
tig00000002_pilon_x4	AUGUSTUS	gene	65860	69861	0.98	+	.	g39
tig00000002_pilon_x4	AUGUSTUS	transcript	65860	69861	0.98	+	.	g39.t1
tig00000002_pilon_x4	AUGUSTUS	start_codon	65860	65862	.	+	0	transcript_id "g39.t1"; gene_id "g39";
tig00000002_pilon_x4	AUGUSTUS	single	65860	69861	0.98	+	0	transcript_id "g39.t1"; gene_id "g39";
tig00000002_pilon_x4	AUGUSTUS	CDS	65860	69858	0.98	+	0	transcript_id "g39.t1"; gene_id "g39";
tig00000002_pilon_x4	AUGUSTUS	stop_codon	69859	69861	.	+	0	transcript_id "g39.t1"; gene_id "g39";
# coding sequence = [atggaaggaacacctttggtttctggcgatgaatctagctggaccgatgcagatattcagctctactttcgttcaactc
# ttcctttaaaaaagagaagtgctattgttagaaatatttaccagagactgaagaattatatatactcgtctatatctataaatctagtatggaatcat
# atacaagatttcttttctgtgcgaacaaataaccgagatttgcgggtgttggcatataatctaatggaaaggtatatttatacgcaaaaggagctgtc
# tttgatggaaagatacgtgttctttcagtccattgaacagaatgagtttcatgatctggcagagcttcgactaaagctcaaaacctcaaatgttttga
# cgcaggagggacataaggtatctggaattgaaaacaaaatttgtcctttgctagcgacgtggttcattcaagctcaccagcttcaaacaaaactccct
# gaagagcggggtcctctcaaggaagaaggtttgctgcttttggcagagttatttaacttttctagtaatttggtaaaattccaattttatagggttcc
# tgagcgccacgcacttttgctcattaattcagtcgttgaagtctgcaaccgaactcccttaacagaggtagttgaaaaaacattacttctttttgacg
# ctcttgtccgttactcttctgttcctggatctgctgtaaatgatatggttattattttatgcagcgcttttgttagtacattttcctattccaagctg
# gccaactcagtcgttgttaatttgttccaaagccatatttcccacattgtctttgaagttattgtagatattctgcgaaacttaaggacaaatgtgaa
# cgctgttcgtggtgctgttcgtcttatgcgtttttttgtcttgcacgagtcaagtatagaacctatgacatcttttactttaagttcctccataaaat
# atacagaacttcctttgggctatcacgaaaacattgattttgagatccttggaaccgttttcttatatttacgaaatcctgctatttgctcccaattg
# tcttcggtcgattggagacgtatttttaatatcctaacattttcttcaagttatttacccttagaattatcagaatccaaaaagtcgattaattatgc
# taccgcctttgcaaatttatatgaccgaatattggatgttttggagattgatgcttttacaccttcgtttatcttttttgaagaaaatctaattagat
# tcttttataaaatacttcctcttttgaaggccccgattttaaagagacttgttcagtacatagatgtctgtaatcttacttgcccttcaagctcttat
# tggactactaatctttcatttttatacaaagtaagtcggactgactttctttctgaacaagatcaggcgaatgttttgaagatgattcagaaaacttg
# ctcattactggataaccattctgtgccagagttttatagagtttttcttcttccagccttaaataacgtcgataactcaaaagatgagggtttaattg
# ctcctttatataatatgctcttttttatccatactaatcattcttttattgagttagaggatataataacgctttatcagcaaataattcattcctcc
# aatagtggaaatgtaaatgttcggcttgctacaagctcattaattcgccttttctatttttattttgatttgaaatctaaaaaaggggctgccaccct
# tctattgacacttttgtctttgctgagtaaaagcagctctccgaaactaagcagattattgtgcctacagttatttcttcgattccgtaggaatgcac
# aaggaatatatttggttgaatacttacacgaacaagctgctttctcagacttcggtttgttagacgaatcaacaccctacgtctatcctgtttcagat
# tcgtttatcaatgatattttagttgacaaacattgttgggaaagatcgccttccgaaatttttgacgagaaggatgaaagcgggaaagtaagtgtatt
# cacattccctgcaactttactgttaaatgtctacagagatatcgtcctcatggaaaccgaatggaatatgtttagttgttttattgctcatttccccg
# atcagttaagcaaccggagtttatttattcagtcaattcttcaaattagggagttagttaacattttttgtgaattgatttctgagcgcttagcactg
# cctgctgctgtacctgaagatgttcggaaagcccacattatgatacctcttcttcaaggtgctttaatgtcgttcggatatttggatcatttcacacg
# ggctgagaaagacgaattggttaatgcgttcctaccagggcttgaaaaaagaaatgaggtttgtcatatttgtatacatgccttgctattatgttgct
# atgaaatgccagtgtctattagcaaacatctgccagctattttgacaagactgtccaggctgattactaaatcagatttaagcgttcatattctagaa
# tttttatctagtttggctagattgccggaccttattgctaatttcactgatgctgattttcggcaagttttcggggtttccttaaaatacattcaaca
# ttacaatgttacaaaagatgggaggccacaaacagatgacaacgttgttatcaagcagtcttattcgagttatgtgttagctttggcatacagtattc
# ttcaagtctggttcctttcagtacggataaatgaacgtaaaaagtttgttccatggatattacgaggattaagtttggcggctgaaggccaacctctt
# gatgatttgagcttggttcagtatgatatgatgcaaagattctgttattcgaactctgatattcataaccaagcaccgagtggtattgatcctcacat
# ggattcacaaacctggattcgtggaaattccctttttactgttaacgtatcaaagaatttgaactatatgcaagctcttgtacgtcgtccttctggta
# caacacaatatacatttagaaatatggcttatttaagaagctggatgcttggggaagacttgtcgagttccaacgatctaccatctcataatgggttt
# gctccgacgcctagtagctttttgtcacattttttggatccacagggtatttctgtcaatggtcatccaattcttttaccagataatgactccgtgcg
# gagagcgattagtgtttttgacagggttccagttattgaatctctgaaggctggagtcgtttatgtcggttatcaacagactgcggaagcagatatat
# tagccaatacagacccttctcacggattcaaagaatttcttaatggtcttggtgttttcaaggaattgaaaggtagcaaagaactttatactggaggt
# ttggatcgagaacataatattgacggtgaatttgcctattattggagagacaaggtcacccaacttgtttttcattgtacaacattgatgcctacgag
# ctttgaacgggatcctagctgcaccatgaaaaaacggcatattggaaatgattttgtaaatattatttttaacgaatcgggtctagtttatgattttg
# acactatccctagtcagttcagttttgtaaatatagtaatatcgcctgaatttgaaccaggtaactcgtcaaatgagtctgccaaattctataaagtg
# gaagcccaaacgaaatatgatatagattttagtctttttaacagccataaggttgtttcattgaaatctttgcctgctgttgtgcgagatgtgacatt
# gaatgcagcagtcttttctcatatctatcatcagggtgctggtgattatgtttcaatatggactgagcgtttacgacaactgaaacgattaagagaac
# ggtttttacctgcgcgtttgattgaggaggatcatgatggacagatgcagatgaaaatcataaatggcacaaacttttcggatttcacaagttatctc
# taa]
# protein sequence = [MEGTPLVSGDESSWTDADIQLYFRSTLPLKKRSAIVRNIYQRLKNYIYSSISINLVWNHIQDFFSVRTNNRDLRVLAY
# NLMERYIYTQKELSLMERYVFFQSIEQNEFHDLAELRLKLKTSNVLTQEGHKVSGIENKICPLLATWFIQAHQLQTKLPEERGPLKEEGLLLLAELFN
# FSSNLVKFQFYRVPERHALLLINSVVEVCNRTPLTEVVEKTLLLFDALVRYSSVPGSAVNDMVIILCSAFVSTFSYSKLANSVVVNLFQSHISHIVFE
# VIVDILRNLRTNVNAVRGAVRLMRFFVLHESSIEPMTSFTLSSSIKYTELPLGYHENIDFEILGTVFLYLRNPAICSQLSSVDWRRIFNILTFSSSYL
# PLELSESKKSINYATAFANLYDRILDVLEIDAFTPSFIFFEENLIRFFYKILPLLKAPILKRLVQYIDVCNLTCPSSSYWTTNLSFLYKVSRTDFLSE
# QDQANVLKMIQKTCSLLDNHSVPEFYRVFLLPALNNVDNSKDEGLIAPLYNMLFFIHTNHSFIELEDIITLYQQIIHSSNSGNVNVRLATSSLIRLFY
# FYFDLKSKKGAATLLLTLLSLLSKSSSPKLSRLLCLQLFLRFRRNAQGIYLVEYLHEQAAFSDFGLLDESTPYVYPVSDSFINDILVDKHCWERSPSE
# IFDEKDESGKVSVFTFPATLLLNVYRDIVLMETEWNMFSCFIAHFPDQLSNRSLFIQSILQIRELVNIFCELISERLALPAAVPEDVRKAHIMIPLLQ
# GALMSFGYLDHFTRAEKDELVNAFLPGLEKRNEVCHICIHALLLCCYEMPVSISKHLPAILTRLSRLITKSDLSVHILEFLSSLARLPDLIANFTDAD
# FRQVFGVSLKYIQHYNVTKDGRPQTDDNVVIKQSYSSYVLALAYSILQVWFLSVRINERKKFVPWILRGLSLAAEGQPLDDLSLVQYDMMQRFCYSNS
# DIHNQAPSGIDPHMDSQTWIRGNSLFTVNVSKNLNYMQALVRRPSGTTQYTFRNMAYLRSWMLGEDLSSSNDLPSHNGFAPTPSSFLSHFLDPQGISV
# NGHPILLPDNDSVRRAISVFDRVPVIESLKAGVVYVGYQQTAEADILANTDPSHGFKEFLNGLGVFKELKGSKELYTGGLDREHNIDGEFAYYWRDKV
# TQLVFHCTTLMPTSFERDPSCTMKKRHIGNDFVNIIFNESGLVYDFDTIPSQFSFVNIVISPEFEPGNSSNESAKFYKVEAQTKYDIDFSLFNSHKVV
# SLKSLPAVVRDVTLNAAVFSHIYHQGAGDYVSIWTERLRQLKRLRERFLPARLIEEDHDGQMQMKIINGTNFSDFTSYL]
# end gene g39
###
# start gene g40
tig00000002_pilon_x4	AUGUSTUS	gene	69993	71255	.	-	.	g40
tig00000002_pilon_x4	AUGUSTUS	transcript	69993	71255	0.99	-	.	g40.t1
tig00000002_pilon_x4	AUGUSTUS	stop_codon	69993	69995	.	-	0	transcript_id "g40.t1"; gene_id "g40";
tig00000002_pilon_x4	AUGUSTUS	single	69993	71255	0.99	-	0	transcript_id "g40.t1"; gene_id "g40";
tig00000002_pilon_x4	AUGUSTUS	CDS	69996	71255	0.99	-	0	transcript_id "g40.t1"; gene_id "g40";
tig00000002_pilon_x4	AUGUSTUS	start_codon	71253	71255	.	-	0	transcript_id "g40.t1"; gene_id "g40";
# coding sequence = [atgaagattacgctcttgctttatttccttttttcttttattttggtctattatttagaaaggacgattcacgttcggt
# cacatacgaaatgccattggtctaaatgggaaagctggcctcacaaagcaaagcctttccatgttgccttggtagcggatccacagatcgtggataat
# ggtacttacaactatcctcgtcctttgttacgtcttgtgcaatttatcgccgaccagtatttgtttcgacattggcggtaccttcataaaaagctcca
# gcctgatttgacaatcatcatgggtgacttgatggatactggaagagagtttaatcttgaagagtgggataaagatctagaaagattcaacaaaattt
# tcgatttcaacgctgctgagcatgttgaagtttatcctggaaatcacgatattggctttggggaaaagactttttacgaaaaaattaaaacatttgag
# tctacttatgggtccacctctcgatccgtaattgctggcaatcataccctggctttggttgatggaatccgactctcaaacactttgtcacccgacat
# ttacgggaaaccaaaatcttacttggagtttttgaacaagaagaaagaaccatcctcaccgcgaatactttttggtcatgttcctttatatcgtccgg
# atggcacatcctgtgggaaattgcgcgaacaaaaggatactatatctttcggttatggataccaataccagaacgtactctccaaagagctttctgaa
# gaagtcctaaagaatgtagaaccagttgccgcatttgccggtgatgatcatgactattgcgaagttgttcacagttataatgacgactatggttctct
# aaaggaggtccctgaatacaatgttaaagcatttgcaatgacaagtggaatacgaaggccaggttatcaattactatcgctgtattacgttcatgaag
# aaggaaaggcgccttcagaatcttaccaaacgcatccttgcctacttcctgaccaaattgctatatatttattttacggaatttgttctttattttta
# tttgttgtggttacatattatgcaaacgattattaccaaaagtctggccgtcttcttcctttataccatacccaagcacaaaataggcgttccaactc
# tcgtcgtcattacaaaagcatcatacataaagcattccaccacttcatatttctcacctggccagcagtattattttttttggttttgaatgttttca
# gcgtgtag]
# protein sequence = [MKITLLLYFLFSFILVYYLERTIHVRSHTKCHWSKWESWPHKAKPFHVALVADPQIVDNGTYNYPRPLLRLVQFIADQ
# YLFRHWRYLHKKLQPDLTIIMGDLMDTGREFNLEEWDKDLERFNKIFDFNAAEHVEVYPGNHDIGFGEKTFYEKIKTFESTYGSTSRSVIAGNHTLAL
# VDGIRLSNTLSPDIYGKPKSYLEFLNKKKEPSSPRILFGHVPLYRPDGTSCGKLREQKDTISFGYGYQYQNVLSKELSEEVLKNVEPVAAFAGDDHDY
# CEVVHSYNDDYGSLKEVPEYNVKAFAMTSGIRRPGYQLLSLYYVHEEGKAPSESYQTHPCLLPDQIAIYLFYGICSLFLFVVVTYYANDYYQKSGRLL
# PLYHTQAQNRRSNSRRHYKSIIHKAFHHFIFLTWPAVLFFLVLNVFSV]
# end gene g40
###
# start gene g41
tig00000002_pilon_x4	AUGUSTUS	gene	72176	74234	.	-	.	g41
tig00000002_pilon_x4	AUGUSTUS	transcript	72176	74234	0.27	-	.	g41.t1
tig00000002_pilon_x4	AUGUSTUS	stop_codon	72176	72178	.	-	0	transcript_id "g41.t1"; gene_id "g41";
tig00000002_pilon_x4	AUGUSTUS	terminal	72176	72312	0.98	-	2	transcript_id "g41.t1"; gene_id "g41";
tig00000002_pilon_x4	AUGUSTUS	internal	72364	72419	0.77	-	1	transcript_id "g41.t1"; gene_id "g41";
tig00000002_pilon_x4	AUGUSTUS	internal	72566	72650	0.79	-	2	transcript_id "g41.t1"; gene_id "g41";
tig00000002_pilon_x4	AUGUSTUS	internal	72737	72809	0.79	-	0	transcript_id "g41.t1"; gene_id "g41";
tig00000002_pilon_x4	AUGUSTUS	initial	73773	74234	1	-	0	transcript_id "g41.t1"; gene_id "g41";
tig00000002_pilon_x4	AUGUSTUS	intron	72313	72363	0.97	-	.	transcript_id "g41.t1"; gene_id "g41";
tig00000002_pilon_x4	AUGUSTUS	intron	72420	72565	0.79	-	.	transcript_id "g41.t1"; gene_id "g41";
tig00000002_pilon_x4	AUGUSTUS	intron	72651	72736	0.97	-	.	transcript_id "g41.t1"; gene_id "g41";
tig00000002_pilon_x4	AUGUSTUS	intron	72810	73772	0.36	-	.	transcript_id "g41.t1"; gene_id "g41";
tig00000002_pilon_x4	AUGUSTUS	CDS	72179	72312	0.98	-	2	transcript_id "g41.t1"; gene_id "g41";
tig00000002_pilon_x4	AUGUSTUS	CDS	72364	72419	0.77	-	1	transcript_id "g41.t1"; gene_id "g41";
tig00000002_pilon_x4	AUGUSTUS	CDS	72566	72650	0.79	-	2	transcript_id "g41.t1"; gene_id "g41";
tig00000002_pilon_x4	AUGUSTUS	CDS	72737	72809	0.79	-	0	transcript_id "g41.t1"; gene_id "g41";
tig00000002_pilon_x4	AUGUSTUS	CDS	73773	74234	1	-	0	transcript_id "g41.t1"; gene_id "g41";
tig00000002_pilon_x4	AUGUSTUS	start_codon	74232	74234	.	-	0	transcript_id "g41.t1"; gene_id "g41";
# coding sequence = [atgcgtcgtcccgtctcagtcaaggatcgcgttgccaaacaaaagcaagcccatccaaaaggtctcaagggaaacaaac
# tcattcgccattaccataatctgctcaaggaaaaagcccggcttacagctacccaggcccctgtccaacaaatccaagatgtcgagcaacaattagaa
# gccattggaattgacgcttaccaaaaggcaagtcaaaatggccaaaacagccaaaagggcggtgattccagtaaaatcttggtcgaatggattcgcgc
# cgatcccagtttctattccaaacatccaaacgatcgtccacagcaaatgttggaaatcggaagcgtttccgtagacaacaaatgctccacttgcggct
# tattttccgttactagaatcgacctccattcctcccatcctctcatccaagaacaagacgtcttgacccgctctccaaaacaaggtcaggtgctagcc
# attggctttatgcttgtaatcttgtccggtgctctttacagaaattggtatcctttgctcattgtcattccctttttgctggcacctctaccccaatt
# gctcaccgaacggtattcttctagtcatgacttcttacaagaagaggatcgtaatcttttagactttggtcgatttgtttttggcgctaccatcagta
# ctggctttgcccttcctatcgtctttgtaaatgtgagcctaacgaatataccggctgcagtaatgagttgcattggtggctttatcatctttttggtg
# attaccacttattctcaagcttttgctgcccatgaggaagaattttaa]
# protein sequence = [MRRPVSVKDRVAKQKQAHPKGLKGNKLIRHYHNLLKEKARLTATQAPVQQIQDVEQQLEAIGIDAYQKASQNGQNSQK
# GGDSSKILVEWIRADPSFYSKHPNDRPQQMLEIGSVSVDNKCSTCGLFSVTRIDLHSSHPLIQEQDVLTRSPKQGQVLAIGFMLVILSGALYRNWYPL
# LIVIPFLLAPLPQLLTERYSSSHDFLQEEDRNLLDFGRFVFGATISTGFALPIVFVNVSLTNIPAAVMSCIGGFIIFLVITTYSQAFAAHEEEF]
tig00000002_pilon_x4	AUGUSTUS	transcript	73343	74234	0.63	-	.	g41.t2
tig00000002_pilon_x4	AUGUSTUS	stop_codon	73343	73345	.	-	0	transcript_id "g41.t2"; gene_id "g41";
tig00000002_pilon_x4	AUGUSTUS	terminal	73343	73699	0.63	-	0	transcript_id "g41.t2"; gene_id "g41";
tig00000002_pilon_x4	AUGUSTUS	initial	73773	74234	1	-	0	transcript_id "g41.t2"; gene_id "g41";
tig00000002_pilon_x4	AUGUSTUS	intron	73700	73772	0.64	-	.	transcript_id "g41.t2"; gene_id "g41";
tig00000002_pilon_x4	AUGUSTUS	CDS	73346	73699	0.63	-	0	transcript_id "g41.t2"; gene_id "g41";
tig00000002_pilon_x4	AUGUSTUS	CDS	73773	74234	1	-	0	transcript_id "g41.t2"; gene_id "g41";
tig00000002_pilon_x4	AUGUSTUS	start_codon	74232	74234	.	-	0	transcript_id "g41.t2"; gene_id "g41";
# coding sequence = [atgcgtcgtcccgtctcagtcaaggatcgcgttgccaaacaaaagcaagcccatccaaaaggtctcaagggaaacaaac
# tcattcgccattaccataatctgctcaaggaaaaagcccggcttacagctacccaggcccctgtccaacaaatccaagatgtcgagcaacaattagaa
# gccattggaattgacgcttaccaaaaggcaagtcaaaatggccaaaacagccaaaagggcggtgattccagtaaaatcttggtcgaatggattcgcgc
# cgatcccagtttctattccaaacatccaaacgatcgtccacagcaaatgttggaaatcggaagcgtttccgtagacaacaaatgctccacttgcggct
# tattttccgttactagaatcgacctccattcctcccatcctctcatccaagaacaagacgtcttgacccgctctccaaaacaaggtcagtttcacggg
# attagttgctctttggttttaaactttgcacccccaaatttgagagctcaaattctgtggaaatgctctcagctactgcttccccccaatcctactca
# tcctccttggttctttttagtgcttcctgctccttgtgtcaccaactctcgctacatggatggtgctacgcttcattccattctgcaccactttggct
# tcacccttcgttattcttctatctcaaagaaaattgcttattatttatatgcatatgatcatccttgctcaaccaacttatcctggaaaaagaaaatc
# gttcacgacggtccatcaagaaataacttttttatcccatgcttgtccagctaa]
# protein sequence = [MRRPVSVKDRVAKQKQAHPKGLKGNKLIRHYHNLLKEKARLTATQAPVQQIQDVEQQLEAIGIDAYQKASQNGQNSQK
# GGDSSKILVEWIRADPSFYSKHPNDRPQQMLEIGSVSVDNKCSTCGLFSVTRIDLHSSHPLIQEQDVLTRSPKQGQFHGISCSLVLNFAPPNLRAQIL
# WKCSQLLLPPNPTHPPWFFLVLPAPCVTNSRYMDGATLHSILHHFGFTLRYSSISKKIAYYLYAYDHPCSTNLSWKKKIVHDGPSRNNFFIPCLSS]
tig00000002_pilon_x4	AUGUSTUS	transcript	72176	72980	0.31	-	.	g41.t3
tig00000002_pilon_x4	AUGUSTUS	stop_codon	72176	72178	.	-	0	transcript_id "g41.t3"; gene_id "g41";
tig00000002_pilon_x4	AUGUSTUS	terminal	72176	72312	0.98	-	2	transcript_id "g41.t3"; gene_id "g41";
tig00000002_pilon_x4	AUGUSTUS	internal	72364	72419	0.77	-	1	transcript_id "g41.t3"; gene_id "g41";
tig00000002_pilon_x4	AUGUSTUS	internal	72566	72650	0.79	-	2	transcript_id "g41.t3"; gene_id "g41";
tig00000002_pilon_x4	AUGUSTUS	internal	72737	72809	0.79	-	0	transcript_id "g41.t3"; gene_id "g41";
tig00000002_pilon_x4	AUGUSTUS	internal	72877	72895	0.42	-	1	transcript_id "g41.t3"; gene_id "g41";
tig00000002_pilon_x4	AUGUSTUS	initial	72964	72980	0.41	-	0	transcript_id "g41.t3"; gene_id "g41";
tig00000002_pilon_x4	AUGUSTUS	intron	72313	72363	0.97	-	.	transcript_id "g41.t3"; gene_id "g41";
tig00000002_pilon_x4	AUGUSTUS	intron	72420	72565	0.79	-	.	transcript_id "g41.t3"; gene_id "g41";
tig00000002_pilon_x4	AUGUSTUS	intron	72651	72736	0.97	-	.	transcript_id "g41.t3"; gene_id "g41";
tig00000002_pilon_x4	AUGUSTUS	intron	72810	72876	0.43	-	.	transcript_id "g41.t3"; gene_id "g41";
tig00000002_pilon_x4	AUGUSTUS	intron	72896	72963	0.41	-	.	transcript_id "g41.t3"; gene_id "g41";
tig00000002_pilon_x4	AUGUSTUS	CDS	72179	72312	0.98	-	2	transcript_id "g41.t3"; gene_id "g41";
tig00000002_pilon_x4	AUGUSTUS	CDS	72364	72419	0.77	-	1	transcript_id "g41.t3"; gene_id "g41";
tig00000002_pilon_x4	AUGUSTUS	CDS	72566	72650	0.79	-	2	transcript_id "g41.t3"; gene_id "g41";
tig00000002_pilon_x4	AUGUSTUS	CDS	72737	72809	0.79	-	0	transcript_id "g41.t3"; gene_id "g41";
tig00000002_pilon_x4	AUGUSTUS	CDS	72877	72895	0.42	-	1	transcript_id "g41.t3"; gene_id "g41";
tig00000002_pilon_x4	AUGUSTUS	CDS	72964	72980	0.41	-	0	transcript_id "g41.t3"; gene_id "g41";
tig00000002_pilon_x4	AUGUSTUS	start_codon	72978	72980	.	-	0	transcript_id "g41.t3"; gene_id "g41";
# coding sequence = [atgtctgatctaaaaaaaatcattggtctttcttcggtgctagccattggctttatgcttgtaatcttgtccggtgctc
# tttacagaaattggtatcctttgctcattgtcattccctttttgctggcacctctaccccaattgctcaccgaacggtattcttctagtcatgacttc
# ttacaagaagaggatcgtaatcttttagactttggtcgatttgtttttggcgctaccatcagtactggctttgcccttcctatcgtctttgtaaatgt
# gagcctaacgaatataccggctgcagtaatgagttgcattggtggctttatcatctttttggtgattaccacttattctcaagcttttgctgcccatg
# aggaagaattttaa]
# protein sequence = [MSDLKKIIGLSSVLAIGFMLVILSGALYRNWYPLLIVIPFLLAPLPQLLTERYSSSHDFLQEEDRNLLDFGRFVFGAT
# ISTGFALPIVFVNVSLTNIPAAVMSCIGGFIIFLVITTYSQAFAAHEEEF]
# end gene g41
###
# start gene g42
tig00000002_pilon_x4	AUGUSTUS	gene	75881	77155	.	-	.	g42
tig00000002_pilon_x4	AUGUSTUS	transcript	75881	77155	0.95	-	.	g42.t1
tig00000002_pilon_x4	AUGUSTUS	stop_codon	75881	75883	.	-	0	transcript_id "g42.t1"; gene_id "g42";
tig00000002_pilon_x4	AUGUSTUS	single	75881	77155	0.95	-	0	transcript_id "g42.t1"; gene_id "g42";
tig00000002_pilon_x4	AUGUSTUS	CDS	75884	77155	0.95	-	0	transcript_id "g42.t1"; gene_id "g42";
tig00000002_pilon_x4	AUGUSTUS	start_codon	77153	77155	.	-	0	transcript_id "g42.t1"; gene_id "g42";
# coding sequence = [atgttctcaaggaatttacttggaggagagggcaacaacaccgggaagggccttaccttccaagagttcgagagaagca
# ccaccaccagtggagacgtgagagacgtcgttctccttaccgtacttaacagcagcagtagcagtatcaccaccaccaatgatgacagcgttaccagc
# attggcgctcttgacacaagagtcgagcatggtcttggtaccagtagcgaacttttcgaattcaaagacaccagcgggaccgttccagacgatggtct
# tggaggattggatgacttcatcaaattgcttggaggattgggtaccgcagtccaaacccatccagccgtcagggataccttgttcggcgttggcggag
# ccagtgttagcttccttgtcgaacttgtcggcggtgacgaagtcgacggggaggaagatttcgacattgttcttcttggccttttcgatcatgccttg
# aacgttcttggaaccggcttcgtcgaagagggagttaccaatcttcatgttcttgagaaccttcaagaaggtgaaagacataccaccacagatgatga
# ggcggttgaccttgtcaaggaggttgtcaatcaattggatcttgtcggcaaccttagcaccacccaagatggcaaggaaagggcgagcagggttttcc
# aaagccttggcgaagtagtcgagttccttcttcatgaggaaaccagagacacgggtcttctcgacaccaaccatggaagagtgagcacggtgagcggt
# accgaaagcgtcgttgacgaaaatgtcaccgagagcggtcaaagacttacggaaagactcgacggaagcagagtcggccttgaccttgttgccgtcaa
# ccttggcggaaccttcttcctcgatgtggaaacgcaagttctccaaaaggatgacttggccgttgttggcctccttgcaggtcttttcgacatcagcg
# ccaacacagtcgttgaggaacttgacgtcgcggttcaagagcttggtgagttcttcagcgacgggcttcatagagtacttgtcgacacgagagccgtt
# agggcggcccaagtgggacatcaagatgacagccttgggttgttgctcaatggcatacttaatggtggggagggcaccaacaatacgagcgttgttgg
# taatgcggtcaccgtccaaagggacgttgaagtcgacacgcatcaacacattcttgcccttcaaatcaacatcggtgatagcgagcttagtagacaaa
# gacattttgaaatcctataa]
# protein sequence = [MFSRNLLGGEGNNTGKGLTFQEFERSTTTSGDVRDVVLLTVLNSSSSSITTTNDDSVTSIGALDTRVEHGLGTSSELF
# EFKDTSGTVPDDGLGGLDDFIKLLGGLGTAVQTHPAVRDTLFGVGGASVSFLVELVGGDEVDGEEDFDIVLLGLFDHALNVLGTGFVEEGVTNLHVLE
# NLQEGERHTTTDDEAVDLVKEVVNQLDLVGNLSTTQDGKERASRVFQSLGEVVEFLLHEETRDTGLLDTNHGRVSTVSGTESVVDENVTESGQRLTER
# LDGSRVGLDLVAVNLGGTFFLDVETQVLQKDDLAVVGLLAGLFDISANTVVEELDVAVQELGEFFSDGLHRVLVDTRAVRAAQVGHQDDSLGLLLNGI
# LNGGEGTNNTSVVGNAVTVQRDVEVDTHQHILALQINIGDSELSRQRHFEIL]
# end gene g42
###
# start gene g43
tig00000002_pilon_x4	AUGUSTUS	gene	75896	77140	1	+	.	g43
tig00000002_pilon_x4	AUGUSTUS	transcript	75896	77140	1	+	.	g43.t1
tig00000002_pilon_x4	AUGUSTUS	start_codon	75896	75898	.	+	0	transcript_id "g43.t1"; gene_id "g43";
tig00000002_pilon_x4	AUGUSTUS	single	75896	77140	1	+	0	transcript_id "g43.t1"; gene_id "g43";
tig00000002_pilon_x4	AUGUSTUS	CDS	75896	77137	1	+	0	transcript_id "g43.t1"; gene_id "g43";
tig00000002_pilon_x4	AUGUSTUS	stop_codon	77138	77140	.	+	0	transcript_id "g43.t1"; gene_id "g43";
# coding sequence = [atgtctttgtctactaagctcgctatcaccgatgttgatttgaagggcaagaatgtgttgatgcgtgtcgacttcaacg
# tccctttggacggtgaccgcattaccaacaacgctcgtattgttggtgccctccccaccattaagtatgccattgagcaacaacccaaggctgtcatc
# ttgatgtcccacttgggccgccctaacggctctcgtgtcgacaagtactctatgaagcccgtcgctgaagaactcaccaagctcttgaaccgcgacgt
# caagttcctcaacgactgtgttggcgctgatgtcgaaaagacctgcaaggaggccaacaacggccaagtcatccttttggagaacttgcgtttccaca
# tcgaggaagaaggttccgccaaggttgacggcaacaaggtcaaggccgactctgcttccgtcgagtctttccgtaagtctttgaccgctctcggtgac
# attttcgtcaacgacgctttcggtaccgctcaccgtgctcactcttccatggttggtgtcgagaagacccgtgtctctggtttcctcatgaagaagga
# actcgactacttcgccaaggctttggaaaaccctgctcgccctttccttgccatcttgggtggtgctaaggttgccgacaagatccaattgattgaca
# acctccttgacaaggtcaaccgcctcatcatctgtggtggtatgtctttcaccttcttgaaggttctcaagaacatgaagattggtaactccctcttc
# gacgaagccggttccaagaacgttcaaggcatgatcgaaaaggccaagaagaacaatgtcgaaatcttcctccccgtcgacttcgtcaccgccgacaa
# gttcgacaaggaagctaacactggctccgccaacgccgaacaaggtatccctgacggctggatgggtttggactgcggtacccaatcctccaagcaat
# ttgatgaagtcatccaatcctccaagaccatcgtctggaacggtcccgctggtgtctttgaattcgaaaagttcgctactggtaccaagaccatgctc
# gactcttgtgtcaagagcgccaatgctggtaacgctgtcatcattggtggtggtgatactgctactgctgctgttaagtacggtaaggagaacgacgt
# ctctcacgtctccactggtggtggtgcttctctcgaactcttggaaggtaaggcccttcccggtgttgttgccctctcctccaagtaa]
# protein sequence = [MSLSTKLAITDVDLKGKNVLMRVDFNVPLDGDRITNNARIVGALPTIKYAIEQQPKAVILMSHLGRPNGSRVDKYSMK
# PVAEELTKLLNRDVKFLNDCVGADVEKTCKEANNGQVILLENLRFHIEEEGSAKVDGNKVKADSASVESFRKSLTALGDIFVNDAFGTAHRAHSSMVG
# VEKTRVSGFLMKKELDYFAKALENPARPFLAILGGAKVADKIQLIDNLLDKVNRLIICGGMSFTFLKVLKNMKIGNSLFDEAGSKNVQGMIEKAKKNN
# VEIFLPVDFVTADKFDKEANTGSANAEQGIPDGWMGLDCGTQSSKQFDEVIQSSKTIVWNGPAGVFEFEKFATGTKTMLDSCVKSANAGNAVIIGGGD
# TATAAVKYGKENDVSHVSTGGGASLELLEGKALPGVVALSSK]
# end gene g43
###
# start gene g44
tig00000002_pilon_x4	AUGUSTUS	gene	77678	79069	.	-	.	g44
tig00000002_pilon_x4	AUGUSTUS	transcript	77678	79069	0.48	-	.	g44.t1
tig00000002_pilon_x4	AUGUSTUS	stop_codon	77678	77680	.	-	0	transcript_id "g44.t1"; gene_id "g44";
tig00000002_pilon_x4	AUGUSTUS	terminal	77678	77756	0.73	-	1	transcript_id "g44.t1"; gene_id "g44";
tig00000002_pilon_x4	AUGUSTUS	internal	78718	78916	0.7	-	2	transcript_id "g44.t1"; gene_id "g44";
tig00000002_pilon_x4	AUGUSTUS	initial	78970	79069	0.72	-	0	transcript_id "g44.t1"; gene_id "g44";
tig00000002_pilon_x4	AUGUSTUS	intron	77757	78717	0.74	-	.	transcript_id "g44.t1"; gene_id "g44";
tig00000002_pilon_x4	AUGUSTUS	intron	78917	78969	0.69	-	.	transcript_id "g44.t1"; gene_id "g44";
tig00000002_pilon_x4	AUGUSTUS	CDS	77681	77756	0.73	-	1	transcript_id "g44.t1"; gene_id "g44";
tig00000002_pilon_x4	AUGUSTUS	CDS	78718	78916	0.7	-	2	transcript_id "g44.t1"; gene_id "g44";
tig00000002_pilon_x4	AUGUSTUS	CDS	78970	79069	0.72	-	0	transcript_id "g44.t1"; gene_id "g44";
tig00000002_pilon_x4	AUGUSTUS	start_codon	79067	79069	.	-	0	transcript_id "g44.t1"; gene_id "g44";
# coding sequence = [atggcacgtaaagcaagacgggcagggcaatcctcgtcagcatcttcggtagtatcttcagtagcaacttgcatgaggg
# aaaggattaaagatttgccaagacaaggccatacaacgaatttcgccatcaacttgcttcgatgtggagatgccagtgatcaattcaatgatatttcc
# aagggccttagagatgatggcgccggagacgatgaggaaagtattgaaaacgtcaaagacagttttgcaggcatcttcatcgccaacttgaacgacgt
# cttgcaaaacaatgagcatgctaggaaggaaatgtctgcaaattctgatttaccaacttacttccaacatccttccactaccttggggttcattatcc
# gataa]
# protein sequence = [MARKARRAGQSSSASSVVSSVATCMRERIKDLPRQGHTTNFAINLLRCGDASDQFNDISKGLRDDGAGDDEESIENVK
# DSFAGIFIANLNDVLQNNEHARKEMSANSDLPTYFQHPSTTLGFIIR]
# end gene g44
###
# start gene g45
tig00000002_pilon_x4	AUGUSTUS	gene	78090	81293	1	+	.	g45
tig00000002_pilon_x4	AUGUSTUS	transcript	78090	81293	1	+	.	g45.t1
tig00000002_pilon_x4	AUGUSTUS	start_codon	78090	78092	.	+	0	transcript_id "g45.t1"; gene_id "g45";
tig00000002_pilon_x4	AUGUSTUS	single	78090	81293	1	+	0	transcript_id "g45.t1"; gene_id "g45";
tig00000002_pilon_x4	AUGUSTUS	CDS	78090	81290	1	+	0	transcript_id "g45.t1"; gene_id "g45";
tig00000002_pilon_x4	AUGUSTUS	stop_codon	81291	81293	.	+	0	transcript_id "g45.t1"; gene_id "g45";
# coding sequence = [atggactctcaatttactcttgaattgactcagttgctgtatcagagcactgctcctgataccactcaaatcacagagg
# ctactcgtgccttggaaacaaagtacttgaaggaacctagctctttgttgtccttgttacacattatgggcacatgcgaaaactttcaagtccgccag
# cttgcagctattgaagctcgtaagctgtgccacaagtattggcccgatgtccctgctgatgtacaaaatcaagttcgtgccaacttgttggaaatcac
# cattaaagaacccgagggcatcgtatgccatgcttttggtcgtgtcattgctgcgttggctaaaatggatcttcccgacggaaaatggaatgatcttt
# ctggatttttggttcaagctgccatggatccaaacgattccattcgtgaaatggctatctatgttctttattccattgctgaaaccgtcgatttggac
# agcaagttgctcttagattttgttcatttgttctctcgtaccatcaccgattctagccgtactgtccgagtcacttccgttcaaggcttgggtgccgt
# cgctgaagttttggaatccgatgacaaaaagcttttgcatgcctatcgtgataccttacctagcatgctcattgttttgcaagacgtcgttcaagttg
# gcgatgaagatgcctgcaaaactgtctttgacgttttcaatactttcctcatcgtctccggcgccatcatctctaaggcccttggaaatatcattgaa
# ttgatcactggcatctccacatcgaagcaagttgatggcgaaattcgttgtatggccttgtccttcatcatttcatgtatccgcttcaagtcgcgtaa
# attgcaagctctcaaacttggcaaatctttaatcctttccctcatgcaagttgctactgaagatactaccgaagatgctgacgaggattgccctgccc
# gtcttgctttacgtgccattgatcttctttccacccacttgtctcctacccaagtgttctatcccatgttggaggcaatcatgactttctctcaatcc
# cccgatcctggtcaccgtaaggccgctttattgtccatcggtgtcgccgtcgagggttcttccgagtccgttgcttcaagccttcttaacatctttcc
# tcttattgtcaatggcttatgtgatgttgacatgaacgttcgtcaagctgctctcttggctcttagtcaaattgccgtcgaaattcctatggaggttt
# caaagcatcatgctcaattcttgcccctcgttttcgagttgatgtccactcaaggtgttaaagttggaaagtctgcttgtaactgtattgacgctttg
# cttgaaggtcttgacagagctgaaattagtggttatatgcccatgcttatggaacgtcttgttggtcttttagactccaatgtcaccgctgacatcaa
# aagttgtgttgctgccgccattggctccgccgcttttgctgctcaagaagactttttgccctattttgaacgtacaatggctagcttgtccaactgct
# tacacacatctgatgatgatgagggttatgaacttcgcggtaccgttatggatactttgggtgctattgctaatgccgtcggtaagcaagcttttttg
# cctttcaccgaacagctcattcaattagcttatgaaggtatccaaattgatcattctcgtctccgcgaatgctcattttgcttctatgctgttttggc
# tcgtgtctacaaggaagaatttgctcccttcctacctcacatcgtgccagccttgttcaaatctcttgaccaggatgaatctgatgtcttaagtgaaa
# aggtcggcgcccctagtgccgatgaaatcggtcaattgctcgagtcctctgaaggcaacgacgaagaagatgacgaagaattagaaaaggctatgggt
# gtaaactcggctattgctatggagaaggagatcgctgctgatgctttgggtgaaatttgcacttatgtcggtgctccttttgccgaataccttgagcc
# tactgtcgaaaagttggtttcctctactactcacttttatgaaggtgttcgaaagtcttctttgaccagcttatggcgttgtgctactactttctata
# gagtttgcaacttaccccaatggaaagctggattgcctttgcaagttccagttcctgatgccgtacaaaacatttttgctgctgttagaaaatgctct
# ttcgatactttggacgaagaatatgaaaagaccgtcgctaccgatatccttcgtaaccttgccgaagccattaagacatgcggtcctgttgttttagg
# cgatgattatcccaagatttgcgaaattgttatggaagtacttcaaaaacaacatattgtccaagctggtgatatctttgatgaagactttgaagagg
# aagatgttgttagtaacgaagaagttgacgatactgaacaagatgctatgtttattgattctgcttgcgatgttgtcattgccctttcaatggccttg
# gctgaatccttcgtggagtcttttcaaatattcttccctcatatcgttaaatattattcaagcaacaacggtactgaacgtgctatggctgttgcttg
# cataggtgaagttgctggaggtattgaatctgctattacacctttcactgctgatgttttcacattatttatgactgctttagaagatcccgagggag
# aagttcgcagcaatgctgcttactcgatgggtttgttatgtcaattctctactgaaaatctttcttctgagtacctcaacattcttcaaaaactccaa
# cctttctttacccaagaaatcttccgtactgctcttgataatgctatcggttgtatttctcgtttaatcttgcataatcaaaatgctattcctttgga
# tcaggtcttacccattgtcttgtccaagcttcctttgaaggaagattacttagaaaacgcacccttatactacatgattcttcatctttaccgtcaaa
# agaaccctattctgttgcaacatttgggtgatttaattcctgtctttgcatctgttttgacgggacctgccgagcagctcaatgctgagttacgtgcc
# cagcttataaacttacttaaggagattgctcccgaattccaaactctcatttctacattccctcatttggttgctttattacagtaa]
# protein sequence = [MDSQFTLELTQLLYQSTAPDTTQITEATRALETKYLKEPSSLLSLLHIMGTCENFQVRQLAAIEARKLCHKYWPDVPA
# DVQNQVRANLLEITIKEPEGIVCHAFGRVIAALAKMDLPDGKWNDLSGFLVQAAMDPNDSIREMAIYVLYSIAETVDLDSKLLLDFVHLFSRTITDSS
# RTVRVTSVQGLGAVAEVLESDDKKLLHAYRDTLPSMLIVLQDVVQVGDEDACKTVFDVFNTFLIVSGAIISKALGNIIELITGISTSKQVDGEIRCMA
# LSFIISCIRFKSRKLQALKLGKSLILSLMQVATEDTTEDADEDCPARLALRAIDLLSTHLSPTQVFYPMLEAIMTFSQSPDPGHRKAALLSIGVAVEG
# SSESVASSLLNIFPLIVNGLCDVDMNVRQAALLALSQIAVEIPMEVSKHHAQFLPLVFELMSTQGVKVGKSACNCIDALLEGLDRAEISGYMPMLMER
# LVGLLDSNVTADIKSCVAAAIGSAAFAAQEDFLPYFERTMASLSNCLHTSDDDEGYELRGTVMDTLGAIANAVGKQAFLPFTEQLIQLAYEGIQIDHS
# RLRECSFCFYAVLARVYKEEFAPFLPHIVPALFKSLDQDESDVLSEKVGAPSADEIGQLLESSEGNDEEDDEELEKAMGVNSAIAMEKEIAADALGEI
# CTYVGAPFAEYLEPTVEKLVSSTTHFYEGVRKSSLTSLWRCATTFYRVCNLPQWKAGLPLQVPVPDAVQNIFAAVRKCSFDTLDEEYEKTVATDILRN
# LAEAIKTCGPVVLGDDYPKICEIVMEVLQKQHIVQAGDIFDEDFEEEDVVSNEEVDDTEQDAMFIDSACDVVIALSMALAESFVESFQIFFPHIVKYY
# SSNNGTERAMAVACIGEVAGGIESAITPFTADVFTLFMTALEDPEGEVRSNAAYSMGLLCQFSTENLSSEYLNILQKLQPFFTQEIFRTALDNAIGCI
# SRLILHNQNAIPLDQVLPIVLSKLPLKEDYLENAPLYYMILHLYRQKNPILLQHLGDLIPVFASVLTGPAEQLNAELRAQLINLLKEIAPEFQTLIST
# FPHLVALLQ]
# end gene g45
###
# start gene g46
tig00000002_pilon_x4	AUGUSTUS	gene	81454	83062	.	-	.	g46
tig00000002_pilon_x4	AUGUSTUS	transcript	81454	83062	0.97	-	.	g46.t1
tig00000002_pilon_x4	AUGUSTUS	stop_codon	81454	81456	.	-	0	transcript_id "g46.t1"; gene_id "g46";
tig00000002_pilon_x4	AUGUSTUS	terminal	81454	82619	0.99	-	2	transcript_id "g46.t1"; gene_id "g46";
tig00000002_pilon_x4	AUGUSTUS	internal	82661	82900	1	-	2	transcript_id "g46.t1"; gene_id "g46";
tig00000002_pilon_x4	AUGUSTUS	initial	82945	83062	0.98	-	0	transcript_id "g46.t1"; gene_id "g46";
tig00000002_pilon_x4	AUGUSTUS	intron	82620	82660	1	-	.	transcript_id "g46.t1"; gene_id "g46";
tig00000002_pilon_x4	AUGUSTUS	intron	82901	82944	1	-	.	transcript_id "g46.t1"; gene_id "g46";
tig00000002_pilon_x4	AUGUSTUS	CDS	81457	82619	0.99	-	2	transcript_id "g46.t1"; gene_id "g46";
tig00000002_pilon_x4	AUGUSTUS	CDS	82661	82900	1	-	2	transcript_id "g46.t1"; gene_id "g46";
tig00000002_pilon_x4	AUGUSTUS	CDS	82945	83062	0.98	-	0	transcript_id "g46.t1"; gene_id "g46";
tig00000002_pilon_x4	AUGUSTUS	start_codon	83060	83062	.	-	0	transcript_id "g46.t1"; gene_id "g46";
# coding sequence = [atgcaagaagaagctataagactcgatttttttatttctttttcgcctattaaagaacatgaattgaattctttggaaa
# actactatacacaaagtgatcacttgaagctatactatggcgaatccttctacgtaaatgttgttgtttcgaagcctttacacgtaaaattcgatcaa
# gcttttgataaattcaacattgagggaaatttgtacagcaactcctccagcaatcgttcgaattcatcaaccaactttcgaaaaacgagagcttttac
# ttctacgacaaaggattcaacggctctgaattggatcaacaatgagagagaatacaaactcctttcatgtctcataaagctagataacttttcttttc
# cggatcataagctagaaatttacgtcaataatgaaggcagtcatcaaaactcaagccaaagttcattagaatcggaatcagatgctacaagagacatg
# tcttcttataatggaaatgatgattatataacagatgctgatatagactacaacattctgggatctctttctaatgatgctcggtttcaagcgaatcc
# accactccttccagcttcgtatatatccggaaacattcagatggacgacacgaaatcacatccaaattacatttcaagaaagcgctattttaattgtg
# ctatcccagttttgataaagttaaacgcttatatgatcaatgaggtaaatcagtatatcacttgcatacttgcaccggatacttcctgccatagcttc
# attcttaaaaactttacgtctaaatcaacctcttcgagcctttcccttttgggtccaaaatatgatgatggtttcaacgcaacactaacaggctccga
# cttgttttctatcgtttatcaaatgaaattacaaccatccgcttatagaattgaaattgaatgtgtttgcgaaggaactattgtgcgaaaactcaacg
# gagcttatgtgcatggtatgccgtttttatataagcatcccacgatgtttgttatgcgaaagaatcatctgcataaacattctaagcaaatatctagt
# aatgaatcgatgacaactccgacgacgctattgaatttgcttgatgtgtctgcaaccgtcccttcctacgtgaaagctggcaccacctttccagtcag
# tatcaacttgtataacccttcagacgtacctatagaacttgtcgtgcaagttccactctatagttacgacgagtttttcattaatgataacaatgaag
# ccaacaattccaaagtaaatgatgggttatcttcatttcctccaaccaagcctgatcaaattatcaagcttccaggtctaattgcttccactaccaat
# ttccatactgggattatttcgccgaaatgcgaaaaagattttgaattacaatttcttgcctacaggcccgggtcttatgacttgtcctccataactgt
# gaaagacgttcatcgacatcatcagaagcctaggggactatcggaggccctacaaatcattgttgaatcatga]
# protein sequence = [MQEEAIRLDFFISFSPIKEHELNSLENYYTQSDHLKLYYGESFYVNVVVSKPLHVKFDQAFDKFNIEGNLYSNSSSNR
# SNSSTNFRKTRAFTSTTKDSTALNWINNEREYKLLSCLIKLDNFSFPDHKLEIYVNNEGSHQNSSQSSLESESDATRDMSSYNGNDDYITDADIDYNI
# LGSLSNDARFQANPPLLPASYISGNIQMDDTKSHPNYISRKRYFNCAIPVLIKLNAYMINEVNQYITCILAPDTSCHSFILKNFTSKSTSSSLSLLGP
# KYDDGFNATLTGSDLFSIVYQMKLQPSAYRIEIECVCEGTIVRKLNGAYVHGMPFLYKHPTMFVMRKNHLHKHSKQISSNESMTTPTTLLNLLDVSAT
# VPSYVKAGTTFPVSINLYNPSDVPIELVVQVPLYSYDEFFINDNNEANNSKVNDGLSSFPPTKPDQIIKLPGLIASTTNFHTGIISPKCEKDFELQFL
# AYRPGSYDLSSITVKDVHRHHQKPRGLSEALQIIVES]
# end gene g46
###
# start gene g47
tig00000002_pilon_x4	AUGUSTUS	gene	83853	84698	.	-	.	g47
tig00000002_pilon_x4	AUGUSTUS	transcript	83853	84698	0.97	-	.	g47.t1
tig00000002_pilon_x4	AUGUSTUS	stop_codon	83853	83855	.	-	0	transcript_id "g47.t1"; gene_id "g47";
tig00000002_pilon_x4	AUGUSTUS	single	83853	84698	0.97	-	0	transcript_id "g47.t1"; gene_id "g47";
tig00000002_pilon_x4	AUGUSTUS	CDS	83856	84698	0.97	-	0	transcript_id "g47.t1"; gene_id "g47";
tig00000002_pilon_x4	AUGUSTUS	start_codon	84696	84698	.	-	0	transcript_id "g47.t1"; gene_id "g47";
# coding sequence = [atgaaaagaagcatatatgaagtgcacagatacctgaaaacgaaaggatttacttatggtactgcacttcagttgatcg
# acggagttttacctgtgattattgggataaaaacaagttatttggttgattgtgtcctcttagatcgagaatttattcaatcttttcttgacttttta
# ggtcatcctaatgttcaagctgtacatttcttggagcccattgaacaaacattctttgtaaacgtgagctgctggaaagaatacgcggaaacaaaaga
# attatggcctcttgtaattactttaccccaaaaataccggagtgagaagttagagcaaaaattgactttgtatgtaaatacattgctaaacctggata
# gaaacgagaagatgattacaatccaagtccctgctttcacatggaaatttgatcattctccagtgcagtcaaaagtgaaagaggtatgttcaattact
# gcattaacgggatgcttattaaattatggagcaacttatcacttttgttcaaatgatgaatcgcatgacaatggtctttccaaagagccattaaatat
# ttataggatgatagccgcctttaagaagtgtaatttccgcttgtcaccatttcttcaattttcatgccccgtgaagtttgagcaacaagtagcagtca
# ttgctgaacaactgagatgtaattttcaaaaaagatgggagcaactaacacttcaggaaaaaagcctctggaacgagtggttaagttttcgatatcca
# aagcatgctttaggaagatttgaggatatttcatgggaaatgcacgtagagacccatacagaatcttctgttgtactatag]
# protein sequence = [MKRSIYEVHRYLKTKGFTYGTALQLIDGVLPVIIGIKTSYLVDCVLLDREFIQSFLDFLGHPNVQAVHFLEPIEQTFF
# VNVSCWKEYAETKELWPLVITLPQKYRSEKLEQKLTLYVNTLLNLDRNEKMITIQVPAFTWKFDHSPVQSKVKEVCSITALTGCLLNYGATYHFCSND
# ESHDNGLSKEPLNIYRMIAAFKKCNFRLSPFLQFSCPVKFEQQVAVIAEQLRCNFQKRWEQLTLQEKSLWNEWLSFRYPKHALGRFEDISWEMHVETH
# TESSVVL]
# end gene g47
###
# start gene g48
tig00000002_pilon_x4	AUGUSTUS	gene	85203	86771	.	-	.	g48
tig00000002_pilon_x4	AUGUSTUS	transcript	85203	86771	0.62	-	.	g48.t1
tig00000002_pilon_x4	AUGUSTUS	stop_codon	85203	85205	.	-	0	transcript_id "g48.t1"; gene_id "g48";
tig00000002_pilon_x4	AUGUSTUS	single	85203	86771	0.62	-	0	transcript_id "g48.t1"; gene_id "g48";
tig00000002_pilon_x4	AUGUSTUS	CDS	85206	86771	0.62	-	0	transcript_id "g48.t1"; gene_id "g48";
tig00000002_pilon_x4	AUGUSTUS	start_codon	86769	86771	.	-	0	transcript_id "g48.t1"; gene_id "g48";
# coding sequence = [atgcgtaaaagcgaaattcgagacaaagagtccttttcgaacgacccgagaaattcttcttctcatctctctgataaat
# taaagaatttgtttcactttcgtcgtaatcgagcggtgaccgtatctacgagctaccaaaattcgtctcagcccaaatcgcctgaacattcagatgag
# agttatatggagggcattgccaatggtagtgatagctttttagatcaaaagccagttctccggagaatatcgtcagctccagattctcatgaaggaat
# ggaagctccgtcgaagccgccagtgaatacctccaacatgaagaaagcgcaaattaagaccttaaaaaatccagcaaactatatatttggaccaaccg
# aatatagcaagcgtacatactctggaaacagtacaaaagtaagtagggttgaagttacgccacaaagttttgaaaaagtccgactattgggtcaagga
# gatgttggaaaggtgtatttggtaaagcaaaaaagcaacaatcgattgtttgcgatgaaaattttaagcaaagccgaaatgatcaaacgacgaaaagt
# tcaacgcgttttggccgaacaagagattcttacaaaaagcaaccacccattcattgtcactctttatcatgcatttcaatccaaagatcatctttatt
# tatgcatggagtactgtgctggcggggagttttttcgcgcacttcattcacttcctggccatatcttacccgagaaaagtgcttgcttctatgcagct
# gaagtaacgctcgcgcttgagtatcttcatctgatgggctttatttatcgagatttgaagcccgaaaacattcttttacatcaatccggacatattat
# gttgtccgattttgatctgtcaaaacctatcagtactgaaactcatccacggatgcttgtgacaaagcactctaccttttcccatgacaaaccagcct
# tggacacaaattcatacttttctgtttaccgtacaaactcttttgttggaactgaagaatacattgcgccagaaatgattagaagctgtggccatacc
# gtagcagttgactggtggactctagggattttcttgtacgaaattttgtatggtactactccatttaaggggaaaaacagacatgccacattttcaaa
# cattctgtatgcggacgtgaactttcctgaatatagtgcagcccctaatgtatcgagtacatgcaaaaatttgattaggcgactactgattaaagacg
# aaactaagcgctatggttctgtagctggcgcatccgatatcaaagaacatccattcttccgtgatatccaatgggcactcttacgcagcatgaagcct
# ccgattgtgccaaatatccaagagggtatggaagctgtatcaaagacttcagggctccccgaagcaccggacagtattgatcatttaaactctcaata
# cttgatttcatccaatcttcctgcagttgatatgcattcggctactccaattcccgaagttgagaatccttttactgggttcagttctgttacacttc
# atcatgcaggagacgagtaa]
# protein sequence = [MRKSEIRDKESFSNDPRNSSSHLSDKLKNLFHFRRNRAVTVSTSYQNSSQPKSPEHSDESYMEGIANGSDSFLDQKPV
# LRRISSAPDSHEGMEAPSKPPVNTSNMKKAQIKTLKNPANYIFGPTEYSKRTYSGNSTKVSRVEVTPQSFEKVRLLGQGDVGKVYLVKQKSNNRLFAM
# KILSKAEMIKRRKVQRVLAEQEILTKSNHPFIVTLYHAFQSKDHLYLCMEYCAGGEFFRALHSLPGHILPEKSACFYAAEVTLALEYLHLMGFIYRDL
# KPENILLHQSGHIMLSDFDLSKPISTETHPRMLVTKHSTFSHDKPALDTNSYFSVYRTNSFVGTEEYIAPEMIRSCGHTVAVDWWTLGIFLYEILYGT
# TPFKGKNRHATFSNILYADVNFPEYSAAPNVSSTCKNLIRRLLIKDETKRYGSVAGASDIKEHPFFRDIQWALLRSMKPPIVPNIQEGMEAVSKTSGL
# PEAPDSIDHLNSQYLISSNLPAVDMHSATPIPEVENPFTGFSSVTLHHAGDE]
# end gene g48
###
# start gene g49
tig00000002_pilon_x4	AUGUSTUS	gene	88555	90285	0.75	+	.	g49
tig00000002_pilon_x4	AUGUSTUS	transcript	88555	89330	0.41	+	.	g49.t1
tig00000002_pilon_x4	AUGUSTUS	start_codon	88555	88557	.	+	0	transcript_id "g49.t1"; gene_id "g49";
tig00000002_pilon_x4	AUGUSTUS	initial	88555	88635	0.77	+	0	transcript_id "g49.t1"; gene_id "g49";
tig00000002_pilon_x4	AUGUSTUS	terminal	88695	89330	0.48	+	0	transcript_id "g49.t1"; gene_id "g49";
tig00000002_pilon_x4	AUGUSTUS	intron	88636	88694	0.77	+	.	transcript_id "g49.t1"; gene_id "g49";
tig00000002_pilon_x4	AUGUSTUS	CDS	88555	88635	0.77	+	0	transcript_id "g49.t1"; gene_id "g49";
tig00000002_pilon_x4	AUGUSTUS	CDS	88695	89327	0.48	+	0	transcript_id "g49.t1"; gene_id "g49";
tig00000002_pilon_x4	AUGUSTUS	stop_codon	89328	89330	.	+	0	transcript_id "g49.t1"; gene_id "g49";
# coding sequence = [atgcgtttaaatgcagatttcttaacgcaggttccttcatttatcaatcccttgaaggaatcagaattggatttaagat
# atattccgctgattgaaaatttgggtattcttcgagataccaatgatagcattgattttaccgacaatgacattcggtatttaggaaactttcctcgt
# atgagacgtcttgaaacccttctgtgtggtcgaaatagaataagcaccatcgatccagagcttggaaaagtcttgcccaatttaaaaatcctttcgtt
# aacccaaaatcacattcaacaattggcagatttagatcccttatccacatgtacaagactcactcatttgtcctgtctcgataacgcagtaagtcaaa
# atcagtattacagattatacctagtatggcgaattccatcattacatattttggattttgagcgcgtccgggaaaacgagcgatctcgatctcaggag
# atgtttggtactattgaccgtcctacggaaatagctgcatccattatgggagttaaaagccgtgtattcgacttgggaactctcgtacagtcaacaaa
# tacagatacgaatgctactgtttccaccggctatgcattaactcctgaagagaaagaacaaattaaagaagcaattaaaaatgcttcttcaattgctg
# aaattaatcgattagaggctatgcttttagaaggtaaaataccaaagtag]
# protein sequence = [MRLNADFLTQVPSFINPLKESELDLRYIPLIENLGILRDTNDSIDFTDNDIRYLGNFPRMRRLETLLCGRNRISTIDP
# ELGKVLPNLKILSLTQNHIQQLADLDPLSTCTRLTHLSCLDNAVSQNQYYRLYLVWRIPSLHILDFERVRENERSRSQEMFGTIDRPTEIAASIMGVK
# SRVFDLGTLVQSTNTDTNATVSTGYALTPEEKEQIKEAIKNASSIAEINRLEAMLLEGKIPK]
tig00000002_pilon_x4	AUGUSTUS	transcript	88555	90285	0.34	+	.	g49.t2
tig00000002_pilon_x4	AUGUSTUS	start_codon	88555	88557	.	+	0	transcript_id "g49.t2"; gene_id "g49";
tig00000002_pilon_x4	AUGUSTUS	initial	88555	88635	0.77	+	0	transcript_id "g49.t2"; gene_id "g49";
tig00000002_pilon_x4	AUGUSTUS	internal	88695	89313	0.43	+	0	transcript_id "g49.t2"; gene_id "g49";
tig00000002_pilon_x4	AUGUSTUS	terminal	90272	90285	0.42	+	2	transcript_id "g49.t2"; gene_id "g49";
tig00000002_pilon_x4	AUGUSTUS	intron	88636	88694	0.77	+	.	transcript_id "g49.t2"; gene_id "g49";
tig00000002_pilon_x4	AUGUSTUS	intron	89314	90271	0.44	+	.	transcript_id "g49.t2"; gene_id "g49";
tig00000002_pilon_x4	AUGUSTUS	CDS	88555	88635	0.77	+	0	transcript_id "g49.t2"; gene_id "g49";
tig00000002_pilon_x4	AUGUSTUS	CDS	88695	89313	0.43	+	0	transcript_id "g49.t2"; gene_id "g49";
tig00000002_pilon_x4	AUGUSTUS	CDS	90272	90282	0.42	+	2	transcript_id "g49.t2"; gene_id "g49";
tig00000002_pilon_x4	AUGUSTUS	stop_codon	90283	90285	.	+	0	transcript_id "g49.t2"; gene_id "g49";
# coding sequence = [atgcgtttaaatgcagatttcttaacgcaggttccttcatttatcaatcccttgaaggaatcagaattggatttaagat
# atattccgctgattgaaaatttgggtattcttcgagataccaatgatagcattgattttaccgacaatgacattcggtatttaggaaactttcctcgt
# atgagacgtcttgaaacccttctgtgtggtcgaaatagaataagcaccatcgatccagagcttggaaaagtcttgcccaatttaaaaatcctttcgtt
# aacccaaaatcacattcaacaattggcagatttagatcccttatccacatgtacaagactcactcatttgtcctgtctcgataacgcagtaagtcaaa
# atcagtattacagattatacctagtatggcgaattccatcattacatattttggattttgagcgcgtccgggaaaacgagcgatctcgatctcaggag
# atgtttggtactattgaccgtcctacggaaatagctgcatccattatgggagttaaaagccgtgtattcgacttgggaactctcgtacagtcaacaaa
# tacagatacgaatgctactgtttccaccggctatgcattaactcctgaagagaaagaacaaattaaagaagcaattaaaaatgcttcttcaattgctg
# aaattaatcgattagaggctatgcttttagaaggtcataagggttga]
# protein sequence = [MRLNADFLTQVPSFINPLKESELDLRYIPLIENLGILRDTNDSIDFTDNDIRYLGNFPRMRRLETLLCGRNRISTIDP
# ELGKVLPNLKILSLTQNHIQQLADLDPLSTCTRLTHLSCLDNAVSQNQYYRLYLVWRIPSLHILDFERVRENERSRSQEMFGTIDRPTEIAASIMGVK
# SRVFDLGTLVQSTNTDTNATVSTGYALTPEEKEQIKEAIKNASSIAEINRLEAMLLEGHKG]
# end gene g49
###
# start gene g50
tig00000002_pilon_x4	AUGUSTUS	gene	90468	91763	0.67	+	.	g50
tig00000002_pilon_x4	AUGUSTUS	transcript	90468	91763	0.67	+	.	g50.t1
tig00000002_pilon_x4	AUGUSTUS	start_codon	90468	90470	.	+	0	transcript_id "g50.t1"; gene_id "g50";
tig00000002_pilon_x4	AUGUSTUS	single	90468	91763	0.67	+	0	transcript_id "g50.t1"; gene_id "g50";
tig00000002_pilon_x4	AUGUSTUS	CDS	90468	91760	0.67	+	0	transcript_id "g50.t1"; gene_id "g50";
tig00000002_pilon_x4	AUGUSTUS	stop_codon	91761	91763	.	+	0	transcript_id "g50.t1"; gene_id "g50";
# coding sequence = [atggataatttctctcagtcagcagctgaaactgatgaggatcccagttttcttcgaaaaacatttcagcatctcaaac
# agctctgtatggcttgttccacgggctctgaatatattgatagtgactctgaatacatatacaatcaagaaatgcccaatgagcataacgaattgggt
# ttcgaatcgtccaatgtttacaatgactctctgacatcaaacagcttcaatacttcagtggaggcactgagtcttgattactcgctcagcatgccgca
# tgcagacacgcttttaagattgagcaatctacctacaacgcaacaatttgcagaggagaaaggttctattactcagaaaaaagaagaaacaagaagaa
# tcaaagttccattcgagaaaggattcttcagtattctgtacggcacatcacgcactccttttctgcatgcacagtatgcagatttttttatgtcagaa
# tcccaagctcctatatcaattgagattgataacgaaaatgcaaaaaagagtatgagactagccgagaaaaactttccagaggctttcgagcaatttat
# caaaattttaaatggtcctaatgtgcctttgtctgttctgcttcatcacgttatgctctatgacctatactctcctaggcttaaggacgcaatatggg
# agactattaaaaattacctccaaaagatgaaaggcagctatggatatacggacttgcatgtcgaagccgcacgatacaaacttacacacccaaggttt
# atcatgatccatccggatgaaatcttctccgtttataacaatcctgactgggtttgtgtttccaacgagcatcttcactgtaatatacacatccaacc
# tatcgtcagcaacgccatgaaaagtagagatgaccgcataagagaagtggcttcaaactgtcaaactcccattgaatatgcatggttagcgctaggac
# tcgcgttgcgaaagaaggcctctatattcccaattcatgcctatttgaattgtaaaatcaagctttacgatgagtccattcctccttctttgttgtat
# tattcgaaagaagatgaaaacataaacacttcaaacattgaggaaattattaattacatgtatgaaatctttaatgcagaagctgctctttgtggtac
# ttcgtgcaagaatagggacaacatcaatgtttcaaaaacggaagtctcttatcttgatattaacaacatcaaacgaggaaaagaagctaaaaccatga
# atccatttgagccggaaaacgtcactcccggtagttgttag]
# protein sequence = [MDNFSQSAAETDEDPSFLRKTFQHLKQLCMACSTGSEYIDSDSEYIYNQEMPNEHNELGFESSNVYNDSLTSNSFNTS
# VEALSLDYSLSMPHADTLLRLSNLPTTQQFAEEKGSITQKKEETRRIKVPFEKGFFSILYGTSRTPFLHAQYADFFMSESQAPISIEIDNENAKKSMR
# LAEKNFPEAFEQFIKILNGPNVPLSVLLHHVMLYDLYSPRLKDAIWETIKNYLQKMKGSYGYTDLHVEAARYKLTHPRFIMIHPDEIFSVYNNPDWVC
# VSNEHLHCNIHIQPIVSNAMKSRDDRIREVASNCQTPIEYAWLALGLALRKKASIFPIHAYLNCKIKLYDESIPPSLLYYSKEDENINTSNIEEIINY
# MYEIFNAEAALCGTSCKNRDNINVSKTEVSYLDINNIKRGKEAKTMNPFEPENVTPGSC]
# end gene g50
###
# start gene g51
tig00000002_pilon_x4	AUGUSTUS	gene	91796	94087	.	-	.	g51
tig00000002_pilon_x4	AUGUSTUS	transcript	91796	94087	0.21	-	.	g51.t1
tig00000002_pilon_x4	AUGUSTUS	stop_codon	91796	91798	.	-	0	transcript_id "g51.t1"; gene_id "g51";
tig00000002_pilon_x4	AUGUSTUS	terminal	91796	92202	0.46	-	2	transcript_id "g51.t1"; gene_id "g51";
tig00000002_pilon_x4	AUGUSTUS	internal	92245	93744	0.87	-	2	transcript_id "g51.t1"; gene_id "g51";
tig00000002_pilon_x4	AUGUSTUS	initial	93784	94087	0.41	-	0	transcript_id "g51.t1"; gene_id "g51";
tig00000002_pilon_x4	AUGUSTUS	intron	92203	92244	0.86	-	.	transcript_id "g51.t1"; gene_id "g51";
tig00000002_pilon_x4	AUGUSTUS	intron	93745	93783	1	-	.	transcript_id "g51.t1"; gene_id "g51";
tig00000002_pilon_x4	AUGUSTUS	CDS	91799	92202	0.46	-	2	transcript_id "g51.t1"; gene_id "g51";
tig00000002_pilon_x4	AUGUSTUS	CDS	92245	93744	0.87	-	2	transcript_id "g51.t1"; gene_id "g51";
tig00000002_pilon_x4	AUGUSTUS	CDS	93784	94087	0.41	-	0	transcript_id "g51.t1"; gene_id "g51";
tig00000002_pilon_x4	AUGUSTUS	start_codon	94085	94087	.	-	0	transcript_id "g51.t1"; gene_id "g51";
# coding sequence = [atgcagaattgcaccggacaatttaggtccttttttaaaagcggattacactatggtcttagtagaagccgaggtcttg
# gattcaggttgccaaggtccaatttttcatcgttgacatattcgaaggaagtatcgaatgctctctcaaatggacttcctttagttgctttagaatcc
# accattatcacacatggaatgccctatcctgagaaccagaagatggcattggaagtcgaaaatgctgttaggaagtctggcgctgtgcccgctacaat
# tgccataattgacggaaagtgtacaataggtttggaagaattagaattgcaacgtttggccaagattggtccacttgctcgaaaagtatctcgtagag
# atctgagctatattacgtctcagaagctgaatggcggaaccacagttgcttcaaccatgattttagctgaaaaggctggcattgatgtttttgcaact
# ggtggaatcggcggagttcacagaggtgctgaaactacaatggacatctcggcagatttgatcgagttaggacgcaccagagtgggtgttgtgtgtgc
# tggcgttaaaagcattttggatattggcaaaacgctagaagtattagaaacacaaggtgttcccgtagtaactcttggacccaaaaattcctcctttc
# ctgcttttttttctcgagaatcttctttcaaaagtccaatgtgtctggaatctcccgaagaagttgcggctttgctttaccaaaacatgaaacttaat
# ctacagtgtggtacccttattgcagttcctactccaaaaaaatgctctataagctatccagaaatggaatccttcatcgatttatctttaaggaaatg
# cgaagaacaaaggatttttggaaaagacgttactccctttcttcttggccaactgttccacttgaccaaaggaaagagtttaagcacgaatatcgact
# tagtcttaaacaatgcaagaaatgccgcttctatttcttcatccttggtttcacataagcagaaaagttcttttgtcccccaatataaatcaaacaca
# gcttgtttggggcctttttcgaaaaacgccgctttgttttcgcctgagacaagggaaagtttaggatccaaaaacccgaaggtgatcgcaattggtag
# tgtatcagttgattcggtacttacactcgaaggtgaacattcttccgaactattgggtacttcatatccttgtcgtacagtgcaaagttttggcggag
# tagcccataatattgcaatggcttcttcgttgatgggagttcctaccaaactgattagctgcataggtagtgactcagtacctacgacagccattcaa
# agttatcttggtaaatctgaaatacagtataagttaattgagaaacaagacttctcgtcttgttcatatactgcagtcaataatcgtcaaggaagtct
# ccttctagcaggtgctgacatgtcaattatggaacaattggcttataaagatcttgaaaaagctctcgatgattcggattatatttgttttgatggaa
# atctttcttcgtccctgatgcatgatattgcacttcataaaagaggcggtcaaaaaattatattcgaaccgaccagtggtcctaaatgcgtaaagata
# atggatacgtttgaaaactcttccatcgattatatcacaccaaatctgtatgagttgaatatattatttgaagctataaagcagcgaggtttatgtga
# tatggacaaatggtgggcaactattaattcatatggaataacttcttctttttatacacagattgaaagattgtcaaaagcagctgacttcaaagacc
# tgacagagaatggaattctacaaaagtgtctacatatacttccatttgttaaaaatataattgttaaattgggttctaaaggaacgttattggtaagc
# tccgatgaagttaaggggctttcaataaattcgagcagtctttgtacgcctggcaaggtactcataaagtattaccctgccccgagtgtaattaaaaa
# ttgcgttaacgcaagtggtacaggagatacatttgttggagttctgactgcattaatatctcgaaataagggaatggacgacgcgataaacattgctc
# aaaaagcagcgggtatgagcttacaaagtaacgcatcagttagcgaagaaatcaaatgccttgtgaatgaataa]
# protein sequence = [MQNCTGQFRSFFKSGLHYGLSRSRGLGFRLPRSNFSSLTYSKEVSNALSNGLPLVALESTIITHGMPYPENQKMALEV
# ENAVRKSGAVPATIAIIDGKCTIGLEELELQRLAKIGPLARKVSRRDLSYITSQKLNGGTTVASTMILAEKAGIDVFATGGIGGVHRGAETTMDISAD
# LIELGRTRVGVVCAGVKSILDIGKTLEVLETQGVPVVTLGPKNSSFPAFFSRESSFKSPMCLESPEEVAALLYQNMKLNLQCGTLIAVPTPKKCSISY
# PEMESFIDLSLRKCEEQRIFGKDVTPFLLGQLFHLTKGKSLSTNIDLVLNNARNAASISSSLVSHKQKSSFVPQYKSNTACLGPFSKNAALFSPETRE
# SLGSKNPKVIAIGSVSVDSVLTLEGEHSSELLGTSYPCRTVQSFGGVAHNIAMASSLMGVPTKLISCIGSDSVPTTAIQSYLGKSEIQYKLIEKQDFS
# SCSYTAVNNRQGSLLLAGADMSIMEQLAYKDLEKALDDSDYICFDGNLSSSLMHDIALHKRGGQKIIFEPTSGPKCVKIMDTFENSSIDYITPNLYEL
# NILFEAIKQRGLCDMDKWWATINSYGITSSFYTQIERLSKAADFKDLTENGILQKCLHILPFVKNIIVKLGSKGTLLVSSDEVKGLSINSSSLCTPGK
# VLIKYYPAPSVIKNCVNASGTGDTFVGVLTALISRNKGMDDAINIAQKAAGMSLQSNASVSEEIKCLVNE]
# end gene g51
###
# start gene g52
tig00000002_pilon_x4	AUGUSTUS	gene	92700	93560	0.47	+	.	g52
tig00000002_pilon_x4	AUGUSTUS	transcript	92700	93560	0.47	+	.	g52.t1
tig00000002_pilon_x4	AUGUSTUS	start_codon	92700	92702	.	+	0	transcript_id "g52.t1"; gene_id "g52";
tig00000002_pilon_x4	AUGUSTUS	initial	92700	92992	0.47	+	0	transcript_id "g52.t1"; gene_id "g52";
tig00000002_pilon_x4	AUGUSTUS	terminal	93308	93560	0.93	+	1	transcript_id "g52.t1"; gene_id "g52";
tig00000002_pilon_x4	AUGUSTUS	intron	92993	93307	0.74	+	.	transcript_id "g52.t1"; gene_id "g52";
tig00000002_pilon_x4	AUGUSTUS	CDS	92700	92992	0.47	+	0	transcript_id "g52.t1"; gene_id "g52";
tig00000002_pilon_x4	AUGUSTUS	CDS	93308	93557	0.93	+	1	transcript_id "g52.t1"; gene_id "g52";
tig00000002_pilon_x4	AUGUSTUS	stop_codon	93558	93560	.	+	0	transcript_id "g52.t1"; gene_id "g52";
# coding sequence = [atggctgtcgtaggtactgagtcactacctatgcagctaatcagtttggtaggaactcccatcaacgaagaagccattg
# caatattatgggctactccgccaaaactttgcactgtacgacaaggatatgaagtacccaatagttcggaagaatgttcaccttcgagtgtaagtacc
# gaatcaactgatacactaccaattgcgatcaccttcgggtttttggatcctaaactttcccttgtctcaggcgaaaacaaagcggcgtttttcgaaaa
# aggccccaaacaagctgtcaaagccgcaacttcttcgggagattccagacacattggacttttgaaagaagattctcgagaaaaaaaagcaggaaagg
# aggaatttttgggtccaagagttactacgggaacaccttgtgtttctaatacttctagcgttttgccaatatccaaaatgcttttaacgccagcacac
# acaacacccactctggtgcgtcctaactcgatcaaatctgccgagatgtccattgtagtttcagcacctctgtga]
# protein sequence = [MAVVGTESLPMQLISLVGTPINEEAIAILWATPPKLCTVRQGYEVPNSSEECSPSSVSTESTDTLPIAITFGFLDPKL
# SLVSGENKAAFFEKGPKQAVKAATSSGDSRHIGLLKEDSREKKAGKEEFLGPRVTTGTPCVSNTSSVLPISKMLLTPAHTTPTLVRPNSIKSAEMSIV
# VSAPL]
# end gene g52
###
# start gene g53
tig00000002_pilon_x4	AUGUSTUS	gene	95014	98225	0.92	+	.	g53
tig00000002_pilon_x4	AUGUSTUS	transcript	95014	98225	0.92	+	.	g53.t1
tig00000002_pilon_x4	AUGUSTUS	start_codon	95014	95016	.	+	0	transcript_id "g53.t1"; gene_id "g53";
tig00000002_pilon_x4	AUGUSTUS	initial	95014	95245	0.96	+	0	transcript_id "g53.t1"; gene_id "g53";
tig00000002_pilon_x4	AUGUSTUS	internal	95374	95639	1	+	2	transcript_id "g53.t1"; gene_id "g53";
tig00000002_pilon_x4	AUGUSTUS	terminal	95691	98225	0.96	+	0	transcript_id "g53.t1"; gene_id "g53";
tig00000002_pilon_x4	AUGUSTUS	intron	95246	95373	1	+	.	transcript_id "g53.t1"; gene_id "g53";
tig00000002_pilon_x4	AUGUSTUS	intron	95640	95690	1	+	.	transcript_id "g53.t1"; gene_id "g53";
tig00000002_pilon_x4	AUGUSTUS	CDS	95014	95245	0.96	+	0	transcript_id "g53.t1"; gene_id "g53";
tig00000002_pilon_x4	AUGUSTUS	CDS	95374	95639	1	+	2	transcript_id "g53.t1"; gene_id "g53";
tig00000002_pilon_x4	AUGUSTUS	CDS	95691	98222	0.96	+	0	transcript_id "g53.t1"; gene_id "g53";
tig00000002_pilon_x4	AUGUSTUS	stop_codon	98223	98225	.	+	0	transcript_id "g53.t1"; gene_id "g53";
# coding sequence = [atgaatacatcagggaacttggagcatggagattcaaacatggaaatggatacagcgatggtttcagaatcgaaacctt
# cccttgtttctgaattactcgaattcacacttcaacatccttacaactatgaagggcacgtgaaactcgtagaagaactcaaacaacatggactaaaa
# gatgatttgcatgccgcaagaaaacgatttcaaagcctatttcctctctcagaagatatatggattgaatacttggaagacgaaaaggcagtgtgcaa
# taccctagaagactacgaacgaattgtcggtttgtttgaaagtgcagtgacagactatctttcgattcgtctttggcaactatatttagagtttttat
# taacactcgtcgacccaagcacattttcttctgaaaatgccgagctgcaagacgtggtttctctgcaagatgtctacaccttatttaagagagcatat
# gaaatatgcaaataccattttaatcagagccaaaaaatttgggaacaatttttggagtttcttgaagaaactggtgaaaacctatttgaatccggcca
# aacaataacgttgcgagatagaatgtacgaattttatattgaaagattagaaataccccacagtcagatcgaggaaacattctcatcattttcgtctt
# tcgttaccaaaaattggtcacaagaagaatacgaagtcattatgtcgaacacgaataaaatatatgagacgaacctgtcgaaacataagaaaatatat
# gataacgaattgcaattgagtgcttctaatcattccttagaatgctacatggacctccttaattctgaatctagacgaagcacctctattcatcaata
# tgttgctacactttatgaaagagctataagcttctaccctcttgtaggtgatctatggcttgagtacttggcttgggtgagcaaacctgactttcctc
# ctcaggcttatgctattgcagagcgttctgttcgaaattgcccttttgtagggaaattatgggccataaagcttctatacatgattgttgctggattg
# tctaatagtgcaattcaccaagagaaagaaacatgtttacagatggatttgttttctggatttgatgaatactgtgcctttttctctgaatatcttaa
# actttgtatatatatttcctctaatgaactagaccctacgctttatatcaaaaatgagattgaagccatcgagaacttcatgcaccatcattttcccg
# ggcttcgagatcataatatgcggatagaaagtgccaaaattaatttacttatttctctaaatgattatgagagtgtcgaagctagttggattagactt
# cagaaagatttccataagagcgcaaagttttggattcttagatatgcagctacattacgatacaacccagagctagccattgacactttgagaaaagg
# tctgtataaggatctcgacaatcccatgctattgtttcaattttatgaatcggttgtaacacttaatcatgattgttttacctcaatttctcagttct
# atgattttacgcaagcgaaaagtttatatgtcaagaggagccttacttctcatttacaaaaccaagaactgacattctcaacggaagttcaagaaaag
# gcagttagttcacctgatcgtgccaagaagcggaagcctgaggatgacgaaagtttgttgaaaaaatcaagattaccagaaaaacatcggaacagaga
# agaattcactattttagttagtaatcttccagatgatattagcgagaaggatttgcagcaattttttagagactgcggcaagattttacagatattta
# tctatgatgacaaagatgggaaaaagttagcacaggttgagttttccgaaaccagtgaggttcttgctgctaagactaaagatatcaaacagatcaaa
# ggacatgaaatttctgttcaagttcatgttgataccaccctttatgttacaaattttccgcctacgttcgatgaaaataaaatgacggatcttttcac
# gaagtacggccgtgttgtacaaattcggtttccaagtttaaaatacgacacaaaccggcgtttctgctatattcaaatgagcacaccggaagaagcct
# accatgcattacaattacactcaaaagtgttcgaaaatcgttacgagttgaaggtttttatttcagaccccaacaaaagcggagctagaagtggggct
# gtgtacgaaaaaagagagctttatttgaccaacgtcgactttagtgttaatgaaagtcaagtccttgagtttttcctaaactatggcaccgttgaaag
# tgttcgattaccttcaaaagcttccacaaaaggccacatggggttcggctatgtgatcatgtcttctagttccgaagccgagaatgctttaaatgctg
# ccggaaaggtcctaggaaagagagttttgaacgttgtaatttcccagcccaagaaagctatcagcaaagaaaaatctactaaagataagcgaccagcg
# tttactaaaatgcttaataaggatgcaaccgatagtactagtccaccgatgtcacttaatcaggttcatagtaaaagcctaggaatagttaacgtcga
# tcaaacggtcaatgaagcaagattgaggtcggtattcgagccacatggagaaatttttagagtcgttctacatcctgagcacgaaggtgcaattgttg
# aatacgttgacatacataatgctggtaaagcggcacttgccgtggagggtatgaaattgagtggtcgagaattacacgtaacaacggtgaacgaaatg
# atgcataacagtccggaatataaccaaacattcgtccctaaactacgtccacggaaggctggcgctagattaggcattcaaaaattccagaattcagc
# aaatcaagctgacactcaaaaagagtcaaagaatgacgaagacgacactatgcagattgatcctcctaagaccaatgatgattttcgacgatttctat
# ttaaaggcacgtga]
# protein sequence = [MNTSGNLEHGDSNMEMDTAMVSESKPSLVSELLEFTLQHPYNYEGHVKLVEELKQHGLKDDLHAARKRFQSLFPLSED
# IWIEYLEDEKAVCNTLEDYERIVGLFESAVTDYLSIRLWQLYLEFLLTLVDPSTFSSENAELQDVVSLQDVYTLFKRAYEICKYHFNQSQKIWEQFLE
# FLEETGENLFESGQTITLRDRMYEFYIERLEIPHSQIEETFSSFSSFVTKNWSQEEYEVIMSNTNKIYETNLSKHKKIYDNELQLSASNHSLECYMDL
# LNSESRRSTSIHQYVATLYERAISFYPLVGDLWLEYLAWVSKPDFPPQAYAIAERSVRNCPFVGKLWAIKLLYMIVAGLSNSAIHQEKETCLQMDLFS
# GFDEYCAFFSEYLKLCIYISSNELDPTLYIKNEIEAIENFMHHHFPGLRDHNMRIESAKINLLISLNDYESVEASWIRLQKDFHKSAKFWILRYAATL
# RYNPELAIDTLRKGLYKDLDNPMLLFQFYESVVTLNHDCFTSISQFYDFTQAKSLYVKRSLTSHLQNQELTFSTEVQEKAVSSPDRAKKRKPEDDESL
# LKKSRLPEKHRNREEFTILVSNLPDDISEKDLQQFFRDCGKILQIFIYDDKDGKKLAQVEFSETSEVLAAKTKDIKQIKGHEISVQVHVDTTLYVTNF
# PPTFDENKMTDLFTKYGRVVQIRFPSLKYDTNRRFCYIQMSTPEEAYHALQLHSKVFENRYELKVFISDPNKSGARSGAVYEKRELYLTNVDFSVNES
# QVLEFFLNYGTVESVRLPSKASTKGHMGFGYVIMSSSSEAENALNAAGKVLGKRVLNVVISQPKKAISKEKSTKDKRPAFTKMLNKDATDSTSPPMSL
# NQVHSKSLGIVNVDQTVNEARLRSVFEPHGEIFRVVLHPEHEGAIVEYVDIHNAGKAALAVEGMKLSGRELHVTTVNEMMHNSPEYNQTFVPKLRPRK
# AGARLGIQKFQNSANQADTQKESKNDEDDTMQIDPPKTNDDFRRFLFKGT]
# end gene g53
###
# start gene g54
tig00000002_pilon_x4	AUGUSTUS	gene	98722	100464	.	-	.	g54
tig00000002_pilon_x4	AUGUSTUS	transcript	98722	100464	0.66	-	.	g54.t1
tig00000002_pilon_x4	AUGUSTUS	stop_codon	98722	98724	.	-	0	transcript_id "g54.t1"; gene_id "g54";
tig00000002_pilon_x4	AUGUSTUS	single	98722	100464	0.66	-	0	transcript_id "g54.t1"; gene_id "g54";
tig00000002_pilon_x4	AUGUSTUS	CDS	98725	100464	0.66	-	0	transcript_id "g54.t1"; gene_id "g54";
tig00000002_pilon_x4	AUGUSTUS	start_codon	100462	100464	.	-	0	transcript_id "g54.t1"; gene_id "g54";
# coding sequence = [atggaaggacgttccattgaaattatgcctgattttagtttttcttctttattttatggtggggatactcaaaatcagt
# tcttaagagctcctgctggtcaggataatgacaaatatgctgacaaagatggatatatggactgtacctccagttatttcaacgctgttcatacttta
# aaagaagaggaacttgtttatcatcctagttttaccttactggattctatcagtgcattcgagatcatggatccgaaaatggatagtggaatcgatta
# ctctgaaaagaatgttgatgtcgctaaagctcttaatcctgttgaaactcttgtaataatggacggtatctttacagctgaaagtgattggcattatg
# gtattccaatgtcagaaagtatactctgcagtaagcatgtttttgatatctgcaaaactcccacctccagagttaaggatatgggattttccagaaaa
# aagttagatacattaacagatctagtcctctttccatacgtcctgggggttattaaaagttgtgattatgtgcgaagagaatttttgactggtaatat
# gtatgacgaggaagatatgagctccttttcctatcaactatcccttctagaaacttatcctgtcgaaaaaatttatgaccttttgtctgaagggattc
# agtatctcgatagcgaaatcaggaaggactctagtactcgtgacttattcatgaatattcggacgcgacttcaactgcgcgtttcgattttacacgtc
# tatgaaagaaattctataaaagatatttatgaaaatttagaaaatataagtcactatgttcccgaatcactgaatgagtcacaactggttgcggagac
# tgttcgggaaaatactatgaagcaattctgggatagtcgaatacaagcacagcttattgtcactgctcctcctcgtcatgttccttcttgtaatgtaa
# tggatgcatacaaacgattacagtactttgctaatgacatgaaaattactctacgaactcagtcgccaacctccccaatttctatcttgtcattttgc
# atcgatactacacattcaaatagagtgtctgaaccatatgtccgttcatcattgcaaacatttcttttggctagtggtagcgtctgtatgatttacaa
# ccctataactttctttttgtcttgcgtccatcaattttcttgccttccctcttcattttatgaccctgaatccatgtgcctagtgtccggacatttaa
# atatagaaattcagtccgagcttgagagctttgtgagtcattttgctggctttctattagatcttttgaggattaccacacataacccatgccgattt
# cgccgaaatttaatcaacttacttcccgactgcgtaataggccacttacaagcaaacagtatagacggaaagttaggtgcactcgcttcgctggacga
# agccatgatcggtaaattctctgattttgctcttcacctaaaattcgttattgtggagttaatcctcaccacctcttttgagcaagaccttcataaac
# ctcatgaatggccgtatttattttcttacttaaattcggtttttgaaatgcacttacaacatcttcaacaagttataagccgagcaaagcctggcgaa
# ttcaattacaattatataagctacttgatagatgaactggaagcaaaaaagagcgtttattttggatatttttttgtaagttctaattttaattga]
# protein sequence = [MEGRSIEIMPDFSFSSLFYGGDTQNQFLRAPAGQDNDKYADKDGYMDCTSSYFNAVHTLKEEELVYHPSFTLLDSISA
# FEIMDPKMDSGIDYSEKNVDVAKALNPVETLVIMDGIFTAESDWHYGIPMSESILCSKHVFDICKTPTSRVKDMGFSRKKLDTLTDLVLFPYVLGVIK
# SCDYVRREFLTGNMYDEEDMSSFSYQLSLLETYPVEKIYDLLSEGIQYLDSEIRKDSSTRDLFMNIRTRLQLRVSILHVYERNSIKDIYENLENISHY
# VPESLNESQLVAETVRENTMKQFWDSRIQAQLIVTAPPRHVPSCNVMDAYKRLQYFANDMKITLRTQSPTSPISILSFCIDTTHSNRVSEPYVRSSLQ
# TFLLASGSVCMIYNPITFFLSCVHQFSCLPSSFYDPESMCLVSGHLNIEIQSELESFVSHFAGFLLDLLRITTHNPCRFRRNLINLLPDCVIGHLQAN
# SIDGKLGALASLDEAMIGKFSDFALHLKFVIVELILTTSFEQDLHKPHEWPYLFSYLNSVFEMHLQHLQQVISRAKPGEFNYNYISYLIDELEAKKSV
# YFGYFFVSSNFN]
# end gene g54
###
# start gene g55
tig00000002_pilon_x4	AUGUSTUS	gene	100294	101505	0.34	+	.	g55
tig00000002_pilon_x4	AUGUSTUS	transcript	100294	101505	0.34	+	.	g55.t1
tig00000002_pilon_x4	AUGUSTUS	start_codon	100294	100296	.	+	0	transcript_id "g55.t1"; gene_id "g55";
tig00000002_pilon_x4	AUGUSTUS	initial	100294	100318	0.34	+	0	transcript_id "g55.t1"; gene_id "g55";
tig00000002_pilon_x4	AUGUSTUS	terminal	101276	101505	0.67	+	2	transcript_id "g55.t1"; gene_id "g55";
tig00000002_pilon_x4	AUGUSTUS	intron	100319	101275	0.34	+	.	transcript_id "g55.t1"; gene_id "g55";
tig00000002_pilon_x4	AUGUSTUS	CDS	100294	100318	0.34	+	0	transcript_id "g55.t1"; gene_id "g55";
tig00000002_pilon_x4	AUGUSTUS	CDS	101276	101502	0.67	+	2	transcript_id "g55.t1"; gene_id "g55";
tig00000002_pilon_x4	AUGUSTUS	stop_codon	101503	101505	.	+	0	transcript_id "g55.t1"; gene_id "g55";
# coding sequence = [atgaacagcgttgaaataactggagcgcctggaggacgccctcgttttcgtggaagccctctttcttgctcaagattat
# cagcatcaacatttgcagaccgagaccaagagtcacttagggtgtcgctttcttttggagaagcaacgtttcgcaactcgtctggccattgctgccaa
# ctgttggtggggtctattgagtcggcaacggatactgattctgaatcgcggaaagagttttcatgtctgctggaatga]
# protein sequence = [MNSVEITGAPGGRPRFRGSPLSCSRLSASTFADRDQESLRVSLSFGEATFRNSSGHCCQLLVGSIESATDTDSESRKE
# FSCLLE]
# end gene g55
###
# start gene g56
tig00000002_pilon_x4	AUGUSTUS	gene	100695	102272	.	-	.	g56
tig00000002_pilon_x4	AUGUSTUS	transcript	100695	102272	1	-	.	g56.t1
tig00000002_pilon_x4	AUGUSTUS	stop_codon	100695	100697	.	-	0	transcript_id "g56.t1"; gene_id "g56";
tig00000002_pilon_x4	AUGUSTUS	single	100695	102272	1	-	0	transcript_id "g56.t1"; gene_id "g56";
tig00000002_pilon_x4	AUGUSTUS	CDS	100698	102272	1	-	0	transcript_id "g56.t1"; gene_id "g56";
tig00000002_pilon_x4	AUGUSTUS	start_codon	102270	102272	.	-	0	transcript_id "g56.t1"; gene_id "g56";
# coding sequence = [atgaatttctatactcttttaccttctaagctcgatatcaatgcggacaacataacggaaaaattttgccagttctgtt
# tatgctgcaatccctggtatgcaggagccgatacaagacaactagcaaccgcattcaactctattccaaaatccgagggccaaaagtttgatatctgg
# gtcttgtttctgttaattcggcaataccatcagaaagtgatcagctcctggtctaaactggttggtttcttgggtgttgaaagaaaggatgagcaatc
# cactcaaaaaattcagcagtatgttgttcgtttgaagcgatggatgaatcaaatgcatgtggacgccttctttgattatcttctgagccgacccaatg
# catattatttagaaattccggaaagccaacctcaattacgatgtaatgttaatataaatgatgacttggttattaaagcgttgcgtgttggtgtggtt
# tctcaccatagcaattcgatcaatgtactgcacgcttcaggttctccgtcccactggatgccttcggcggatcacaatttagaaaccgatggccaaag
# cctgggattcgttcatgatgatactgacaattgcccgactcctcattcgcttttaatgcctacctcacaaaacatggcggtggatcccgtcgaacata
# atcgaaaccatccttcaaatattcccagttcgtcacttcagcaaagtacgaatgtatttgattcatcaaatgaagcagcacaactgccaagggcgaca
# actcattccagcagacatgaaaactctttccgcgattcagaatcagtatccgttgccgactcaatagaccccaccaacagttggcagcaatggccaga
# cgagttgcgaaacgttgcttctccaaaagaaagcgacaccctaagtgactcttggtctcggtctgcaaatgttgatgctgataatcttgagcaagaaa
# gagggcttccacgaaaacgagggcgtcctccaggcgctaggaacaaattaaaacaattgcaatccgaagtatcaattccagtaaacatagataccaac
# tggtacgaacggtttgacaaattaatgcatgctcaaaatactatgctacgggctgcattctcacacgcagctcatttaccaacggaaaaggttaatta
# cttactcaatagctatacagatgaaatttctacttacatacccacatgtgttccatcctcaagggttaacagcatgaggaacatttctcatactatgc
# tagctctcgtttcctcacagcttgaaattattgaagctaataatgatagacttatatggtctgttcaccagggaccccttagtgcgaccgtatgccat
# actttcaacgccgaaaaagctccaaatttacaagccttggtagagcctactatcttaaaagatgctgccactcaaaggacaaactctgctgtaaatac
# attaggatccctggattcggtatcaacattgaagctggaaatcgcaaaattgaatgccgagttacgccaaaaaaacaatgaaatcgaaaacctgaaac
# ggaaagttatgaatgctatttttaattag]
# protein sequence = [MNFYTLLPSKLDINADNITEKFCQFCLCCNPWYAGADTRQLATAFNSIPKSEGQKFDIWVLFLLIRQYHQKVISSWSK
# LVGFLGVERKDEQSTQKIQQYVVRLKRWMNQMHVDAFFDYLLSRPNAYYLEIPESQPQLRCNVNINDDLVIKALRVGVVSHHSNSINVLHASGSPSHW
# MPSADHNLETDGQSLGFVHDDTDNCPTPHSLLMPTSQNMAVDPVEHNRNHPSNIPSSSLQQSTNVFDSSNEAAQLPRATTHSSRHENSFRDSESVSVA
# DSIDPTNSWQQWPDELRNVASPKESDTLSDSWSRSANVDADNLEQERGLPRKRGRPPGARNKLKQLQSEVSIPVNIDTNWYERFDKLMHAQNTMLRAA
# FSHAAHLPTEKVNYLLNSYTDEISTYIPTCVPSSRVNSMRNISHTMLALVSSQLEIIEANNDRLIWSVHQGPLSATVCHTFNAEKAPNLQALVEPTIL
# KDAATQRTNSAVNTLGSLDSVSTLKLEIAKLNAELRQKNNEIENLKRKVMNAIFN]
# end gene g56
###
# start gene g57
tig00000002_pilon_x4	AUGUSTUS	gene	103964	106050	0.5	+	.	g57
tig00000002_pilon_x4	AUGUSTUS	transcript	103964	106050	0.33	+	.	g57.t1
tig00000002_pilon_x4	AUGUSTUS	start_codon	103964	103966	.	+	0	transcript_id "g57.t1"; gene_id "g57";
tig00000002_pilon_x4	AUGUSTUS	initial	103964	104034	1	+	0	transcript_id "g57.t1"; gene_id "g57";
tig00000002_pilon_x4	AUGUSTUS	internal	104132	104442	0.99	+	1	transcript_id "g57.t1"; gene_id "g57";
tig00000002_pilon_x4	AUGUSTUS	internal	104531	105892	0.55	+	2	transcript_id "g57.t1"; gene_id "g57";
tig00000002_pilon_x4	AUGUSTUS	terminal	105935	106050	0.52	+	2	transcript_id "g57.t1"; gene_id "g57";
tig00000002_pilon_x4	AUGUSTUS	intron	104035	104131	0.99	+	.	transcript_id "g57.t1"; gene_id "g57";
tig00000002_pilon_x4	AUGUSTUS	intron	104443	104530	1	+	.	transcript_id "g57.t1"; gene_id "g57";
tig00000002_pilon_x4	AUGUSTUS	intron	105893	105934	0.89	+	.	transcript_id "g57.t1"; gene_id "g57";
tig00000002_pilon_x4	AUGUSTUS	CDS	103964	104034	1	+	0	transcript_id "g57.t1"; gene_id "g57";
tig00000002_pilon_x4	AUGUSTUS	CDS	104132	104442	0.99	+	1	transcript_id "g57.t1"; gene_id "g57";
tig00000002_pilon_x4	AUGUSTUS	CDS	104531	105892	0.55	+	2	transcript_id "g57.t1"; gene_id "g57";
tig00000002_pilon_x4	AUGUSTUS	CDS	105935	106047	0.52	+	2	transcript_id "g57.t1"; gene_id "g57";
tig00000002_pilon_x4	AUGUSTUS	stop_codon	106048	106050	.	+	0	transcript_id "g57.t1"; gene_id "g57";
# coding sequence = [atgaatgaagggtccagtgtcccagtaaaacacagagaaaaccaattttttgaaattggcgttgtgggcagaaaaactg
# gattcactgttcctcaaaatgtcaaaaaaggagctgatggttttgacgacatggacgcgtatttcttgtcggatgggtcaattcatttggaagatgaa
# caagatgagccatccaatcaagaaattgtcccacaaaacactgcaccgcttgtttctcctggtgttaatgaacaaaatcatgattcacctgttaatcc
# tctttctgatttgtctcaagaacgagaaaatgaacctccgtcttcacctttactgatgaactctaaagccttacgagctagtcgtgaattttctgcgc
# cattgatggcttcaaaatcgctcactcgttcttctcacctatttgatgaacctaatgatcttacatataaccatactgacctatcctaccaaaagaaa
# aacaataaagtagtagatttttcaaggatgaagctatcacccgataaaaacaactttgaacctagaagaagttcagagtttccgaacaaatcagctcc
# ttcgaatagcaatccatcttcatcagagttttccttcaaagaaaaactacctgttagcaaacaaattcaagaactaaaaaggtcaaaagcctggaact
# ctccaaagaagggttccgaagtggatgaaatccgcattcgacctacacataaagcgctaccatcaatttcaccttcgaaaccccaagtacagacggcg
# cgtacccagacaatcaatgatataatcaaggaaacaactcccttagcttcacctcaacctgaatcagattcttcagatgtaccaatctcgcaaatacc
# ccggtcttcacaaaaagttaccgaagttgatcaagagaatatacaacctgaaggaactcgtacagaaaaaataatgaaaaggcgagggcgaccacgaa
# aacaaaaaattgaagcagaaaaggaaattgatagaccaagtattgaagaaaaagtcgaaaagggaatacaagaagagaagaaacgacgaagaggaaga
# ccaagaaagaaagatttatcaccttcacctgataaagaaaatgttcaagaagatgcgcaagatatgtctgatgaggaacctcggaatgaaaagcatga
# aaatattgctgagggtttgcggcgatccaatcgtaccaggatagctccattagccttttggaaaaacgaacgcgttgtttatgagcttcaaaaaaata
# aaacagaaactccagctttacctgaagtaaaaaatgtcatccgcatcgaagatcctgcctcgcaacggaggaaaaggaaaaaaattcgatccgaaggg
# cgcaaacaaggaacaaaagagccatcacctacagtgccactggaagaagatggcaatgagctagccccgtttgaagaagaagtgaattgtccggtatt
# gtcttggaaccaaaaaaaccagaaagtttcagaagcaaggacaattgggtatgccttgccgtcggttaaattatatcaaattcggaatcaacaaacta
# agtttgcgagtttattcagcgacccaaacttttttggggcagggatcctggaacttcctatgggcgcagaaaaacccgtaaaaccatccaaacataac
# cttatgtccttttgtattctacaagggtacttagaaattatggttaatacgacaacattcagaatgagaagggaaggagtatttattgttcctagagg
# gaattattatagcataaaaaatatcggtcatgatgttgctcgtttatattatacacaagcagccgacacgctggacgacgaaagacggtataacaaag
# aaacagctgttaaataa]
# protein sequence = [MNEGSSVPVKHRENQFFEIGVVGRKTGFTVPQNVKKGADGFDDMDAYFLSDGSIHLEDEQDEPSNQEIVPQNTAPLVS
# PGVNEQNHDSPVNPLSDLSQERENEPPSSPLLMNSKALRASREFSAPLMASKSLTRSSHLFDEPNDLTYNHTDLSYQKKNNKVVDFSRMKLSPDKNNF
# EPRRSSEFPNKSAPSNSNPSSSEFSFKEKLPVSKQIQELKRSKAWNSPKKGSEVDEIRIRPTHKALPSISPSKPQVQTARTQTINDIIKETTPLASPQ
# PESDSSDVPISQIPRSSQKVTEVDQENIQPEGTRTEKIMKRRGRPRKQKIEAEKEIDRPSIEEKVEKGIQEEKKRRRGRPRKKDLSPSPDKENVQEDA
# QDMSDEEPRNEKHENIAEGLRRSNRTRIAPLAFWKNERVVYELQKNKTETPALPEVKNVIRIEDPASQRRKRKKIRSEGRKQGTKEPSPTVPLEEDGN
# ELAPFEEEVNCPVLSWNQKNQKVSEARTIGYALPSVKLYQIRNQQTKFASLFSDPNFFGAGILELPMGAEKPVKPSKHNLMSFCILQGYLEIMVNTTT
# FRMRREGVFIVPRGNYYSIKNIGHDVARLYYTQAADTLDDERRYNKETAVK]
tig00000002_pilon_x4	AUGUSTUS	transcript	103964	106050	0.17	+	.	g57.t2
tig00000002_pilon_x4	AUGUSTUS	start_codon	103964	103966	.	+	0	transcript_id "g57.t2"; gene_id "g57";
tig00000002_pilon_x4	AUGUSTUS	initial	103964	104034	1	+	0	transcript_id "g57.t2"; gene_id "g57";
tig00000002_pilon_x4	AUGUSTUS	internal	104132	104442	0.99	+	1	transcript_id "g57.t2"; gene_id "g57";
tig00000002_pilon_x4	AUGUSTUS	internal	104531	105647	0.37	+	2	transcript_id "g57.t2"; gene_id "g57";
tig00000002_pilon_x4	AUGUSTUS	internal	105717	105892	0.35	+	1	transcript_id "g57.t2"; gene_id "g57";
tig00000002_pilon_x4	AUGUSTUS	terminal	105935	106050	0.52	+	2	transcript_id "g57.t2"; gene_id "g57";
tig00000002_pilon_x4	AUGUSTUS	intron	104035	104131	0.99	+	.	transcript_id "g57.t2"; gene_id "g57";
tig00000002_pilon_x4	AUGUSTUS	intron	104443	104530	1	+	.	transcript_id "g57.t2"; gene_id "g57";
tig00000002_pilon_x4	AUGUSTUS	intron	105648	105716	0.35	+	.	transcript_id "g57.t2"; gene_id "g57";
tig00000002_pilon_x4	AUGUSTUS	intron	105893	105934	0.89	+	.	transcript_id "g57.t2"; gene_id "g57";
tig00000002_pilon_x4	AUGUSTUS	CDS	103964	104034	1	+	0	transcript_id "g57.t2"; gene_id "g57";
tig00000002_pilon_x4	AUGUSTUS	CDS	104132	104442	0.99	+	1	transcript_id "g57.t2"; gene_id "g57";
tig00000002_pilon_x4	AUGUSTUS	CDS	104531	105647	0.37	+	2	transcript_id "g57.t2"; gene_id "g57";
tig00000002_pilon_x4	AUGUSTUS	CDS	105717	105892	0.35	+	1	transcript_id "g57.t2"; gene_id "g57";
tig00000002_pilon_x4	AUGUSTUS	CDS	105935	106047	0.52	+	2	transcript_id "g57.t2"; gene_id "g57";
tig00000002_pilon_x4	AUGUSTUS	stop_codon	106048	106050	.	+	0	transcript_id "g57.t2"; gene_id "g57";
# coding sequence = [atgaatgaagggtccagtgtcccagtaaaacacagagaaaaccaattttttgaaattggcgttgtgggcagaaaaactg
# gattcactgttcctcaaaatgtcaaaaaaggagctgatggttttgacgacatggacgcgtatttcttgtcggatgggtcaattcatttggaagatgaa
# caagatgagccatccaatcaagaaattgtcccacaaaacactgcaccgcttgtttctcctggtgttaatgaacaaaatcatgattcacctgttaatcc
# tctttctgatttgtctcaagaacgagaaaatgaacctccgtcttcacctttactgatgaactctaaagccttacgagctagtcgtgaattttctgcgc
# cattgatggcttcaaaatcgctcactcgttcttctcacctatttgatgaacctaatgatcttacatataaccatactgacctatcctaccaaaagaaa
# aacaataaagtagtagatttttcaaggatgaagctatcacccgataaaaacaactttgaacctagaagaagttcagagtttccgaacaaatcagctcc
# ttcgaatagcaatccatcttcatcagagttttccttcaaagaaaaactacctgttagcaaacaaattcaagaactaaaaaggtcaaaagcctggaact
# ctccaaagaagggttccgaagtggatgaaatccgcattcgacctacacataaagcgctaccatcaatttcaccttcgaaaccccaagtacagacggcg
# cgtacccagacaatcaatgatataatcaaggaaacaactcccttagcttcacctcaacctgaatcagattcttcagatgtaccaatctcgcaaatacc
# ccggtcttcacaaaaagttaccgaagttgatcaagagaatatacaacctgaaggaactcgtacagaaaaaataatgaaaaggcgagggcgaccacgaa
# aacaaaaaattgaagcagaaaaggaaattgatagaccaagtattgaagaaaaagtcgaaaagggaatacaagaagagaagaaacgacgaagaggaaga
# ccaagaaagaaagatttatcaccttcacctgataaagaaaatgttcaagaagatgcgcaagatatgtctgatgaggaacctcggaatgaaaagcatga
# aaatattgctgagggtttgcggcgatccaatcgtaccaggatagctccattagccttttggaaaaacgaacgcgttgtttatgagcttcaaaaaaata
# aaacagaaactccagctttacctgaagtaaaaaatgtcatccgcatcgaagatcctgcctcgcaacggaggaaaaggaaaaaaattcgatccgaaggg
# cgcaaacaaggaacaaaagagccatcacctacagtgccactggaagaagatggcaatgagctagccccgtttgaagaagaagtgaattgtccggtatt
# gtcttggaaccaaaaaaaccagaaagtttcagaagcaaggacaattggcgacccaaacttttttggggcagggatcctggaacttcctatgggcgcag
# aaaaacccgtaaaaccatccaaacataaccttatgtccttttgtattctacaagggtacttagaaattatggttaatacgacaacattcagaatgaga
# agggaaggagtatttattgttcctagagggaattattatagcataaaaaatatcggtcatgatgttgctcgtttatattatacacaagcagccgacac
# gctggacgacgaaagacggtataacaaagaaacagctgttaaataa]
# protein sequence = [MNEGSSVPVKHRENQFFEIGVVGRKTGFTVPQNVKKGADGFDDMDAYFLSDGSIHLEDEQDEPSNQEIVPQNTAPLVS
# PGVNEQNHDSPVNPLSDLSQERENEPPSSPLLMNSKALRASREFSAPLMASKSLTRSSHLFDEPNDLTYNHTDLSYQKKNNKVVDFSRMKLSPDKNNF
# EPRRSSEFPNKSAPSNSNPSSSEFSFKEKLPVSKQIQELKRSKAWNSPKKGSEVDEIRIRPTHKALPSISPSKPQVQTARTQTINDIIKETTPLASPQ
# PESDSSDVPISQIPRSSQKVTEVDQENIQPEGTRTEKIMKRRGRPRKQKIEAEKEIDRPSIEEKVEKGIQEEKKRRRGRPRKKDLSPSPDKENVQEDA
# QDMSDEEPRNEKHENIAEGLRRSNRTRIAPLAFWKNERVVYELQKNKTETPALPEVKNVIRIEDPASQRRKRKKIRSEGRKQGTKEPSPTVPLEEDGN
# ELAPFEEEVNCPVLSWNQKNQKVSEARTIGDPNFFGAGILELPMGAEKPVKPSKHNLMSFCILQGYLEIMVNTTTFRMRREGVFIVPRGNYYSIKNIG
# HDVARLYYTQAADTLDDERRYNKETAVK]
# end gene g57
###
# start gene g58
tig00000002_pilon_x4	AUGUSTUS	gene	104351	106427	.	-	.	g58
tig00000002_pilon_x4	AUGUSTUS	transcript	104351	106427	0.3	-	.	g58.t1
tig00000002_pilon_x4	AUGUSTUS	stop_codon	104351	104353	.	-	0	transcript_id "g58.t1"; gene_id "g58";
tig00000002_pilon_x4	AUGUSTUS	terminal	104351	104454	0.45	-	2	transcript_id "g58.t1"; gene_id "g58";
tig00000002_pilon_x4	AUGUSTUS	internal	105425	105653	0.5	-	0	transcript_id "g58.t1"; gene_id "g58";
tig00000002_pilon_x4	AUGUSTUS	internal	105696	105813	0.56	-	1	transcript_id "g58.t1"; gene_id "g58";
tig00000002_pilon_x4	AUGUSTUS	internal	106189	106297	0.64	-	2	transcript_id "g58.t1"; gene_id "g58";
tig00000002_pilon_x4	AUGUSTUS	initial	106361	106427	0.75	-	0	transcript_id "g58.t1"; gene_id "g58";
tig00000002_pilon_x4	AUGUSTUS	intron	104455	105424	0.45	-	.	transcript_id "g58.t1"; gene_id "g58";
tig00000002_pilon_x4	AUGUSTUS	intron	105654	105695	0.57	-	.	transcript_id "g58.t1"; gene_id "g58";
tig00000002_pilon_x4	AUGUSTUS	intron	105814	106188	0.61	-	.	transcript_id "g58.t1"; gene_id "g58";
tig00000002_pilon_x4	AUGUSTUS	intron	106298	106360	0.98	-	.	transcript_id "g58.t1"; gene_id "g58";
tig00000002_pilon_x4	AUGUSTUS	CDS	104354	104454	0.45	-	2	transcript_id "g58.t1"; gene_id "g58";
tig00000002_pilon_x4	AUGUSTUS	CDS	105425	105653	0.5	-	0	transcript_id "g58.t1"; gene_id "g58";
tig00000002_pilon_x4	AUGUSTUS	CDS	105696	105813	0.56	-	1	transcript_id "g58.t1"; gene_id "g58";
tig00000002_pilon_x4	AUGUSTUS	CDS	106189	106297	0.64	-	2	transcript_id "g58.t1"; gene_id "g58";
tig00000002_pilon_x4	AUGUSTUS	CDS	106361	106427	0.75	-	0	transcript_id "g58.t1"; gene_id "g58";
tig00000002_pilon_x4	AUGUSTUS	start_codon	106425	106427	.	-	0	transcript_id "g58.t1"; gene_id "g58";
# coding sequence = [atgtttttaacaagcagtgtcgcgcctaaaggttctactgtcaatccaactatagaagttctatataaggatggtaaaa
# aaatgtctattgactcctcaaagattaatgtcgacagactcagcgacatgatcgatagttatagtagaacgctgaagtttaaagacatgattcaaaaa
# atacaaaaggacataaggttatgtttggatggttttacgggtttttctgcgcccataggaagttccaggatccctgccccaaaaaagtttgggtcgct
# gaataaactcgcaaacttagcatacccaattgtccttgcttctgaaactttctggtttttttggttccaagacaataccggacaattcacttcttctt
# caaacggggctagctcattgccatcttcttccagtggcactgtaggtgatggctcttttgttccttgtttgcgcccttcggatcgaatttttttcctt
# ttcctccgttgcgaggcaggatcttcgatgcggatgacattttttacttcagcaaagtacttacccatcaatggcgcagaaaattcacgactagctcg
# taaggctttagagttcatcagtaaaggtgaagacggaggttcattttctcgttcttga]
# protein sequence = [MFLTSSVAPKGSTVNPTIEVLYKDGKKMSIDSSKINVDRLSDMIDSYSRTLKFKDMIQKIQKDIRLCLDGFTGFSAPI
# GSSRIPAPKKFGSLNKLANLAYPIVLASETFWFFWFQDNTGQFTSSSNGASSLPSSSSGTVGDGSFVPCLRPSDRIFFLFLRCEAGSSMRMTFFTSAK
# YLPINGAENSRLARKALEFISKGEDGGSFSRS]
# end gene g58
###
# start gene g59
tig00000002_pilon_x4	AUGUSTUS	gene	106878	108252	0.43	+	.	g59
tig00000002_pilon_x4	AUGUSTUS	transcript	106878	108252	0.43	+	.	g59.t1
tig00000002_pilon_x4	AUGUSTUS	start_codon	106878	106880	.	+	0	transcript_id "g59.t1"; gene_id "g59";
tig00000002_pilon_x4	AUGUSTUS	initial	106878	107024	0.43	+	0	transcript_id "g59.t1"; gene_id "g59";
tig00000002_pilon_x4	AUGUSTUS	terminal	107068	108252	0.66	+	0	transcript_id "g59.t1"; gene_id "g59";
tig00000002_pilon_x4	AUGUSTUS	intron	107025	107067	0.64	+	.	transcript_id "g59.t1"; gene_id "g59";
tig00000002_pilon_x4	AUGUSTUS	CDS	106878	107024	0.43	+	0	transcript_id "g59.t1"; gene_id "g59";
tig00000002_pilon_x4	AUGUSTUS	CDS	107068	108249	0.66	+	0	transcript_id "g59.t1"; gene_id "g59";
tig00000002_pilon_x4	AUGUSTUS	stop_codon	108250	108252	.	+	0	transcript_id "g59.t1"; gene_id "g59";
# coding sequence = [atgagtttgagagccaaaacgaaaaatccagcaagtatttttagtcatgaaacacttcttcacatttttgaaagcctat
# cgtctcgcgatatcgttgcattagaaagggtatccaaaaattggaaatcaatcgctcaaacctcatctgtatggcataatctttttctttcagaattt
# ggaaaaagtcgtattcgacgcagagctcgtgttaagaaaacccgtaaaaactggaagaatgaattcaagagtgagagcaattgggattctggaaactg
# taggaaagaggttttttctctttttaagaatcgaaacagcgttcagacagataaatcgaagttggatattaccctgctccataaagggcgcgtgtaca
# catgtagtacaacgatgttatatgaatggtctttccatgaaaacaaaatgacatgtttgaatgccttaccgttccctgagaaatacaaacttgattct
# cctactgctatgtgtgttgatggtaaaaacttctatatagcgttggagtctggagccgtacttcaagcaacgcttactcaaaatgggttcagtaactt
# aaacagtattttagaaattgataccccatttatatctctttctatacgacacaatttgctctgtggattgacgaaagatgagtcgttttatatgttta
# agaacaaaaacttgtctacagctacttttcagttgctaggaaagttttctgtttctggcgtgaaggttcccatttcaatccacatagaaactgatttt
# tctaattcacataaagtactcattgtacaactgacctatagcgaatatatgattgcccatgggtggaccattggatcacaggagttttggattacgga
# ctcaaggattgtaaaaaaccgagtcgggcaacgtcaagcttctgatattgctttttcttcacaacccgcctcaggcgtttatcaacaaggtccttatg
# tcttgagttctcatgcagataatacattaatgctacactatatctcttcaggcctcgattctacttgcattcaatggggtgtccagcttcaaggacat
# gtttgtggcgtggaaaagtctaaactgtttgactgtggaaaaattgtatctgtttctagaaattgtactgagatttgtttatgggaccttcaaaacta
# tagagaagcaaaagaatttcagccatttatgattgagtcaaaacggatttttagtcagtatatccgagattatgaacaaaacaagactcaagtgcagg
# acattgagttatttgacgatacagtaatgattacactttcagatggaaatgttatggcattccttttttatgcttaa]
# protein sequence = [MSLRAKTKNPASIFSHETLLHIFESLSSRDIVALERVSKNWKSIAQTSSVWHNLFLSEFGKSRIRRRARVKKTRKNWK
# NEFKSESNWDSGNCRKEVFSLFKNRNSVQTDKSKLDITLLHKGRVYTCSTTMLYEWSFHENKMTCLNALPFPEKYKLDSPTAMCVDGKNFYIALESGA
# VLQATLTQNGFSNLNSILEIDTPFISLSIRHNLLCGLTKDESFYMFKNKNLSTATFQLLGKFSVSGVKVPISIHIETDFSNSHKVLIVQLTYSEYMIA
# HGWTIGSQEFWITDSRIVKNRVGQRQASDIAFSSQPASGVYQQGPYVLSSHADNTLMLHYISSGLDSTCIQWGVQLQGHVCGVEKSKLFDCGKIVSVS
# RNCTEICLWDLQNYREAKEFQPFMIESKRIFSQYIRDYEQNKTQVQDIELFDDTVMITLSDGNVMAFLFYA]
# end gene g59
###
# start gene g60
tig00000002_pilon_x4	AUGUSTUS	gene	108650	109231	1	+	.	g60
tig00000002_pilon_x4	AUGUSTUS	transcript	108650	109231	1	+	.	g60.t1
tig00000002_pilon_x4	AUGUSTUS	start_codon	108650	108652	.	+	0	transcript_id "g60.t1"; gene_id "g60";
tig00000002_pilon_x4	AUGUSTUS	single	108650	109231	1	+	0	transcript_id "g60.t1"; gene_id "g60";
tig00000002_pilon_x4	AUGUSTUS	CDS	108650	109228	1	+	0	transcript_id "g60.t1"; gene_id "g60";
tig00000002_pilon_x4	AUGUSTUS	stop_codon	109229	109231	.	+	0	transcript_id "g60.t1"; gene_id "g60";
# coding sequence = [atggccaacctcagtacgcagaagcgccttgcttcttccgttttaaaatgcggcaaacgtaaagtttggatggatccca
# acgaacttagcgaaatcagcaatgctaacagccgtcaaaacatccgtaagttggttaaggacggtttgctcatccgcaagcctaacttaatgcactct
# cgcttccgtatccgcaagacccatgctgctaagcgtcttggtcgtcacactggttatggtaagcgtaagggtactgctgaggctcgtatgccctctgc
# tgttgtctggatgcgccgccaacgtgtcttgcgccgtcttctccgtaagtaccgtgaaactggcaagattgataagcacctttaccacagcctttact
# tggctgctaagggtaacacctttaagcacaagcgtgctttgattgaacacatccaacgtgctaaggctgaagccaaccgtactaagttacttcaagag
# caacaggatgctcgtcgtactcgttccaaggccgctcgtctccgtagagctaaggttgtcggagaaaagcgtgaacaagcttacaccgctgctgagca
# aattgaggagtaa]
# protein sequence = [MANLSTQKRLASSVLKCGKRKVWMDPNELSEISNANSRQNIRKLVKDGLLIRKPNLMHSRFRIRKTHAAKRLGRHTGY
# GKRKGTAEARMPSAVVWMRRQRVLRRLLRKYRETGKIDKHLYHSLYLAAKGNTFKHKRALIEHIQRAKAEANRTKLLQEQQDARRTRSKAARLRRAKV
# VGEKREQAYTAAEQIEE]
# end gene g60
###
# start gene g61
tig00000002_pilon_x4	AUGUSTUS	gene	109641	110819	0.99	+	.	g61
tig00000002_pilon_x4	AUGUSTUS	transcript	109641	110819	0.99	+	.	g61.t1
tig00000002_pilon_x4	AUGUSTUS	start_codon	109641	109643	.	+	0	transcript_id "g61.t1"; gene_id "g61";
tig00000002_pilon_x4	AUGUSTUS	single	109641	110819	0.99	+	0	transcript_id "g61.t1"; gene_id "g61";
tig00000002_pilon_x4	AUGUSTUS	CDS	109641	110816	0.99	+	0	transcript_id "g61.t1"; gene_id "g61";
tig00000002_pilon_x4	AUGUSTUS	stop_codon	110817	110819	.	+	0	transcript_id "g61.t1"; gene_id "g61";
# coding sequence = [atgtcgacgcttctaattcaaattgatgaaacattgatgtttttgggcattcctgaagaagaaagccctcgaatacggc
# atttgcacaatagcaataacattgctaaaaaccttgcagaccagttgatgtattcaattatacgtctttgttccacactgcccggaatagtattgcaa
# aatacttgtgtcgttttagtcgttgatcttttcttgagcaagaaggagagagaatctatttgcgaagtattattcttaaacctaaaagtgaaagcaat
# actgtggatgtattcaactcttacaatgacattgagtgccgaatccaaagatgcacttatcattgacatagggtggtacgaaacgaaaatcatcccca
# ttgccgatttaaaaatccttagcaacttaatccgtatatctgacaaaagtactatgtcagtgatgaagcacatgcacaattgcttagcagcagttcgt
# gcagccccgaatccgacaaatgcttctcagcgtgaactagtacctttctcgttccaaggccttctttcatctcttcttaactctacagtttatcctta
# tgcagaccaagatgttccttgcgcaatgaatgccgaagaaatcgtccgtatgtttcataattccccgaggagcttaatgaccttcgctccgaagccgt
# ctcatcatgcttctcaagaggaacttctcttctttgataactgcaaaaatgaccaaattaaattaccactttggataccggctgcttgcttagaatca
# cttttccatggtacagattctatgcatttagaccttgtagaacaagccttaccaaatcttctgcaacaggtcattcaatctcttccccttgatctgaa
# aaggcctttagcaagcaaagttttactcgcaggacctttagcttctattccgggtatgctagagcgttggaggcatgagatgattgctcgagggatca
# ctatccaatgccttcaatcacatattcaaaccccgtttcctgcctggtatggagccactatttcctgcaaatcgcaaatgggggatatcaatgaaaac
# aattcttcagcctctgttgaatgtgccaatcaaaaattccctccgtctcctatgctcttctccaattcccagtattcccatggattacccttaccgga
# atggtggtttccccaaacttaa]
# protein sequence = [MSTLLIQIDETLMFLGIPEEESPRIRHLHNSNNIAKNLADQLMYSIIRLCSTLPGIVLQNTCVVLVVDLFLSKKERES
# ICEVLFLNLKVKAILWMYSTLTMTLSAESKDALIIDIGWYETKIIPIADLKILSNLIRISDKSTMSVMKHMHNCLAAVRAAPNPTNASQRELVPFSFQ
# GLLSSLLNSTVYPYADQDVPCAMNAEEIVRMFHNSPRSLMTFAPKPSHHASQEELLFFDNCKNDQIKLPLWIPAACLESLFHGTDSMHLDLVEQALPN
# LLQQVIQSLPLDLKRPLASKVLLAGPLASIPGMLERWRHEMIARGITIQCLQSHIQTPFPAWYGATISCKSQMGDINENNSSASVECANQKFPPSPML
# FSNSQYSHGLPLPEWWFPQT]
# end gene g61
###
# start gene g62
tig00000002_pilon_x4	AUGUSTUS	gene	111010	118661	0.89	+	.	g62
tig00000002_pilon_x4	AUGUSTUS	transcript	111010	118661	0.89	+	.	g62.t1
tig00000002_pilon_x4	AUGUSTUS	start_codon	111010	111012	.	+	0	transcript_id "g62.t1"; gene_id "g62";
tig00000002_pilon_x4	AUGUSTUS	initial	111010	111051	1	+	0	transcript_id "g62.t1"; gene_id "g62";
tig00000002_pilon_x4	AUGUSTUS	internal	111110	111196	1	+	0	transcript_id "g62.t1"; gene_id "g62";
tig00000002_pilon_x4	AUGUSTUS	terminal	111267	118661	0.89	+	0	transcript_id "g62.t1"; gene_id "g62";
tig00000002_pilon_x4	AUGUSTUS	intron	111052	111109	1	+	.	transcript_id "g62.t1"; gene_id "g62";
tig00000002_pilon_x4	AUGUSTUS	intron	111197	111266	1	+	.	transcript_id "g62.t1"; gene_id "g62";
tig00000002_pilon_x4	AUGUSTUS	CDS	111010	111051	1	+	0	transcript_id "g62.t1"; gene_id "g62";
tig00000002_pilon_x4	AUGUSTUS	CDS	111110	111196	1	+	0	transcript_id "g62.t1"; gene_id "g62";
tig00000002_pilon_x4	AUGUSTUS	CDS	111267	118658	0.89	+	0	transcript_id "g62.t1"; gene_id "g62";
tig00000002_pilon_x4	AUGUSTUS	stop_codon	118659	118661	.	+	0	transcript_id "g62.t1"; gene_id "g62";
# coding sequence = [atgaaagctgctgcgcagaataatagtacgaaaaattatgtgtttttaccgttttccaaacgagtagacaatttgaaaa
# tcgatgttgcccataaagtacgccgggcagctgatttagaagatgaaaatcttgagtcgtactttatctcttgtttaaataaatgggtagaattgaat
# ctttcgactcattttaataattttttccgagatatttctccttatacgcaatcgcttcctcagttaatttttcaccaagagactgttttctccatcct
# cgaaaaatatgctagtgaaggtaattcgctttctttacagccattgttggagttggtcacccagtttgctcgcgatttaacaactgagtttgctgtgt
# atgtggatcgtacattattgttactatccaaacttgtgcgtagtaccgagctagaagttgtcgactggtcttttcacgcagttgcatacctttttaaa
# tatttgagaaagattctagttcctcaattaagccatatttatgatgttctgtctccattattaggtaaacaaaaagaaaaggctcatgtcatccggtt
# tacctcggaagctctgtcctttttgtgccgcttatgcaaagaagaaaatgcttatccatttgttcatcatattttgaatgacttaaatgaaaactact
# cgactcagtatttggagggtattgttatccttttttcccgcattatcgaaggcgttggttctagtgttcattcgaaaggtatcactttcttaagaatc
# cttatggatccttctatttatgcattacccaaagctacacctgtttgtatccccgttttgatttccatcattcatcattccactgtagagtcttttgt
# ggaagttcaggatgtacttattcaaaagattagggagaatccttttctttatataaaatcatttgttaccgttgtcgctacccgaaagggtggcagac
# tttcaaactcttcgactttccttgaagtttacaaaaaactgttagagacaattgattgggaatctgcagaatattctaatttaacaatagtataccaa
# ttgggagcatatcttattacgtatcccgaggttcctgctgttattcctcacagcacgcatattttaagcttcctacagcaaggccctccctcattgtt
# tttatcgtttgctgactttgttcaaaagttaaatcatcaaagatacgtttcttttgttaagcctgtattgtccaaatatgtatcctcgcatcctgatt
# tggatatgattcacatggctgttatggaaataatattcgacaaagaagtttctttaactcccaacatacttaatatggttagtgaaagtttgtctaaa
# gtatctttcctgaccgaaagtggggagcctttgactgaaaatgaattggcttccgtatggtctcaattaattctaatatcttgttccagtatggatgg
# agatcaactgtatgattgttgtttgcggcttttagaaaaaacggaaagtttatcttcaccctctttgctttttggaaatttggtgggcttaattttag
# gaattctcaacgaaaagttaagtaaaaatttaaagaacaactcatcacgcgtacacaagctaatgaatgtggtgctgcctaagtttgaactgtattcc
# tcaagcaagtatttcttggaaaatttgataccatttgcagcaatgaaagctggttctgttgagaaatttatggatcccataattaactccttgctaaa
# aaatctggtaaacggtgctgctggccttaggggcgtttcaataaatttagttctcactataattgaacgcgtcaacggacagtgttcggcccctttgc
# tacatatcagggatttaattcaaatgccacttagcccttcaacgagccgtgatgcagttgtacttgctcggaacattgtcagcaaaataaatctactt
# tcagcacaagatcggaaaatcgctttatattctttacttggatgtatcatagttaggtttactcctgtctggaaggatttcgcaaaggcgataacaaa
# cttggtcaataaagaattagagggagagttcatgagtataatgtttacttggctatcttctcccaatcccccggcaaatttgcttactgaagagcaac
# agtcaacgcttcgttttgagccttctgaagtcaattatctttcttcattagacagatacgagtttacttgtccttcttttgcagcttctgaagaaaca
# tttagcacttgcctgttcaattttgaggaacctagggtgcagagcataaaaaatttgttaaagccgttggaagacgattattcgaatcttccttcgta
# tcgttctcaaagcttacgtatcttgaatgaatcctctgatttggtttatagccatatcggtcaaatcgatgagtatctctttagtcttcaacatggat
# tcgaattaaatacggattggtctcggcaagatgtgtatatgctcttaggcctttattcacgtcttcaaggacaagaacacaccaaaaatgcaagtaaa
# cgaaaggagttgtttctgtgggggcttagtgttagtgactccaaggtgcaatcttctgcactggatgcattgttatgctacaaagacgagagcttaaa
# tgtctacgaaggaaatttaaagaacttgcttgatgacaaaaaattcagagatgaactgacaactttcctttttgttaatccggaggacagtataattc
# aggaacctcatcgtttaaatcttatgcctgttgtcattggaatcttgtatgggaaaatgacctccgcagcctatggcggtcaaaaaaatcaaaatgct
# cgacgatccactgttttatctacccttggaaatatgaggatttcggatctagaattattgataggtttgatgctcaggccctatgaaaatttgcctcg
# ttattttgttgatgaaacagatccacttggtcttgtgaaatcattacctgcgatatctcaaagacgtcaaattggtttcctctcaatggttgaagaac
# ttcttaagcaaatcgcttcgaagttaacacctgtggcaccctcgattctcaatgctgttttgtacagtttgttgtttgtagatcacttgcttggttcc
# aataacgactcggcctcccctgaagtcaaactcgcccacactattcgccataactcattaaaagtatatttgtcgtttttgacctcctgccctgaagt
# cgattttggtccgtataatgtgttcttatttaaatacttcgtttatcctaaacttcctaagtttgcgactgagaatactcaaagcgtttctacgctta
# tgcaaattttcagagtatggtttgatagtactacatatttgtcctcaatcttagagtttggcagttccgtagtggaggttttgctagatgttatctgt
# caatctactgttaaggtacctgttattctctttgtttttgaggttcttaatagtgtcgtcttgcacgcgcaatctgaagatacggaggaaaaatttag
# acaaaatgttgcttcattagtgatactccccaacgtaaatttaatttttcaaaatctgtccgatgtacttggaaagccggcttttgcggacaacagtc
# gagttttagatggattagtcgtggtactaaccaatatctctgagttcatctctagcgaactcgattcgtcgcatttacttgacttactcgttcaattt
# ttgaagaagccaaaaagactggtgccaaaccctgtaaaagcaaatatactggagctgttcgcccgttttcttcccaacaataaaccatgggtgcaagc
# ttcattagtggagtccacaaaatttgaagcattgatgcaaatgtacgctcacattgaggaaccttcatctcgcaaatctttgaacggcatattaagag
# ctttcagcgatgttaataccgatattgcatttggttctgtctttgcagaagaggttaactcattttctcaaaagcgacttgatgaacctgattttgaa
# cgtcgactgtcagcttttacttcacttaacgaaaaacattatgccgatatcactaatttaacttggttacccgtactctataactgttttttctttat
# tcgagatgaagatgaattgtctattaggagcagtgcgacacttggaatcaagcgcttcattgatacgatatctttggaagatgagattagtgctttca
# aagcatcgttatttcaaaattctatccttcctaacataaaaacaaacatgaggcataaaaatgaatttattagacaggaattcgtatctttgcttaat
# tattcgattacgaatctccctacatttgaaagtatttctgacatgcacgccttgatttttgatggagatgaagaagccaacttctttaataatattct
# tcatattcaattacatagaagacgacgtgcaatgaggagattggcaattatatgtgatacaggaattattaaaagttcaaacatctcacatatatttt
# tacctctgttagaacattattgtttttccataaatattcctcaggcgttgattgatgatactgtactaactattggcgatattgctaaatggttgcaa
# tggaaccaatatcaggcaattttgaaacgctatattggattgctaaaaaatgtgtctatggatcagaagatcgttatccgtttgataaatgctttagt
# aactgccttaagaccattagaggttgctgtcgcatcttataacaaaccagatgagatggacatggaagtagacaaaccagatgaaatggacatggaag
# tagacaataatgataagttgacatacaggaatgctcttaccgatagcttgccagaaaagtcgaagttgactgcttgtttcgatcatcaaattcttcct
# cccttgcttctttaccttcatataagagaggaatcaacagtcatgcttcgtgtttcaattgctttgtcaatagtacagttaattgctttgctttcgga
# tgagcagatcgcgttacgcttaccttctgtactaatcgacatttgccatatccttcgaagtcgagcccaagattcacgagatgctactcgaaaaactc
# tatcctctattgcgaaagttttagggcccaagtatttctcgtttatccttaatcaactgagaatctctttgcaaagaggttaccaattgcatgttctt
# gggtatactgtgcattcactcctggtcacggttgaagaggtatatccttatggttctcttgactactgtttggataacctctccactatatttgttca
# tgaaatatttggtgaagtaggattagagaaagacgcagaagaatacaagtccaacgttaaagagattaaagggaataagagctttgattcctatgaaa
# ttgttgctcgtatgtctggtatcgaaagccttggtatacttttacgtcctgtgaagaatgttttatctgaaacgacataccctagatccttaagaaaa
# gtggatgaattgtctcgaagattgtctatgggtgttatggctaataagcaaagcgcaactcaaaaggctttgattttttgctataatgtttttgatta
# cgtggcgaaacagaatgctattatctctgcgaacgataatcatgaaggacagcagaggaaacccaaccatttcgccaagaattcgaaaaagcttgtta
# gatttgcattggatgctcttcgtgggattattacaagacataaggagctacttacctctcaaaatatggctggatttgttcccattatcggtgatgca
# ttgttaagcgattctgaagagctaaatatatctgctctacgtattatagttgttttactcccattgaaaatgtcacagcttttttcaggaagttctgt
# tttcatttcccaggctattaagttgatacagaactctccgactacgaactctgatttgtgccaagctagtcttaaattcattgctagtattttgcctt
# acgaaggtgttgaaattaaagaatctgctttaagctatcttttggaaaggataagcagtgacatagaagagcctgatcgccagggtgttatgttttct
# ttagttagagctagcattgttcgaaaagctatgtcagcggaactttataaactaatggataaaatccgtgatatgatggttactaaccatacgaaatc
# aacccgccaaacttgtcgtcatttgtactatggtttccttttggatttcccacaagggaaaacaaggtttgcgaagcaaatgtcctttatcttaaaaa
# accttgaatatgaatttgcacccggcagagaatcaataatggaattattgcatgctattctaaataattttagtaacactctcctgagagagtatctt
# catggaatatttcttgctctggtaatggttttggtcaatgaccctgaaccacattgtcgggagatgtctgctgaacttataagaatggttttccagcg
# agtagacgaagaaagttataccttaattagacaacttttgtttacttggatttcaaacaagtctaatactggtaagaatttaagccgagttggaatgc
# aactgtttgggctgctatttgagatttatggatttgaaaaaactcaagaagttaaagttttcactggagtattgattgatgttgttcaaacggcaata
# gacaaagctgatgatgccctagatgagtgggaaatgctttatttcggtcttcagtcatggcttaaacttgttattgctaatccagaaaaggcttgtag
# tcgtgattatgaacaaatttggactcgccttcgttatgttcttctttttaagcattcgtgggttcgactttctgtttcacgcctttacggttacttct
# ttgcgatagctggcaactcgagtttcaatcaagtaaacttaaaagcgtctgaagtagaatttgaactggatttcgttttgcaaatttcaaatgcaatg
# caggctcaattacgcagttcttcccttactgaggaattgggaacacaagttgttaaaaacttggtattcttaactcgctggtttaacagtatccgaaa
# tgcaaactctgaaccctttttggagatttttggacgtatgtataagagcttaaggaaacaaagggttgagagcatggatctcagcaagaaatacatga
# ttcaattcttcgtgattattattcgaatcttttcaactgatgaattactacctgttataaaggatattttaagcgctttgtatagatatactgagttg
# aatgaggcggaaaaaaacttacaacaagaacttgtagatactgtgattgagtctcttgatgtccttcagtccaaggttggaacaactgaatatatcaa
# tgcatatcaagaagttcgtcaagctagtctagatgttagacgcgaacgacgtgagaaacgagctatcgagcatgttgttgatccagggactgctgcta
# agaaaaagctacgtaaatatgagaagaagcacgatgttcgcaaaggaaaaacacagcatcaaaagatgttgaatgctgtctttaaaaaaaggtaa]
# protein sequence = [MKAAAQNNSTKNYVFLPFSKRVDNLKIDVAHKVRRAADLEDENLESYFISCLNKWVELNLSTHFNNFFRDISPYTQSL
# PQLIFHQETVFSILEKYASEGNSLSLQPLLELVTQFARDLTTEFAVYVDRTLLLLSKLVRSTELEVVDWSFHAVAYLFKYLRKILVPQLSHIYDVLSP
# LLGKQKEKAHVIRFTSEALSFLCRLCKEENAYPFVHHILNDLNENYSTQYLEGIVILFSRIIEGVGSSVHSKGITFLRILMDPSIYALPKATPVCIPV
# LISIIHHSTVESFVEVQDVLIQKIRENPFLYIKSFVTVVATRKGGRLSNSSTFLEVYKKLLETIDWESAEYSNLTIVYQLGAYLITYPEVPAVIPHST
# HILSFLQQGPPSLFLSFADFVQKLNHQRYVSFVKPVLSKYVSSHPDLDMIHMAVMEIIFDKEVSLTPNILNMVSESLSKVSFLTESGEPLTENELASV
# WSQLILISCSSMDGDQLYDCCLRLLEKTESLSSPSLLFGNLVGLILGILNEKLSKNLKNNSSRVHKLMNVVLPKFELYSSSKYFLENLIPFAAMKAGS
# VEKFMDPIINSLLKNLVNGAAGLRGVSINLVLTIIERVNGQCSAPLLHIRDLIQMPLSPSTSRDAVVLARNIVSKINLLSAQDRKIALYSLLGCIIVR
# FTPVWKDFAKAITNLVNKELEGEFMSIMFTWLSSPNPPANLLTEEQQSTLRFEPSEVNYLSSLDRYEFTCPSFAASEETFSTCLFNFEEPRVQSIKNL
# LKPLEDDYSNLPSYRSQSLRILNESSDLVYSHIGQIDEYLFSLQHGFELNTDWSRQDVYMLLGLYSRLQGQEHTKNASKRKELFLWGLSVSDSKVQSS
# ALDALLCYKDESLNVYEGNLKNLLDDKKFRDELTTFLFVNPEDSIIQEPHRLNLMPVVIGILYGKMTSAAYGGQKNQNARRSTVLSTLGNMRISDLEL
# LIGLMLRPYENLPRYFVDETDPLGLVKSLPAISQRRQIGFLSMVEELLKQIASKLTPVAPSILNAVLYSLLFVDHLLGSNNDSASPEVKLAHTIRHNS
# LKVYLSFLTSCPEVDFGPYNVFLFKYFVYPKLPKFATENTQSVSTLMQIFRVWFDSTTYLSSILEFGSSVVEVLLDVICQSTVKVPVILFVFEVLNSV
# VLHAQSEDTEEKFRQNVASLVILPNVNLIFQNLSDVLGKPAFADNSRVLDGLVVVLTNISEFISSELDSSHLLDLLVQFLKKPKRLVPNPVKANILEL
# FARFLPNNKPWVQASLVESTKFEALMQMYAHIEEPSSRKSLNGILRAFSDVNTDIAFGSVFAEEVNSFSQKRLDEPDFERRLSAFTSLNEKHYADITN
# LTWLPVLYNCFFFIRDEDELSIRSSATLGIKRFIDTISLEDEISAFKASLFQNSILPNIKTNMRHKNEFIRQEFVSLLNYSITNLPTFESISDMHALI
# FDGDEEANFFNNILHIQLHRRRRAMRRLAIICDTGIIKSSNISHIFLPLLEHYCFSINIPQALIDDTVLTIGDIAKWLQWNQYQAILKRYIGLLKNVS
# MDQKIVIRLINALVTALRPLEVAVASYNKPDEMDMEVDKPDEMDMEVDNNDKLTYRNALTDSLPEKSKLTACFDHQILPPLLLYLHIREESTVMLRVS
# IALSIVQLIALLSDEQIALRLPSVLIDICHILRSRAQDSRDATRKTLSSIAKVLGPKYFSFILNQLRISLQRGYQLHVLGYTVHSLLVTVEEVYPYGS
# LDYCLDNLSTIFVHEIFGEVGLEKDAEEYKSNVKEIKGNKSFDSYEIVARMSGIESLGILLRPVKNVLSETTYPRSLRKVDELSRRLSMGVMANKQSA
# TQKALIFCYNVFDYVAKQNAIISANDNHEGQQRKPNHFAKNSKKLVRFALDALRGIITRHKELLTSQNMAGFVPIIGDALLSDSEELNISALRIIVVL
# LPLKMSQLFSGSSVFISQAIKLIQNSPTTNSDLCQASLKFIASILPYEGVEIKESALSYLLERISSDIEEPDRQGVMFSLVRASIVRKAMSAELYKLM
# DKIRDMMVTNHTKSTRQTCRHLYYGFLLDFPQGKTRFAKQMSFILKNLEYEFAPGRESIMELLHAILNNFSNTLLREYLHGIFLALVMVLVNDPEPHC
# REMSAELIRMVFQRVDEESYTLIRQLLFTWISNKSNTGKNLSRVGMQLFGLLFEIYGFEKTQEVKVFTGVLIDVVQTAIDKADDALDEWEMLYFGLQS
# WLKLVIANPEKACSRDYEQIWTRLRYVLLFKHSWVRLSVSRLYGYFFAIAGNSSFNQVNLKASEVEFELDFVLQISNAMQAQLRSSSLTEELGTQVVK
# NLVFLTRWFNSIRNANSEPFLEIFGRMYKSLRKQRVESMDLSKKYMIQFFVIIIRIFSTDELLPVIKDILSALYRYTELNEAEKNLQQELVDTVIESL
# DVLQSKVGTTEYINAYQEVRQASLDVRRERREKRAIEHVVDPGTAAKKKLRKYEKKHDVRKGKTQHQKMLNAVFKKR]
# end gene g62
###
# start gene g63
tig00000002_pilon_x4	AUGUSTUS	gene	118917	120161	.	-	.	g63
tig00000002_pilon_x4	AUGUSTUS	transcript	118917	120161	0.75	-	.	g63.t1
tig00000002_pilon_x4	AUGUSTUS	stop_codon	118917	118919	.	-	0	transcript_id "g63.t1"; gene_id "g63";
tig00000002_pilon_x4	AUGUSTUS	single	118917	120161	0.75	-	0	transcript_id "g63.t1"; gene_id "g63";
tig00000002_pilon_x4	AUGUSTUS	CDS	118920	120161	0.75	-	0	transcript_id "g63.t1"; gene_id "g63";
tig00000002_pilon_x4	AUGUSTUS	start_codon	120159	120161	.	-	0	transcript_id "g63.t1"; gene_id "g63";
# coding sequence = [atggatttacaaagcattttacaacccatgacgggtcccattttctctgccgctcctccttcctcgattcctacctcca
# tggctccttcctctgctgtcgcctgtataaattcttccaattcttcagccaataccacttcagctcctgtgcggcctgctttcaagtctgcttcttca
# cgtcccgcctctaccacaacccttcattcctcctctcatcctccaccacacatatctttcttgatttcttcccctgaacctagccatcctcttactcc
# cctcagtgccacttaccatacatcctccaactcgggtccaaacccttttcctagctctcatcatgctcctggtgtccttgattcttcctcggcctcag
# ctgctgctcggcaccccgtttctaagatctctaacctggttcaccattctccacctggatccgcttttccttttgaccaacctccacagactcgtgct
# tcttccgcttcaagttctaaaggagaacaaaaaagctcaatttcccccattttgaacccaaccaatcgctctccgatgaaaacatccaattcgtattc
# cgcatactcaaatccatctttgcctgcctctcctccgtcagtcacttcttccatagatcagcatcccagggaatttacaaaaaaacgttccctttccg
# acgaagatgttgcttggcaacttattcgactgggcaatacttcttcctctgatcaccgaaattctgattctacttccaaaacctcgtctacacatact
# aagtctgaaaaccccaattccgggaaattgcctatcatgtccaaaactcatcctttggtagatcctcatcagagtgactcatcaatctgcgaatcttt
# acactctttttctaagcgacgccgttcaaataatagtttgaggcattcgtctagtcagacaatttcaagttttcaacaacttacttcaaacaacagtg
# aagataataaagaactttcaacgaatcaaggatcggaaaatctctcaaattcccacatcaacacaggctcgtttccaacttactttgattcttcttca
# ttctcaaaaagtcgctgttcccgctgtcggcgttcaaagaaggggtgtgatcgtcaaagaccctgtggaagatgccgtgatgctggtcttaatctaga
# tgaatgtgtaagtgatgatgaaccgtcaaacgtaggcggacgaaaatcaaaaggtcgtggccgcggtagaccaaaaacaagaaactga]
# protein sequence = [MDLQSILQPMTGPIFSAAPPSSIPTSMAPSSAVACINSSNSSANTTSAPVRPAFKSASSRPASTTTLHSSSHPPPHIS
# FLISSPEPSHPLTPLSATYHTSSNSGPNPFPSSHHAPGVLDSSSASAAARHPVSKISNLVHHSPPGSAFPFDQPPQTRASSASSSKGEQKSSISPILN
# PTNRSPMKTSNSYSAYSNPSLPASPPSVTSSIDQHPREFTKKRSLSDEDVAWQLIRLGNTSSSDHRNSDSTSKTSSTHTKSENPNSGKLPIMSKTHPL
# VDPHQSDSSICESLHSFSKRRRSNNSLRHSSSQTISSFQQLTSNNSEDNKELSTNQGSENLSNSHINTGSFPTYFDSSSFSKSRCSRCRRSKKGCDRQ
# RPCGRCRDAGLNLDECVSDDEPSNVGGRKSKGRGRGRPKTRN]
# end gene g63
###
# start gene g64
tig00000002_pilon_x4	AUGUSTUS	gene	119539	120186	0.29	+	.	g64
tig00000002_pilon_x4	AUGUSTUS	transcript	119539	120186	0.29	+	.	g64.t1
tig00000002_pilon_x4	AUGUSTUS	start_codon	119539	119541	.	+	0	transcript_id "g64.t1"; gene_id "g64";
tig00000002_pilon_x4	AUGUSTUS	initial	119539	119707	0.83	+	0	transcript_id "g64.t1"; gene_id "g64";
tig00000002_pilon_x4	AUGUSTUS	terminal	119975	120186	0.38	+	2	transcript_id "g64.t1"; gene_id "g64";
tig00000002_pilon_x4	AUGUSTUS	intron	119708	119974	0.62	+	.	transcript_id "g64.t1"; gene_id "g64";
tig00000002_pilon_x4	AUGUSTUS	CDS	119539	119707	0.83	+	0	transcript_id "g64.t1"; gene_id "g64";
tig00000002_pilon_x4	AUGUSTUS	CDS	119975	120183	0.38	+	2	transcript_id "g64.t1"; gene_id "g64";
tig00000002_pilon_x4	AUGUSTUS	stop_codon	120184	120186	.	+	0	transcript_id "g64.t1"; gene_id "g64";
# coding sequence = [atggaagaagtgactgacggaggagaggcaggcaaagatggatttgagtatgcggaatacgaattggatgttttcatcg
# gagagcgattggttgggttcaaaatgggggaaattgagcttttttgttctcctttagaacttgaagcggaagaagcacgagtctgtggagaggcggga
# cgtgaagaagcagacttgaaagcaggccgcacaggagctgaagtggtattggctgaagaattggaagaatttatacaggcgacagcagaggaaggagc
# catggaggtaggaatcgaggaaggaggagcggcagagaaaatgggacccgtcatgggttgtaaaatgctttgtaaatccattgggagagaagtgaaaa
# gtatgtga]
# protein sequence = [MEEVTDGGEAGKDGFEYAEYELDVFIGERLVGFKMGEIELFCSPLELEAEEARVCGEAGREEADLKAGRTGAEVVLAE
# ELEEFIQATAEEGAMEVGIEEGGAAEKMGPVMGCKMLCKSIGREVKSM]
# end gene g64
###
# start gene g65
tig00000002_pilon_x4	AUGUSTUS	gene	123205	124641	1	+	.	g65
tig00000002_pilon_x4	AUGUSTUS	transcript	123205	124641	1	+	.	g65.t1
tig00000002_pilon_x4	AUGUSTUS	start_codon	123205	123207	.	+	0	transcript_id "g65.t1"; gene_id "g65";
tig00000002_pilon_x4	AUGUSTUS	single	123205	124641	1	+	0	transcript_id "g65.t1"; gene_id "g65";
tig00000002_pilon_x4	AUGUSTUS	CDS	123205	124638	1	+	0	transcript_id "g65.t1"; gene_id "g65";
tig00000002_pilon_x4	AUGUSTUS	stop_codon	124639	124641	.	+	0	transcript_id "g65.t1"; gene_id "g65";
# coding sequence = [atgctctccacgacgcccatcatcacccctactgaagacgacagtacggagcaagatttaatctccaatataccaggtg
# catacactgaattcacccagcagcacaaaccaaaatctcttgctaccgccgccaactttcaaactcttcctaaacttcaccatgaaactccttttcag
# tctcatactgctttgccccctcccggcaatgactatgattatgactatgatattgacgacgacgatttcgaccgctcctcctcgtacagtcacttgac
# cgacgagtaccacggtgatcgcgatcccagagactattacggcgatctcgccatgtacgcttctctccaccaccatggtgacatgcaggacatcccac
# ggtttcacgacaaaccatctgcttcccgaaaaggaaatcaggcgaaaagccctattactgcttatccccatgcagatccccacgacagtaatctcaat
# tacgaaatgggcgactctcaaactctcccaatgaccgaaagctttgctgatttactggaccctcacgcccattcttctgatcacagccatgaagacgc
# ttttggcaactcacacacagaccgcggctttacttatccccccaatatgcccgcttttaatttctccaccatcaaccattcctcctctggcttcaatt
# cttcttcctctaatgtccagatgaatttcgtcaatggtgaaccggtgtttcctcgcgccacctccagtacgtacaatcccgaagcggacgctgtctct
# aacctctcctcaaagtcctttgtaaatcaagagtatgtcatgggtggaaaccaacacaagggcaatcaagcgcaacctcagtatgatgccgtttacgg
# cccccaagtgaatccaaagtcgatttctgaccaactcctcgatgtttttcctaaacctttccgtcaaaccgaggcatcctcttcatcgccatcaactt
# cagataccatggaaggccagcacgagcaggccgaggatccaactcaacccgcgtctcgtaacactcaatccaactcttaccctcaaaggaggggattc
# cgactttctcacgaaaccgatatcctctacaatgacgcttcagttcggcctgtccacacgtctgttgatagcggacccaggcgcttttcaagcacaaa
# acgcacgcagcaatctgagcccaagcgttcctccgatgcagcgcccattgaggccgcccaccgatcgttcatcctgaacaatgacgatgtcgatccta
# cgcctagcatagattctaccagtcaggaatcgcaagatcccaccgtcaatacacaatcctctagcccttcctactgtcataatggaaggcgcgttcac
# aataacactttgacaccttatccctctgtttccgacactacttcgatggatgtgtcctcgataacgagttatgatcttcgataa]
# protein sequence = [MLSTTPIITPTEDDSTEQDLISNIPGAYTEFTQQHKPKSLATAANFQTLPKLHHETPFQSHTALPPPGNDYDYDYDID
# DDDFDRSSSYSHLTDEYHGDRDPRDYYGDLAMYASLHHHGDMQDIPRFHDKPSASRKGNQAKSPITAYPHADPHDSNLNYEMGDSQTLPMTESFADLL
# DPHAHSSDHSHEDAFGNSHTDRGFTYPPNMPAFNFSTINHSSSGFNSSSSNVQMNFVNGEPVFPRATSSTYNPEADAVSNLSSKSFVNQEYVMGGNQH
# KGNQAQPQYDAVYGPQVNPKSISDQLLDVFPKPFRQTEASSSSPSTSDTMEGQHEQAEDPTQPASRNTQSNSYPQRRGFRLSHETDILYNDASVRPVH
# TSVDSGPRRFSSTKRTQQSEPKRSSDAAPIEAAHRSFILNNDDVDPTPSIDSTSQESQDPTVNTQSSSPSYCHNGRRVHNNTLTPYPSVSDTTSMDVS
# SITSYDLR]
# end gene g65
###
# start gene g66
tig00000002_pilon_x4	AUGUSTUS	gene	123353	123595	.	-	.	g66
tig00000002_pilon_x4	AUGUSTUS	transcript	123353	123595	0.81	-	.	g66.t1
tig00000002_pilon_x4	AUGUSTUS	stop_codon	123353	123355	.	-	0	transcript_id "g66.t1"; gene_id "g66";
tig00000002_pilon_x4	AUGUSTUS	single	123353	123595	0.81	-	0	transcript_id "g66.t1"; gene_id "g66";
tig00000002_pilon_x4	AUGUSTUS	CDS	123356	123595	0.81	-	0	transcript_id "g66.t1"; gene_id "g66";
tig00000002_pilon_x4	AUGUSTUS	start_codon	123593	123595	.	-	0	transcript_id "g66.t1"; gene_id "g66";
# coding sequence = [atggtttgtcgtgaaaccgtgggatgtcctgcatgtcaccatggtggtggagagaagcgtacatggcgagatcgccgta
# atagtctctgggatcgcgatcaccgtggtactcgtcggtcaagtgactgtacgaggaggagcggtcgaaatcgtcgtcgtcaatatcatagtcataat
# catagtcattgccgggagggggcaaagcagtatgagactgaaaaggagtttcatggtgaagtttag]
# protein sequence = [MVCRETVGCPACHHGGGEKRTWRDRRNSLWDRDHRGTRRSSDCTRRSGRNRRRQYHSHNHSHCREGAKQYETEKEFHG
# EV]
# end gene g66
###
# start gene g67
tig00000002_pilon_x4	AUGUSTUS	gene	124118	124433	.	-	.	g67
tig00000002_pilon_x4	AUGUSTUS	transcript	124118	124433	0.27	-	.	g67.t1
tig00000002_pilon_x4	AUGUSTUS	stop_codon	124118	124120	.	-	0	transcript_id "g67.t1"; gene_id "g67";
tig00000002_pilon_x4	AUGUSTUS	terminal	124118	124312	0.43	-	0	transcript_id "g67.t1"; gene_id "g67";
tig00000002_pilon_x4	AUGUSTUS	initial	124368	124433	0.45	-	0	transcript_id "g67.t1"; gene_id "g67";
tig00000002_pilon_x4	AUGUSTUS	intron	124313	124367	0.42	-	.	transcript_id "g67.t1"; gene_id "g67";
tig00000002_pilon_x4	AUGUSTUS	CDS	124121	124312	0.43	-	0	transcript_id "g67.t1"; gene_id "g67";
tig00000002_pilon_x4	AUGUSTUS	CDS	124368	124433	0.45	-	0	transcript_id "g67.t1"; gene_id "g67";
tig00000002_pilon_x4	AUGUSTUS	start_codon	124431	124433	.	-	0	transcript_id "g67.t1"; gene_id "g67";
# coding sequence = [atgaacgatcggtgggcggcctcaatgggcgctgcatcggaggaacgcttgggctcagattgctgcgccgaactgaagc
# gtcattgtagaggatatcggtttcgtgagaaagtcggaatcccctcctttgagggtaagagttggattgagtgttacgagacgcgggttgagttggat
# cctcggcctgctcgtgctggccttccatggtatctgaagttgatggcgatgaagaggatgcctcggtttgacggaaaggtttag]
# protein sequence = [MNDRWAASMGAASEERLGSDCCAELKRHCRGYRFREKVGIPSFEGKSWIECYETRVELDPRPARAGLPWYLKLMAMKR
# MPRFDGKV]
# end gene g67
###
# start gene g68
tig00000002_pilon_x4	AUGUSTUS	gene	125207	126873	0.37	+	.	g68
tig00000002_pilon_x4	AUGUSTUS	transcript	125207	126873	0.37	+	.	g68.t1
tig00000002_pilon_x4	AUGUSTUS	start_codon	125207	125209	.	+	0	transcript_id "g68.t1"; gene_id "g68";
tig00000002_pilon_x4	AUGUSTUS	initial	125207	125419	0.44	+	0	transcript_id "g68.t1"; gene_id "g68";
tig00000002_pilon_x4	AUGUSTUS	internal	126380	126440	0.63	+	0	transcript_id "g68.t1"; gene_id "g68";
tig00000002_pilon_x4	AUGUSTUS	terminal	126497	126873	0.57	+	2	transcript_id "g68.t1"; gene_id "g68";
tig00000002_pilon_x4	AUGUSTUS	intron	125420	126379	0.63	+	.	transcript_id "g68.t1"; gene_id "g68";
tig00000002_pilon_x4	AUGUSTUS	intron	126441	126496	0.57	+	.	transcript_id "g68.t1"; gene_id "g68";
tig00000002_pilon_x4	AUGUSTUS	CDS	125207	125419	0.44	+	0	transcript_id "g68.t1"; gene_id "g68";
tig00000002_pilon_x4	AUGUSTUS	CDS	126380	126440	0.63	+	0	transcript_id "g68.t1"; gene_id "g68";
tig00000002_pilon_x4	AUGUSTUS	CDS	126497	126870	0.57	+	2	transcript_id "g68.t1"; gene_id "g68";
tig00000002_pilon_x4	AUGUSTUS	stop_codon	126871	126873	.	+	0	transcript_id "g68.t1"; gene_id "g68";
# coding sequence = [atgcaaaatttaatgaaccttggaggccctaaagccggctctggcggcggtggaattgctgatgatcctatgggcttcg
# catcccatgccaactctgatttgaagcaagcacaaactatgaagaaaatcaacgatgtgatcccaggagacacgaagcaaaagatggctattatgaac
# aaaattaatgatgctaccggtggtaatgccatgaagatggactcgcttgccgagctttttggaaaagctgacgaacagctcgctcactttcaccgatt
# cgctatcgccttcgcagttaacgtcttcgaacatccaggtggaccgtacagcaagattcccttagggggacgcacgcctaacctagaaaaagtttctg
# ggtgcgtcaaaggccattcgactgattcttttaatttttgcttgacatcttcctggcctcctatttgtgaccacttcacattgggtgactcgatgata
# aattcccgcatcgcactttgtcgcaccgaggtcaacgctagttctacatcatctagctctacagcccccggggtttccttcgtagtagcgtcaccggc
# ctcatttcgtattcttaaagctctcttgattgcgcgtaaagcagcctcgcgaacaacagcggttaaatcagcacccacatag]
# protein sequence = [MQNLMNLGGPKAGSGGGGIADDPMGFASHANSDLKQAQTMKKINDVIPGDTKQKMAIMNKINDATGGNAMKMDSLAEL
# FGKADEQLAHFHRFAIAFAVNVFEHPGGPYSKIPLGGRTPNLEKVSGCVKGHSTDSFNFCLTSSWPPICDHFTLGDSMINSRIALCRTEVNASSTSSS
# STAPGVSFVVASPASFRILKALLIARKAASRTTAVKSAPT]
# end gene g68
###
# start gene g69
tig00000002_pilon_x4	AUGUSTUS	gene	125868	128216	.	-	.	g69
tig00000002_pilon_x4	AUGUSTUS	transcript	125868	128216	0.97	-	.	g69.t1
tig00000002_pilon_x4	AUGUSTUS	stop_codon	125868	125870	.	-	0	transcript_id "g69.t1"; gene_id "g69";
tig00000002_pilon_x4	AUGUSTUS	single	125868	128216	0.97	-	0	transcript_id "g69.t1"; gene_id "g69";
tig00000002_pilon_x4	AUGUSTUS	CDS	125871	128216	0.97	-	0	transcript_id "g69.t1"; gene_id "g69";
tig00000002_pilon_x4	AUGUSTUS	start_codon	128214	128216	.	-	0	transcript_id "g69.t1"; gene_id "g69";
# coding sequence = [atgtctgttcccattaaactatcggtaaagttgatagaaggagatggttcttggagggatcttcgatatgtgtattttt
# ctcctgcagctttaaaacgactgggattcgttcagaaacagctcgtttctgtaaaacattatgatggttcgtcaattggtattgtccaagtcccacga
# ggagtcaatttgggtccctttgaagtagggatcagctcgcagttcgcggaatgggcaaatgtaaaagttggtcagcgagtaaacgccgttaaatacgc
# tcatccattgaaggatgtagaaagtttaaagataacctgtggtccaaattcagaaggaacccctttttcggaatctgagatcaagaagaccctactgg
# aaatgcgttatgtgcatctgggcatgctttattcagcacaaagctcaaacacaacaaaatcattaatacctggttcagtccctccatcaatcagtaac
# catttacaacatgatggtgatagtttcccaccgggctgcattaaagttgatgaaattcacgtccgttctcccagcaacctgttggaagcaatatctga
# tctttctttggaggaacctcgtctttatcggtttactgcatcttccgagatggatgtcgaaggtgcttttcaatctgaaatgtttcaatcacaaactt
# cactttcctcatctgtggtcgaaatatctcagaatcagcaggagacttcatctccacctgtaacattctcctctattggaggtttagatcatcagata
# caacaagttcgagatgtcatcgaacttccttttcaaagtcccgaattatttgaatattttcacatttctcctcctcgaggtattctactttatggacc
# tcctggaactggtaaaaccatgattttacgggcaatagcagctgaaacaaatgcgcgtgtgttccggattgatggtccatctgtggttggcaaataca
# tgggtgaaacagaagctagactcaaaaagatttttgatgatgctcgctcccagcagccatctattatatttattgatgaggttgatgcaattgcgcct
# aagcgaactgctgatattagcgaagcagaaagcagagctgttgcaagtttactaactttgcttgatggcatgtcaagtgctggtaaggtggccgtatt
# tgcggccacgaatcgtccaaactttatagatgaagctcttcgacgaccaggacggctggagaaagagattgaggttggaataccagataagaatgctc
# gtttggacatattaaagcttctttttgaaaatgttccaaatacacttagccctgaagaaatggaagatttggctggtcgcactcatgcctatgtgggt
# gctgatttaaccgctgttgttcgcgaggctgctttacgcgcaatcaagagagctttaagaatacgaaatgaggccggtgacgctactacgaaggaaac
# cccgggggctgtagagctagatgatgtagaactagcgttgacctcggtgcgacaaagtgcgatgcgggaatttatcatcgagtcacccaatgtgaagt
# ggtcacaaataggaggccaggaagatgtcaagcaaaaattaaaagaatcagtcgaatggcctttgacgcacccagaaactttttctaggttaggcgtg
# cgtccccctaagggaatcttgctgtacggtccacctggatgttcgaagacgttaactgcgaaggcgatagcgactgaaacgggattgaactttatttc
# tgtcaagggccctgagttgtttaacaaatacatcggtgaaagtgagcgagctgttcgtcagcttttccaaaaagctcggcaagcgagtccatctgtca
# tcttttttgacgaaattgacgccctgaccggcagcagaggtggggatcacagtggagatcgagttgttacggcattactaaatgagatggatggtata
# gaggcgttgaagaatgtacttgttcttgcagcaacgaatcgaccggacgtgattgatccggctttgatgagacctggaagattggatcgactatttta
# tgttgggccaccaaattttgaagcacgtcgacagattcttctgattcaaaccagacagatgaagtttactgaaggcatcgacttggaggatatcgcgc
# tacgcacggagggttgttcaggagcagaaatagttgctctgtgccaagatgctgggttagttgctatgcacgagaatgttgaagcaacggaaattaca
# caagcacattttgaaaaagcgttgcttgcactcagaaagggaattaaccaaggcatgttggacttttacaatcaatttgctgaaggtgtttccactaa
# ggtatcgagtggttaa]
# protein sequence = [MSVPIKLSVKLIEGDGSWRDLRYVYFSPAALKRLGFVQKQLVSVKHYDGSSIGIVQVPRGVNLGPFEVGISSQFAEWA
# NVKVGQRVNAVKYAHPLKDVESLKITCGPNSEGTPFSESEIKKTLLEMRYVHLGMLYSAQSSNTTKSLIPGSVPPSISNHLQHDGDSFPPGCIKVDEI
# HVRSPSNLLEAISDLSLEEPRLYRFTASSEMDVEGAFQSEMFQSQTSLSSSVVEISQNQQETSSPPVTFSSIGGLDHQIQQVRDVIELPFQSPELFEY
# FHISPPRGILLYGPPGTGKTMILRAIAAETNARVFRIDGPSVVGKYMGETEARLKKIFDDARSQQPSIIFIDEVDAIAPKRTADISEAESRAVASLLT
# LLDGMSSAGKVAVFAATNRPNFIDEALRRPGRLEKEIEVGIPDKNARLDILKLLFENVPNTLSPEEMEDLAGRTHAYVGADLTAVVREAALRAIKRAL
# RIRNEAGDATTKETPGAVELDDVELALTSVRQSAMREFIIESPNVKWSQIGGQEDVKQKLKESVEWPLTHPETFSRLGVRPPKGILLYGPPGCSKTLT
# AKAIATETGLNFISVKGPELFNKYIGESERAVRQLFQKARQASPSVIFFDEIDALTGSRGGDHSGDRVVTALLNEMDGIEALKNVLVLAATNRPDVID
# PALMRPGRLDRLFYVGPPNFEARRQILLIQTRQMKFTEGIDLEDIALRTEGCSGAEIVALCQDAGLVAMHENVEATEITQAHFEKALLALRKGINQGM
# LDFYNQFAEGVSTKVSSG]
# end gene g69
###
# start gene g70
tig00000002_pilon_x4	AUGUSTUS	gene	126952	127362	1	+	.	g70
tig00000002_pilon_x4	AUGUSTUS	transcript	126952	127362	1	+	.	g70.t1
tig00000002_pilon_x4	AUGUSTUS	start_codon	126952	126954	.	+	0	transcript_id "g70.t1"; gene_id "g70";
tig00000002_pilon_x4	AUGUSTUS	single	126952	127362	1	+	0	transcript_id "g70.t1"; gene_id "g70";
tig00000002_pilon_x4	AUGUSTUS	CDS	126952	127359	1	+	0	transcript_id "g70.t1"; gene_id "g70";
tig00000002_pilon_x4	AUGUSTUS	stop_codon	127360	127362	.	+	0	transcript_id "g70.t1"; gene_id "g70";
# coding sequence = [atgtccaaacgagcattcttatctggtattccaacctcaatctctttctccagccgtcctggtcgtcgaagagcttcat
# ctataaagtttggacgattcgtggccgcaaatacggccaccttaccagcacttgacatgccatcaagcaaagttagtaaacttgcaacagctctgctt
# tctgcttcgctaatatcagcagttcgcttaggcgcaattgcatcaacctcatcaataaatataatagatggctgctgggagcgagcatcatcaaaaat
# ctttttgagtctagcttctgtttcacccatgtatttgccaaccacagatggaccatcaatccggaacacacgcgcatttgtttcagctgctattgccc
# gtaaaatcatggttttaccagttccaggaggtccataa]
# protein sequence = [MSKRAFLSGIPTSISFSSRPGRRRASSIKFGRFVAANTATLPALDMPSSKVSKLATALLSASLISAVRLGAIASTSSI
# NIIDGCWERASSKIFLSLASVSPMYLPTTDGPSIRNTRAFVSAAIARKIMVLPVPGGP]
# end gene g70
###
# start gene g71
tig00000002_pilon_x4	AUGUSTUS	gene	129491	131497	.	-	.	g71
tig00000002_pilon_x4	AUGUSTUS	transcript	129491	131497	0.97	-	.	g71.t1
tig00000002_pilon_x4	AUGUSTUS	stop_codon	129491	129493	.	-	0	transcript_id "g71.t1"; gene_id "g71";
tig00000002_pilon_x4	AUGUSTUS	single	129491	131497	0.97	-	0	transcript_id "g71.t1"; gene_id "g71";
tig00000002_pilon_x4	AUGUSTUS	CDS	129494	131497	0.97	-	0	transcript_id "g71.t1"; gene_id "g71";
tig00000002_pilon_x4	AUGUSTUS	start_codon	131495	131497	.	-	0	transcript_id "g71.t1"; gene_id "g71";
# coding sequence = [atgctgtatgtgtcgaaattacccgtagggacctctagtggtgctatgcatgcacttttttcgtcctacggtaaagtaa
# aagatgtatggatgctgtcgccagataattcggccattgtaagctatgagtccttggggtcagcaataattgctagggatgctttacataatcgcgct
# gtttttgagaatcatggtcctattcaagttatccttgctaggccaacgtctagctttgagaacagcagtcctgcttcttcgacagtctcttttgctca
# acccaaagagccagtgctccggtcgcattccactgcagccgctaactttcttttaaaaaatcgtcttgatttattagaaattgccaagcaatttgaaa
# tgaaaattaatttagagacggttgaatcaatgattgccagcgccattgaaaaaagtcaggttgctacggaaattcgtccttctcttgaaactttacgg
# tcgagacaattcgaggcgtcaaaacttcgtgaaatccgaaagaatatcgacagtgggttttatacacaagaggaaattgaagttattgctactagcat
# gctagacgatgtagctgaactatcaagtgattatcttggtaacacagttatacaaaaatttttcgaatactgttctgatcctgtcaaggaggctatgc
# ttgagcgtatcgctccataccttgctgccataggtattcacaagaacggcacatgggctgcgcaaaagatcattgatgtcgcatctaccgattttcaa
# atggagctgatcgttgcacatcttcgcccttatgctgcattactatatttcgatcaatttggcaattatgtggcacaatgctgcttgcatttcagata
# ccctaataactgctttcttttcgaaaccatggccaggcattgttgcgaaattgggcaaagccgctttggtgctagagctattcgtgcttgtttggaga
# atgagcatgctacttttgagcagcaagctcttgttgttgctgctatcattatcaactctcacttacttgccattaataccaatggcatgcttctccta
# acttggcttttagacaactctttctttaagaatagacatcgtcttttagccattcaccttgcagctcatttacatacaacgtgcactcacaaacttgc
# ttctaccctcattttcaagttaatcaacaacaagcaggaacccgagtctcggaatctcttgctcaagaatatctttttctctgaaaatgatagcgtcc
# ttacatatatattgcaagatcaggcagtgggtccctcttttgttcacaaagtcattacttatccatcaatcggccatgaatacttgactcaatttcat
# atggtgatcaagcgcgttcttaataatttgcatgtgcaacctacccctctttactacagattgatggaagaagttggaatgacaagcaaaagtttatc
# gcctgctttgagtggtatttctatgactgcaccttcgttggatagtgcttcttcaagattgactcgggattttggctcgcttactttatctccctcaa
# atggtcttttgaatggcgttcctccttctattgatgcaacacctgcttactcagcttatcaacccgctgctgccccaacagcgggacttggtaatagc
# aatggtgcagcaagccgtaagtccaacttgcttcttcaaacccctcgtaatgagaacgcaaagtctggttcatccggtttagacacgtcctctttagt
# gaaccctactttggcgaagtctgcgagtcttagcggtggttccttgttgaaccctgtttcccctctgctgcgccgtgaggctcctaccggaaagctta
# caatgcctgcttatccatatgcttctcaaatcatgaatcctgctattggtactgattatggattacccagagtttcagcaaagctcccgaaagttttt
# ccgggaacataccctcgcctccagcagtcattattgcctagacaaggtgagcttcgttttaattag]
# protein sequence = [MLYVSKLPVGTSSGAMHALFSSYGKVKDVWMLSPDNSAIVSYESLGSAIIARDALHNRAVFENHGPIQVILARPTSSF
# ENSSPASSTVSFAQPKEPVLRSHSTAAANFLLKNRLDLLEIAKQFEMKINLETVESMIASAIEKSQVATEIRPSLETLRSRQFEASKLREIRKNIDSG
# FYTQEEIEVIATSMLDDVAELSSDYLGNTVIQKFFEYCSDPVKEAMLERIAPYLAAIGIHKNGTWAAQKIIDVASTDFQMELIVAHLRPYAALLYFDQ
# FGNYVAQCCLHFRYPNNCFLFETMARHCCEIGQSRFGARAIRACLENEHATFEQQALVVAAIIINSHLLAINTNGMLLLTWLLDNSFFKNRHRLLAIH
# LAAHLHTTCTHKLASTLIFKLINNKQEPESRNLLLKNIFFSENDSVLTYILQDQAVGPSFVHKVITYPSIGHEYLTQFHMVIKRVLNNLHVQPTPLYY
# RLMEEVGMTSKSLSPALSGISMTAPSLDSASSRLTRDFGSLTLSPSNGLLNGVPPSIDATPAYSAYQPAAAPTAGLGNSNGAASRKSNLLLQTPRNEN
# AKSGSSGLDTSSLVNPTLAKSASLSGGSLLNPVSPLLRREAPTGKLTMPAYPYASQIMNPAIGTDYGLPRVSAKLPKVFPGTYPRLQQSLLPRQGELR
# FN]
# end gene g71
###
# start gene g72
tig00000002_pilon_x4	AUGUSTUS	gene	132843	134102	.	-	.	g72
tig00000002_pilon_x4	AUGUSTUS	transcript	132843	134102	1	-	.	g72.t1
tig00000002_pilon_x4	AUGUSTUS	stop_codon	132843	132845	.	-	0	transcript_id "g72.t1"; gene_id "g72";
tig00000002_pilon_x4	AUGUSTUS	single	132843	134102	1	-	0	transcript_id "g72.t1"; gene_id "g72";
tig00000002_pilon_x4	AUGUSTUS	CDS	132846	134102	1	-	0	transcript_id "g72.t1"; gene_id "g72";
tig00000002_pilon_x4	AUGUSTUS	start_codon	134100	134102	.	-	0	transcript_id "g72.t1"; gene_id "g72";
# coding sequence = [atgtttcgttatttgaagccttctattttgaatacttctctccgatgtgggcaacgcttctattccaagctccctcctg
# ttaccaactatgaacgtattttacccaagcaaactccctttcctacaccacaaactacgaacgacattgctacccttactatccgtaacggtcccatt
# ttccatggaacttcttttggtgccaaccgtaacatctctggtgaagctgtctttaccacttctcctgtcggatatgtcgaatctatgaccgatccttc
# ctacaaacaacagattttggtctttactcaaccattgattggcaattatggtgttccaagtggttcgaagcgtgatgaacacggtcttcttcgccact
# ttgaatctccacacattcaatgtgctggtgtagttgtaaacgactatgctaccaagtactctcactggactgctgttgaatctcttggtgaatggtgt
# gcccgtgaaggtgttgctgccatttctggcgtagatacccgtgctatcgttactttcttgcgtgaacaaggtagtagtcttgctaaaatcagcatcgg
# tgaagaatacgatgctaatgacgatgaagctttcgctgatcccagtgccgtcaatttggttagtcaagtttctactcgtgagcctttcttcattagcg
# gtggtgacggaatgttgaatgttgccgttattgactgtggtgtcaaggaaaacattctccgttcccttgtcagtcgtggtgctagtgttaccgttttc
# ccctatgattaccctatccaaaacattgctagcaactacgatggtgttttcttaaccaatggccctggtgaccctactcaccttaccaagactgtcag
# caatcttcgtcaattaatgaacacctacaatggacctattatgggtatttgcatgggtcaccaagtccttgcattggccgctggtgctaagactatta
# agctcaagtacggaaaccgtggtcataacattcctgctttcgatattgctagtggtaactgccacattacttcccaaaaccatggttatgccgttgat
# atcgcatcccttcctgcagattggaagtctacatgggttaatttaaatgaccaatctaatgaaggtatttcccatactactcgccctatttcttctgt
# tcaattccatcctgaagctcgtggtggtcctatggatacccactacctctttgataactatatgcaagaggcggttaaataccagaaatcacgtttgc
# cttaa]
# protein sequence = [MFRYLKPSILNTSLRCGQRFYSKLPPVTNYERILPKQTPFPTPQTTNDIATLTIRNGPIFHGTSFGANRNISGEAVFT
# TSPVGYVESMTDPSYKQQILVFTQPLIGNYGVPSGSKRDEHGLLRHFESPHIQCAGVVVNDYATKYSHWTAVESLGEWCAREGVAAISGVDTRAIVTF
# LREQGSSLAKISIGEEYDANDDEAFADPSAVNLVSQVSTREPFFISGGDGMLNVAVIDCGVKENILRSLVSRGASVTVFPYDYPIQNIASNYDGVFLT
# NGPGDPTHLTKTVSNLRQLMNTYNGPIMGICMGHQVLALAAGAKTIKLKYGNRGHNIPAFDIASGNCHITSQNHGYAVDIASLPADWKSTWVNLNDQS
# NEGISHTTRPISSVQFHPEARGGPMDTHYLFDNYMQEAVKYQKSRLP]
# end gene g72
###
# start gene g73
tig00000002_pilon_x4	AUGUSTUS	gene	133059	134003	0.5	+	.	g73
tig00000002_pilon_x4	AUGUSTUS	transcript	133059	134003	0.5	+	.	g73.t1
tig00000002_pilon_x4	AUGUSTUS	start_codon	133059	133061	.	+	0	transcript_id "g73.t1"; gene_id "g73";
tig00000002_pilon_x4	AUGUSTUS	initial	133059	133211	0.7	+	0	transcript_id "g73.t1"; gene_id "g73";
tig00000002_pilon_x4	AUGUSTUS	internal	133247	133251	0.65	+	0	transcript_id "g73.t1"; gene_id "g73";
tig00000002_pilon_x4	AUGUSTUS	terminal	133325	134003	0.58	+	1	transcript_id "g73.t1"; gene_id "g73";
tig00000002_pilon_x4	AUGUSTUS	intron	133212	133246	0.65	+	.	transcript_id "g73.t1"; gene_id "g73";
tig00000002_pilon_x4	AUGUSTUS	intron	133252	133324	0.53	+	.	transcript_id "g73.t1"; gene_id "g73";
tig00000002_pilon_x4	AUGUSTUS	CDS	133059	133211	0.7	+	0	transcript_id "g73.t1"; gene_id "g73";
tig00000002_pilon_x4	AUGUSTUS	CDS	133247	133251	0.65	+	0	transcript_id "g73.t1"; gene_id "g73";
tig00000002_pilon_x4	AUGUSTUS	CDS	133325	134000	0.58	+	1	transcript_id "g73.t1"; gene_id "g73";
tig00000002_pilon_x4	AUGUSTUS	stop_codon	134001	134003	.	+	0	transcript_id "g73.t1"; gene_id "g73";
# coding sequence = [atggttttgggaagtaatgtggcagttaccactagcaatatcgaaagcaggaatgttatgaccacggtttccgtacttg
# agcttaatagtcttagcaccagcggccaatgcaaggacttggtgacccatgcaaatacccataataggtccatttcttgggtaatcataggggaaaac
# ggtaacactagcaccacgactgacaagggaacggagaatgttttccttgacaccacagtcaataacggcaacattcaacattccgtcaccaccgctaa
# tgaagaaaggctcacgagtagaaacttgactaaccaaattgacggcactgggatcagcgaaagcttcatcgtcattagcatcgtattcttcaccgatg
# ctgattttagcaagactactaccttgttcacgcaagaaagtaacgatagcacgggtatctacgccagaaatggcagcaacaccttcacgggcacacca
# ttcaccaagagattcaacagcagtccagtgagagtacttggtagcatagtcgtttacaactacaccagcacattgaatgtgtggagattcaaagtggc
# gaagaagaccgtgttcatcacgcttcgaaccacttggaacaccataattgccaatcaatggttgagtaaagaccaaaatctgttgtttgtaggaagga
# tcggtcatagattcgacatatccgacaggagaagtggtaaagacagcttcaccagagatgttacggttggcaccaaaagaagttccatggaaaatggg
# accgttacggatagtaagggtagcaatgtcgttcgtagtttgtggtgtaggaaagggagtttgcttgggtaa]
# protein sequence = [MVLGSNVAVTTSNIESRNVMTTVSVLELNSLSTSGQCKDLVTHANTHNRSISWVIIGENGNTSTTTDKGTENVFLDTT
# VNNGNIQHSVTTANEERLTSRNLTNQIDGTGISESFIVISIVFFTDADFSKTTTLFTQESNDSTGIYARNGSNTFTGTPFTKRFNSSPVRVLGSIVVY
# NYTSTLNVWRFKVAKKTVFITLRTTWNTIIANQWLSKDQNLLFVGRIGHRFDISDRRSGKDSFTRDVTVGTKRSSMENGTVTDSKGSNVVRSLWCRKG
# SLLG]
# end gene g73
###
# start gene g74
tig00000002_pilon_x4	AUGUSTUS	gene	135168	136329	.	-	.	g74
tig00000002_pilon_x4	AUGUSTUS	transcript	135168	136278	0.59	-	.	g74.t1
tig00000002_pilon_x4	AUGUSTUS	stop_codon	135168	135170	.	-	0	transcript_id "g74.t1"; gene_id "g74";
tig00000002_pilon_x4	AUGUSTUS	terminal	135168	136076	0.99	-	0	transcript_id "g74.t1"; gene_id "g74";
tig00000002_pilon_x4	AUGUSTUS	initial	136222	136278	0.6	-	0	transcript_id "g74.t1"; gene_id "g74";
tig00000002_pilon_x4	AUGUSTUS	intron	136077	136221	0.95	-	.	transcript_id "g74.t1"; gene_id "g74";
tig00000002_pilon_x4	AUGUSTUS	CDS	135171	136076	0.99	-	0	transcript_id "g74.t1"; gene_id "g74";
tig00000002_pilon_x4	AUGUSTUS	CDS	136222	136278	0.6	-	0	transcript_id "g74.t1"; gene_id "g74";
tig00000002_pilon_x4	AUGUSTUS	start_codon	136276	136278	.	-	0	transcript_id "g74.t1"; gene_id "g74";
# coding sequence = [atgtttatttcaattgcgctcagttcttgtcttttggggctcatttttggaatttttatttacacctatttaactcgat
# cacattccccaagaaagcaaatcgagggtgagaatcgctgtgtatatatagaggatggtcgtaaagaatacaaaacattgaagaagaactgtgatgat
# gagcaaatacgacttactgtggttgtccctgcatacaatgaatcggatagaatagttgatatgctgaaagaaacggtagatcatttggagaaacgcta
# tcgaacttttgggaatcgaggaaagcgtctatgggaggttcttgtagttgatgatgaaagtacggactcaaccgtggattcagtgttacagttctctg
# gttcccttaatttgggagatcatgtccgtgtttgttccttgaagaaaaatcgaggaaaaggaggtgcagttacttggggtatgcttcatgctcgtgga
# cagtatgctatatttgcagacgctgatggtgcatccaagttttctgatattgaactcctatttgaacacatgcccaaaaatgctactgggggtgttgt
# cattggctctcgtgctcacatggtaaacacagaagcagttgttaagcgttcatttatacgtaattttttgatgcattcttttcacaagctgttgcaag
# ttctgggagttcgtgaaatcggcgatacacaatgtggcttcaaattgttttcacgctttgcgtatcgaaacatatattctcgaatgcatgttgaaggt
# tggatttttgacattgaagttttaactcttgctcgttttcttcgattgccaatttacgaaattcccattacttggcatgaagtcggtggtagcaaaat
# gactttattaaaagatagtattcgtatggccatcgatctactagtcatccgattgaattattcctttggcatttggcaacaaccaaagccaaagtccg
# cctaa]
# protein sequence = [MFISIALSSCLLGLIFGIFIYTYLTRSHSPRKQIEGENRCVYIEDGRKEYKTLKKNCDDEQIRLTVVVPAYNESDRIV
# DMLKETVDHLEKRYRTFGNRGKRLWEVLVVDDESTDSTVDSVLQFSGSLNLGDHVRVCSLKKNRGKGGAVTWGMLHARGQYAIFADADGASKFSDIEL
# LFEHMPKNATGGVVIGSRAHMVNTEAVVKRSFIRNFLMHSFHKLLQVLGVREIGDTQCGFKLFSRFAYRNIYSRMHVEGWIFDIEVLTLARFLRLPIY
# EIPITWHEVGGSKMTLLKDSIRMAIDLLVIRLNYSFGIWQQPKPKSA]
tig00000002_pilon_x4	AUGUSTUS	transcript	135168	136329	0.35	-	.	g74.t2
tig00000002_pilon_x4	AUGUSTUS	stop_codon	135168	135170	.	-	0	transcript_id "g74.t2"; gene_id "g74";
tig00000002_pilon_x4	AUGUSTUS	terminal	135168	136076	0.99	-	0	transcript_id "g74.t2"; gene_id "g74";
tig00000002_pilon_x4	AUGUSTUS	initial	136222	136329	0.35	-	0	transcript_id "g74.t2"; gene_id "g74";
tig00000002_pilon_x4	AUGUSTUS	intron	136077	136221	0.95	-	.	transcript_id "g74.t2"; gene_id "g74";
tig00000002_pilon_x4	AUGUSTUS	CDS	135171	136076	0.99	-	0	transcript_id "g74.t2"; gene_id "g74";
tig00000002_pilon_x4	AUGUSTUS	CDS	136222	136329	0.35	-	0	transcript_id "g74.t2"; gene_id "g74";
tig00000002_pilon_x4	AUGUSTUS	start_codon	136327	136329	.	-	0	transcript_id "g74.t2"; gene_id "g74";
# coding sequence = [atgctttcttttaaaatatcaaagcccttctttaaagaaggtcccaccaacatgtttatttcaattgcgctcagttctt
# gtcttttggggctcatttttggaatttttatttacacctatttaactcgatcacattccccaagaaagcaaatcgagggtgagaatcgctgtgtatat
# atagaggatggtcgtaaagaatacaaaacattgaagaagaactgtgatgatgagcaaatacgacttactgtggttgtccctgcatacaatgaatcgga
# tagaatagttgatatgctgaaagaaacggtagatcatttggagaaacgctatcgaacttttgggaatcgaggaaagcgtctatgggaggttcttgtag
# ttgatgatgaaagtacggactcaaccgtggattcagtgttacagttctctggttcccttaatttgggagatcatgtccgtgtttgttccttgaagaaa
# aatcgaggaaaaggaggtgcagttacttggggtatgcttcatgctcgtggacagtatgctatatttgcagacgctgatggtgcatccaagttttctga
# tattgaactcctatttgaacacatgcccaaaaatgctactgggggtgttgtcattggctctcgtgctcacatggtaaacacagaagcagttgttaagc
# gttcatttatacgtaattttttgatgcattcttttcacaagctgttgcaagttctgggagttcgtgaaatcggcgatacacaatgtggcttcaaattg
# ttttcacgctttgcgtatcgaaacatatattctcgaatgcatgttgaaggttggatttttgacattgaagttttaactcttgctcgttttcttcgatt
# gccaatttacgaaattcccattacttggcatgaagtcggtggtagcaaaatgactttattaaaagatagtattcgtatggccatcgatctactagtca
# tccgattgaattattcctttggcatttggcaacaaccaaagccaaagtccgcctaa]
# protein sequence = [MLSFKISKPFFKEGPTNMFISIALSSCLLGLIFGIFIYTYLTRSHSPRKQIEGENRCVYIEDGRKEYKTLKKNCDDEQ
# IRLTVVVPAYNESDRIVDMLKETVDHLEKRYRTFGNRGKRLWEVLVVDDESTDSTVDSVLQFSGSLNLGDHVRVCSLKKNRGKGGAVTWGMLHARGQY
# AIFADADGASKFSDIELLFEHMPKNATGGVVIGSRAHMVNTEAVVKRSFIRNFLMHSFHKLLQVLGVREIGDTQCGFKLFSRFAYRNIYSRMHVEGWI
# FDIEVLTLARFLRLPIYEIPITWHEVGGSKMTLLKDSIRMAIDLLVIRLNYSFGIWQQPKPKSA]
# end gene g74
###
# start gene g75
tig00000002_pilon_x4	AUGUSTUS	gene	137031	138485	0.62	+	.	g75
tig00000002_pilon_x4	AUGUSTUS	transcript	137031	138485	0.62	+	.	g75.t1
tig00000002_pilon_x4	AUGUSTUS	start_codon	137031	137033	.	+	0	transcript_id "g75.t1"; gene_id "g75";
tig00000002_pilon_x4	AUGUSTUS	single	137031	138485	0.62	+	0	transcript_id "g75.t1"; gene_id "g75";
tig00000002_pilon_x4	AUGUSTUS	CDS	137031	138482	0.62	+	0	transcript_id "g75.t1"; gene_id "g75";
tig00000002_pilon_x4	AUGUSTUS	stop_codon	138483	138485	.	+	0	transcript_id "g75.t1"; gene_id "g75";
# coding sequence = [atggactctcgatcgttagttgactccatttattttgtggattccactcacccatctcaacaagaaaacaaatttattg
# gtttcattccagatcaaaggattgcaatagttccagagtttaccttagagtgtggagaagttttatacgatgtacctgtggctttcaaaacatgggga
# gcattgaataaagacaggaacaattgccttcttctctgtcatgctctcagtggctctgctgacgcagcagattggtggggtcctatgcttggcccagg
# ccgtgcttttgaccctacccacttcttcatcgtctgtctcaattctctaggaagtccttacggaagtgcttctccagtcacctggaattctgaaacca
# agtcaatttatggccccgaatttcctttgacaaccgtccgcgatgacgttgctctccataagctggtattgcagcgtcttggcattgagcaagttgcc
# atggcggttggtgggtctatggggggtatgctagttttggaatgggcctttgataccaactatgttcgctctattgttcctatttcaacgtcattgag
# acattcagcttggtgtattagctggtcagaagctcaacgccaaagtatttattctgatccgaaatttaatgacggattttatgatttggatgaccagc
# cattgagtggcctaggtgctgcgcgtatgtctgcgttgctaacctatcgttcaaagtgttcgtttgaacgtcgtttcgctcgtaagttaccagactgt
# aatcgtcatccttatcctgatcgtgtccctagtccgatgactcctggagatgctaactgggttgttcacaacgagggtaattgtaatcgtcgtgagcg
# tccatctaaatctgggggatcttcccctgaatcattgaataacggagtttataaggtgccttctactccatcgttgtctcagagtacagaaagtgttt
# caggtacgcaaagtccttcattgcgtcgtcccgcgaacacctacttttctgctcaatcttacctgcggtatcaagcaaagaagtttgtgggtagattc
# gatgccaattgctatattgcgattacaaagaagcttgatactcatgacgttagtcgggaccgtggatcagaagatcccatggaagttatgaaacacct
# tacgttacccgttttggtgttgggaattgaaagcgatggactgttcacttatgatgaacaagtagagattgcttcctgttttccgaatggcagtttag
# aaacaatcatttcagccgagggccacgatggttttttacttgagtttacacaagtcaactcttatattcaaaagtttcaagcagaacatctcgctgac
# attatgtcacagaaaaacgcttcagctgagttggaaatggagtctcttaatgcccaacgcgaaagtgtttttggtgaaatggaagatattacttcctg
# gtaa]
# protein sequence = [MDSRSLVDSIYFVDSTHPSQQENKFIGFIPDQRIAIVPEFTLECGEVLYDVPVAFKTWGALNKDRNNCLLLCHALSGS
# ADAADWWGPMLGPGRAFDPTHFFIVCLNSLGSPYGSASPVTWNSETKSIYGPEFPLTTVRDDVALHKLVLQRLGIEQVAMAVGGSMGGMLVLEWAFDT
# NYVRSIVPISTSLRHSAWCISWSEAQRQSIYSDPKFNDGFYDLDDQPLSGLGAARMSALLTYRSKCSFERRFARKLPDCNRHPYPDRVPSPMTPGDAN
# WVVHNEGNCNRRERPSKSGGSSPESLNNGVYKVPSTPSLSQSTESVSGTQSPSLRRPANTYFSAQSYLRYQAKKFVGRFDANCYIAITKKLDTHDVSR
# DRGSEDPMEVMKHLTLPVLVLGIESDGLFTYDEQVEIASCFPNGSLETIISAEGHDGFLLEFTQVNSYIQKFQAEHLADIMSQKNASAELEMESLNAQ
# RESVFGEMEDITSW]
# end gene g75
###
# start gene g76
tig00000002_pilon_x4	AUGUSTUS	gene	139684	140898	0.99	+	.	g76
tig00000002_pilon_x4	AUGUSTUS	transcript	139684	140898	0.99	+	.	g76.t1
tig00000002_pilon_x4	AUGUSTUS	start_codon	139684	139686	.	+	0	transcript_id "g76.t1"; gene_id "g76";
tig00000002_pilon_x4	AUGUSTUS	single	139684	140898	0.99	+	0	transcript_id "g76.t1"; gene_id "g76";
tig00000002_pilon_x4	AUGUSTUS	CDS	139684	140895	0.99	+	0	transcript_id "g76.t1"; gene_id "g76";
tig00000002_pilon_x4	AUGUSTUS	stop_codon	140896	140898	.	+	0	transcript_id "g76.t1"; gene_id "g76";
# coding sequence = [atgtctttccgtaactcatctagaatggccatgaaggccctccgtactatcggaagccgtcgtctggctactcgcaaca
# tctctgttatgtcccgtaacattgctgcctctaccacccgttttgcacctcgcatgactgcccctatggttcaaacccgtggtatgcgtgttatggat
# tttgctggcactaaggaaaacgtctgggagcgtaatgactggcctcgtgaaaaattggtcgactacttcaagaacgacacccttgcaatcatcggtta
# cggttctcaaggacacggtcaaggtttgaacgcccgtgatcaaggcttaaatgttgtggttggtgttcgtaaggatggtgcttcttggaagcaagcca
# tcgaggacggttgggttcctggtaagactttgttccccgtcgaagaagctatttccaagggtactatcatcatgaaccttttgtctgatgccgcccaa
# acggaaacctggcccaagattgcccctcacatcaccaagggcaagactttgtacttctctcacggtttctccgtcatcttcaaggaccaaacaaacat
# ccaccctcccaaggatgttgatgttatccttgtcgcccccaagggatctggccgtaccgtccgtaccctcttcaaggaaggtcgtggtatcaactctt
# ccttcgccgtttaccaggatgtcactggtaaggctcaagaaaaggccattggtttggccgttgccgttggttctggcttcatctaccaaactaccttc
# aagaaggaagtcgtttccgatttggtcggtgaacgcggttgccttatgggtggtatcaacggtctcttcttggctcaataccaagttttgcgtgaacg
# tggtcactctcctgccgaagccttcaacgagaccgttgaagaggctacccaatctctttaccccttgattggtaagtacggtcttgactacatgttcg
# ctgcctgctccaccactgctcgtcgtggtgccatcgactggaccagccgcttccgtgacgccaacaagcaggttcttaacgatttgtatgacaatgtc
# gagaacggtaacgaagctaagcgttctttggcttacaactctgctcccaactaccgtgaactttacgacaaggagcttgaagaaatccgcaacttgga
# aatctggagagctggtgagaccgttcgttctctccgtcctgaagtcaacaagcattaa]
# protein sequence = [MSFRNSSRMAMKALRTIGSRRLATRNISVMSRNIAASTTRFAPRMTAPMVQTRGMRVMDFAGTKENVWERNDWPREKL
# VDYFKNDTLAIIGYGSQGHGQGLNARDQGLNVVVGVRKDGASWKQAIEDGWVPGKTLFPVEEAISKGTIIMNLLSDAAQTETWPKIAPHITKGKTLYF
# SHGFSVIFKDQTNIHPPKDVDVILVAPKGSGRTVRTLFKEGRGINSSFAVYQDVTGKAQEKAIGLAVAVGSGFIYQTTFKKEVVSDLVGERGCLMGGI
# NGLFLAQYQVLRERGHSPAEAFNETVEEATQSLYPLIGKYGLDYMFAACSTTARRGAIDWTSRFRDANKQVLNDLYDNVENGNEAKRSLAYNSAPNYR
# ELYDKELEEIRNLEIWRAGETVRSLRPEVNKH]
# end gene g76
###
# start gene g77
tig00000002_pilon_x4	AUGUSTUS	gene	140005	140895	.	-	.	g77
tig00000002_pilon_x4	AUGUSTUS	transcript	140005	140895	0.95	-	.	g77.t1
tig00000002_pilon_x4	AUGUSTUS	stop_codon	140005	140007	.	-	0	transcript_id "g77.t1"; gene_id "g77";
tig00000002_pilon_x4	AUGUSTUS	single	140005	140895	0.95	-	0	transcript_id "g77.t1"; gene_id "g77";
tig00000002_pilon_x4	AUGUSTUS	CDS	140008	140895	0.95	-	0	transcript_id "g77.t1"; gene_id "g77";
tig00000002_pilon_x4	AUGUSTUS	start_codon	140893	140895	.	-	0	transcript_id "g77.t1"; gene_id "g77";
# coding sequence = [atgcttgttgacttcaggacggagagaacgaacggtctcaccagctctccagatttccaagttgcggatttcttcaagc
# tccttgtcgtaaagttcacggtagttgggagcagagttgtaagccaaagaacgcttagcttcgttaccgttctcgacattgtcatacaaatcgttaag
# aacctgcttgttggcgtcacggaagcggctggtccagtcgatggcaccacgacgagcagtggtggagcaggcagcgaacatgtagtcaagaccgtact
# taccaatcaaggggtaaagagattgggtagcctcttcaacggtctcgttgaaggcttcggcaggagagtgaccacgttcacgcaaaacttggtattga
# gccaagaagagaccgttgataccacccataaggcaaccgcgttcaccgaccaaatcggaaacgacttccttcttgaaggtagtttggtagatgaagcc
# agaaccaacggcaacggccaaaccaatggccttttcttgagccttaccagtgacatcctggtaaacggcgaaggaagagttgataccacgaccttcct
# tgaagagggtacggacggtacggccagatcccttgggggcgacaaggataacatcaacatccttgggagggtggatgtttgtttggtccttgaagatg
# acggagaaaccgtgagagaagtacaaagtcttgcccttggtgatgtgaggggcaatcttgggccaggtttccgtttgggcggcatcagacaaaaggtt
# catgatgatagtacccttggaaatagcttcttcgacggggaacaaagtcttaccaggaacccaaccgtcctcgatggcttgcttccaagaagcaccat
# ccttacgaacaccaaccacaacatttaa]
# protein sequence = [MLVDFRTERTNGLTSSPDFQVADFFKLLVVKFTVVGSRVVSQRTLSFVTVLDIVIQIVKNLLVGVTEAAGPVDGTTTS
# SGGAGSEHVVKTVLTNQGVKRLGSLFNGLVEGFGRRVTTFTQNLVLSQEETVDTTHKATAFTDQIGNDFLLEGSLVDEARTNGNGQTNGLFLSLTSDI
# LVNGEGRVDTTTFLEEGTDGTARSLGGDKDNINILGRVDVCLVLEDDGETVREVQSLALGDVRGNLGPGFRLGGIRQKVHDDSTLGNSFFDGEQSLTR
# NPTVLDGLLPRSTILTNTNHNI]
# end gene g77
###
# start gene g78
tig00000002_pilon_x4	AUGUSTUS	gene	141236	142357	0.88	+	.	g78
tig00000002_pilon_x4	AUGUSTUS	transcript	141236	142357	0.65	+	.	g78.t1
tig00000002_pilon_x4	AUGUSTUS	start_codon	141236	141238	.	+	0	transcript_id "g78.t1"; gene_id "g78";
tig00000002_pilon_x4	AUGUSTUS	initial	141236	141553	0.75	+	0	transcript_id "g78.t1"; gene_id "g78";
tig00000002_pilon_x4	AUGUSTUS	internal	141624	141824	1	+	0	transcript_id "g78.t1"; gene_id "g78";
tig00000002_pilon_x4	AUGUSTUS	internal	141868	142141	0.95	+	0	transcript_id "g78.t1"; gene_id "g78";
tig00000002_pilon_x4	AUGUSTUS	terminal	142191	142357	0.92	+	2	transcript_id "g78.t1"; gene_id "g78";
tig00000002_pilon_x4	AUGUSTUS	intron	141554	141623	1	+	.	transcript_id "g78.t1"; gene_id "g78";
tig00000002_pilon_x4	AUGUSTUS	intron	141825	141867	0.96	+	.	transcript_id "g78.t1"; gene_id "g78";
tig00000002_pilon_x4	AUGUSTUS	intron	142142	142190	0.92	+	.	transcript_id "g78.t1"; gene_id "g78";
tig00000002_pilon_x4	AUGUSTUS	CDS	141236	141553	0.75	+	0	transcript_id "g78.t1"; gene_id "g78";
tig00000002_pilon_x4	AUGUSTUS	CDS	141624	141824	1	+	0	transcript_id "g78.t1"; gene_id "g78";
tig00000002_pilon_x4	AUGUSTUS	CDS	141868	142141	0.95	+	0	transcript_id "g78.t1"; gene_id "g78";
tig00000002_pilon_x4	AUGUSTUS	CDS	142191	142354	0.92	+	2	transcript_id "g78.t1"; gene_id "g78";
tig00000002_pilon_x4	AUGUSTUS	stop_codon	142355	142357	.	+	0	transcript_id "g78.t1"; gene_id "g78";
# coding sequence = [atgtcaatgtccatttgccagttgggtactttcacaaagaccttaaaacactcgtcttttcttttgcagcctcatgttt
# tctttttgagaagtaagtctactttccaaagacctattgtacatgattatatatatggtgatcatccggtaaagaatgctcttcaggccggaaaacga
# agctttgattgtttatttgctcaatcctcgaagcagctaagtgaataccaaatgctattgaatgcattaaagctgaatgttccttgtcgcctttccaa
# caaacatgaactgaatgaattgacggattcacgtcctcacaacggcatcgttttaaaggcttcaacgttggaacctccaatcatatctgagatcgaca
# atgtagcacaggcacatcttttgagttcatccgctgaaaaggaagttccttcacttgatgcaaccttacagccatctcctcctttgtatatttattgt
# gacggtatatcagacccacaaaatttgggtgccataattcgaagttcttattttctaggtgtccagggaattcttttgtcgaaaaagcacaactcagt
# tttatcaccggtcgtcagtaaagcatctgctggtgcgctagagttgatgaatatctaccggattcaaaatcctattcagtttttaaaagactgtagtc
# taaaaaattggaaagtgtttgctactgccccaatgggaagcatgtcaaatgcaaatcaaacttccctgcttactatgcctgagagcctggcagcgaag
# ccaaagatcgttgtttttggaggagaacatggattaaggacaaatatgattagacaatgcgaatacgttataacactgccatatggagatcaatatgt
# agactcgttgaacgtttctgtcgctgcagggatcattttacattctctgaaagattactccttaaaaattacagaaaacaatgaatcgaaactttaa]
# protein sequence = [MSMSICQLGTFTKTLKHSSFLLQPHVFFLRSKSTFQRPIVHDYIYGDHPVKNALQAGKRSFDCLFAQSSKQLSEYQML
# LNALKLNVPCRLSNKHELNELTDSRPHNGIVLKASTLEPPIISEIDNVAQAHLLSSSAEKEVPSLDATLQPSPPLYIYCDGISDPQNLGAIIRSSYFL
# GVQGILLSKKHNSVLSPVVSKASAGALELMNIYRIQNPIQFLKDCSLKNWKVFATAPMGSMSNANQTSLLTMPESLAAKPKIVVFGGEHGLRTNMIRQ
# CEYVITLPYGDQYVDSLNVSVAAGIILHSLKDYSLKITENNESKL]
tig00000002_pilon_x4	AUGUSTUS	transcript	141242	142357	0.23	+	.	g78.t2
tig00000002_pilon_x4	AUGUSTUS	start_codon	141242	141244	.	+	0	transcript_id "g78.t2"; gene_id "g78";
tig00000002_pilon_x4	AUGUSTUS	initial	141242	141553	0.25	+	0	transcript_id "g78.t2"; gene_id "g78";
tig00000002_pilon_x4	AUGUSTUS	internal	141624	141824	1	+	0	transcript_id "g78.t2"; gene_id "g78";
tig00000002_pilon_x4	AUGUSTUS	internal	141868	142141	0.95	+	0	transcript_id "g78.t2"; gene_id "g78";
tig00000002_pilon_x4	AUGUSTUS	terminal	142191	142357	0.92	+	2	transcript_id "g78.t2"; gene_id "g78";
tig00000002_pilon_x4	AUGUSTUS	intron	141554	141623	1	+	.	transcript_id "g78.t2"; gene_id "g78";
tig00000002_pilon_x4	AUGUSTUS	intron	141825	141867	0.96	+	.	transcript_id "g78.t2"; gene_id "g78";
tig00000002_pilon_x4	AUGUSTUS	intron	142142	142190	0.92	+	.	transcript_id "g78.t2"; gene_id "g78";
tig00000002_pilon_x4	AUGUSTUS	CDS	141242	141553	0.25	+	0	transcript_id "g78.t2"; gene_id "g78";
tig00000002_pilon_x4	AUGUSTUS	CDS	141624	141824	1	+	0	transcript_id "g78.t2"; gene_id "g78";
tig00000002_pilon_x4	AUGUSTUS	CDS	141868	142141	0.95	+	0	transcript_id "g78.t2"; gene_id "g78";
tig00000002_pilon_x4	AUGUSTUS	CDS	142191	142354	0.92	+	2	transcript_id "g78.t2"; gene_id "g78";
tig00000002_pilon_x4	AUGUSTUS	stop_codon	142355	142357	.	+	0	transcript_id "g78.t2"; gene_id "g78";
# coding sequence = [atgtccatttgccagttgggtactttcacaaagaccttaaaacactcgtcttttcttttgcagcctcatgttttctttt
# tgagaagtaagtctactttccaaagacctattgtacatgattatatatatggtgatcatccggtaaagaatgctcttcaggccggaaaacgaagcttt
# gattgtttatttgctcaatcctcgaagcagctaagtgaataccaaatgctattgaatgcattaaagctgaatgttccttgtcgcctttccaacaaaca
# tgaactgaatgaattgacggattcacgtcctcacaacggcatcgttttaaaggcttcaacgttggaacctccaatcatatctgagatcgacaatgtag
# cacaggcacatcttttgagttcatccgctgaaaaggaagttccttcacttgatgcaaccttacagccatctcctcctttgtatatttattgtgacggt
# atatcagacccacaaaatttgggtgccataattcgaagttcttattttctaggtgtccagggaattcttttgtcgaaaaagcacaactcagttttatc
# accggtcgtcagtaaagcatctgctggtgcgctagagttgatgaatatctaccggattcaaaatcctattcagtttttaaaagactgtagtctaaaaa
# attggaaagtgtttgctactgccccaatgggaagcatgtcaaatgcaaatcaaacttccctgcttactatgcctgagagcctggcagcgaagccaaag
# atcgttgtttttggaggagaacatggattaaggacaaatatgattagacaatgcgaatacgttataacactgccatatggagatcaatatgtagactc
# gttgaacgtttctgtcgctgcagggatcattttacattctctgaaagattactccttaaaaattacagaaaacaatgaatcgaaactttaa]
# protein sequence = [MSICQLGTFTKTLKHSSFLLQPHVFFLRSKSTFQRPIVHDYIYGDHPVKNALQAGKRSFDCLFAQSSKQLSEYQMLLN
# ALKLNVPCRLSNKHELNELTDSRPHNGIVLKASTLEPPIISEIDNVAQAHLLSSSAEKEVPSLDATLQPSPPLYIYCDGISDPQNLGAIIRSSYFLGV
# QGILLSKKHNSVLSPVVSKASAGALELMNIYRIQNPIQFLKDCSLKNWKVFATAPMGSMSNANQTSLLTMPESLAAKPKIVVFGGEHGLRTNMIRQCE
# YVITLPYGDQYVDSLNVSVAAGIILHSLKDYSLKITENNESKL]
# end gene g78
###
# start gene g79
tig00000002_pilon_x4	AUGUSTUS	gene	142500	143816	.	-	.	g79
tig00000002_pilon_x4	AUGUSTUS	transcript	142500	143816	0.78	-	.	g79.t1
tig00000002_pilon_x4	AUGUSTUS	stop_codon	142500	142502	.	-	0	transcript_id "g79.t1"; gene_id "g79";
tig00000002_pilon_x4	AUGUSTUS	terminal	142500	143511	0.78	-	1	transcript_id "g79.t1"; gene_id "g79";
tig00000002_pilon_x4	AUGUSTUS	internal	143590	143654	1	-	0	transcript_id "g79.t1"; gene_id "g79";
tig00000002_pilon_x4	AUGUSTUS	internal	143719	143749	1	-	1	transcript_id "g79.t1"; gene_id "g79";
tig00000002_pilon_x4	AUGUSTUS	initial	143806	143816	1	-	0	transcript_id "g79.t1"; gene_id "g79";
tig00000002_pilon_x4	AUGUSTUS	intron	143512	143589	0.82	-	.	transcript_id "g79.t1"; gene_id "g79";
tig00000002_pilon_x4	AUGUSTUS	intron	143655	143718	1	-	.	transcript_id "g79.t1"; gene_id "g79";
tig00000002_pilon_x4	AUGUSTUS	intron	143750	143805	1	-	.	transcript_id "g79.t1"; gene_id "g79";
tig00000002_pilon_x4	AUGUSTUS	CDS	142503	143511	0.78	-	1	transcript_id "g79.t1"; gene_id "g79";
tig00000002_pilon_x4	AUGUSTUS	CDS	143590	143654	1	-	0	transcript_id "g79.t1"; gene_id "g79";
tig00000002_pilon_x4	AUGUSTUS	CDS	143719	143749	1	-	1	transcript_id "g79.t1"; gene_id "g79";
tig00000002_pilon_x4	AUGUSTUS	CDS	143806	143816	1	-	0	transcript_id "g79.t1"; gene_id "g79";
tig00000002_pilon_x4	AUGUSTUS	start_codon	143814	143816	.	-	0	transcript_id "g79.t1"; gene_id "g79";
# coding sequence = [atggaagaagcacttaccaatcagacagtttgcattgacaatggatcaggattcctcaaagcaggattttcgggagacg
# acgttccccaatgctttttttctaacgtcatcggaaggacaaagcatacgcgtgtaatgcctagtcacctccagcaagatacgtatattggttccaaa
# gtgcaggagcttcgaggattgttaaaacttgaataccctgttcagcgtggtctcgtaaaaaactggtgtgatatggaaaaaatttggtcttgggttta
# ttcaaatgaacttcaaactctacccgaagatcatccagtgctattagcagaacccccgttcaataatgcaaaaaataaagagagaatggctgagattt
# tttttgaaacttttaacgtcccagcactcaacttttccctgcagcctgttctcgctttatacgcaaccgcacgtacgacgggtctagtggtagaagta
# ggagaaggcttaacacataccgtcccggtcttcgatggctttgttctctcgagtgcccagcgcgatgactatggcggtaaagatatcaccgactactt
# acagcttcagcttcgacaactaggctatcgctttgtaacatctgccgaaacagaaatcgttcgtgaaatcaaggaagcttgctgttatatttcgccaa
# actttcaaacagaggaaaaaacaaactcttcctttaatacaaagctacggcagtttacacttcctgatggtcaaactctaaaactaggttccgaatgt
# tttcgtgctcctgaattgctgtttcgtcccgaactcattggctatgaaaacggcggtattcagcatcaaattgtacaagccgttatgcgaagtgatct
# tgatttacgtaaagaccttctcaataacattgtgctctctggtggatgtacattgctgaatggcttcggagacagacttttgaaagaactccaagggt
# ctggagatgttcgtaattgcgtcaaaatatacactccacaagagcgaagatacgcagcatggacaggtgcgtccatcttggcaagcttaagcacgttc
# tcaaacatacaagtcacatctgaaacatataaatcagatccctattgtatatttaaataa]
# protein sequence = [MEEALTNQTVCIDNGSGFLKAGFSGDDVPQCFFSNVIGRTKHTRVMPSHLQQDTYIGSKVQELRGLLKLEYPVQRGLV
# KNWCDMEKIWSWVYSNELQTLPEDHPVLLAEPPFNNAKNKERMAEIFFETFNVPALNFSLQPVLALYATARTTGLVVEVGEGLTHTVPVFDGFVLSSA
# QRDDYGGKDITDYLQLQLRQLGYRFVTSAETEIVREIKEACCYISPNFQTEEKTNSSFNTKLRQFTLPDGQTLKLGSECFRAPELLFRPELIGYENGG
# IQHQIVQAVMRSDLDLRKDLLNNIVLSGGCTLLNGFGDRLLKELQGSGDVRNCVKIYTPQERRYAAWTGASILASLSTFSNIQVTSETYKSDPYCIFK]
# end gene g79
###
# start gene g80
tig00000002_pilon_x4	AUGUSTUS	gene	142582	143479	0.39	+	.	g80
tig00000002_pilon_x4	AUGUSTUS	transcript	142582	143479	0.39	+	.	g80.t1
tig00000002_pilon_x4	AUGUSTUS	start_codon	142582	142584	.	+	0	transcript_id "g80.t1"; gene_id "g80";
tig00000002_pilon_x4	AUGUSTUS	initial	142582	142747	0.56	+	0	transcript_id "g80.t1"; gene_id "g80";
tig00000002_pilon_x4	AUGUSTUS	internal	143056	143127	0.69	+	2	transcript_id "g80.t1"; gene_id "g80";
tig00000002_pilon_x4	AUGUSTUS	terminal	143304	143479	0.93	+	2	transcript_id "g80.t1"; gene_id "g80";
tig00000002_pilon_x4	AUGUSTUS	intron	142748	143055	0.55	+	.	transcript_id "g80.t1"; gene_id "g80";
tig00000002_pilon_x4	AUGUSTUS	intron	143128	143303	0.95	+	.	transcript_id "g80.t1"; gene_id "g80";
tig00000002_pilon_x4	AUGUSTUS	CDS	142582	142747	0.56	+	0	transcript_id "g80.t1"; gene_id "g80";
tig00000002_pilon_x4	AUGUSTUS	CDS	143056	143127	0.69	+	2	transcript_id "g80.t1"; gene_id "g80";
tig00000002_pilon_x4	AUGUSTUS	CDS	143304	143476	0.93	+	2	transcript_id "g80.t1"; gene_id "g80";
tig00000002_pilon_x4	AUGUSTUS	stop_codon	143477	143479	.	+	0	transcript_id "g80.t1"; gene_id "g80";
# coding sequence = [atggacgcacctgtccatgctgcgtatcttcgctcttgtggagtgtatattttgacgcaattacgaacatctccagacc
# cttggagttctttcaaaagtctgtctccgaagccattcagcaatgtacatccaccagagagcacaatgttattgagaaggtctttactcggtgatatc
# tttaccgccatagtcatcgcgctgggcactcgagagaacaaagccatcgaagaccgggacgcactggatgatcttcgggtagagtttgaagttcattt
# gaataaacccaagaccaaattttttccatatcacaccagttttttacgagaccacgctgaacagggtattcaagttttaacaatcctcgaagctcctg
# cactttggaaccaatatacgtatcttgctggaggtgactag]
# protein sequence = [MDAPVHAAYLRSCGVYILTQLRTSPDPWSSFKSLSPKPFSNVHPPESTMLLRRSLLGDIFTAIVIALGTRENKAIEDR
# DALDDLRVEFEVHLNKPKTKFFPYHTSFLRDHAEQGIQVLTILEAPALWNQYTYLAGGD]
# end gene g80
###
# start gene g81
tig00000002_pilon_x4	AUGUSTUS	gene	144956	145252	.	-	.	g81
tig00000002_pilon_x4	AUGUSTUS	transcript	144956	145252	1	-	.	g81.t1
tig00000002_pilon_x4	AUGUSTUS	stop_codon	144956	144958	.	-	0	transcript_id "g81.t1"; gene_id "g81";
tig00000002_pilon_x4	AUGUSTUS	single	144956	145252	1	-	0	transcript_id "g81.t1"; gene_id "g81";
tig00000002_pilon_x4	AUGUSTUS	CDS	144959	145252	1	-	0	transcript_id "g81.t1"; gene_id "g81";
tig00000002_pilon_x4	AUGUSTUS	start_codon	145250	145252	.	-	0	transcript_id "g81.t1"; gene_id "g81";
# coding sequence = [atgaactataacaacgttgcaagaattcttactcgaaacgttggtgcttctatgcgccgttactctgtgaaacctgcca
# taggattccaacgccaatgtcttttctcaactcaaactgctcaacgtatggatccttccgtagcaactgagaaacgatacgagtccgaatcggccatt
# tccaatttggaacaacccactgaatatgccatgtacgttcaagacgctcgtgatgatctcaacagccccaattggggttccgagcaaatcaaaaatga
# ctctgcagaatggcaagcataa]
# protein sequence = [MNYNNVARILTRNVGASMRRYSVKPAIGFQRQCLFSTQTAQRMDPSVATEKRYESESAISNLEQPTEYAMYVQDARDD
# LNSPNWGSEQIKNDSAEWQA]
# end gene g81
###
# start gene g82
tig00000002_pilon_x4	AUGUSTUS	gene	146240	148141	.	-	.	g82
tig00000002_pilon_x4	AUGUSTUS	transcript	146240	148141	0.97	-	.	g82.t1
tig00000002_pilon_x4	AUGUSTUS	stop_codon	146240	146242	.	-	0	transcript_id "g82.t1"; gene_id "g82";
tig00000002_pilon_x4	AUGUSTUS	single	146240	148141	0.97	-	0	transcript_id "g82.t1"; gene_id "g82";
tig00000002_pilon_x4	AUGUSTUS	CDS	146243	148141	0.97	-	0	transcript_id "g82.t1"; gene_id "g82";
tig00000002_pilon_x4	AUGUSTUS	start_codon	148139	148141	.	-	0	transcript_id "g82.t1"; gene_id "g82";
# coding sequence = [atgtcggaatcaaatcaaaaaccagagcactctaggttggacgatatgaacggtagttcaggaaaggaagagttgacag
# aggaggaaaaacaattgcaagttcaattattagaggtccagaaaagaatggaagagctaagacaaaaaaagcgaaaagtagctactgatgaggaagga
# aaacaagtagcggttcaagtgcctcgttcccctgagcctgttcgggttcttacagtgagctcaccgtccaaaatgaagagcccgaaacgacttttgtt
# gggaattgataaaggaaagacagggaaagatatttccttgggaagaaagcaaggtgaaacagctgtcaaaccttttcatgcgcggctagcagaagctc
# gagatggtgacaagaaaaaggacgagagaaagaaacaagcagcaaaaaatagaaaaacttcgttccagcggaaggcaaatattttggaaacaaagagt
# tccaaagaaccaaagtatccgatgccttgcaacgaaattgagccatattctcgccaagtcattatggtacgctacatgagtgatggagacgttaagga
# gaacttgcaaggatgttatgtatatcttattcgtcaactgttaaaactcatagtacctcctaaatttgaacaaccggatgttgatagctttgtagtaa
# tggggattgtggcttacaatacaggcacacgagaaactgttcacaaaagtaaatactgcatgcttacgcttacggatttgaagtggcagatggaggtc
# tttctgtttggcaaagcgtttgagcggtactggaaagtacagccggggacggttgttgccttgctgtgtccagatatacttaagccgaaaaacccaga
# cactggaaagttttcgttaaaactggattcggattacgacgtgctattggaaattgggaaatcaaagcatttgggctattgtcaaagccgcaagaaaa
# atggagagctttgcaagcattggttagacaatcgatcgtcagaagtgtgtgaatttcatgtggacatgacggtgcaaaggacgatgtcgcgacgaaca
# gaatttggttcgaccacgacggtcatgcatgagccacgagcacgacgtgaaaagcgtcttcgtggtcaaggattccaaggatattatgcgggagaaaa
# atattctgcggtacccaacttggcaataggtctttacgatgcggaagacgcagttcaacaggaaagggatcgaaaagagcgatacaaaaaacaacaag
# caaaagcagagctggaacgagaggttttacaacgattgactatgaaacgatcctccttgccggatgcatcctcctcgtctacctcgcattcctctagg
# agtaacgatacggcctatacgcctgctctcactttgggacatcagtatttgaaactacaagcaaggaattcagcaacgaattctttcgaaccctcgca
# attatctgctatccatggatcgtccacgcctgcgggtcggcaccgcctcctcgtgaagggaggccaagacgatacgggaaagagcaagcagaaagact
# ggagagacctttcggtcaagtcgaatcccaagatgcagcttccgtcgtttgaaacgtcgaaatcggaacgagagggattgaagacatggaatttgccg
# agagagaaaagagatccgaaacaatcggagcaaggaaatccaattccaaatccaactagttcatcgcatgcaatggcacaaagaattttttcccctcg
# aagtttacgaagaattgggtttgatcctaccttgccaaacaacgtcgattccaagacccaaggctcttctacacgcaccttggatttgaaaaacaccc
# aatttcggtacgaatttaccgaaagtgatgaagacgatgatttggagattgtcacttaa]
# protein sequence = [MSESNQKPEHSRLDDMNGSSGKEELTEEEKQLQVQLLEVQKRMEELRQKKRKVATDEEGKQVAVQVPRSPEPVRVLTV
# SSPSKMKSPKRLLLGIDKGKTGKDISLGRKQGETAVKPFHARLAEARDGDKKKDERKKQAAKNRKTSFQRKANILETKSSKEPKYPMPCNEIEPYSRQ
# VIMVRYMSDGDVKENLQGCYVYLIRQLLKLIVPPKFEQPDVDSFVVMGIVAYNTGTRETVHKSKYCMLTLTDLKWQMEVFLFGKAFERYWKVQPGTVV
# ALLCPDILKPKNPDTGKFSLKLDSDYDVLLEIGKSKHLGYCQSRKKNGELCKHWLDNRSSEVCEFHVDMTVQRTMSRRTEFGSTTTVMHEPRARREKR
# LRGQGFQGYYAGEKYSAVPNLAIGLYDAEDAVQQERDRKERYKKQQAKAELEREVLQRLTMKRSSLPDASSSSTSHSSRSNDTAYTPALTLGHQYLKL
# QARNSATNSFEPSQLSAIHGSSTPAGRHRLLVKGGQDDTGKSKQKDWRDLSVKSNPKMQLPSFETSKSEREGLKTWNLPREKRDPKQSEQGNPIPNPT
# SSSHAMAQRIFSPRSLRRIGFDPTLPNNVDSKTQGSSTRTLDLKNTQFRYEFTESDEDDDLEIVT]
# end gene g82
###
# start gene g83
tig00000002_pilon_x4	AUGUSTUS	gene	151248	151679	1	+	.	g83
tig00000002_pilon_x4	AUGUSTUS	transcript	151248	151679	1	+	.	g83.t1
tig00000002_pilon_x4	AUGUSTUS	start_codon	151248	151250	.	+	0	transcript_id "g83.t1"; gene_id "g83";
tig00000002_pilon_x4	AUGUSTUS	single	151248	151679	1	+	0	transcript_id "g83.t1"; gene_id "g83";
tig00000002_pilon_x4	AUGUSTUS	CDS	151248	151676	1	+	0	transcript_id "g83.t1"; gene_id "g83";
tig00000002_pilon_x4	AUGUSTUS	stop_codon	151677	151679	.	+	0	transcript_id "g83.t1"; gene_id "g83";
# coding sequence = [atgtctcttcaacctttcttcgagttgcatcctttccaagacgtcttttctgactttttgagttattctcctcgtgtcc
# aacgccaaaatcgtgttggcgatttgtcaccggcaattgatgttcacgaaggaaaagataccgtcgaagtggatgtagaacttcctggtgtcaaaaag
# caagacgtacaagttcattatgatgaaggaaaattgacgatttctggtgaatctgtgaacgagcgcaagagcgaaggcgacaagggaaaccaaagatg
# gtcggaacgtcgctttggttccttttctcgaacaatcgccattccaaacaaggtagatgccgatcgtattgaagctcaattcaaccacggtattttaa
# gcgttgtcttgcccaagattgaggaatctcgctccaagaagcaaatcgccattaattaa]
# protein sequence = [MSLQPFFELHPFQDVFSDFLSYSPRVQRQNRVGDLSPAIDVHEGKDTVEVDVELPGVKKQDVQVHYDEGKLTISGESV
# NERKSEGDKGNQRWSERRFGSFSRTIAIPNKVDADRIEAQFNHGILSVVLPKIEESRSKKQIAIN]
# end gene g83
###
# start gene g84
tig00000002_pilon_x4	AUGUSTUS	gene	151769	153295	0.47	+	.	g84
tig00000002_pilon_x4	AUGUSTUS	transcript	151769	153295	0.47	+	.	g84.t1
tig00000002_pilon_x4	AUGUSTUS	start_codon	151769	151771	.	+	0	transcript_id "g84.t1"; gene_id "g84";
tig00000002_pilon_x4	AUGUSTUS	initial	151769	151793	0.97	+	0	transcript_id "g84.t1"; gene_id "g84";
tig00000002_pilon_x4	AUGUSTUS	internal	152769	153005	0.69	+	2	transcript_id "g84.t1"; gene_id "g84";
tig00000002_pilon_x4	AUGUSTUS	internal	153047	153067	0.62	+	2	transcript_id "g84.t1"; gene_id "g84";
tig00000002_pilon_x4	AUGUSTUS	terminal	153132	153295	0.57	+	2	transcript_id "g84.t1"; gene_id "g84";
tig00000002_pilon_x4	AUGUSTUS	intron	151794	152768	0.94	+	.	transcript_id "g84.t1"; gene_id "g84";
tig00000002_pilon_x4	AUGUSTUS	intron	153006	153046	0.62	+	.	transcript_id "g84.t1"; gene_id "g84";
tig00000002_pilon_x4	AUGUSTUS	intron	153068	153131	0.49	+	.	transcript_id "g84.t1"; gene_id "g84";
tig00000002_pilon_x4	AUGUSTUS	CDS	151769	151793	0.97	+	0	transcript_id "g84.t1"; gene_id "g84";
tig00000002_pilon_x4	AUGUSTUS	CDS	152769	153005	0.69	+	2	transcript_id "g84.t1"; gene_id "g84";
tig00000002_pilon_x4	AUGUSTUS	CDS	153047	153067	0.62	+	2	transcript_id "g84.t1"; gene_id "g84";
tig00000002_pilon_x4	AUGUSTUS	CDS	153132	153292	0.57	+	2	transcript_id "g84.t1"; gene_id "g84";
tig00000002_pilon_x4	AUGUSTUS	stop_codon	153293	153295	.	+	0	transcript_id "g84.t1"; gene_id "g84";
# coding sequence = [atgaaaatttatcaaaattacaaagtcatttcaaaagatgactcaatatgcttgaaaagcgccttcaaagtcaacgaaa
# cccagataaaagaaactcgttatctcccaaggactctaatccgacggcattacgaagacgctcctttaactttatcgtctcatttggcccatactgaa
# ttccatagccgtcaagataacgagtacattgatcttttgtcaagttctcgatatcctcaattgaatgaatctggggcagatcaaaacttccccaagga
# tctcaactgctttcttctattacgtccgaccgttgattttgccggacttccagggcttccagtcgttgtatttgacgggtttccagggcttccagtcg
# ttgaatttgacgggtttccagggcttccagtcgttgaatttgacgggtttccagggataccatctcccttttaa]
# protein sequence = [MKIYQNYKVISKDDSICLKSAFKVNETQIKETRYLPRTLIRRHYEDAPLTLSSHLAHTEFHSRQDNEYIDLLSSSRYP
# QLNESGADQNFPKDLNCFLLLRPTVDFAGLPGLPVVVFDGFPGLPVVEFDGFPGLPVVEFDGFPGIPSPF]
# end gene g84
###
# start gene g85
tig00000002_pilon_x4	AUGUSTUS	gene	152814	153674	.	-	.	g85
tig00000002_pilon_x4	AUGUSTUS	transcript	152814	153674	0.8	-	.	g85.t1
tig00000002_pilon_x4	AUGUSTUS	stop_codon	152814	152816	.	-	0	transcript_id "g85.t1"; gene_id "g85";
tig00000002_pilon_x4	AUGUSTUS	single	152814	153674	0.8	-	0	transcript_id "g85.t1"; gene_id "g85";
tig00000002_pilon_x4	AUGUSTUS	CDS	152817	153674	0.8	-	0	transcript_id "g85.t1"; gene_id "g85";
tig00000002_pilon_x4	AUGUSTUS	start_codon	153672	153674	.	-	0	transcript_id "g85.t1"; gene_id "g85";
# coding sequence = [atggattcacacttacaagaagatttgtcaaccaacaacgagaatttatatacgaatgaattaggtattcctcctccaa
# gacaggaaaacattacagagttaagtcgctatttaattgacttaagaggtgcagtcaatgaaaaaagctatctatttcaaaggcatgagttagaacaa
# ggtttcgaacgaattactttacgaaccagggaaatgaattttgaaaaggattatctttatagtaatttacgcgcgcttgaacagataaacctagttga
# gagacgtctgaatcattacaaaagtttagaggagtctaataatagtcaacctccacaatggtttattaacttttttaatgatcctaatgtcggatttc
# ttgctcttaaaagggagatggtatccctggaaacccgtcaaattcaacgactggaagccctggaaacccgtcaaattcaacgactggaagccctggaa
# acccgtcaaatacaacgactggaagccctggaagtccggcaaaatcaacggtcggacgtaatagaagaaagcctacgtagtatcgatcagaaactgag
# caagcaggagtatcgatactatagattgcacaacatacagttgagatccttggggaagtctattgatgtcgttccatttgtaaatggccaagaaccag
# actttgatctgccccagattcattcaattgaggatatcgagaacttgacaaaagatcaatgtactcgttatcttgacggctatggaattcagtatggg
# ccaaatgagacgataaagttaaaggagcgtcttcgtaatgccgtcggattagagtccttgggagataacgagtttcttttatctgggtttcgttga]
# protein sequence = [MDSHLQEDLSTNNENLYTNELGIPPPRQENITELSRYLIDLRGAVNEKSYLFQRHELEQGFERITLRTREMNFEKDYL
# YSNLRALEQINLVERRLNHYKSLEESNNSQPPQWFINFFNDPNVGFLALKREMVSLETRQIQRLEALETRQIQRLEALETRQIQRLEALEVRQNQRSD
# VIEESLRSIDQKLSKQEYRYYRLHNIQLRSLGKSIDVVPFVNGQEPDFDLPQIHSIEDIENLTKDQCTRYLDGYGIQYGPNETIKLKERLRNAVGLES
# LGDNEFLLSGFR]
# end gene g85
###
# start gene g86
tig00000002_pilon_x4	AUGUSTUS	gene	155784	156968	.	-	.	g86
tig00000002_pilon_x4	AUGUSTUS	transcript	155784	156968	0.94	-	.	g86.t1
tig00000002_pilon_x4	AUGUSTUS	stop_codon	155784	155786	.	-	0	transcript_id "g86.t1"; gene_id "g86";
tig00000002_pilon_x4	AUGUSTUS	terminal	155784	155863	1	-	2	transcript_id "g86.t1"; gene_id "g86";
tig00000002_pilon_x4	AUGUSTUS	internal	155920	156087	1	-	2	transcript_id "g86.t1"; gene_id "g86";
tig00000002_pilon_x4	AUGUSTUS	internal	156126	156347	0.95	-	2	transcript_id "g86.t1"; gene_id "g86";
tig00000002_pilon_x4	AUGUSTUS	internal	156393	156656	0.99	-	2	transcript_id "g86.t1"; gene_id "g86";
tig00000002_pilon_x4	AUGUSTUS	initial	156854	156968	0.99	-	0	transcript_id "g86.t1"; gene_id "g86";
tig00000002_pilon_x4	AUGUSTUS	intron	155864	155919	1	-	.	transcript_id "g86.t1"; gene_id "g86";
tig00000002_pilon_x4	AUGUSTUS	intron	156088	156125	0.96	-	.	transcript_id "g86.t1"; gene_id "g86";
tig00000002_pilon_x4	AUGUSTUS	intron	156348	156392	0.98	-	.	transcript_id "g86.t1"; gene_id "g86";
tig00000002_pilon_x4	AUGUSTUS	intron	156657	156853	0.99	-	.	transcript_id "g86.t1"; gene_id "g86";
tig00000002_pilon_x4	AUGUSTUS	CDS	155787	155863	1	-	2	transcript_id "g86.t1"; gene_id "g86";
tig00000002_pilon_x4	AUGUSTUS	CDS	155920	156087	1	-	2	transcript_id "g86.t1"; gene_id "g86";
tig00000002_pilon_x4	AUGUSTUS	CDS	156126	156347	0.95	-	2	transcript_id "g86.t1"; gene_id "g86";
tig00000002_pilon_x4	AUGUSTUS	CDS	156393	156656	0.99	-	2	transcript_id "g86.t1"; gene_id "g86";
tig00000002_pilon_x4	AUGUSTUS	CDS	156854	156968	0.99	-	0	transcript_id "g86.t1"; gene_id "g86";
tig00000002_pilon_x4	AUGUSTUS	start_codon	156966	156968	.	-	0	transcript_id "g86.t1"; gene_id "g86";
# coding sequence = [atgaaaaacaagtactctcctatttcagattctgatgactcttccaaaacgctcaatgatgaaaaggcagatagtcggt
# cgtctccttcagatggtacgcctcctccgtattcagtctcaaaaaaaaatgttgatctagaaatggctgatggatccgctcaaaattccgcccaagat
# actgttaataacatcaggtcggaccctttaacgaataaagagtggtggaaaaactttttcgtaggcataatgactattatagctattttatataatac
# tgtttttctagccatagtttttggttacaaggtttctccgtatacgaatgttttttacgggcttgctggcggttctattggatccatttttattttcc
# tattcacgattcttgtaacatatccggaatggtacaggcaaactggaagattaaccaaaaacgtattgtcagctatgtgtatctcagtattatgtgtg
# tgttttctcgatgtcctcggtttcaccgcgtattatgctgcaaagaagttcacaggatttgaaaagataaacaacaattttttctatgctgtttgttt
# tgttaactttgtcttgtttctttatttgacgatgaatgcaaatgcgcgtgaacgacttagattagtagtcgtcgatatgggaaacggcatgagtggct
# taggaaacggcataaatggcttaggaaacggcataaatggcttaggaaacggaataaatggcttgggacacggcttgggaaatgctgtggttcatatg
# ttcggaacaaatcgaggagatgaagcacctcgtaacgaagaaatcgaacttcaacctcttgctgagcaaagggctgaagtttga]
# protein sequence = [MKNKYSPISDSDDSSKTLNDEKADSRSSPSDGTPPPYSVSKKNVDLEMADGSAQNSAQDTVNNIRSDPLTNKEWWKNF
# FVGIMTIIAILYNTVFLAIVFGYKVSPYTNVFYGLAGGSIGSIFIFLFTILVTYPEWYRQTGRLTKNVLSAMCISVLCVCFLDVLGFTAYYAAKKFTG
# FEKINNNFFYAVCFVNFVLFLYLTMNANARERLRLVVVDMGNGMSGLGNGINGLGNGINGLGNGINGLGHGLGNAVVHMFGTNRGDEAPRNEEIELQP
# LAEQRAEV]
# end gene g86
###
# start gene g87
tig00000002_pilon_x4	AUGUSTUS	gene	157890	158775	0.94	+	.	g87
tig00000002_pilon_x4	AUGUSTUS	transcript	157890	158775	0.94	+	.	g87.t1
tig00000002_pilon_x4	AUGUSTUS	start_codon	157890	157892	.	+	0	transcript_id "g87.t1"; gene_id "g87";
tig00000002_pilon_x4	AUGUSTUS	initial	157890	158397	0.95	+	0	transcript_id "g87.t1"; gene_id "g87";
tig00000002_pilon_x4	AUGUSTUS	terminal	158453	158775	0.98	+	2	transcript_id "g87.t1"; gene_id "g87";
tig00000002_pilon_x4	AUGUSTUS	intron	158398	158452	0.98	+	.	transcript_id "g87.t1"; gene_id "g87";
tig00000002_pilon_x4	AUGUSTUS	CDS	157890	158397	0.95	+	0	transcript_id "g87.t1"; gene_id "g87";
tig00000002_pilon_x4	AUGUSTUS	CDS	158453	158772	0.98	+	2	transcript_id "g87.t1"; gene_id "g87";
tig00000002_pilon_x4	AUGUSTUS	stop_codon	158773	158775	.	+	0	transcript_id "g87.t1"; gene_id "g87";
# coding sequence = [atgattgaaaaaaacaaatacaaatacaaatacaaaaagctaaaagatgctgattcagctgacgttcctcgcttgggca
# ctcttgcaacgtttgacggtgaactgccacggtacaatgaaatctttaattctcatctagacgacttggaaaaaggtcatgcacctccgtactcagaa
# aacagacatcaagaagcgtctaccaacatggcacaaggaagcggattctttattcttttacgaaatgtcttgacggcattattgtggttgattttctg
# gccggcagaaattgcgagaattcctgaagcacaacgaagacaagagaatgaagctcttcggcttggttggtgctttattggttcaatcgtattggact
# ttttcttttcttactttttccttgtcccctttataaaggaaccgatgaaagaatctgtatggacatggtttcaagctactgtggcagctgttcttgtc
# gtcatgactttctatatgttcttatttgttttttcactgttggtggattcaatcgttatattgattcctctagttttttctgggatttcctcgttttt
# ctttgggattttttctggaattttttctgtgattactagtgctctaggcttcaggatgtcatcggatagaaacgacttgacggatgataatagtatcc
# cattaaacagcttgccaccagagcctgaaaaccagttcaacgatcgtagtgatgatacttttaaacaaccgttctctgaacatacctctgaacatact
# gagcaatctccagggttacgccaggaaccgggtcagtctagggatgttgaaagcggtgggaattga]
# protein sequence = [MIEKNKYKYKYKKLKDADSADVPRLGTLATFDGELPRYNEIFNSHLDDLEKGHAPPYSENRHQEASTNMAQGSGFFIL
# LRNVLTALLWLIFWPAEIARIPEAQRRQENEALRLGWCFIGSIVLDFFFSYFFLVPFIKEPMKESVWTWFQATVAAVLVVMTFYMFLFVFSLLVDSIV
# ILIPLVFSGISSFFFGIFSGIFSVITSALGFRMSSDRNDLTDDNSIPLNSLPPEPENQFNDRSDDTFKQPFSEHTSEHTEQSPGLRQEPGQSRDVESG
# GN]
# end gene g87
###
# start gene g88
tig00000002_pilon_x4	AUGUSTUS	gene	161356	162240	0.96	+	.	g88
tig00000002_pilon_x4	AUGUSTUS	transcript	161356	162240	0.96	+	.	g88.t1
tig00000002_pilon_x4	AUGUSTUS	start_codon	161356	161358	.	+	0	transcript_id "g88.t1"; gene_id "g88";
tig00000002_pilon_x4	AUGUSTUS	single	161356	162240	0.96	+	0	transcript_id "g88.t1"; gene_id "g88";
tig00000002_pilon_x4	AUGUSTUS	CDS	161356	162237	0.96	+	0	transcript_id "g88.t1"; gene_id "g88";
tig00000002_pilon_x4	AUGUSTUS	stop_codon	162238	162240	.	+	0	transcript_id "g88.t1"; gene_id "g88";
# coding sequence = [atggccggaaaagtatttcttcttcctcacaattcgactagtcaacagttggtagaactctttcacccggttaccaaac
# atactctcagatatatactcacgtctgacgaattattgcacgtcttgaaggtaggcgactctactcaacaacgttcttggtttataggagatcaagtt
# atctctgacgggcacatttatatatgcgctccagtagatatagtgatttttctactccctgtgcttcaagagttgacttggaatcgtcgatttgaacc
# ttgtcgtttcttatcatttgatgatatattggatcattttattgcccaaggggctcactattcacgggttggtcaaattcttggctcgaaattagaat
# acacactgcagagaatatgtaaaataaacgcagcagttggttcattaccaaaaacgtatcaattggataaagatgcggtgattcaaatgcttcttcga
# aaactaagagttgctcaagaaaacctaccaacaagtataattcgtgagttgaatcgtcaattagcaccattagacttggacagccctatccctgaaga
# tatgtttcagttggcttgcaaagagcatgctgggtcccttgttttggaagacttttccgaagactggtttaatcaaataatttcttgggagaaagaat
# tattaccattgcatacatacgtaggacaacttaatgaagaacggagaaaaaagaaagaacaagaagaactatcggtttctaggaaaaggccgcttggc
# gttaataacgactcaaataccgcaaaatcatccacaaagggcaatagtgggagtaagaagtctaaaaatttttctggagagggaatggcaaagatatc
# ttctttttttcaaaaaaaatga]
# protein sequence = [MAGKVFLLPHNSTSQQLVELFHPVTKHTLRYILTSDELLHVLKVGDSTQQRSWFIGDQVISDGHIYICAPVDIVIFLL
# PVLQELTWNRRFEPCRFLSFDDILDHFIAQGAHYSRVGQILGSKLEYTLQRICKINAAVGSLPKTYQLDKDAVIQMLLRKLRVAQENLPTSIIRELNR
# QLAPLDLDSPIPEDMFQLACKEHAGSLVLEDFSEDWFNQIISWEKELLPLHTYVGQLNEERRKKKEQEELSVSRKRPLGVNNDSNTAKSSTKGNSGSK
# KSKNFSGEGMAKISSFFQKK]
# end gene g88
###
# start gene g89
tig00000002_pilon_x4	AUGUSTUS	gene	162368	163387	.	-	.	g89
tig00000002_pilon_x4	AUGUSTUS	transcript	162368	163387	0.75	-	.	g89.t1
tig00000002_pilon_x4	AUGUSTUS	stop_codon	162368	162370	.	-	0	transcript_id "g89.t1"; gene_id "g89";
tig00000002_pilon_x4	AUGUSTUS	terminal	162368	162718	1	-	0	transcript_id "g89.t1"; gene_id "g89";
tig00000002_pilon_x4	AUGUSTUS	internal	162764	162829	1	-	0	transcript_id "g89.t1"; gene_id "g89";
tig00000002_pilon_x4	AUGUSTUS	internal	162958	163043	0.87	-	2	transcript_id "g89.t1"; gene_id "g89";
tig00000002_pilon_x4	AUGUSTUS	internal	163103	163180	0.88	-	2	transcript_id "g89.t1"; gene_id "g89";
tig00000002_pilon_x4	AUGUSTUS	initial	163240	163387	0.86	-	0	transcript_id "g89.t1"; gene_id "g89";
tig00000002_pilon_x4	AUGUSTUS	intron	162719	162763	1	-	.	transcript_id "g89.t1"; gene_id "g89";
tig00000002_pilon_x4	AUGUSTUS	intron	162830	162957	1	-	.	transcript_id "g89.t1"; gene_id "g89";
tig00000002_pilon_x4	AUGUSTUS	intron	163044	163102	0.87	-	.	transcript_id "g89.t1"; gene_id "g89";
tig00000002_pilon_x4	AUGUSTUS	intron	163181	163239	0.87	-	.	transcript_id "g89.t1"; gene_id "g89";
tig00000002_pilon_x4	AUGUSTUS	CDS	162371	162718	1	-	0	transcript_id "g89.t1"; gene_id "g89";
tig00000002_pilon_x4	AUGUSTUS	CDS	162764	162829	1	-	0	transcript_id "g89.t1"; gene_id "g89";
tig00000002_pilon_x4	AUGUSTUS	CDS	162958	163043	0.87	-	2	transcript_id "g89.t1"; gene_id "g89";
tig00000002_pilon_x4	AUGUSTUS	CDS	163103	163180	0.88	-	2	transcript_id "g89.t1"; gene_id "g89";
tig00000002_pilon_x4	AUGUSTUS	CDS	163240	163387	0.86	-	0	transcript_id "g89.t1"; gene_id "g89";
tig00000002_pilon_x4	AUGUSTUS	start_codon	163385	163387	.	-	0	transcript_id "g89.t1"; gene_id "g89";
# coding sequence = [atgttttgcctggaagcaaaacgcttccttgagccaaatggtctttctaaaggtttttctttcactaaattattcgtac
# ctcgactttgtcgaagaattactcagttgaagaagttgcgaccattttctcaccaggcttgtgtttcaagatttttccattactttcgtaccccttta
# gtagcaaagatgccttttgttgagaatcctcttgtttggatcgattgtgaaatgacaggccttcaggtcgggaaagatgttctaatggaagtggctgc
# tattatcactgatggtaatttgaaaccaattccagagtccttcgatgcggtgattcatcttagcgatcagcaactggcctccatgaatgaatggtgca
# taacgcaacatggcaaatctggtttaaccgaaaaatgcagatcgagcactctttccgttcaagaagtggaaagacaattattaatttatataaaaaaa
# tacgtcccagacaaacgtgtagctctcattgctggaaatagtgttcatgctgatgttcgttttctaaacattgaaatgcccaaaattattgagcactt
# gcactaccgtattgttgatgtctctaccatcaaagaactagcaaaacgttggcgccccgatattcgtccgtatgaaaaaaaaggagaccaccgcgcat
# tgtctgatatcatggaaagcattcaagaacttgaatatttccgatccaattggcttcattaa]
# protein sequence = [MFCLEAKRFLEPNGLSKGFSFTKLFVPRLCRRITQLKKLRPFSHQACVSRFFHYFRTPLVAKMPFVENPLVWIDCEMT
# GLQVGKDVLMEVAAIITDGNLKPIPESFDAVIHLSDQQLASMNEWCITQHGKSGLTEKCRSSTLSVQEVERQLLIYIKKYVPDKRVALIAGNSVHADV
# RFLNIEMPKIIEHLHYRIVDVSTIKELAKRWRPDIRPYEKKGDHRALSDIMESIQELEYFRSNWLH]
# end gene g89
###
# start gene g90
tig00000002_pilon_x4	AUGUSTUS	gene	163788	165245	0.71	+	.	g90
tig00000002_pilon_x4	AUGUSTUS	transcript	163788	165245	0.71	+	.	g90.t1
tig00000002_pilon_x4	AUGUSTUS	start_codon	163788	163790	.	+	0	transcript_id "g90.t1"; gene_id "g90";
tig00000002_pilon_x4	AUGUSTUS	initial	163788	163913	0.82	+	0	transcript_id "g90.t1"; gene_id "g90";
tig00000002_pilon_x4	AUGUSTUS	internal	163968	165192	0.88	+	0	transcript_id "g90.t1"; gene_id "g90";
tig00000002_pilon_x4	AUGUSTUS	terminal	165238	165245	0.86	+	2	transcript_id "g90.t1"; gene_id "g90";
tig00000002_pilon_x4	AUGUSTUS	intron	163914	163967	0.82	+	.	transcript_id "g90.t1"; gene_id "g90";
tig00000002_pilon_x4	AUGUSTUS	intron	165193	165237	0.86	+	.	transcript_id "g90.t1"; gene_id "g90";
tig00000002_pilon_x4	AUGUSTUS	CDS	163788	163913	0.82	+	0	transcript_id "g90.t1"; gene_id "g90";
tig00000002_pilon_x4	AUGUSTUS	CDS	163968	165192	0.88	+	0	transcript_id "g90.t1"; gene_id "g90";
tig00000002_pilon_x4	AUGUSTUS	CDS	165238	165242	0.86	+	2	transcript_id "g90.t1"; gene_id "g90";
tig00000002_pilon_x4	AUGUSTUS	stop_codon	165243	165245	.	+	0	transcript_id "g90.t1"; gene_id "g90";
# coding sequence = [atgaccggacaggcaaatgttgtaggcatccattataaagttggcagaaagattggagaaggatctttcggtgttatct
# ttgaaggaacaaatttattgaacaaccaacaggtagctataaagtttgaaccaagacgtagtgatgctccccaactcagagatgaatatcgtacatac
# aagctcttggcagggtctttaggaattcccaacgtatactattacggacaagagggcctccataacatactagttattgatttgctaggccctagttt
# ggaagatttactcgatttgtgtggtcgcagatatagtgttaaaactgttgctatggttgctaagcaaatgatttctcgagtccaggctatacatgaac
# gaagcttggtgtacagagatatcaaacctgataattttttgattggacggcccaactccaagcatgcaaatatgattcacatcgtcgactttggcatg
# gtcaagttttaccgtgatcctgtttccaagcaacacattccttatagggagaagaagaatctttcaggcacggctcgttatatgtccataaacaccca
# cttgggccgagagcagtctcgtcgggatgatttggaagcacttggtcatgtcttcatgtactttcttcgcggaagtcttccttggcaaggtctcaaag
# ctgctacaaataaacaaaagtacgaacgcattggagacaaaaagcaaaacaccccattgcgagaattgtgtgctggatttccggaagagttttatcaa
# tacatgcataatgtccggaacttgccttttgaagctacccccgattacgaatatttacagtccctatttcagaaagtgctattgaaaatgggtacgaa
# tgatgatggcggttttgactggaatttattgaaccatggcaagggttggcaaagcttacgcgctggtcgaagccacgacccaaatgcgcatcgcccaa
# ctaaagctcctgctcccaagcaggatcctaaaaatgtggctcctcaaaatcggctgagcacccgtaaacttgtatctaactcgtcagcaatggaacat
# ggcaattcccatacacaacccaactcagctaatgcacaagaaacacccgacccaaactttttaacaaatgaaaagggtagaaatgataaagtacctgt
# ttcaagagatcaagctggtgtacggcctacgcagggtgttcctcaaggacaacagatgcagaacggtgtgcctacaaccgccgatgctgaacaaacac
# aaagacccattaaagtagtttcaaaagaaacgcctggaaacaagaaaagatcattttggaaaagtctgttatcttgttgtgcagcgccagctgaaggc
# gcttaa]
# protein sequence = [MTGQANVVGIHYKVGRKIGEGSFGVIFEGTNLLNNQQVAIKFEPRRSDAPQLRDEYRTYKLLAGSLGIPNVYYYGQEG
# LHNILVIDLLGPSLEDLLDLCGRRYSVKTVAMVAKQMISRVQAIHERSLVYRDIKPDNFLIGRPNSKHANMIHIVDFGMVKFYRDPVSKQHIPYREKK
# NLSGTARYMSINTHLGREQSRRDDLEALGHVFMYFLRGSLPWQGLKAATNKQKYERIGDKKQNTPLRELCAGFPEEFYQYMHNVRNLPFEATPDYEYL
# QSLFQKVLLKMGTNDDGGFDWNLLNHGKGWQSLRAGRSHDPNAHRPTKAPAPKQDPKNVAPQNRLSTRKLVSNSSAMEHGNSHTQPNSANAQETPDPN
# FLTNEKGRNDKVPVSRDQAGVRPTQGVPQGQQMQNGVPTTADAEQTQRPIKVVSKETPGNKKRSFWKSLLSCCAAPAEGA]
# end gene g90
###
# start gene g91
tig00000002_pilon_x4	AUGUSTUS	gene	166302	168766	0.71	+	.	g91
tig00000002_pilon_x4	AUGUSTUS	transcript	166302	167696	0.36	+	.	g91.t1
tig00000002_pilon_x4	AUGUSTUS	start_codon	166302	166304	.	+	0	transcript_id "g91.t1"; gene_id "g91";
tig00000002_pilon_x4	AUGUSTUS	initial	166302	166382	1	+	0	transcript_id "g91.t1"; gene_id "g91";
tig00000002_pilon_x4	AUGUSTUS	internal	166452	166540	1	+	0	transcript_id "g91.t1"; gene_id "g91";
tig00000002_pilon_x4	AUGUSTUS	internal	166628	167598	1	+	1	transcript_id "g91.t1"; gene_id "g91";
tig00000002_pilon_x4	AUGUSTUS	terminal	167650	167696	0.36	+	2	transcript_id "g91.t1"; gene_id "g91";
tig00000002_pilon_x4	AUGUSTUS	intron	166383	166451	1	+	.	transcript_id "g91.t1"; gene_id "g91";
tig00000002_pilon_x4	AUGUSTUS	intron	166541	166627	1	+	.	transcript_id "g91.t1"; gene_id "g91";
tig00000002_pilon_x4	AUGUSTUS	intron	167599	167649	0.62	+	.	transcript_id "g91.t1"; gene_id "g91";
tig00000002_pilon_x4	AUGUSTUS	CDS	166302	166382	1	+	0	transcript_id "g91.t1"; gene_id "g91";
tig00000002_pilon_x4	AUGUSTUS	CDS	166452	166540	1	+	0	transcript_id "g91.t1"; gene_id "g91";
tig00000002_pilon_x4	AUGUSTUS	CDS	166628	167598	1	+	1	transcript_id "g91.t1"; gene_id "g91";
tig00000002_pilon_x4	AUGUSTUS	CDS	167650	167693	0.36	+	2	transcript_id "g91.t1"; gene_id "g91";
tig00000002_pilon_x4	AUGUSTUS	stop_codon	167694	167696	.	+	0	transcript_id "g91.t1"; gene_id "g91";
# coding sequence = [atgcatttcaatcttttacatatatttatcgggctatttctttgttttcggacaattcttgccgctgccgatttctaca
# aggtcttgggagtaagcaaagatgcctctgaagcagacattaagaaatcctaccggcaattaacaaagcaatggcatcctgacaaaaatcctggagat
# gaggaagctcaagaaaaatttatcgaaataaacaaggctaacgaagttctttcggatcccgaacgaagaaaaatatacgacgcatacggtgaagaagg
# attgaatggacaaccaagaggagggcctggtggaggtggatttccaggaggtggttttggatttgacccttttgctgacatctttgaaaacatgtttg
# ggggacgccgtcgccaaaatgccgttcgtcgtggaccaagcattgaacaagttgctcaaattgatttagcctccttttatactggtggtattatggaa
# gttgagttccctgtgaaacgcatttgtcacatttgtcatggtaaaggatataatcccaagtattcagaggataaagcaattcattcctgtcccatctg
# tggcggagttggattccgagttttagagcatatgattgcccctggtttccgccaacaaatgcgtataccttgtgatgcttgtggtggaaggggtcgtt
# ctattaaacacaggtgccctcattgtaaaggagaacgtgttgctgaagtacgagaaaaatttacggttgaggtacccgcaggtgctcctcaagatttc
# cgagttacattttctggcaagtcggatgaaattcccggacttgaagctggcgatatagttattatacttcaagaagctggtgaacaaaatggatggat
# ccgtaaaggcaacgatttgtatagaaaggaaacgatatcatatcaacaagcgctcttaggtaattggaagaagagaatcacaaaacttgatggaagct
# tctttgaaattaagcgttcatctggtgaagttattcatcccggtcaaactgatcgtgtaaagaaccaaggaatgcctatctacaatacccaaaaaggt
# aaaaccacttcagcttttggcaacgctttcatagagtgggaagtgaggttccctaagaaattaaaaggaaaattcttaaaggacttaaataacttgtt
# ttctaagtacgaggataccgacgagttataa]
# protein sequence = [MHFNLLHIFIGLFLCFRTILAAADFYKVLGVSKDASEADIKKSYRQLTKQWHPDKNPGDEEAQEKFIEINKANEVLSD
# PERRKIYDAYGEEGLNGQPRGGPGGGGFPGGGFGFDPFADIFENMFGGRRRQNAVRRGPSIEQVAQIDLASFYTGGIMEVEFPVKRICHICHGKGYNP
# KYSEDKAIHSCPICGGVGFRVLEHMIAPGFRQQMRIPCDACGGRGRSIKHRCPHCKGERVAEVREKFTVEVPAGAPQDFRVTFSGKSDEIPGLEAGDI
# VIILQEAGEQNGWIRKGNDLYRKETISYQQALLGNWKKRITKLDGSFFEIKRSSGEVIHPGQTDRVKNQGMPIYNTQKGKTTSAFGNAFIEWEVRFPK
# KLKGKFLKDLNNLFSKYEDTDEL]
tig00000002_pilon_x4	AUGUSTUS	transcript	166302	168766	0.35	+	.	g91.t2
tig00000002_pilon_x4	AUGUSTUS	start_codon	166302	166304	.	+	0	transcript_id "g91.t2"; gene_id "g91";
tig00000002_pilon_x4	AUGUSTUS	initial	166302	166382	1	+	0	transcript_id "g91.t2"; gene_id "g91";
tig00000002_pilon_x4	AUGUSTUS	internal	166452	166540	1	+	0	transcript_id "g91.t2"; gene_id "g91";
tig00000002_pilon_x4	AUGUSTUS	internal	166628	167598	1	+	1	transcript_id "g91.t2"; gene_id "g91";
tig00000002_pilon_x4	AUGUSTUS	terminal	168588	168766	0.35	+	2	transcript_id "g91.t2"; gene_id "g91";
tig00000002_pilon_x4	AUGUSTUS	intron	166383	166451	1	+	.	transcript_id "g91.t2"; gene_id "g91";
tig00000002_pilon_x4	AUGUSTUS	intron	166541	166627	1	+	.	transcript_id "g91.t2"; gene_id "g91";
tig00000002_pilon_x4	AUGUSTUS	intron	167599	168587	0.35	+	.	transcript_id "g91.t2"; gene_id "g91";
tig00000002_pilon_x4	AUGUSTUS	CDS	166302	166382	1	+	0	transcript_id "g91.t2"; gene_id "g91";
tig00000002_pilon_x4	AUGUSTUS	CDS	166452	166540	1	+	0	transcript_id "g91.t2"; gene_id "g91";
tig00000002_pilon_x4	AUGUSTUS	CDS	166628	167598	1	+	1	transcript_id "g91.t2"; gene_id "g91";
tig00000002_pilon_x4	AUGUSTUS	CDS	168588	168763	0.35	+	2	transcript_id "g91.t2"; gene_id "g91";
tig00000002_pilon_x4	AUGUSTUS	stop_codon	168764	168766	.	+	0	transcript_id "g91.t2"; gene_id "g91";
# coding sequence = [atgcatttcaatcttttacatatatttatcgggctatttctttgttttcggacaattcttgccgctgccgatttctaca
# aggtcttgggagtaagcaaagatgcctctgaagcagacattaagaaatcctaccggcaattaacaaagcaatggcatcctgacaaaaatcctggagat
# gaggaagctcaagaaaaatttatcgaaataaacaaggctaacgaagttctttcggatcccgaacgaagaaaaatatacgacgcatacggtgaagaagg
# attgaatggacaaccaagaggagggcctggtggaggtggatttccaggaggtggttttggatttgacccttttgctgacatctttgaaaacatgtttg
# ggggacgccgtcgccaaaatgccgttcgtcgtggaccaagcattgaacaagttgctcaaattgatttagcctccttttatactggtggtattatggaa
# gttgagttccctgtgaaacgcatttgtcacatttgtcatggtaaaggatataatcccaagtattcagaggataaagcaattcattcctgtcccatctg
# tggcggagttggattccgagttttagagcatatgattgcccctggtttccgccaacaaatgcgtataccttgtgatgcttgtggtggaaggggtcgtt
# ctattaaacacaggtgccctcattgtaaaggagaacgtgttgctgaagtacgagaaaaatttacggttgaggtacccgcaggtgctcctcaagatttc
# cgagttacattttctggcaagtcggatgaaattcccggacttgaagctggcgatatagttattatacttcaagaagctggtgaacaaaatggatggat
# ccgtaaaggcaacgatttgtatagaaaggaaacgatatcatatcaacaagcgctcttaggtaattggaagaagagaatcacaaaacttgatggaagct
# tctttgaaattaagcgttcatctggtgaagttattcatcccggtcaaactgatcgtgtaaagaaccaaggaatgcctatctacaatacccaaaaaggt
# aaaaccacttcagcttttggcaacgctttcatagagtgggaagtgaggttccctaagaaattaaaaggaaaattcttaaagggtacctcagaaacccc
# attcctttttttccaaactgatgtagcaatttgctctagcaagttaccctctcctttagattcaaaaacttcaaaatccacagcagcagaattcaaaa
# tcggacgaacgtacttctcgaactcttctcttgctacccatattccgtcgccaggaggaccatga]
# protein sequence = [MHFNLLHIFIGLFLCFRTILAAADFYKVLGVSKDASEADIKKSYRQLTKQWHPDKNPGDEEAQEKFIEINKANEVLSD
# PERRKIYDAYGEEGLNGQPRGGPGGGGFPGGGFGFDPFADIFENMFGGRRRQNAVRRGPSIEQVAQIDLASFYTGGIMEVEFPVKRICHICHGKGYNP
# KYSEDKAIHSCPICGGVGFRVLEHMIAPGFRQQMRIPCDACGGRGRSIKHRCPHCKGERVAEVREKFTVEVPAGAPQDFRVTFSGKSDEIPGLEAGDI
# VIILQEAGEQNGWIRKGNDLYRKETISYQQALLGNWKKRITKLDGSFFEIKRSSGEVIHPGQTDRVKNQGMPIYNTQKGKTTSAFGNAFIEWEVRFPK
# KLKGKFLKGTSETPFLFFQTDVAICSSKLPSPLDSKTSKSTAAEFKIGRTYFSNSSLATHIPSPGGP]
# end gene g91
###
# start gene g92
tig00000002_pilon_x4	AUGUSTUS	gene	166489	166813	.	-	.	g92
tig00000002_pilon_x4	AUGUSTUS	transcript	166489	166813	0.27	-	.	g92.t1
tig00000002_pilon_x4	AUGUSTUS	stop_codon	166489	166491	.	-	0	transcript_id "g92.t1"; gene_id "g92";
tig00000002_pilon_x4	AUGUSTUS	terminal	166489	166591	0.64	-	1	transcript_id "g92.t1"; gene_id "g92";
tig00000002_pilon_x4	AUGUSTUS	initial	166668	166813	0.34	-	0	transcript_id "g92.t1"; gene_id "g92";
tig00000002_pilon_x4	AUGUSTUS	intron	166592	166667	0.39	-	.	transcript_id "g92.t1"; gene_id "g92";
tig00000002_pilon_x4	AUGUSTUS	CDS	166492	166591	0.64	-	1	transcript_id "g92.t1"; gene_id "g92";
tig00000002_pilon_x4	AUGUSTUS	CDS	166668	166813	0.34	-	0	transcript_id "g92.t1"; gene_id "g92";
tig00000002_pilon_x4	AUGUSTUS	start_codon	166811	166813	.	-	0	transcript_id "g92.t1"; gene_id "g92";
# coding sequence = [atgtcagcaaaagggtcaaatccaaaaccacctcctggaaatccacctccaccaggccctcctcttggttgtccattca
# atccttcttcaccgtatgcgtcgtatatttttcttcgttcgggatccgaaagaacttcgttagccttaaggacacatcaacgaaagagctcctgcttt
# cctgatgtacctttacttacggatttttgtcaggatgccattgctttgttaattgccggtaggatttcttaa]
# protein sequence = [MSAKGSNPKPPPGNPPPPGPPLGCPFNPSSPYASYIFLRSGSERTSLALRTHQRKSSCFPDVPLLTDFCQDAIALLIA
# GRIS]
# end gene g92
###
# start gene g93
tig00000002_pilon_x4	AUGUSTUS	gene	167905	168975	.	-	.	g93
tig00000002_pilon_x4	AUGUSTUS	transcript	167905	168975	0.78	-	.	g93.t1
tig00000002_pilon_x4	AUGUSTUS	stop_codon	167905	167907	.	-	0	transcript_id "g93.t1"; gene_id "g93";
tig00000002_pilon_x4	AUGUSTUS	single	167905	168975	0.78	-	0	transcript_id "g93.t1"; gene_id "g93";
tig00000002_pilon_x4	AUGUSTUS	CDS	167908	168975	0.78	-	0	transcript_id "g93.t1"; gene_id "g93";
tig00000002_pilon_x4	AUGUSTUS	start_codon	168973	168975	.	-	0	transcript_id "g93.t1"; gene_id "g93";
# coding sequence = [atgtcctcaatgctgaatactgtaaagagctacatgcctggcaggaatatgtcaattttcctgggattagtaggctgta
# tatcgggaggtatttactacgatactcatcaaagaaacttgacaattcaaaagtattgcgctgaagtatctcatctctctaaagcacctttggagcct
# caagctttgccgagaaaagttcgagtataccttcatggtcctcctggcgacggaatatgggtagcaagagaagagttcgagaagtacgttcgtccgat
# tttgaattctgctgctgtggattttgaagtttttgaatctaaaggagagggtaacttgctagagcaaattgctacatcagtttggaaaaaaaggaatg
# gggtttctgaggtacctgaagcagaaaaatttcttaagtcattcttaaaagaaagtgatgaacctagtgttaacctattgtttggtagacacgcttta
# aaagaattcctctatggaattaagtatgctttctccaacgaatatgatgagaaaacagtaaatgagatgaagaaggagcaagaacaatctaccaaaaa
# acaagaagcctctgaaacttctgaatccctccctcaatcagatccgcaggggactagtgattctcagtcaccagaacatccagaacaaggatctgcta
# ctcctgttgaagatatttcactttgtagagaacttactgtaaatggagatgtgcctcttggcttagttgatttgatcgctctttatccacttccacac
# cttctgggctttactaataccccacgacgcatttatcgtttcttcaaaagaagatacttggctgaagaattgggtgagattaccaaaaacatcgttct
# taatttaaagagtgtttcttttccaataagcgacggccctatgttgttgcaggacgaggaagctgactggcctaaacaatatactaatagagaagatg
# ctgaaaagcatatttggaccgctccttttatggagactactgaaaacagacaattctatcgaaatttaaaaatttacaagtccggggatgactacgaa
# gataatttctag]
# protein sequence = [MSSMLNTVKSYMPGRNMSIFLGLVGCISGGIYYDTHQRNLTIQKYCAEVSHLSKAPLEPQALPRKVRVYLHGPPGDGI
# WVAREEFEKYVRPILNSAAVDFEVFESKGEGNLLEQIATSVWKKRNGVSEVPEAEKFLKSFLKESDEPSVNLLFGRHALKEFLYGIKYAFSNEYDEKT
# VNEMKKEQEQSTKKQEASETSESLPQSDPQGTSDSQSPEHPEQGSATPVEDISLCRELTVNGDVPLGLVDLIALYPLPHLLGFTNTPRRIYRFFKRRY
# LAEELGEITKNIVLNLKSVSFPISDGPMLLQDEEADWPKQYTNREDAEKHIWTAPFMETTENRQFYRNLKIYKSGDDYEDNF]
# end gene g93
###
# start gene g94
tig00000002_pilon_x4	AUGUSTUS	gene	169668	170692	.	-	.	g94
tig00000002_pilon_x4	AUGUSTUS	transcript	169668	170692	0.88	-	.	g94.t1
tig00000002_pilon_x4	AUGUSTUS	stop_codon	169668	169670	.	-	0	transcript_id "g94.t1"; gene_id "g94";
tig00000002_pilon_x4	AUGUSTUS	terminal	169668	170584	0.98	-	2	transcript_id "g94.t1"; gene_id "g94";
tig00000002_pilon_x4	AUGUSTUS	initial	170635	170692	0.88	-	0	transcript_id "g94.t1"; gene_id "g94";
tig00000002_pilon_x4	AUGUSTUS	intron	170585	170634	0.98	-	.	transcript_id "g94.t1"; gene_id "g94";
tig00000002_pilon_x4	AUGUSTUS	CDS	169671	170584	0.98	-	2	transcript_id "g94.t1"; gene_id "g94";
tig00000002_pilon_x4	AUGUSTUS	CDS	170635	170692	0.88	-	0	transcript_id "g94.t1"; gene_id "g94";
tig00000002_pilon_x4	AUGUSTUS	start_codon	170690	170692	.	-	0	transcript_id "g94.t1"; gene_id "g94";
# coding sequence = [atgcaaagaagagaatctcttcgggagaatggccttgtaaaaggccttcacaaaggtgggttctctataaacaaactga
# aggaattatcacatgctgaggattccaagagaagtcaccgcatgataaaatcaggaaagacatctgtagatgcttatcgccaagctggaaaaggtctt
# agtcacttcgggggctacttgagtgattggggatccaggaccagaagtgtcagtataaatgacattagcgacaagcttggagttttagtcagtgaact
# cggtgaaagcgaactggagtttgtaaagcagtttgatgaaagccgactcaagctgaaaggaattcgtgacatggaagatagcatcgcaccatcaagag
# cacatcgccaacgactagtagcatccattgagaaagaagaagaaaaggacccactttctcctcgtctaatagacttacaaaaccaattggttcgtacg
# gaagcagaaaaccttgttggggaaatgcaactcgataacaagatacgagaagttatgaaatcgtcattccagcaattgatggatgcgtttcaggttcg
# agcgcagaaacaaatgacggtcggttactattcacggcttttagttgacatgatcaacgacgatgttgtctacccgggtgataatcccgcagcttata
# ataaaaagaatgctgctcagatcatgcaccagtgtatggagtctatgtccagacttatggctccgctttccattgatgaaaagaagtccgaagatact
# catatgaaaggttcttctagctcacttcagctttcggagagggattgctctccgactgtagaaaacgagcagaatgtacttcaagtaagaaatgttcc
# ctctcagaactctacatccaacgcagagacttataaagcacaacttctttccactatcgcagcagagcaaaagcaaaaagaattacaagcaaagtcga
# ccgttttgttgtaa]
# protein sequence = [MQRRESLRENGLVKGLHKGGFSINKLKELSHAEDSKRSHRMIKSGKTSVDAYRQAGKGLSHFGGYLSDWGSRTRSVSI
# NDISDKLGVLVSELGESELEFVKQFDESRLKLKGIRDMEDSIAPSRAHRQRLVASIEKEEEKDPLSPRLIDLQNQLVRTEAENLVGEMQLDNKIREVM
# KSSFQQLMDAFQVRAQKQMTVGYYSRLLVDMINDDVVYPGDNPAAYNKKNAAQIMHQCMESMSRLMAPLSIDEKKSEDTHMKGSSSSLQLSERDCSPT
# VENEQNVLQVRNVPSQNSTSNAETYKAQLLSTIAAEQKQKELQAKSTVLL]
# end gene g94
###
# start gene g95
tig00000002_pilon_x4	AUGUSTUS	gene	171250	172335	.	-	.	g95
tig00000002_pilon_x4	AUGUSTUS	transcript	171250	172335	1	-	.	g95.t1
tig00000002_pilon_x4	AUGUSTUS	stop_codon	171250	171252	.	-	0	transcript_id "g95.t1"; gene_id "g95";
tig00000002_pilon_x4	AUGUSTUS	single	171250	172335	1	-	0	transcript_id "g95.t1"; gene_id "g95";
tig00000002_pilon_x4	AUGUSTUS	CDS	171253	172335	1	-	0	transcript_id "g95.t1"; gene_id "g95";
tig00000002_pilon_x4	AUGUSTUS	start_codon	172333	172335	.	-	0	transcript_id "g95.t1"; gene_id "g95";
# coding sequence = [atgtcacttccaattgctgtttatagcctttctgtcaaaggaactgatgttcctgctgtggaggaatccacagatgcat
# caattcacttgacaatggcatccattgatgctagtgaaaaaactaacaaggccacaagtctttgggtaaaggtgcgccccagcatgcctgtggacaca
# gaggacgatgaagaaatggatgagcaaatgaaggaactccttgaagaaagccagcgtgagtttgttttgtgcaccttgaagcctggctctttgttcca
# acaacctttgaacttgaccatcacccctggtgatgaggtttttttcagaactacaggagatgctactattcatctttctggtaacttcttagtgaacg
# atgaagaagaagagcacgatcatagtgatgatgaggaagatgatgaagactatgacttgtctccaagtgaagacgatttggttgacaccatgagtgat
# gaaaagaacgacgatgaagaggactctgaggaaggtgaagaagaagaagagtctgaagaagacgagttggacaatgttcccgccaaaaaggctgagga
# acccaagaagaagcgcgctaaccaagaggaaaccgcttctcctcaaaaaaacgaaaacaagaagcagaagaccgagaagcccaacaaagagaagaagg
# ttgcttttgctgagaagcttgagcaaggccctactggtcccgccgccaagaaggatcaacaacaagagcaaaagcaacaacctaagactcgcacattg
# aaaggtggtgtttctgttactgacgtaaaaaccggaaacggtaccgctgctactaatggcaaaaaggttgaaatgcgttacattggtaagcttgaaaa
# cggaaaggtttttgacaagaacaccaagggtaagccctttgctttccttttgggtcgtggtgaagtcattcgtggttgggatattggtgtcgctggta
# tgaatgaaggcggtgaacgtaagatcgtcattcccgctcccatggcttacggtaaccagagcattcctggtattcccaagaactcaactttggtcttt
# gaagttaaactcgtccgtgtacaataa]
# protein sequence = [MSLPIAVYSLSVKGTDVPAVEESTDASIHLTMASIDASEKTNKATSLWVKVRPSMPVDTEDDEEMDEQMKELLEESQR
# EFVLCTLKPGSLFQQPLNLTITPGDEVFFRTTGDATIHLSGNFLVNDEEEEHDHSDDEEDDEDYDLSPSEDDLVDTMSDEKNDDEEDSEEGEEEEESE
# EDELDNVPAKKAEEPKKKRANQEETASPQKNENKKQKTEKPNKEKKVAFAEKLEQGPTGPAAKKDQQQEQKQQPKTRTLKGGVSVTDVKTGNGTAATN
# GKKVEMRYIGKLENGKVFDKNTKGKPFAFLLGRGEVIRGWDIGVAGMNEGGERKIVIPAPMAYGNQSIPGIPKNSTLVFEVKLVRVQ]
# end gene g95
###
# start gene g96
tig00000002_pilon_x4	AUGUSTUS	gene	172793	175645	0.98	+	.	g96
tig00000002_pilon_x4	AUGUSTUS	transcript	172793	175645	0.98	+	.	g96.t1
tig00000002_pilon_x4	AUGUSTUS	start_codon	172793	172795	.	+	0	transcript_id "g96.t1"; gene_id "g96";
tig00000002_pilon_x4	AUGUSTUS	single	172793	175645	0.98	+	0	transcript_id "g96.t1"; gene_id "g96";
tig00000002_pilon_x4	AUGUSTUS	CDS	172793	175642	0.98	+	0	transcript_id "g96.t1"; gene_id "g96";
tig00000002_pilon_x4	AUGUSTUS	stop_codon	175643	175645	.	+	0	transcript_id "g96.t1"; gene_id "g96";
# coding sequence = [atggctttgcaacgaaaaaagcgagagcatccaactggaaatgccgattttaatgagcttgaggacgatgcttatgaga
# gcgtagggtttcatgaccatggggattattttgaacgaaaaaagagaaaactgcagaatcagaatgctgctctctatagaggtatgggggagtcatca
# gtatcgaatatatttgaaggacttagtatggccataaacggtcacacaaatccatcgtattccgagttacgaacgatgataattcaaaatggaggaac
# cttcgtacaatacgtgggcaaaaagacaagcttatcttttctaatttgctcctttctaactccttctaaggctaatcaatggaagcatcataaagtcg
# tgacccctcaatggatagttgattgcatccgtaatcaaaaactactaccttggacaaattatcgtgctgtccatcctgttgcttcacagtctttactt
# tctttttctgacgcttttaaagaagttgtacctcaaatatctgagcagcatcatgaatcctcggaggttgaagatcaaacccaagatgcgctaccgtc
# aaatgatgtaggacaaacagaaacaaagaaaatgaacgacgaattgcccaattctctgaaatttttatctagatctgcatggcacaattatcacttgt
# tgaataccccaaacatccgaaagtctactacccaaaatccagagtttcttcagaagttctttaattcttctcgattgcaccatcttagcacatggaag
# actgctttaaaagaggaaattcaaataatgacgacttcttctggtcttacttcagtcaggaatgtgaagagcataaatacgaagcactttattatgca
# cgttgactttgattgtttttttgccgctgtgtctactagaaatgctagtgagttacagcttaagcctgtagctgttgctcatggtataaaaaattcag
# aaattgctagttgtaattatgaagctaggaaatatgggatcaaaaatggaatgtttgtgtctacggctaaaagcttgtgtccttctttggtacttgtt
# gactatgatttcgatgcatatgaatctgtttcacgagaattttattccgttttagtcgatactcctaacgactatttgaaagtgatcagtattgacga
# agctttacttgatttgactactcacgttcagtcttttgaagattgcgcgaatatcgcagagtccattcgtaagcgagttaggactagaacgaattgcg
# atgttagtgtaggcattggatcaaacgttctgctagcaaggcttgccttacgaaaagcaaagccgcataacgtattttatattagggatgaagatgca
# tatgtgtacttgcaatctctccctgttcaagatttacccggtgttggcccctcacagtcttccaagctgttcgacttgtataacgcaaaaacagttgg
# agatttgcaaaaaataaataaacatatccttcaaaaaacgttcggtgccaattatggattgcatttgtataatatatctcggggagccgatactaata
# atataagcaatgaaaccccgcgtcgatctatttctgttgatgtgaattggggtgttcgctttgtctttttggaagatgcaatggattttttgaaacgt
# cttttgcaagagctacttaatcgtatgtctaaatgcgacgtcgcgttacatcaactccaacttcgggtcttaaagcgagcagaaaatgctccatttaa
# tcctattaaatatcttggtgctggcgaagttacgcccttgacgaaatctgcaatgtttacttctgccacgaagtcatttgatatactttacagacaaa
# tagtaaatctttatatatctctggatgtggatccaggagatgtgcgaggaattggtctgcaggcatctaagattgtgaaggacagtaataatgaacaa
# tcgttcaattttaacgcgccgctgaaaacccctcagaagaaaatccttcctggcttatcgaacagacagcatactcaaggtcaaggtcaagaatttga
# tgaaatttacgaaaaaaaagaaccttctccgactgacactacttttgttccatccactccgtacaatcttccttcagcctcacagatgagtccaagcg
# ttttggcccaactgccgcagtctatgcaaggaagcataaaacgacaattggaagtacaaaacaaaaaattcgacgaaatcccaagcaagttggatcca
# ctgtttttgaaggagttacctacgccaattaggaatgaggtaaaggaagatcatgaaattaccatgaataagcggataaagctgaaaactcatgcgcg
# acctaatgaaaaggttccagaggagacggtggaaaaaattcaacagcaagatgcttttcaaaagatgttgagaccaaataagaaggaaaaaaagaaaa
# accttccacaggtagatcttcaggtactggaagagctcccaaaagaaatccaagagagtgtattagaggaaattaaacttagtcggtatgatttagct
# cgagaagtaaagatgatgccgaatcctgtcattacttttcagcagaaacaatcaatagatgaccttcgagagctagtagcaatttggtacgaaaaatc
# gccaaggggacctaattcacatgatgttgaatacttttcaaggtaccttggccgtgttgttcgggaagagcgaaacttattgaaagtacaagctttaa
# ttcgatggcttcagcaattgaatcgcagaaacaaggtaggagcttggcaaatggcaatagacagaaccgttgaggcagttcaagaagcatgtttaata
# aggaacacacctccactcgttttattgtaa]
# protein sequence = [MALQRKKREHPTGNADFNELEDDAYESVGFHDHGDYFERKKRKLQNQNAALYRGMGESSVSNIFEGLSMAINGHTNPS
# YSELRTMIIQNGGTFVQYVGKKTSLSFLICSFLTPSKANQWKHHKVVTPQWIVDCIRNQKLLPWTNYRAVHPVASQSLLSFSDAFKEVVPQISEQHHE
# SSEVEDQTQDALPSNDVGQTETKKMNDELPNSLKFLSRSAWHNYHLLNTPNIRKSTTQNPEFLQKFFNSSRLHHLSTWKTALKEEIQIMTTSSGLTSV
# RNVKSINTKHFIMHVDFDCFFAAVSTRNASELQLKPVAVAHGIKNSEIASCNYEARKYGIKNGMFVSTAKSLCPSLVLVDYDFDAYESVSREFYSVLV
# DTPNDYLKVISIDEALLDLTTHVQSFEDCANIAESIRKRVRTRTNCDVSVGIGSNVLLARLALRKAKPHNVFYIRDEDAYVYLQSLPVQDLPGVGPSQ
# SSKLFDLYNAKTVGDLQKINKHILQKTFGANYGLHLYNISRGADTNNISNETPRRSISVDVNWGVRFVFLEDAMDFLKRLLQELLNRMSKCDVALHQL
# QLRVLKRAENAPFNPIKYLGAGEVTPLTKSAMFTSATKSFDILYRQIVNLYISLDVDPGDVRGIGLQASKIVKDSNNEQSFNFNAPLKTPQKKILPGL
# SNRQHTQGQGQEFDEIYEKKEPSPTDTTFVPSTPYNLPSASQMSPSVLAQLPQSMQGSIKRQLEVQNKKFDEIPSKLDPLFLKELPTPIRNEVKEDHE
# ITMNKRIKLKTHARPNEKVPEETVEKIQQQDAFQKMLRPNKKEKKKNLPQVDLQVLEELPKEIQESVLEEIKLSRYDLAREVKMMPNPVITFQQKQSI
# DDLRELVAIWYEKSPRGPNSHDVEYFSRYLGRVVREERNLLKVQALIRWLQQLNRRNKVGAWQMAIDRTVEAVQEACLIRNTPPLVLL]
# end gene g96
###
# start gene g97
tig00000002_pilon_x4	AUGUSTUS	gene	176013	176975	.	-	.	g97
tig00000002_pilon_x4	AUGUSTUS	transcript	176013	176975	0.99	-	.	g97.t1
tig00000002_pilon_x4	AUGUSTUS	stop_codon	176013	176015	.	-	0	transcript_id "g97.t1"; gene_id "g97";
tig00000002_pilon_x4	AUGUSTUS	terminal	176013	176870	1	-	0	transcript_id "g97.t1"; gene_id "g97";
tig00000002_pilon_x4	AUGUSTUS	initial	176940	176975	0.99	-	0	transcript_id "g97.t1"; gene_id "g97";
tig00000002_pilon_x4	AUGUSTUS	intron	176871	176939	1	-	.	transcript_id "g97.t1"; gene_id "g97";
tig00000002_pilon_x4	AUGUSTUS	CDS	176016	176870	1	-	0	transcript_id "g97.t1"; gene_id "g97";
tig00000002_pilon_x4	AUGUSTUS	CDS	176940	176975	0.99	-	0	transcript_id "g97.t1"; gene_id "g97";
tig00000002_pilon_x4	AUGUSTUS	start_codon	176973	176975	.	-	0	transcript_id "g97.t1"; gene_id "g97";
# coding sequence = [atgactacaatagactcacagcatgatgatatgatgcacgatgcgatattggattactatggaaaacgtttggctactt
# gttcgtctgaccacaccatcaaggtgttctctttggaaaataaccaacaaacattattagaggtccttcatggtcatacaggccctgtttggcagtta
# gactgggctcatcctaagtttgggacgattctcgcttctgcttcgtatgatggtcatgttatcgtttggcgtgaagttgatggtgtttggagacaatt
# aattgattatagtgctcaccaagcttccgtcaatgccgtttcctgggctcctcatgagtacggggctcttcttgcttgtgcaagctcagacggcaagg
# tttccgtcttggattttaaagatgatggttcatatgataccaggatgttttccacccacgagtccggctgtaatgccgtttgctggtctccgccaagt
# ctttcgggctcaatcgtaggtcagtcaccagctgcaggccctaagaagttagctagtgcaggatgcgacaatcttgttaaaatttgggcatttgattc
# taatgtcaacaactggattttagaagatactctcacaggccatgtcgactggactagagacgttgcttgggctcccagtgttggccttaccaaaacat
# accttgcatctgcttctcaagacaaaaacgttttcatatggacaaaggagggtgattgcccttggcagaaaactcccctaactgaagagaagttccca
# gatgtcgcttggcgtgtttcttggtctctttccggtaatatcctcgctgtatcttgcggtgacaacaaggtttaccttttcaaagaatccaataaaaa
# atggcaactgattaatgaattgagtggttaa]
# protein sequence = [MTTIDSQHDDMMHDAILDYYGKRLATCSSDHTIKVFSLENNQQTLLEVLHGHTGPVWQLDWAHPKFGTILASASYDGH
# VIVWREVDGVWRQLIDYSAHQASVNAVSWAPHEYGALLACASSDGKVSVLDFKDDGSYDTRMFSTHESGCNAVCWSPPSLSGSIVGQSPAAGPKKLAS
# AGCDNLVKIWAFDSNVNNWILEDTLTGHVDWTRDVAWAPSVGLTKTYLASASQDKNVFIWTKEGDCPWQKTPLTEEKFPDVAWRVSWSLSGNILAVSC
# GDNKVYLFKESNKKWQLINELSG]
# end gene g97
###
# start gene g98
tig00000002_pilon_x4	AUGUSTUS	gene	177186	179530	0.25	+	.	g98
tig00000002_pilon_x4	AUGUSTUS	transcript	177186	179530	0.25	+	.	g98.t1
tig00000002_pilon_x4	AUGUSTUS	start_codon	177186	177188	.	+	0	transcript_id "g98.t1"; gene_id "g98";
tig00000002_pilon_x4	AUGUSTUS	initial	177186	177207	0.45	+	0	transcript_id "g98.t1"; gene_id "g98";
tig00000002_pilon_x4	AUGUSTUS	internal	177319	178029	0.36	+	2	transcript_id "g98.t1"; gene_id "g98";
tig00000002_pilon_x4	AUGUSTUS	terminal	178983	179530	0.57	+	2	transcript_id "g98.t1"; gene_id "g98";
tig00000002_pilon_x4	AUGUSTUS	intron	177208	177318	0.41	+	.	transcript_id "g98.t1"; gene_id "g98";
tig00000002_pilon_x4	AUGUSTUS	intron	178030	178982	0.63	+	.	transcript_id "g98.t1"; gene_id "g98";
tig00000002_pilon_x4	AUGUSTUS	CDS	177186	177207	0.45	+	0	transcript_id "g98.t1"; gene_id "g98";
tig00000002_pilon_x4	AUGUSTUS	CDS	177319	178029	0.36	+	2	transcript_id "g98.t1"; gene_id "g98";
tig00000002_pilon_x4	AUGUSTUS	CDS	178983	179527	0.57	+	2	transcript_id "g98.t1"; gene_id "g98";
tig00000002_pilon_x4	AUGUSTUS	stop_codon	179528	179530	.	+	0	transcript_id "g98.t1"; gene_id "g98";
# coding sequence = [atgctcaacaccaatagtccagaaactttcgtgtgcctattcctcaaggaagacgaatattccctccatgagtcggaaa
# ttaacatgggtgcttacaatagtaaaataagtgatcgtgatcgaagtatattgaagataaaggaacaaagagataagctattgcggtaccataaacgc
# ttagaacggattgagcaactagaagtaagttttgctcgaaagtgtctcgccgacaacaatagaaagggcgctttgaaagcattatctgctaagaagtt
# ttattctggactcattgaacaatcttatggtcaactgggaaatattgagcaacttctttcttctatagagttcacactcattcaacaagacgttcttt
# ttggtcttcaagaaggctcgggtatacttcagcaattacaaaaagagatgcctttagaaagaattgacaagatatgcaatgataatgatgaagctagt
# cagtacgtcgacgaggtcaatgtcatattacagggaagaatgtcaagagaccaagaagatgaagtccaagctgaattagacgcccttattcaagagca
# ggaagaccacccaagcaaaagtcaactaagggaaagacagcctgtatttcctacagttcctcagacaaaaccaaatcgtcctgtggaagtgaaaccag
# aaaacgcatttcattcaaatcaaattccatctacggccgacaacgacaaacagcaagcccttctaaaagacgatgatgatttatcgaccgtagaagaa
# acgggactcgaagaagaagaagaaggagacgacgatgaagaggaaaaagaaggcgatgaagaagatctaatagtgaagtcggatgatgagctagggct
# cgaaaagacagatgacgaagaactaggtgatgaggtagatgaagatgggctcaaagaaaattgtgaagaggatgacgatgaaatagaagcacttgagg
# aaaaactggagctgctttcactactactgctgctagttgagaatacggaagagctagacggttcgctgctgctagtagaagaatcagacgtagaactg
# ctaggactcgacgaagtagaagaaaaagaattctcttgcgaagatgaaggagttgaaaaaaatgcatctgaagttgcactggtacctgtcgaacctac
# agatgaggaagacgaatcggacgtcgtggatgaactcaatgaggaaaaaggcggagtgctgctatacgaagtactaccagaatttggggaagcagagg
# acaaagagtcactacttgtaggatag]
# protein sequence = [MLNTNSPETFVCLFLKEDEYSLHESEINMGAYNSKISDRDRSILKIKEQRDKLLRYHKRLERIEQLEVSFARKCLADN
# NRKGALKALSAKKFYSGLIEQSYGQLGNIEQLLSSIEFTLIQQDVLFGLQEGSGILQQLQKEMPLERIDKICNDNDEASQYVDEVNVILQGRMSRDQE
# DEVQAELDALIQEQEDHPSKSQLRERQPVFPTVPQTKPNRPVEVKPENAFHSNQIPSTADNDKQQALLKDDDDLSTVEETGLEEEEEGDDDEEEKEGD
# EEDLIVKSDDELGLEKTDDEELGDEVDEDGLKENCEEDDDEIEALEEKLELLSLLLLLVENTEELDGSLLLVEESDVELLGLDEVEEKEFSCEDEGVE
# KNASEVALVPVEPTDEEDESDVVDELNEEKGGVLLYEVLPEFGEAEDKESLLVG]
# end gene g98
###
# start gene g99
tig00000002_pilon_x4	AUGUSTUS	gene	178534	179751	.	-	.	g99
tig00000002_pilon_x4	AUGUSTUS	transcript	178534	179751	1	-	.	g99.t1
tig00000002_pilon_x4	AUGUSTUS	stop_codon	178534	178536	.	-	0	transcript_id "g99.t1"; gene_id "g99";
tig00000002_pilon_x4	AUGUSTUS	single	178534	179751	1	-	0	transcript_id "g99.t1"; gene_id "g99";
tig00000002_pilon_x4	AUGUSTUS	CDS	178537	179751	1	-	0	transcript_id "g99.t1"; gene_id "g99";
tig00000002_pilon_x4	AUGUSTUS	start_codon	179749	179751	.	-	0	transcript_id "g99.t1"; gene_id "g99";
# coding sequence = [atgaaccgttattctctattattcttcttggcgattgtatatgtcgcccactgctataatgttccgaatgtgaaggaga
# aatcaaaatggaatacaacttccgttgagcatgttcctactgaattgagttttgaagagaagttgtatagccgttacgcacgggctgctgttcaaacc
# ggtggtggagtaagtagctttaagagtgacagtacaacgaatagctatcctacaagtagtgactctttgtcctctgcttccccaaattctggtagtac
# ttcgtatagcagcactccgcctttttcctcattgagttcatccacgacgtccgattcgtcttcctcatctgtaggttcgacaggtaccagtgcaactt
# cagatgcatttttttcaactccttcatcttcgcaagagaattctttttcttctacttcgtcgagtcctagcagttctacgtctgattcttctactagc
# agcagcgaaccgtctagctcttccgtattctcaactagcagcagtagtagtgaaagcagctccagtttttcctcaagtgcttctatttcatcgtcatc
# ctcttcacaattttctttgagcccatcttcatctacctcatcacctagttcttcgtcatctgtcttttcgagccctagctcatcatccgacttcacta
# ttagatcttcttcatcgccttctttttcctcttcatcgtcgtctccttcttcttcttcttcgagtcccgtttcttctacggtcgataaatcatcatcg
# tcttcttactatcctttcaattcaagctctaagtcttccacgtcacgctcatcatcttctaaaaaatctagctcgatgccttcatcttcgagtgagtt
# tacaacgactagatcatccagcaggagactatcttcaagttctgcttcatcttcgagtactactcaatcgacgtcttcatcggtacgcttaaagtcat
# cttctcaacaagcaagcgttacacgcattactagtgcacacaggacttaccgaccatctactatttacaaggtaactgtcgcgactataaatggacgc
# acaagcacttataagtcaaagtcgacagattcaagtgttttattagttgttgtggatagctcatccaattctttaacttcatcaactaagttttatgg
# agttggagctttagcttccgccttttgttttgcaagccttgctatttttattttaatgtga]
# protein sequence = [MNRYSLLFFLAIVYVAHCYNVPNVKEKSKWNTTSVEHVPTELSFEEKLYSRYARAAVQTGGGVSSFKSDSTTNSYPTS
# SDSLSSASPNSGSTSYSSTPPFSSLSSSTTSDSSSSSVGSTGTSATSDAFFSTPSSSQENSFSSTSSSPSSSTSDSSTSSSEPSSSSVFSTSSSSSES
# SSSFSSSASISSSSSSQFSLSPSSSTSSPSSSSSVFSSPSSSSDFTIRSSSSPSFSSSSSSPSSSSSSPVSSTVDKSSSSSYYPFNSSSKSSTSRSSS
# SKKSSSMPSSSSEFTTTRSSSRRLSSSSASSSSTTQSTSSSVRLKSSSQQASVTRITSAHRTYRPSTIYKVTVATINGRTSTYKSKSTDSSVLLVVVD
# SSSNSLTSSTKFYGVGALASAFCFASLAIFILM]
# end gene g99
###
# start gene g100
tig00000002_pilon_x4	AUGUSTUS	gene	180369	183435	.	-	.	g100
tig00000002_pilon_x4	AUGUSTUS	transcript	180369	183435	0.94	-	.	g100.t1
tig00000002_pilon_x4	AUGUSTUS	stop_codon	180369	180371	.	-	0	transcript_id "g100.t1"; gene_id "g100";
tig00000002_pilon_x4	AUGUSTUS	terminal	180369	182573	1	-	0	transcript_id "g100.t1"; gene_id "g100";
tig00000002_pilon_x4	AUGUSTUS	internal	182620	182971	1	-	1	transcript_id "g100.t1"; gene_id "g100";
tig00000002_pilon_x4	AUGUSTUS	internal	183014	183373	0.99	-	1	transcript_id "g100.t1"; gene_id "g100";
tig00000002_pilon_x4	AUGUSTUS	initial	183413	183435	0.94	-	0	transcript_id "g100.t1"; gene_id "g100";
tig00000002_pilon_x4	AUGUSTUS	intron	182574	182619	1	-	.	transcript_id "g100.t1"; gene_id "g100";
tig00000002_pilon_x4	AUGUSTUS	intron	182972	183013	1	-	.	transcript_id "g100.t1"; gene_id "g100";
tig00000002_pilon_x4	AUGUSTUS	intron	183374	183412	0.94	-	.	transcript_id "g100.t1"; gene_id "g100";
tig00000002_pilon_x4	AUGUSTUS	CDS	180372	182573	1	-	0	transcript_id "g100.t1"; gene_id "g100";
tig00000002_pilon_x4	AUGUSTUS	CDS	182620	182971	1	-	1	transcript_id "g100.t1"; gene_id "g100";
tig00000002_pilon_x4	AUGUSTUS	CDS	183014	183373	0.99	-	1	transcript_id "g100.t1"; gene_id "g100";
tig00000002_pilon_x4	AUGUSTUS	CDS	183413	183435	0.94	-	0	transcript_id "g100.t1"; gene_id "g100";
tig00000002_pilon_x4	AUGUSTUS	start_codon	183433	183435	.	-	0	transcript_id "g100.t1"; gene_id "g100";
# coding sequence = [atggacgaggatttatatgatgaatttggcaattacatagggcctgaaaacgaagacgaggaactggatgaaatacctc
# aagttcccagtccttcgattgctcaagtgcctagctttgaagctgaaatggaagaagaggacttggaagatgttgagcgcgttgaaaagatggcgctt
# aatctcgctgaacctcaaaatgccgtcgtactgcatgaggacaagcagtattatcctagtgctgaagaagtttatggccctgaggttgatgttgtcgt
# gcaagaacaagatactcaaccactcacacaacccgttattgacccaattcgtcagaaacgggttgctatcgaaacgagcaatgtgccggaaacggtct
# ataaaaaagagtttttatacgatcttttaagccagactgatgatgtgcggacctttatcattgctggtcatcttcatcatggcaaaaccgcattatta
# gacttactcgtatattacacgcaccctggcaccaaatcacctaagcgaaggtctcttcgctacaccgatacacactaccttgaacgtcaaagggttat
# gtctattaagagtaccccattgactctagcggtgcaaaatatacaaggaaagtcctatgcgttccagtgcctagataccccaggtcatgttgactttg
# tcgatgagatagcttctccaatggcagttgctgatggcgtcgttattgtcgttgatgttatcgaaggggttatgattaataccacaagagctatacga
# catgctatcattcacgatatgccagttgtattagttttaaataaagtggatagacttgttttagaacttcgtcttcctcccaatgatgcatatcacaa
# gttacgacatgttatagatgaagttaatgacagcatttgtcaagttagcatggattccaaacaccgagtttctcccgaactcggtaatgtctgtttcg
# cctcgtttgatttgggatattgctttactcttgccagtttcgctaaactgtacatggacaaaaatggaaaaatagatcttgatgatttttcaaaacgg
# ttgtggggcgatatttattatgataaagaaaccagaaaattcactaaactttcgactggcattaggagctttgtgtactttattttagagcctttgta
# taaacttcacacacttagtatatccgatgaacagaagaaattaaaacggcaattacgttctttgaatatttttttgaaaccaaaagactttttacttg
# aacctaaaccatttttgcaacttgtttgcgcttcgttttttgggtttccgactggtttggttgaatctattgtgcgaaatatcccttgccctcgagaa
# aatgctaaccgtaaagcaaatcaatattacacaggccctttaaattcatcgattggtaattctttaacgactatgaatcgtgaagaatcaaccatgat
# tgctcatgtcacgaagctgtataatactgttgatgcaagcaatttttatgctctcgcgcgtatttatacaggaaaagttagaaaaggacaaaaagttc
# aggttttgggagaaaattattccattgaagacgaagaggatatggcgaaagcgtatattgaagaaatctgtttgcccggtggaagatatcgcgtgccc
# atcgaagaagcaactgctgggatgcttgtccttttggcaggagtagataattccattagcaaaacggctacaattgtatcggaaggagttcaagatga
# tttatacatatttagaccgattgcacacatgtcagaaagtgtttttaaagttgcagtggaaccttataatccgtccgaattaccaaaaatgcttgatg
# gacttagaaaaatcaataagagctaccctcttgcaattacaaaggtagaagaatctggtgaacataccatatttggaactgctgaactgtatatggat
# tgccttttgtacgatttacgggttttgtattctgaaatagaaattcgtgtttccgatccagttgctcgtttctgtgagacggtagttgatgtttcgag
# cttgaaatgctttgctgagactccaaatagaaaaaataggttatcaatgattgttgaacctttagaaaaaggaatcgcattcgatatcgagaacggtc
# atgtgaaaataaactggcctcaaaaacgtattagcgaatatttccaacgtgaacatgattgggatctcttagcatctcgatctgtatgggctttcgga
# cctgatgatcggggtactaacatattgcgcgacgataccctggaaatggatgtcaacaaaaagacactgggtcaggtgaaagaattcatcaaacaagg
# atttcaatggggaacgagagaaggacctttgtgcgatgaaactatccgtaatgcgaactttcgaattatggatgccgttttagctcaggaaccaattt
# atcgaggtggaggtcaaatcattcctgtggctcgaagagtctgttactcatcatttttaactgcctcaccaaggctgatggagcctgtctatacgatc
# gaagtacatacgcctgctgactgcttaccagttatttatgatcttttaatgcgccgtcgtggacatgtactacaagatgtaccccgaccagggtctcc
# tctgtatatagttaaggctttaatacctgttattgattcttgtgggtttgaaacagatttgagagttcacactcaaggccaagctatgtgtcagcaag
# tgtttgaccattgggaaattgtacctggggatccattggataaatcaattaaacctaggcctttagaaactgctagaggagctgaattagcaagggac
# tttttggtaaagacacgcagaagaaagggtctttcagaggatgtggctattactaggtatttcgaccaggaaatgattgattcacttaaagacgcaga
# tattgtcctctcgctttaa]
# protein sequence = [MDEDLYDEFGNYIGPENEDEELDEIPQVPSPSIAQVPSFEAEMEEEDLEDVERVEKMALNLAEPQNAVVLHEDKQYYP
# SAEEVYGPEVDVVVQEQDTQPLTQPVIDPIRQKRVAIETSNVPETVYKKEFLYDLLSQTDDVRTFIIAGHLHHGKTALLDLLVYYTHPGTKSPKRRSL
# RYTDTHYLERQRVMSIKSTPLTLAVQNIQGKSYAFQCLDTPGHVDFVDEIASPMAVADGVVIVVDVIEGVMINTTRAIRHAIIHDMPVVLVLNKVDRL
# VLELRLPPNDAYHKLRHVIDEVNDSICQVSMDSKHRVSPELGNVCFASFDLGYCFTLASFAKLYMDKNGKIDLDDFSKRLWGDIYYDKETRKFTKLST
# GIRSFVYFILEPLYKLHTLSISDEQKKLKRQLRSLNIFLKPKDFLLEPKPFLQLVCASFFGFPTGLVESIVRNIPCPRENANRKANQYYTGPLNSSIG
# NSLTTMNREESTMIAHVTKLYNTVDASNFYALARIYTGKVRKGQKVQVLGENYSIEDEEDMAKAYIEEICLPGGRYRVPIEEATAGMLVLLAGVDNSI
# SKTATIVSEGVQDDLYIFRPIAHMSESVFKVAVEPYNPSELPKMLDGLRKINKSYPLAITKVEESGEHTIFGTAELYMDCLLYDLRVLYSEIEIRVSD
# PVARFCETVVDVSSLKCFAETPNRKNRLSMIVEPLEKGIAFDIENGHVKINWPQKRISEYFQREHDWDLLASRSVWAFGPDDRGTNILRDDTLEMDVN
# KKTLGQVKEFIKQGFQWGTREGPLCDETIRNANFRIMDAVLAQEPIYRGGGQIIPVARRVCYSSFLTASPRLMEPVYTIEVHTPADCLPVIYDLLMRR
# RGHVLQDVPRPGSPLYIVKALIPVIDSCGFETDLRVHTQGQAMCQQVFDHWEIVPGDPLDKSIKPRPLETARGAELARDFLVKTRRRKGLSEDVAITR
# YFDQEMIDSLKDADIVLSL]
# end gene g100
###
# start gene g101
tig00000002_pilon_x4	AUGUSTUS	gene	183862	185218	1	+	.	g101
tig00000002_pilon_x4	AUGUSTUS	transcript	183862	185218	1	+	.	g101.t1
tig00000002_pilon_x4	AUGUSTUS	start_codon	183862	183864	.	+	0	transcript_id "g101.t1"; gene_id "g101";
tig00000002_pilon_x4	AUGUSTUS	initial	183862	183872	1	+	0	transcript_id "g101.t1"; gene_id "g101";
tig00000002_pilon_x4	AUGUSTUS	internal	183923	184023	1	+	1	transcript_id "g101.t1"; gene_id "g101";
tig00000002_pilon_x4	AUGUSTUS	terminal	184143	185218	1	+	2	transcript_id "g101.t1"; gene_id "g101";
tig00000002_pilon_x4	AUGUSTUS	intron	183873	183922	1	+	.	transcript_id "g101.t1"; gene_id "g101";
tig00000002_pilon_x4	AUGUSTUS	intron	184024	184142	1	+	.	transcript_id "g101.t1"; gene_id "g101";
tig00000002_pilon_x4	AUGUSTUS	CDS	183862	183872	1	+	0	transcript_id "g101.t1"; gene_id "g101";
tig00000002_pilon_x4	AUGUSTUS	CDS	183923	184023	1	+	1	transcript_id "g101.t1"; gene_id "g101";
tig00000002_pilon_x4	AUGUSTUS	CDS	184143	185215	1	+	2	transcript_id "g101.t1"; gene_id "g101";
tig00000002_pilon_x4	AUGUSTUS	stop_codon	185216	185218	.	+	0	transcript_id "g101.t1"; gene_id "g101";
# coding sequence = [atggtgaacaccgacgtatacattgtttctgcagttcgtacccctatgggtagttttggcggtagccttgcttctgttc
# cagctacaaaattgggatcagttgccatcaaggctgctcttgaaaaggggaagattcaaccctctgacattcaagaagttttcatgggcaatgttttg
# tccgctaaccttggtcagaatcctgctcgtcaatgtgctttgggtgcgggattgaatgttgacaccgtttgtaccactgttaacaaggtttgtgcttc
# aggtatgaaggccgctatccttggtactcaggccatcatgactggcaatgcagacatcgtggtcgttggtggcgctgaaagcatgtcaaatgttcctt
# actacgctactaagaaccgtttcggttccaaatttggtaacgtcgagcttgttgatggtcttctccgtgatggcttatcggatgcttatgatggtctt
# cctatgggtaacgctgctgaactttgtgctgaagagtacaaggttgatcgtgctgctcaagatgaatttgccatttcttcttacaaacgcgctcaagc
# cgctcaggcctcttctgcttttgataacgaaattgtacctgtcgaggtctttggcggtcgtggtaagcccaacaaggtcatttctgaagatgaggaac
# ccaagaacttgaatgaagacaagctgaagtctactcgtcctgtctttaaggctgatggtacagttactgccgccaacgcttcctctttgaatgatggt
# gctagcgctatggttttggtctctggtaccaagctcaaagaattgggattaaagcctatagccaaggttcttggttggggtgaggctgctcaaaattc
# cgaccgctttactacctcccctagtcttgccatccccaaagctttgaagcatgccaatgttgagtcgtctcaagtcgaatattatgaaattaatgaag
# cttttagtgttgtcggtgttgccaacacaaagattttgagtttgaaccctgagcatgtcaacatcttcggcggtggtgtttctttgggtcatcctttg
# ggaagcagtggttctcgaatcattgtcactttgtcgaatgtgttggctcaaaagaacgccaagattggtgttgctgctgtctgcaatggtggtggtgg
# tgcttcttcatttgtgatcgagcgcgtttaa]
# protein sequence = [MVNTDVYIVSAVRTPMGSFGGSLASVPATKLGSVAIKAALEKGKIQPSDIQEVFMGNVLSANLGQNPARQCALGAGLN
# VDTVCTTVNKVCASGMKAAILGTQAIMTGNADIVVVGGAESMSNVPYYATKNRFGSKFGNVELVDGLLRDGLSDAYDGLPMGNAAELCAEEYKVDRAA
# QDEFAISSYKRAQAAQASSAFDNEIVPVEVFGGRGKPNKVISEDEEPKNLNEDKLKSTRPVFKADGTVTAANASSLNDGASAMVLVSGTKLKELGLKP
# IAKVLGWGEAAQNSDRFTTSPSLAIPKALKHANVESSQVEYYEINEAFSVVGVANTKILSLNPEHVNIFGGGVSLGHPLGSSGSRIIVTLSNVLAQKN
# AKIGVAAVCNGGGGASSFVIERV]
# end gene g101
###
# start gene g102
tig00000002_pilon_x4	AUGUSTUS	gene	184603	185083	.	-	.	g102
tig00000002_pilon_x4	AUGUSTUS	transcript	184603	185083	0.55	-	.	g102.t1
tig00000002_pilon_x4	AUGUSTUS	stop_codon	184603	184605	.	-	0	transcript_id "g102.t1"; gene_id "g102";
tig00000002_pilon_x4	AUGUSTUS	terminal	184603	184850	0.99	-	2	transcript_id "g102.t1"; gene_id "g102";
tig00000002_pilon_x4	AUGUSTUS	initial	184909	185083	0.55	-	0	transcript_id "g102.t1"; gene_id "g102";
tig00000002_pilon_x4	AUGUSTUS	intron	184851	184908	1	-	.	transcript_id "g102.t1"; gene_id "g102";
tig00000002_pilon_x4	AUGUSTUS	CDS	184606	184850	0.99	-	2	transcript_id "g102.t1"; gene_id "g102";
tig00000002_pilon_x4	AUGUSTUS	CDS	184909	185083	0.55	-	0	transcript_id "g102.t1"; gene_id "g102";
tig00000002_pilon_x4	AUGUSTUS	start_codon	185081	185083	.	-	0	transcript_id "g102.t1"; gene_id "g102";
# coding sequence = [atgacccaaagaaacaccaccgccgaagatgttgacatgctcagggttcaaactcaaaatctttgtgttggcaacaccg
# acaacactaaaagcttcattaatttcataatattcgacttgagacgactcaacattggcatgcttcaaagctttggggatggcaagactaggggaggc
# tttaatcccaattctttgagcttggtaccagagaccaaaaccatagcgctagcaccatcattcaaagaggaagcgttggcggcagtaactgtaccatc
# agccttaaagacaggacgagtagacttcagcttgtcttcattcaagttcttgggttcctcatcttcagaaatgaccttgttgggcttaccacgaccgc
# caaagacctcgacaggtacaatttcgttatcaaaagcagaagaggcctga]
# protein sequence = [MTQRNTTAEDVDMLRVQTQNLCVGNTDNTKSFINFIIFDLRRLNIGMLQSFGDGKTRGGFNPNSLSLVPETKTIALAP
# SFKEEALAAVTVPSALKTGRVDFSLSSFKFLGSSSSEMTLLGLPRPPKTSTGTISLSKAEEA]
# end gene g102
###
# start gene g103
tig00000002_pilon_x4	AUGUSTUS	gene	185908	189378	1	+	.	g103
tig00000002_pilon_x4	AUGUSTUS	transcript	185908	189378	1	+	.	g103.t1
tig00000002_pilon_x4	AUGUSTUS	start_codon	185908	185910	.	+	0	transcript_id "g103.t1"; gene_id "g103";
tig00000002_pilon_x4	AUGUSTUS	single	185908	189378	1	+	0	transcript_id "g103.t1"; gene_id "g103";
tig00000002_pilon_x4	AUGUSTUS	CDS	185908	189375	1	+	0	transcript_id "g103.t1"; gene_id "g103";
tig00000002_pilon_x4	AUGUSTUS	stop_codon	189376	189378	.	+	0	transcript_id "g103.t1"; gene_id "g103";
# coding sequence = [atggcattttggacgacatcagtgtgtcgttccattcctggtatttccaaaaatatatttggaaatggtcgatgcttag
# gctcattctctacaattggtaaaggaattgtttctaaagttacaactcaaaaacgtcttattagcgtttcggcgatagcccgcaatgaactcaataaa
# gaaaagaacgtgcctgatgccagtgcttaccttcgctctggtcatgtgaaagctattcaacatgaaaaagtaaacaaagttattgtcgttggctcagg
# tggtatctccatcggtcaagctggtgaattcgactactctggtgctcaggccatcaaggctcttcgtgaaagctctgttcacactatcttgattaatc
# ctaacattgctactattcaatcctctcatgaactggctgatgaaatctacttcttacctgttactgctgactacctctcgcatattattgaacgtgaa
# catcctgacggtatcttgctgactttcggtggacaaaccgctttgaacgtgggtgttcaattggatgacatgggtgtttttgatcgtaacaatgtcaa
# ggtcttgggtactcctatctcaacattgaaaacctcggaagatcgtgacctcttctctaaagcattgcatgaaattgatattcccattgcagaatcta
# cagcagtcgattctgtcgatcaagctcttcaagctgcttctaaggttgggtaccctgtcattgttcgttccgcctactctcttggtggtcttggttct
# ggttttgccaataacaaagaggaattgcaatctttggctgccaaatctctttccatgactcctcaaattcttgttgaaaagtctttgaagggctggaa
# agaagttgagtacgaagttgttcgtgatgcagccaacaactgtattactgtttgcaacatggaaaactttgaccctcttggtatccacactggtgatt
# ccatggttgttgctccttctcaaactctctccgatgaagagtatcacatgcttcgttctgctgctatcaagatcattcgtcacttgggtgttgttggc
# gagtgcaatgttcagtatgccttaagtcctgacagcttggagtatcgtgtcattgaagttaatgctcgtctctcccgttcttctgctttggcttctaa
# ggctaccggataccccttagcctatacagccgccaagattgctttaggtcacactcttcccgatttaaccaatgccgttaccaagactactactgcaa
# actttgaaccttctttggattacgttgtcaccaagatccctcgttgggatttgcgcaaattccaacacgttaaccgtgaaatcggttcttccatgaag
# agtgtcggtgaagtcatggctgttggtcgtacctttgaagaatctcttcaaaaagccttgcgtcaagtcgatccctcatttttgggtttcatggccat
# gccctttaaggatttggaccatgctctttctgttcccactgatcttcgcttctttgctgttgttgaagccatgcttaatcaaaactattccactgata
# gaattcacgagttgaccaagattgacaagtggttcttgggtaaacttgaaaatatggctgaagtgtacaaggagcttcaagaaattggttctttatac
# ggattgaataaagaagttttaactcgcgctaaaaagcacggattctctgattaccagatttccaagctcgttggtgctactgaattggaagttcgtgc
# tcgtagaaagcgttatgacattcatccttgggttaagaagattgataccttggctgctgagttccctgccgacaccaactacttgtacactacttaca
# atggatcttctcacgacgttgatttcaatgagcacggtaccatggttcttggatccggtgtctatcgtattggttccagtgtcgaattcgattggtgt
# ggtgtctcctgtgctcgtaccttgagaggacttggacgtagcactatcatggttaactacaaccctgagactgtctctaccgattttgatgaatgtga
# acgtttgtactttgaagaactttcctatgaacgtgttatggatatttacgaaatggaaaactccaacggtgtcgttgttagcgtaggtggtcaacttc
# ctcaaaatattgctttgagattacaagagaccggtgctaatgtatatggtaccgatcctaagatgattgattctgctgaagatcgtcacaagtttgct
# caaatccttgacaaggttggtgttgatcaacctgcttggaaagaattgacttccgttgaagaagctagcgtgtttgccaacactgttggatatcctgt
# tcttgtacgtccttcctatgttttgtctggtgctgccatgagtgttattcgtgatgaatccagtttaaaaaacaaattggagaatgcagctgctgttt
# ctcccgatcatcctgttgttatcacgaagttcattgaaggggctcgtgaactcgacgttgatgctgttgcttcaaagggtcagttattggttcatgcc
# gtctctgaacatgtcgagaatgctggtgttcattccggtgatgccacaattgctcttcctccttactctttgagcacggatattatggatcgctgcaa
# ggaaattgccaagaaggttgccagtgctttccacattactggtccttacaacatgcaaatcattttggctgacaacgctgagactggcattagtgact
# tgaaggttattgagtgtaaccttcgtgcttccagatctttccctttcgtttcaaaggctcttggtgttaacttcattgacgttgctacccgcgccatt
# gttggacaaaatgttcctgcaccttgtgacttgatggctatccctcgtgattatgtatgcatcaaggttcctcaattctcttggactcgtttggctgg
# tgctgatccattccttggagtggaaatgagctccactggtgaagtcgcctgctttggcaaagatgttagagaagcttattgggccgctcttcaatctg
# ttcaaaatttcaaaattcctcttcctggccaaggtattttagtgggaggtgaccgtcctgaattaaaggaagtcgctactgatttgcaaaaacttggt
# tacaagctttacactgctgataaggaagtttctaaggaattgaaccccacagaaacggaagtgatcgagttccctgttgatgacaagcgtgctcttcg
# tgctgtctttgagaagtataacgtttcttgtgtcttcaatttggcttctgctcgtggtaaagatatttatgataaagactatgttatgcgcagaaatg
# ccgtggactttaacgtgacacttattaacgatcctaactgtgccaagttgtttgtcgactctcttaaacagaagctgccagaggctacttctgaacga
# aaggccataccttctgaagtgaagagatggagtgattggattggtagccatgatctctag]
# protein sequence = [MAFWTTSVCRSIPGISKNIFGNGRCLGSFSTIGKGIVSKVTTQKRLISVSAIARNELNKEKNVPDASAYLRSGHVKAI
# QHEKVNKVIVVGSGGISIGQAGEFDYSGAQAIKALRESSVHTILINPNIATIQSSHELADEIYFLPVTADYLSHIIEREHPDGILLTFGGQTALNVGV
# QLDDMGVFDRNNVKVLGTPISTLKTSEDRDLFSKALHEIDIPIAESTAVDSVDQALQAASKVGYPVIVRSAYSLGGLGSGFANNKEELQSLAAKSLSM
# TPQILVEKSLKGWKEVEYEVVRDAANNCITVCNMENFDPLGIHTGDSMVVAPSQTLSDEEYHMLRSAAIKIIRHLGVVGECNVQYALSPDSLEYRVIE
# VNARLSRSSALASKATGYPLAYTAAKIALGHTLPDLTNAVTKTTTANFEPSLDYVVTKIPRWDLRKFQHVNREIGSSMKSVGEVMAVGRTFEESLQKA
# LRQVDPSFLGFMAMPFKDLDHALSVPTDLRFFAVVEAMLNQNYSTDRIHELTKIDKWFLGKLENMAEVYKELQEIGSLYGLNKEVLTRAKKHGFSDYQ
# ISKLVGATELEVRARRKRYDIHPWVKKIDTLAAEFPADTNYLYTTYNGSSHDVDFNEHGTMVLGSGVYRIGSSVEFDWCGVSCARTLRGLGRSTIMVN
# YNPETVSTDFDECERLYFEELSYERVMDIYEMENSNGVVVSVGGQLPQNIALRLQETGANVYGTDPKMIDSAEDRHKFAQILDKVGVDQPAWKELTSV
# EEASVFANTVGYPVLVRPSYVLSGAAMSVIRDESSLKNKLENAAAVSPDHPVVITKFIEGARELDVDAVASKGQLLVHAVSEHVENAGVHSGDATIAL
# PPYSLSTDIMDRCKEIAKKVASAFHITGPYNMQIILADNAETGISDLKVIECNLRASRSFPFVSKALGVNFIDVATRAIVGQNVPAPCDLMAIPRDYV
# CIKVPQFSWTRLAGADPFLGVEMSSTGEVACFGKDVREAYWAALQSVQNFKIPLPGQGILVGGDRPELKEVATDLQKLGYKLYTADKEVSKELNPTET
# EVIEFPVDDKRALRAVFEKYNVSCVFNLASARGKDIYDKDYVMRRNAVDFNVTLINDPNCAKLFVDSLKQKLPEATSERKAIPSEVKRWSDWIGSHDL]
# end gene g103
###
# start gene g104
tig00000002_pilon_x4	AUGUSTUS	gene	190026	191801	0.9	+	.	g104
tig00000002_pilon_x4	AUGUSTUS	transcript	190026	191801	0.9	+	.	g104.t1
tig00000002_pilon_x4	AUGUSTUS	start_codon	190026	190028	.	+	0	transcript_id "g104.t1"; gene_id "g104";
tig00000002_pilon_x4	AUGUSTUS	single	190026	191801	0.9	+	0	transcript_id "g104.t1"; gene_id "g104";
tig00000002_pilon_x4	AUGUSTUS	CDS	190026	191798	0.9	+	0	transcript_id "g104.t1"; gene_id "g104";
tig00000002_pilon_x4	AUGUSTUS	stop_codon	191799	191801	.	+	0	transcript_id "g104.t1"; gene_id "g104";
# coding sequence = [atggaagcaatttctgagaaagatgcacaaaaaatgaatgtagaaactccagaagagaagactgcagtagctgaagaca
# aaaaagaaacaccaaatcaagtttctgaagaaaacccagaggaatcagaatcgaaggaggttgaggatgctcaggaaaagaaagaggatgattctaaa
# cctcaggaagaagctgaagtggaacctgaagaagctcctgagcaaaatggtacatctactgacaaaaaggaatcaacggctgatgaggaagaacataa
# agaaaacgaccccgctgaaacagcagaggattccaaatcatcagagaatgagcaagagaattcctctgaaaatttaaaagaagatgaatcaaccgaga
# tacaaaagtctgaagatattcccaagtcggcagcaaaaaatggtgcaaagcaaaaaggtggagaaaaaccaaacgtagaatataaatccggtatgcgt
# gtattaactaagcttgctggtttcccctggtggccaagtatgatcattacagaagacaaaatgacttctgtagctttaaagagcaaacctaagcgcgc
# tgaaaactaccaccctgtaattttcttccctaataaagagtatttatgggccagtcctgatgctttatctcccttaacagaagatgccatttctgaat
# atcttgaaaagcctaaacccaagactgctggtttaattaaagcttataaagtcgctcaggctactaagagtttagacgatgtttctcctcctccctct
# gacgtcgaagaatctgaagaggaatctgaggacgaaggacaagaagaatctgaagcttctgtcgaagaagaagaggaagaagaaacgaagcggccgag
# tcgagccagcgctagacggggaaataataaaggtgctaaaaagtctgtgtcctttgatccttcattggacgcttctagtaaaaagtcctcttctacgg
# aagctgcatcacctagtgctaagagaactcgagcttctcctcgaaaaggatcccagcaggtgaagaaagcggatgctcctgcaaagaagaaggctaaa
# aaaaatgaagaaaaggatgaagaggaggaggaggaagaggaggagaaaaaagaagaagaaaaacctgaagtaaatgaggaggaagcggctgagcgtac
# tttcaaatccagggaacaatctttgttgtttcttcgtcacaaattgcaaggtagccttttggcaccaaatgcggacttgtccaagcaaaattacgata
# ttattcatggatatcttgaaaagctttctacatttcagggattggatgctacgctagtccagaagactaaaattgcggttgttgtgaagaaaatttgt
# actttgacggatttccccgctgatcaagaagaacctgtaaagaagatttgtcatgaacttcttgaggaaaaatggaaacccatcatgcaagccatatc
# tcagcaaaagcaatcgcctggcgaatccaaatctgagacaccagaaccagcagctgaacaagctgaggaaacaaaatcggttgaaaacaccgatacgg
# aagaaaagaaggaagagacggaagaatcgaaggagccttcccaagttctaagtgaaaagagggaaagtgagcccgaatcgaaagaagagtcagaacca
# gaagcctcggaatcaaaagatacacccatgacggatgcttcaccttctacggaagcaccttcgactgaagcatccgctccaactgattctcaaaagcc
# gaccgaggaacagaaagagccttcagtttaa]
# protein sequence = [MEAISEKDAQKMNVETPEEKTAVAEDKKETPNQVSEENPEESESKEVEDAQEKKEDDSKPQEEAEVEPEEAPEQNGTS
# TDKKESTADEEEHKENDPAETAEDSKSSENEQENSSENLKEDESTEIQKSEDIPKSAAKNGAKQKGGEKPNVEYKSGMRVLTKLAGFPWWPSMIITED
# KMTSVALKSKPKRAENYHPVIFFPNKEYLWASPDALSPLTEDAISEYLEKPKPKTAGLIKAYKVAQATKSLDDVSPPPSDVEESEEESEDEGQEESEA
# SVEEEEEEETKRPSRASARRGNNKGAKKSVSFDPSLDASSKKSSSTEAASPSAKRTRASPRKGSQQVKKADAPAKKKAKKNEEKDEEEEEEEEEKKEE
# EKPEVNEEEAAERTFKSREQSLLFLRHKLQGSLLAPNADLSKQNYDIIHGYLEKLSTFQGLDATLVQKTKIAVVVKKICTLTDFPADQEEPVKKICHE
# LLEEKWKPIMQAISQQKQSPGESKSETPEPAAEQAEETKSVENTDTEEKKEETEESKEPSQVLSEKRESEPESKEESEPEASESKDTPMTDASPSTEA
# PSTEASAPTDSQKPTEEQKEPSV]
# end gene g104
###
# start gene g105
tig00000002_pilon_x4	AUGUSTUS	gene	190205	190543	.	-	.	g105
tig00000002_pilon_x4	AUGUSTUS	transcript	190205	190543	1	-	.	g105.t1
tig00000002_pilon_x4	AUGUSTUS	stop_codon	190205	190207	.	-	0	transcript_id "g105.t1"; gene_id "g105";
tig00000002_pilon_x4	AUGUSTUS	single	190205	190543	1	-	0	transcript_id "g105.t1"; gene_id "g105";
tig00000002_pilon_x4	AUGUSTUS	CDS	190208	190543	1	-	0	transcript_id "g105.t1"; gene_id "g105";
tig00000002_pilon_x4	AUGUSTUS	start_codon	190541	190543	.	-	0	transcript_id "g105.t1"; gene_id "g105";
# coding sequence = [atgatcatacttggccaccaggggaaaccagcaagcttagttaatacacgcataccggatttatattctacgtttggtt
# tttctccacctttttgctttgcaccattttttgctgccgacttgggaatatcttcagacttttgtatctcggttgattcatcttcttttaaattttca
# gaggaattctcttgctcattctctgatgatttggaatcctctgctgtttcagcggggtcgttttctttatgttcttcctcatcagccgttgattcctt
# tttgtcagtagatgtaccattttgctcaggagcttcttcaggttccacttcagcttcttcctga]
# protein sequence = [MIILGHQGKPASLVNTRIPDLYSTFGFSPPFCFAPFFAADLGISSDFCISVDSSSFKFSEEFSCSFSDDLESSAVSAG
# SFSLCSSSSAVDSFLSVDVPFCSGASSGSTSASS]
# end gene g105
###
# start gene g106
tig00000002_pilon_x4	AUGUSTUS	gene	190748	191288	.	-	.	g106
tig00000002_pilon_x4	AUGUSTUS	transcript	190748	191288	0.55	-	.	g106.t1
tig00000002_pilon_x4	AUGUSTUS	stop_codon	190748	190750	.	-	0	transcript_id "g106.t1"; gene_id "g106";
tig00000002_pilon_x4	AUGUSTUS	terminal	190748	191079	0.55	-	2	transcript_id "g106.t1"; gene_id "g106";
tig00000002_pilon_x4	AUGUSTUS	initial	191183	191288	0.92	-	0	transcript_id "g106.t1"; gene_id "g106";
tig00000002_pilon_x4	AUGUSTUS	intron	191080	191182	0.55	-	.	transcript_id "g106.t1"; gene_id "g106";
tig00000002_pilon_x4	AUGUSTUS	CDS	190751	191079	0.55	-	2	transcript_id "g106.t1"; gene_id "g106";
tig00000002_pilon_x4	AUGUSTUS	CDS	191183	191288	0.92	-	0	transcript_id "g106.t1"; gene_id "g106";
tig00000002_pilon_x4	AUGUSTUS	start_codon	191286	191288	.	-	0	transcript_id "g106.t1"; gene_id "g106";
# coding sequence = [atgaataatatcgtaattttgcttggacaagtccgcatttggtgccaaaaggctaccttgcaatttgtgacgaagaaac
# aacaaagattgttccctggatttgaaaccttcttctttgcaggagcatccgctttcttcacctgctgggatccttttcgaggagaagctcgagttctc
# ttagcactaggtgatgcagcttccgtagaagaggactttttactagaagcgtccaatgaaggatcaaaggacacagactttttagcacctttattatt
# tccccgtctagcgctggctcgactcggccgcttcgtttcttcttcctcttcttcttcgacagaagcttcagattcttcttgtccttcgtcctcagatt
# cctcttcagattcttcgacgtcagagggaggaggagaaacatcgtctaaactcttagtagcctga]
# protein sequence = [MNNIVILLGQVRIWCQKATLQFVTKKQQRLFPGFETFFFAGASAFFTCWDPFRGEARVLLALGDAASVEEDFLLEASN
# EGSKDTDFLAPLLFPRLALARLGRFVSSSSSSSTEASDSSCPSSSDSSSDSSTSEGGGETSSKLLVA]
tig00000002_pilon_x4	AUGUSTUS	transcript	190748	191288	0.37	-	.	g106.t2
tig00000002_pilon_x4	AUGUSTUS	stop_codon	190748	190750	.	-	0	transcript_id "g106.t2"; gene_id "g106";
tig00000002_pilon_x4	AUGUSTUS	terminal	190748	191064	0.38	-	2	transcript_id "g106.t2"; gene_id "g106";
tig00000002_pilon_x4	AUGUSTUS	initial	191183	191288	0.92	-	0	transcript_id "g106.t2"; gene_id "g106";
tig00000002_pilon_x4	AUGUSTUS	intron	191065	191182	0.37	-	.	transcript_id "g106.t2"; gene_id "g106";
tig00000002_pilon_x4	AUGUSTUS	CDS	190751	191064	0.38	-	2	transcript_id "g106.t2"; gene_id "g106";
tig00000002_pilon_x4	AUGUSTUS	CDS	191183	191288	0.92	-	0	transcript_id "g106.t2"; gene_id "g106";
tig00000002_pilon_x4	AUGUSTUS	start_codon	191286	191288	.	-	0	transcript_id "g106.t2"; gene_id "g106";
# coding sequence = [atgaataatatcgtaattttgcttggacaagtccgcatttggtgccaaaaggctaccttgcaatttgtgacgaagaaac
# aacaaagattgttccctggatttgaaagagcatccgctttcttcacctgctgggatccttttcgaggagaagctcgagttctcttagcactaggtgat
# gcagcttccgtagaagaggactttttactagaagcgtccaatgaaggatcaaaggacacagactttttagcacctttattatttccccgtctagcgct
# ggctcgactcggccgcttcgtttcttcttcctcttcttcttcgacagaagcttcagattcttcttgtccttcgtcctcagattcctcttcagattctt
# cgacgtcagagggaggaggagaaacatcgtctaaactcttagtagcctga]
# protein sequence = [MNNIVILLGQVRIWCQKATLQFVTKKQQRLFPGFERASAFFTCWDPFRGEARVLLALGDAASVEEDFLLEASNEGSKD
# TDFLAPLLFPRLALARLGRFVSSSSSSSTEASDSSCPSSSDSSSDSSTSEGGGETSSKLLVA]
# end gene g106
###
# start gene g107
tig00000002_pilon_x4	AUGUSTUS	gene	191477	191701	.	-	.	g107
tig00000002_pilon_x4	AUGUSTUS	transcript	191477	191701	0.56	-	.	g107.t1
tig00000002_pilon_x4	AUGUSTUS	stop_codon	191477	191479	.	-	0	transcript_id "g107.t1"; gene_id "g107";
tig00000002_pilon_x4	AUGUSTUS	single	191477	191701	0.56	-	0	transcript_id "g107.t1"; gene_id "g107";
tig00000002_pilon_x4	AUGUSTUS	CDS	191480	191701	0.56	-	0	transcript_id "g107.t1"; gene_id "g107";
tig00000002_pilon_x4	AUGUSTUS	start_codon	191699	191701	.	-	0	transcript_id "g107.t1"; gene_id "g107";
# coding sequence = [atgggtgtatcttttgattccgaggcttctggttctgactcttctttcgattcgggctcactttccctcttttcactta
# gaacttgggaaggctccttcgattcttccgtctcttccttcttttcttccgtatcggtgttttcaaccgattttgtttcctcagcttgttcagctgct
# ggttctggtgtctcagatttggattcgccaggcgattgcttttgctga]
# protein sequence = [MGVSFDSEASGSDSSFDSGSLSLFSLRTWEGSFDSSVSSFFSSVSVFSTDFVSSACSAAGSGVSDLDSPGDCFC]
# end gene g107
###
# start gene g108
tig00000002_pilon_x4	AUGUSTUS	gene	192469	193139	0.95	+	.	g108
tig00000002_pilon_x4	AUGUSTUS	transcript	192469	193139	0.95	+	.	g108.t1
tig00000002_pilon_x4	AUGUSTUS	start_codon	192469	192471	.	+	0	transcript_id "g108.t1"; gene_id "g108";
tig00000002_pilon_x4	AUGUSTUS	initial	192469	192490	0.95	+	0	transcript_id "g108.t1"; gene_id "g108";
tig00000002_pilon_x4	AUGUSTUS	terminal	192577	193139	0.96	+	2	transcript_id "g108.t1"; gene_id "g108";
tig00000002_pilon_x4	AUGUSTUS	intron	192491	192576	0.95	+	.	transcript_id "g108.t1"; gene_id "g108";
tig00000002_pilon_x4	AUGUSTUS	CDS	192469	192490	0.95	+	0	transcript_id "g108.t1"; gene_id "g108";
tig00000002_pilon_x4	AUGUSTUS	CDS	192577	193136	0.96	+	2	transcript_id "g108.t1"; gene_id "g108";
tig00000002_pilon_x4	AUGUSTUS	stop_codon	193137	193139	.	+	0	transcript_id "g108.t1"; gene_id "g108";
# coding sequence = [atggtttccttttgctgtgaagtttgtcaagatattatcaagaagccaaaacttgatcaacatcgttctcgttgccaag
# gagcatattttacttgcattgattgcaatacgacttttcaagggaccgattatcgttctcattcgtcttgcatgacagaggcacaacggtatcagaag
# ggtctttaccgtcctacaaagaaagaattgaagaagaagaatcaggagaatggaactaccaacgggaatgcttctactggcaaagccaaagaaacacc
# agaagaatccgagaaggagcaaagttcttctcctgccaaaaagcgttccacttctcctgacgattctggagaagaaaaaggcaacaagaaaaagaagt
# cgtcttccaaagacaaaaagacatctccgatcgagcagatgcttaccttgtgcgaaaaggatgacaacgagtctctttacaagcttgtgaagaaacac
# aacaaaaacgcttccaaggaggaaactttggaagccaaggatgttttgaagcaactcaaggtatccaaaggtgccaatggcgtttacatgcttaaggc
# tggatctacagattaa]
# protein sequence = [MVSFCCEVCQDIIKKPKLDQHRSRCQGAYFTCIDCNTTFQGTDYRSHSSCMTEAQRYQKGLYRPTKKELKKKNQENGT
# TNGNASTGKAKETPEESEKEQSSSPAKKRSTSPDDSGEEKGNKKKKSSSKDKKTSPIEQMLTLCEKDDNESLYKLVKKHNKNASKEETLEAKDVLKQL
# KVSKGANGVYMLKAGSTD]
# end gene g108
###
# start gene g109
tig00000002_pilon_x4	AUGUSTUS	gene	194102	195280	1	+	.	g109
tig00000002_pilon_x4	AUGUSTUS	transcript	194102	195280	1	+	.	g109.t1
tig00000002_pilon_x4	AUGUSTUS	start_codon	194102	194104	.	+	0	transcript_id "g109.t1"; gene_id "g109";
tig00000002_pilon_x4	AUGUSTUS	single	194102	195280	1	+	0	transcript_id "g109.t1"; gene_id "g109";
tig00000002_pilon_x4	AUGUSTUS	CDS	194102	195277	1	+	0	transcript_id "g109.t1"; gene_id "g109";
tig00000002_pilon_x4	AUGUSTUS	stop_codon	195278	195280	.	+	0	transcript_id "g109.t1"; gene_id "g109";
# coding sequence = [atgaggaattgtatccttttccacacacaagaaaacaaaagggaactatggggaaaccgtttactcggtttcagtacca
# ccttcgttttcggattcttccttcaaaggttggaggacttggatcaaatccttggcgtccatgttctcgtagcaaatgttgtaaacggaacggaacaa
# ggggaagtcgttgaccatgtccttggtggaaaggaattcatggacttccttagcagtggaagcaccttgcaaaagctgaccacccaagagttccttct
# caagaacgtcgatgggcttaccagacttgacataagcctcggcaacacggttgttacggccactcaagcaagaggtaaccaagtcagcaataccacaa
# gattgctcgaccatagtaccgggttcactttcaaagaaagtggtagcaaacttttgcatttccaacaaaccacgacgcatgatggcagactttgtgtt
# accaccccattccaaaccatcggcgaaaccgacggccatggcgacgatgttcttcaaagcaccaccgagggcgacaccggcaacgtcgtcgacggaga
# cgaccgagaagtagggacggtcaaagatggcgacgatttgctcggcagagatgacggcttgagggggcttataaccaatggtggtttcacagaattgt
# tccttggcgacttcgttggcaacgttggcaccggaaagaacaccacagtagatgccaagcttttcttggatgacatcggaaaagagacggacaccgtc
# tttgccgacggaaacacccttgatacaagagataccgactgcgttgggacggaggtgaccggccatttggtcgcaaactttgttgatgaattggtgag
# ggacgacaaagaccaaaacatcagagcgacgggcgacttcacgaacatcaggaacggcgatgacgttgggagggcattcgacaccaggaagatacttt
# acgttttcgtgagtctcgttgaaaacttcggtgagctttctcttttcacccttgtgttcgatttcttcttcaaagacccacatacggaccttggagcg
# gaagtggtgaccgtgagcacgggcgttttcaccacagatcttggcaatggcggtaccccagttaccggaaccgataacaccaacagccaaacgcttct
# tgggagcttggtccatgtttga]
# protein sequence = [MRNCILFHTQENKRELWGNRLLGFSTTFVFGFFLQRLEDLDQILGVHVLVANVVNGTEQGEVVDHVLGGKEFMDFLSS
# GSTLQKLTTQEFLLKNVDGLTRLDISLGNTVVTATQARGNQVSNTTRLLDHSTGFTFKESGSKLLHFQQTTTHDGRLCVTTPFQTIGETDGHGDDVLQ
# STTEGDTGNVVDGDDREVGTVKDGDDLLGRDDGLRGLITNGGFTELFLGDFVGNVGTGKNTTVDAKLFLDDIGKETDTVFADGNTLDTRDTDCVGTEV
# TGHLVANFVDELVRDDKDQNIRATGDFTNIRNGDDVGRAFDTRKILYVFVSLVENFGELSLFTLVFDFFFKDPHTDLGAEVVTVSTGVFTTDLGNGGT
# PVTGTDNTNSQTLLGSLVHV]
# end gene g109
###
# start gene g110
tig00000002_pilon_x4	AUGUSTUS	gene	194162	195322	.	-	.	g110
tig00000002_pilon_x4	AUGUSTUS	transcript	194162	195322	0.98	-	.	g110.t1
tig00000002_pilon_x4	AUGUSTUS	stop_codon	194162	194164	.	-	0	transcript_id "g110.t1"; gene_id "g110";
tig00000002_pilon_x4	AUGUSTUS	single	194162	195322	0.98	-	0	transcript_id "g110.t1"; gene_id "g110";
tig00000002_pilon_x4	AUGUSTUS	CDS	194165	195322	0.98	-	0	transcript_id "g110.t1"; gene_id "g110";
tig00000002_pilon_x4	AUGUSTUS	start_codon	195320	195322	.	-	0	transcript_id "g110.t1"; gene_id "g110";
# coding sequence = [atgtcttctgctcctcatcaaactactgctgccgctgccgcttcaaacatggaccaagctcccaagaagcgtttggctg
# ttggtgttatcggttccggtaactggggtaccgccattgccaagatctgtggtgaaaacgcccgtgctcacggtcaccacttccgctccaaggtccgt
# atgtgggtctttgaagaagaaatcgaacacaagggtgaaaagagaaagctcaccgaagttttcaacgagactcacgaaaacgtaaagtatcttcctgg
# tgtcgaatgccctcccaacgtcatcgccgttcctgatgttcgtgaagtcgcccgtcgctctgatgttttggtctttgtcgtccctcaccaattcatca
# acaaagtttgcgaccaaatggccggtcacctccgtcccaacgcagtcggtatctcttgtatcaagggtgtttccgtcggcaaagacggtgtccgtctc
# ttttccgatgtcatccaagaaaagcttggcatctactgtggtgttctttccggtgccaacgttgccaacgaagtcgccaaggaacaattctgtgaaac
# caccattggttataagccccctcaagccgtcatctctgccgagcaaatcgtcgccatctttgaccgtccctacttctcggtcgtctccgtcgacgacg
# ttgccggtgtcgccctcggtggtgctttgaagaacatcgtcgccatggccgtcggtttcgccgatggtttggaatggggtggtaacacaaagtctgcc
# atcatgcgtcgtggtttgttggaaatgcaaaagtttgctaccactttctttgaaagtgaacccggtactatggtcgagcaatcttgtggtattgctga
# cttggttacctcttgcttgagtggccgtaacaaccgtgttgccgaggcttatgtcaagtctggtaagcccatcgacgttcttgagaaggaactcttgg
# gtggtcagcttttgcaaggtgcttccactgctaaggaagtccatgaattcctttccaccaaggacatggtcaacgacttccccttgttccgttccgtt
# tacaacatttgctacgagaacatggacgccaaggatttgatccaagtcctccaacctttgaaggaagaatccgaaaacgaaggtggtactgaaaccga
# gtaa]
# protein sequence = [MSSAPHQTTAAAAASNMDQAPKKRLAVGVIGSGNWGTAIAKICGENARAHGHHFRSKVRMWVFEEEIEHKGEKRKLTE
# VFNETHENVKYLPGVECPPNVIAVPDVREVARRSDVLVFVVPHQFINKVCDQMAGHLRPNAVGISCIKGVSVGKDGVRLFSDVIQEKLGIYCGVLSGA
# NVANEVAKEQFCETTIGYKPPQAVISAEQIVAIFDRPYFSVVSVDDVAGVALGGALKNIVAMAVGFADGLEWGGNTKSAIMRRGLLEMQKFATTFFES
# EPGTMVEQSCGIADLVTSCLSGRNNRVAEAYVKSGKPIDVLEKELLGGQLLQGASTAKEVHEFLSTKDMVNDFPLFRSVYNICYENMDAKDLIQVLQP
# LKEESENEGGTETE]
# end gene g110
###
# start gene g111
tig00000002_pilon_x4	AUGUSTUS	gene	197006	197441	.	-	.	g111
tig00000002_pilon_x4	AUGUSTUS	transcript	197006	197441	0.55	-	.	g111.t1
tig00000002_pilon_x4	AUGUSTUS	stop_codon	197006	197008	.	-	0	transcript_id "g111.t1"; gene_id "g111";
tig00000002_pilon_x4	AUGUSTUS	terminal	197006	197181	0.55	-	2	transcript_id "g111.t1"; gene_id "g111";
tig00000002_pilon_x4	AUGUSTUS	internal	197259	197332	0.64	-	1	transcript_id "g111.t1"; gene_id "g111";
tig00000002_pilon_x4	AUGUSTUS	initial	197392	197441	0.68	-	0	transcript_id "g111.t1"; gene_id "g111";
tig00000002_pilon_x4	AUGUSTUS	intron	197182	197258	0.56	-	.	transcript_id "g111.t1"; gene_id "g111";
tig00000002_pilon_x4	AUGUSTUS	intron	197333	197391	0.66	-	.	transcript_id "g111.t1"; gene_id "g111";
tig00000002_pilon_x4	AUGUSTUS	CDS	197009	197181	0.55	-	2	transcript_id "g111.t1"; gene_id "g111";
tig00000002_pilon_x4	AUGUSTUS	CDS	197259	197332	0.64	-	1	transcript_id "g111.t1"; gene_id "g111";
tig00000002_pilon_x4	AUGUSTUS	CDS	197392	197441	0.68	-	0	transcript_id "g111.t1"; gene_id "g111";
tig00000002_pilon_x4	AUGUSTUS	start_codon	197439	197441	.	-	0	transcript_id "g111.t1"; gene_id "g111";
# coding sequence = [atggaagagaatttgcagcagaacgtttctgtggaaagagcccgcaatgaatttcgaaattatattgaagagcatgaag
# aaccgatgcttgttggaaacaaatccaaggaaggaaaattgaatcaaggatgggtatgctatagaagaaaggtcatccaagaaaaagctcatcctatc
# gaagaaaaagccgaatcatttatggtaggcgagcagagcaaactactacggatcgccgctcgggagacgatccaaagaatagtgaatgaaatgaataa
# aggaaatgatggaaatgtccgttga]
# protein sequence = [MEENLQQNVSVERARNEFRNYIEEHEEPMLVGNKSKEGKLNQGWVCYRRKVIQEKAHPIEEKAESFMVGEQSKLLRIA
# ARETIQRIVNEMNKGNDGNVR]
# end gene g111
###
# start gene g112
tig00000002_pilon_x4	AUGUSTUS	gene	198101	199499	0.95	+	.	g112
tig00000002_pilon_x4	AUGUSTUS	transcript	198101	199499	0.69	+	.	g112.t1
tig00000002_pilon_x4	AUGUSTUS	start_codon	198101	198103	.	+	0	transcript_id "g112.t1"; gene_id "g112";
tig00000002_pilon_x4	AUGUSTUS	initial	198101	198143	1	+	0	transcript_id "g112.t1"; gene_id "g112";
tig00000002_pilon_x4	AUGUSTUS	internal	198212	198486	0.72	+	2	transcript_id "g112.t1"; gene_id "g112";
tig00000002_pilon_x4	AUGUSTUS	internal	198548	199291	0.96	+	0	transcript_id "g112.t1"; gene_id "g112";
tig00000002_pilon_x4	AUGUSTUS	terminal	199347	199499	0.99	+	0	transcript_id "g112.t1"; gene_id "g112";
tig00000002_pilon_x4	AUGUSTUS	intron	198144	198211	0.72	+	.	transcript_id "g112.t1"; gene_id "g112";
tig00000002_pilon_x4	AUGUSTUS	intron	198487	198547	1	+	.	transcript_id "g112.t1"; gene_id "g112";
tig00000002_pilon_x4	AUGUSTUS	intron	199292	199346	0.99	+	.	transcript_id "g112.t1"; gene_id "g112";
tig00000002_pilon_x4	AUGUSTUS	CDS	198101	198143	1	+	0	transcript_id "g112.t1"; gene_id "g112";
tig00000002_pilon_x4	AUGUSTUS	CDS	198212	198486	0.72	+	2	transcript_id "g112.t1"; gene_id "g112";
tig00000002_pilon_x4	AUGUSTUS	CDS	198548	199291	0.96	+	0	transcript_id "g112.t1"; gene_id "g112";
tig00000002_pilon_x4	AUGUSTUS	CDS	199347	199496	0.99	+	0	transcript_id "g112.t1"; gene_id "g112";
tig00000002_pilon_x4	AUGUSTUS	stop_codon	199497	199499	.	+	0	transcript_id "g112.t1"; gene_id "g112";
# coding sequence = [atggatacggcggatttggaaaagtacttgaatcaatatggagtttggccagggattttcagggctctcttcatagctc
# gctctcatgaagctttcaggtccttctgctctcaatatgcaatcaacaaattgaaagcaaatacttacaatttggaattgtacaaatctgccttttca
# gagttcacaaatgatgtcggcgaagaacaatatgatttgtcttggattgacagtgtcacataccatcgaaaacaaaatctagaccatctcacaaaaga
# actgaaatcttacaaaaataatctcattagagagtccattcggtcagcacaactcgacctggcctctttttttaccgacttgggccaatttgaaagcg
# cccttcgggcctatgcgaaggtccgagaatattgcaccaacgctggtcaaatcgcccatttatcgctcgacttaatgagagtctccatctggatggaa
# aactattctcacgttctcgcttttggttctcgtgccaagtcgactctttctgctgccatggagatcaaaagtaccgtgtatgcttattgcggtttggc
# acacatgtgcctgggcgactacaaatctgccctagaccactttctacatgttgcaccagatttttccgatattctcttgaccaaaacagacgtatcca
# catatacttctatatgtgctttagtatgttgggaccataaagaactgctacaacagttaaacgaagatgaaatatttaatgctttatccgatcttaat
# cccactttacgaaaatgtatgcattttatgagccagcgaaagtacagctctttgtttaacactcttcaagccagctttccggaatatgcattggacat
# gtacctggctcctcatctactcacctttctgtctttaatccgcgagcgttcgttgattgattatttgtttccatacagtgctattcctatgaaaaaga
# ttgcctctgactttcaagttgacttgcccttcattgaagattttctattgcaaatggtagaaacacaaaagatagacgcgaaattggattgtctgaat
# aagtgtgtttatatggaatcttcgttagaaggcgagcgctttcaagaaattcaagacatcgttgaaaacacccacatttatagcaaagcgatccattt
# acagactacaaatacttttaacaaaagcatggatgatgaatcttctacgcatacttaa]
# protein sequence = [MDTADLEKYLNQYGVWPGIFRALFIARSHEAFRSFCSQYAINKLKANTYNLELYKSAFSEFTNDVGEEQYDLSWIDSV
# TYHRKQNLDHLTKELKSYKNNLIRESIRSAQLDLASFFTDLGQFESALRAYAKVREYCTNAGQIAHLSLDLMRVSIWMENYSHVLAFGSRAKSTLSAA
# MEIKSTVYAYCGLAHMCLGDYKSALDHFLHVAPDFSDILLTKTDVSTYTSICALVCWDHKELLQQLNEDEIFNALSDLNPTLRKCMHFMSQRKYSSLF
# NTLQASFPEYALDMYLAPHLLTFLSLIRERSLIDYLFPYSAIPMKKIASDFQVDLPFIEDFLLQMVETQKIDAKLDCLNKCVYMESSLEGERFQEIQD
# IVENTHIYSKAIHLQTTNTFNKSMDDESSTHT]
tig00000002_pilon_x4	AUGUSTUS	transcript	198101	199499	0.26	+	.	g112.t2
tig00000002_pilon_x4	AUGUSTUS	start_codon	198101	198103	.	+	0	transcript_id "g112.t2"; gene_id "g112";
tig00000002_pilon_x4	AUGUSTUS	initial	198101	198143	1	+	0	transcript_id "g112.t2"; gene_id "g112";
tig00000002_pilon_x4	AUGUSTUS	internal	198245	198486	0.27	+	2	transcript_id "g112.t2"; gene_id "g112";
tig00000002_pilon_x4	AUGUSTUS	internal	198548	199291	0.96	+	0	transcript_id "g112.t2"; gene_id "g112";
tig00000002_pilon_x4	AUGUSTUS	terminal	199347	199499	0.99	+	0	transcript_id "g112.t2"; gene_id "g112";
tig00000002_pilon_x4	AUGUSTUS	intron	198144	198244	0.27	+	.	transcript_id "g112.t2"; gene_id "g112";
tig00000002_pilon_x4	AUGUSTUS	intron	198487	198547	1	+	.	transcript_id "g112.t2"; gene_id "g112";
tig00000002_pilon_x4	AUGUSTUS	intron	199292	199346	0.99	+	.	transcript_id "g112.t2"; gene_id "g112";
tig00000002_pilon_x4	AUGUSTUS	CDS	198101	198143	1	+	0	transcript_id "g112.t2"; gene_id "g112";
tig00000002_pilon_x4	AUGUSTUS	CDS	198245	198486	0.27	+	2	transcript_id "g112.t2"; gene_id "g112";
tig00000002_pilon_x4	AUGUSTUS	CDS	198548	199291	0.96	+	0	transcript_id "g112.t2"; gene_id "g112";
tig00000002_pilon_x4	AUGUSTUS	CDS	199347	199496	0.99	+	0	transcript_id "g112.t2"; gene_id "g112";
tig00000002_pilon_x4	AUGUSTUS	stop_codon	199497	199499	.	+	0	transcript_id "g112.t2"; gene_id "g112";
# coding sequence = [atggatacggcggatttggaaaagtacttgaatcaatatggagctcgctctcatgaagctttcaggtccttctgctctc
# aatatgcaatcaacaaattgaaagcaaatacttacaatttggaattgtacaaatctgccttttcagagttcacaaatgatgtcggcgaagaacaatat
# gatttgtcttggattgacagtgtcacataccatcgaaaacaaaatctagaccatctcacaaaagaactgaaatcttacaaaaataatctcattagaga
# gtccattcggtcagcacaactcgacctggcctctttttttaccgacttgggccaatttgaaagcgcccttcgggcctatgcgaaggtccgagaatatt
# gcaccaacgctggtcaaatcgcccatttatcgctcgacttaatgagagtctccatctggatggaaaactattctcacgttctcgcttttggttctcgt
# gccaagtcgactctttctgctgccatggagatcaaaagtaccgtgtatgcttattgcggtttggcacacatgtgcctgggcgactacaaatctgccct
# agaccactttctacatgttgcaccagatttttccgatattctcttgaccaaaacagacgtatccacatatacttctatatgtgctttagtatgttggg
# accataaagaactgctacaacagttaaacgaagatgaaatatttaatgctttatccgatcttaatcccactttacgaaaatgtatgcattttatgagc
# cagcgaaagtacagctctttgtttaacactcttcaagccagctttccggaatatgcattggacatgtacctggctcctcatctactcacctttctgtc
# tttaatccgcgagcgttcgttgattgattatttgtttccatacagtgctattcctatgaaaaagattgcctctgactttcaagttgacttgcccttca
# ttgaagattttctattgcaaatggtagaaacacaaaagatagacgcgaaattggattgtctgaataagtgtgtttatatggaatcttcgttagaaggc
# gagcgctttcaagaaattcaagacatcgttgaaaacacccacatttatagcaaagcgatccatttacagactacaaatacttttaacaaaagcatgga
# tgatgaatcttctacgcatacttaa]
# protein sequence = [MDTADLEKYLNQYGARSHEAFRSFCSQYAINKLKANTYNLELYKSAFSEFTNDVGEEQYDLSWIDSVTYHRKQNLDHL
# TKELKSYKNNLIRESIRSAQLDLASFFTDLGQFESALRAYAKVREYCTNAGQIAHLSLDLMRVSIWMENYSHVLAFGSRAKSTLSAAMEIKSTVYAYC
# GLAHMCLGDYKSALDHFLHVAPDFSDILLTKTDVSTYTSICALVCWDHKELLQQLNEDEIFNALSDLNPTLRKCMHFMSQRKYSSLFNTLQASFPEYA
# LDMYLAPHLLTFLSLIRERSLIDYLFPYSAIPMKKIASDFQVDLPFIEDFLLQMVETQKIDAKLDCLNKCVYMESSLEGERFQEIQDIVENTHIYSKA
# IHLQTTNTFNKSMDDESSTHT]
# end gene g112
###
# start gene g113
tig00000002_pilon_x4	AUGUSTUS	gene	199613	200268	.	-	.	g113
tig00000002_pilon_x4	AUGUSTUS	transcript	199613	200268	0.99	-	.	g113.t1
tig00000002_pilon_x4	AUGUSTUS	stop_codon	199613	199615	.	-	0	transcript_id "g113.t1"; gene_id "g113";
tig00000002_pilon_x4	AUGUSTUS	terminal	199613	199680	1	-	2	transcript_id "g113.t1"; gene_id "g113";
tig00000002_pilon_x4	AUGUSTUS	internal	199761	199866	0.99	-	0	transcript_id "g113.t1"; gene_id "g113";
tig00000002_pilon_x4	AUGUSTUS	internal	199918	200027	0.99	-	2	transcript_id "g113.t1"; gene_id "g113";
tig00000002_pilon_x4	AUGUSTUS	initial	200082	200268	1	-	0	transcript_id "g113.t1"; gene_id "g113";
tig00000002_pilon_x4	AUGUSTUS	intron	199681	199760	1	-	.	transcript_id "g113.t1"; gene_id "g113";
tig00000002_pilon_x4	AUGUSTUS	intron	199867	199917	0.99	-	.	transcript_id "g113.t1"; gene_id "g113";
tig00000002_pilon_x4	AUGUSTUS	intron	200028	200081	1	-	.	transcript_id "g113.t1"; gene_id "g113";
tig00000002_pilon_x4	AUGUSTUS	CDS	199616	199680	1	-	2	transcript_id "g113.t1"; gene_id "g113";
tig00000002_pilon_x4	AUGUSTUS	CDS	199761	199866	0.99	-	0	transcript_id "g113.t1"; gene_id "g113";
tig00000002_pilon_x4	AUGUSTUS	CDS	199918	200027	0.99	-	2	transcript_id "g113.t1"; gene_id "g113";
tig00000002_pilon_x4	AUGUSTUS	CDS	200082	200268	1	-	0	transcript_id "g113.t1"; gene_id "g113";
tig00000002_pilon_x4	AUGUSTUS	start_codon	200266	200268	.	-	0	transcript_id "g113.t1"; gene_id "g113";
# coding sequence = [atggcagaaggatcgaagtcggtcaatttagggactcttagtttagagcaattaacagaagttattaagcaacttaata
# ctgagctggaatacctatcgagttcatatgctcagttaggacgtgcacatgtaaaatttcttggttgtcttaatagcataaaagaaacagtaaaggcg
# gaaaatgaagagcgagatatgcttgttccccttacaactagtctctatgtacccggcaagctaaaactgggcaatggaaaagtattgatagacattgg
# aacaggatactttgttgagaagagtgctcctgatgcaattgagtattatcaaagaaagtgtgaatatctacaaaacagtgttgagagcatcagcggtg
# ctgttgaagccaagtcttcccaaatacgagctgttcaatccgtcatgcaacaaaaagctactgatcaaaacacgaagagcgctccggcatcagcgtag]
# protein sequence = [MAEGSKSVNLGTLSLEQLTEVIKQLNTELEYLSSSYAQLGRAHVKFLGCLNSIKETVKAENEERDMLVPLTTSLYVPG
# KLKLGNGKVLIDIGTGYFVEKSAPDAIEYYQRKCEYLQNSVESISGAVEAKSSQIRAVQSVMQQKATDQNTKSAPASA]
# end gene g113
###
# start gene g114
tig00000002_pilon_x4	AUGUSTUS	gene	200563	203067	.	-	.	g114
tig00000002_pilon_x4	AUGUSTUS	transcript	200563	203067	0.99	-	.	g114.t1
tig00000002_pilon_x4	AUGUSTUS	stop_codon	200563	200565	.	-	0	transcript_id "g114.t1"; gene_id "g114";
tig00000002_pilon_x4	AUGUSTUS	single	200563	203067	0.99	-	0	transcript_id "g114.t1"; gene_id "g114";
tig00000002_pilon_x4	AUGUSTUS	CDS	200566	203067	0.99	-	0	transcript_id "g114.t1"; gene_id "g114";
tig00000002_pilon_x4	AUGUSTUS	start_codon	203065	203067	.	-	0	transcript_id "g114.t1"; gene_id "g114";
# coding sequence = [atgtcttcaattgccagcataatcaaaacgaagctacaacttcctgattcatcaaaggatttagctaagctgagatgga
# gatttcgacttccggattcgcaattttttatcaacagtttaccgtgcgaaattcagttcatccattataacaacgcggaggaaacgagctctttatta
# ggtatcctatatttatttactgactatattgctttccgtggtgatgaagaaggtactcagttttgtatgccatatacaattattcgaaaggttagcaa
# agtaaagagtgatgactttgaacagctgctttcagtttccacgagcaatggttatgaatttcgaatttctcttcaagtttctgaaagcactgctttgc
# gtttttgcggactcctgaaggaagagcttatttcacacaaggtaaacatgcataaggcatccgaatttaccaaacaattcttttcagaacaattgata
# agtcctaatgttgcagagggtaatcagtcttatggttttggttgcaaatatgggtatcccacagatccacgggcttctcgtgaaagagccaaacttcg
# aatgtggaaagaatatttcttattatatggaacaagcctttctttgatacgtgtctctctattttctaagctcgttcgtatagagttaccaaataagt
# taaggggtgaaatatgggagttaacttctgggtctttatatctgaggctccaaaatgaaaacgaatacgaacatattttacacgcccattctgggcaa
# acctctttttcattagaagaaattgaaaaagacctgggcagaagtttaccagagtaccctgcttaccaaaatgatgaaggaattgatgctttgcgaaa
# tgttttggttgccttttcttggaaaaatcaggatgttggctactgtcaagcaatgaatattgtggctgctgcattgttaattcattgcaatgaagccc
# aagcgttttatttaatgcataagatttgcgaggattacatacccggctattattccaagactatgtacggaacattaattgatcaacaggtatacgaa
# actttagtacagcgacttatgcccaacctccacgctcattttgtaaacaaggatatccaactcagtattatatccttaccatggtttctttctctttt
# cttttgtacaatgccattaccttatgcattccgactgatggactttttctttttagaaggcccaagggtcctttttcagattgggatggctgtactgt
# atgataacgagtctgaaatcttaaaggccactgaggaaaccatgcttatatctcttctgaaaaagtatttctcgtctttgagtgatcgcgtttacaaa
# gatgctactgataaaagagttgcggccattaccaaatttcaactgttgcttgtaacagcgttcaagaagtttggaaatattacgcatcccatgataga
# gtcagaaaggaaacgacatttcaataaagtaatcaattcaattgagtcatttgccaagcggacacaaatacgaagtatccaaaattacggctcgctga
# cacgtgacgacttgagtaatatatatgatcgataccatgaaattctttctaccaagcatgagtttgagttaggcacttctgttgatacaaaactggag
# tttgatgaattttgtgtttttatgggaggtgtaacggattggtccaaaaatcttgacgcgacagcaattaacggatcttcatcttttttaagacattt
# atttctacgatttgatagaagcagggtaggttctctctctctacaagacttggtctctggaattgcagaattaaaagtgcgagatgttatgcgtaata
# tctcatttatctttgaactgtacgactctgactctgatggatttatggataaatctgacgtcttgaaggtctctgaggctattttatggattacaaga
# tacatgggcgatgagtgcttgtcagctgtcagcgagtttattcaaaggtgctttcattttgccgatgaagctggtcctgaacatcaggaagaggagaa
# gttggttgatgtggacgagagtttaccaagtggtggtttggcttcagaaagaaatgtaagcgcaaatagtgatatccgggtgagtctaccgacttttc
# gcatggtcattctttcaaacgtgctcctagagcaactcttttctggtgggttggcggattctgttgtactgccacctgtcgaagaaaagacaagcacc
# gttggcggtcttcgcggtttgttggattcgctcgttcttgacactaacaggtggagtgaaactttccgtggtcacaagcacgctgcagctattccttc
# ttcagataatgctacgagcacgggacaaaaattatatatgacaagcgatgatacttcgaattttgaaaaagttaaaagccatacatcagatatcgatg
# aagacgttggagaacctgttgaagacgataaagatctactacagtttgatccttacaagaaaacagaagcgtag]
# protein sequence = [MSSIASIIKTKLQLPDSSKDLAKLRWRFRLPDSQFFINSLPCEIQFIHYNNAEETSSLLGILYLFTDYIAFRGDEEGT
# QFCMPYTIIRKVSKVKSDDFEQLLSVSTSNGYEFRISLQVSESTALRFCGLLKEELISHKVNMHKASEFTKQFFSEQLISPNVAEGNQSYGFGCKYGY
# PTDPRASRERAKLRMWKEYFLLYGTSLSLIRVSLFSKLVRIELPNKLRGEIWELTSGSLYLRLQNENEYEHILHAHSGQTSFSLEEIEKDLGRSLPEY
# PAYQNDEGIDALRNVLVAFSWKNQDVGYCQAMNIVAAALLIHCNEAQAFYLMHKICEDYIPGYYSKTMYGTLIDQQVYETLVQRLMPNLHAHFVNKDI
# QLSIISLPWFLSLFFCTMPLPYAFRLMDFFFLEGPRVLFQIGMAVLYDNESEILKATEETMLISLLKKYFSSLSDRVYKDATDKRVAAITKFQLLLVT
# AFKKFGNITHPMIESERKRHFNKVINSIESFAKRTQIRSIQNYGSLTRDDLSNIYDRYHEILSTKHEFELGTSVDTKLEFDEFCVFMGGVTDWSKNLD
# ATAINGSSSFLRHLFLRFDRSRVGSLSLQDLVSGIAELKVRDVMRNISFIFELYDSDSDGFMDKSDVLKVSEAILWITRYMGDECLSAVSEFIQRCFH
# FADEAGPEHQEEEKLVDVDESLPSGGLASERNVSANSDIRVSLPTFRMVILSNVLLEQLFSGGLADSVVLPPVEEKTSTVGGLRGLLDSLVLDTNRWS
# ETFRGHKHAAAIPSSDNATSTGQKLYMTSDDTSNFEKVKSHTSDIDEDVGEPVEDDKDLLQFDPYKKTEA]
# end gene g114
###
# start gene g115
tig00000002_pilon_x4	AUGUSTUS	gene	204197	204862	.	-	.	g115
tig00000002_pilon_x4	AUGUSTUS	transcript	204197	204862	0.67	-	.	g115.t1
tig00000002_pilon_x4	AUGUSTUS	stop_codon	204197	204199	.	-	0	transcript_id "g115.t1"; gene_id "g115";
tig00000002_pilon_x4	AUGUSTUS	single	204197	204862	0.67	-	0	transcript_id "g115.t1"; gene_id "g115";
tig00000002_pilon_x4	AUGUSTUS	CDS	204200	204862	0.67	-	0	transcript_id "g115.t1"; gene_id "g115";
tig00000002_pilon_x4	AUGUSTUS	start_codon	204860	204862	.	-	0	transcript_id "g115.t1"; gene_id "g115";
# coding sequence = [atgtatggtatgagaagattatgtcgtcctacggtaatgcgtgctgcatttcccgtacgagcttctttaaatcatccta
# gagcattttggttttcttcggaagctaagaaagatgaaactggtgaaaaggcagctgaaacggcgcctaagcctgaagaaaatgcacaacttaaagaa
# atccaggaaaaatatgaagcaaagagtaaagaaattgctgaattgaaggacaatgtccgtcacaagttggcagacgctcgaaacatggaaaaccgtgt
# gaaacgtgacatggagcaaactcgtgcatttgccattcaaaagctactcaaagaccttttagattctgtcgacaatttagagcgtgctttgtctattg
# tgcccgcagagaagcgtaaggatcgcgattccaataaagacttggttgatttgtacgatggtttagtcatgaccgagtcaaacatgatcaagatgcta
# caaaaacatggtgtggttcgttacgatggtatcggcgagcagtttgatcctaacatccatgaagctgtcttccaaattcccatagaaggaaaggatgc
# aaacacaatcttccattgtgagagcaagggttacacattaaatggtcgtgttgtccgtcccgccaaggttggtattgtcaagggtgaagacaattaa]
# protein sequence = [MYGMRRLCRPTVMRAAFPVRASLNHPRAFWFSSEAKKDETGEKAAETAPKPEENAQLKEIQEKYEAKSKEIAELKDNV
# RHKLADARNMENRVKRDMEQTRAFAIQKLLKDLLDSVDNLERALSIVPAEKRKDRDSNKDLVDLYDGLVMTESNMIKMLQKHGVVRYDGIGEQFDPNI
# HEAVFQIPIEGKDANTIFHCESKGYTLNGRVVRPAKVGIVKGEDN]
# end gene g115
###
# start gene g116
tig00000002_pilon_x4	AUGUSTUS	gene	205772	206196	0.98	+	.	g116
tig00000002_pilon_x4	AUGUSTUS	transcript	205772	206196	0.98	+	.	g116.t1
tig00000002_pilon_x4	AUGUSTUS	start_codon	205772	205774	.	+	0	transcript_id "g116.t1"; gene_id "g116";
tig00000002_pilon_x4	AUGUSTUS	initial	205772	205910	1	+	0	transcript_id "g116.t1"; gene_id "g116";
tig00000002_pilon_x4	AUGUSTUS	terminal	205970	206196	0.98	+	2	transcript_id "g116.t1"; gene_id "g116";
tig00000002_pilon_x4	AUGUSTUS	intron	205911	205969	0.99	+	.	transcript_id "g116.t1"; gene_id "g116";
tig00000002_pilon_x4	AUGUSTUS	CDS	205772	205910	1	+	0	transcript_id "g116.t1"; gene_id "g116";
tig00000002_pilon_x4	AUGUSTUS	CDS	205970	206193	0.98	+	2	transcript_id "g116.t1"; gene_id "g116";
tig00000002_pilon_x4	AUGUSTUS	stop_codon	206194	206196	.	+	0	transcript_id "g116.t1"; gene_id "g116";
# coding sequence = [atgtctggaaataaatctatcgaacaaaggtctttaatttctgttattggtgacgacgatactgtcacaggcttgcttt
# tggcagggacaggtcaagtcaacgaggaaggaaagaaaaacttttatattgtgaaccaaaaaactactgatgaacaaatcgcaagtgtgtttgatgat
# tatactactaagcggtcagacattgcaattgtcttgattaatcaagttgctgctaatcgaattcgagacagaattgacaagtatgttcaggcattccc
# tgctgtgttagaaattcctagtaaagacgatccctatgaccccgaaaaagatagcattcttcgacgtgttcgaaagattgtaggagaataa]
# protein sequence = [MSGNKSIEQRSLISVIGDDDTVTGLLLAGTGQVNEEGKKNFYIVNQKTTDEQIASVFDDYTTKRSDIAIVLINQVAAN
# RIRDRIDKYVQAFPAVLEIPSKDDPYDPEKDSILRRVRKIVGE]
# end gene g116
###
# start gene g117
tig00000002_pilon_x4	AUGUSTUS	gene	206389	207090	.	-	.	g117
tig00000002_pilon_x4	AUGUSTUS	transcript	206389	206886	0.45	-	.	g117.t1
tig00000002_pilon_x4	AUGUSTUS	stop_codon	206389	206391	.	-	0	transcript_id "g117.t1"; gene_id "g117";
tig00000002_pilon_x4	AUGUSTUS	terminal	206389	206560	0.72	-	1	transcript_id "g117.t1"; gene_id "g117";
tig00000002_pilon_x4	AUGUSTUS	initial	206648	206886	0.57	-	0	transcript_id "g117.t1"; gene_id "g117";
tig00000002_pilon_x4	AUGUSTUS	intron	206561	206647	0.98	-	.	transcript_id "g117.t1"; gene_id "g117";
tig00000002_pilon_x4	AUGUSTUS	CDS	206392	206560	0.72	-	1	transcript_id "g117.t1"; gene_id "g117";
tig00000002_pilon_x4	AUGUSTUS	CDS	206648	206886	0.57	-	0	transcript_id "g117.t1"; gene_id "g117";
tig00000002_pilon_x4	AUGUSTUS	start_codon	206884	206886	.	-	0	transcript_id "g117.t1"; gene_id "g117";
# coding sequence = [atgcaaccgattcgaaaaaattccacgaaaacagcagatcagtatactctgcaggaacaatatgatgaatcagggaaac
# catatataatacacatgggcgactcggcaaagcaacaattagaaaaagtagcagctcaaaaacaaaaagatactgctctacgcgtggttgtcgatggc
# ggtggatgccatggatatcagatttcctttaacatggatgatcaaataggaaaagaagacagtgtgtttgttcgaggaaaagctagaattgtctcgga
# cagtatctcattaccgttaattaatggttctgagattgtttatacaaaagaattgattggatcttcgtttcaattagttaataatcctcgtgcaaaat
# catcgtgtggttgtaatgtgagtttcgatttgaattaa]
# protein sequence = [MQPIRKNSTKTADQYTLQEQYDESGKPYIIHMGDSAKQQLEKVAAQKQKDTALRVVVDGGGCHGYQISFNMDDQIGKE
# DSVFVRGKARIVSDSISLPLINGSEIVYTKELIGSSFQLVNNPRAKSSCGCNVSFDLN]
tig00000002_pilon_x4	AUGUSTUS	transcript	206389	207090	0.17	-	.	g117.t2
tig00000002_pilon_x4	AUGUSTUS	stop_codon	206389	206391	.	-	0	transcript_id "g117.t2"; gene_id "g117";
tig00000002_pilon_x4	AUGUSTUS	terminal	206389	206560	0.72	-	1	transcript_id "g117.t2"; gene_id "g117";
tig00000002_pilon_x4	AUGUSTUS	initial	206648	207090	0.23	-	0	transcript_id "g117.t2"; gene_id "g117";
tig00000002_pilon_x4	AUGUSTUS	intron	206561	206647	0.98	-	.	transcript_id "g117.t2"; gene_id "g117";
tig00000002_pilon_x4	AUGUSTUS	CDS	206392	206560	0.72	-	1	transcript_id "g117.t2"; gene_id "g117";
tig00000002_pilon_x4	AUGUSTUS	CDS	206648	207090	0.23	-	0	transcript_id "g117.t2"; gene_id "g117";
tig00000002_pilon_x4	AUGUSTUS	start_codon	207088	207090	.	-	0	transcript_id "g117.t2"; gene_id "g117";
# coding sequence = [atgaggaagaattatgggctttttcctgtgaagggaggtttgaataaacttttctttagaaattggcaagtaccgcgga
# atcatatctcatcgagaagcttttcaagcgtgttacaaaaaaatgagttgggtagtacgagaagtcggccatttgtcattgcttcaaggattcttcag
# tctgaaaatcaatctaaaatataccggatgcaaccgattcgaaaaaattccacgaaaacagcagatcagtatactctgcaggaacaatatgatgaatc
# agggaaaccatatataatacacatgggcgactcggcaaagcaacaattagaaaaagtagcagctcaaaaacaaaaagatactgctctacgcgtggttg
# tcgatggcggtggatgccatggatatcagatttcctttaacatggatgatcaaataggaaaagaagacagtgtgtttgttcgaggaaaagctagaatt
# gtctcggacagtatctcattaccgttaattaatggttctgagattgtttatacaaaagaattgattggatcttcgtttcaattagttaataatcctcg
# tgcaaaatcatcgtgtggttgtaatgtgagtttcgatttgaattaa]
# protein sequence = [MRKNYGLFPVKGGLNKLFFRNWQVPRNHISSRSFSSVLQKNELGSTRSRPFVIASRILQSENQSKIYRMQPIRKNSTK
# TADQYTLQEQYDESGKPYIIHMGDSAKQQLEKVAAQKQKDTALRVVVDGGGCHGYQISFNMDDQIGKEDSVFVRGKARIVSDSISLPLINGSEIVYTK
# ELIGSSFQLVNNPRAKSSCGCNVSFDLN]
# end gene g117
###
# start gene g118
tig00000002_pilon_x4	AUGUSTUS	gene	207930	211352	1	+	.	g118
tig00000002_pilon_x4	AUGUSTUS	transcript	207930	211352	1	+	.	g118.t1
tig00000002_pilon_x4	AUGUSTUS	start_codon	207930	207932	.	+	0	transcript_id "g118.t1"; gene_id "g118";
tig00000002_pilon_x4	AUGUSTUS	single	207930	211352	1	+	0	transcript_id "g118.t1"; gene_id "g118";
tig00000002_pilon_x4	AUGUSTUS	CDS	207930	211349	1	+	0	transcript_id "g118.t1"; gene_id "g118";
tig00000002_pilon_x4	AUGUSTUS	stop_codon	211350	211352	.	+	0	transcript_id "g118.t1"; gene_id "g118";
# coding sequence = [atggatgaattaaaacaagcgattgttcccacttatattcagtcgcttggtttagaaggaagtttggagttatgggttc
# ctgctcatgaagatgattccatcaatgaagtagaagccgaagaacagaattttgactgtgagtcgattctaaaaggagaattgattgcttttgatagt
# ggcgtatttactcgaaaaaccaatttgttccctcgctgtgttcattggaatgttttcaaaaatcaaaccttagttttaagtgaggtatctctcaaaaa
# agattctaccagcataccgtcttttaatattaggattcactttccttcccaattgctaaaaaactgcgtaacctttggatttgatgatgaaaaagacg
# agttgagccttttcgtaatcacgtctactagagtattgtattctattcaactaaagccagagtggtttttatcttccaatcctactgttgatgaaggt
# tggtgcacctgttatcgccctccatcctttctaactaagagtccatctcatgcaactggtgtcgatcgttcctcattgtttgtcacatttatctcggg
# gggactcgtcaagttaaacaaatcactcaacaatgaccaaatccgagaagaacattatcatgattctaggtacatggcatctatccggcattatctta
# ctctccaggcgttcaaagatgaatatcgtccgcctaacagcatcgtttctatggcttataaccatcgctaccattacctactaactttgagtatggat
# catacgctaaaaatctggaattctttaaatggtgttttgttggaaaacatatccttcgaaccccttcctgtgcaaaattcaaatgcactttcttattt
# atctatagatagttccacgcagtcttatgtttctgtatatcatcccaatgatactcatggatacttttctctttacaagtttgagcttgatcaagatg
# atggttcatttctcaatttatctccaattgtgacgaaaattactcctccgaatttaccggatgatgagtatttgccttggactttattaaaaacaagt
# cttatttgtttggatgaagacaataaacacttcagtttgtttttagcctggaaaagtaatcttcatgctgtcgtgcaacgtgctgaaatcgttcccaa
# catagaccaaactgcaaaggtcttgtggaagaccacgaagaaaaatacggttactaactttgataaattttcgtttgatatcccgaccactatttctt
# tcggtgatgtgtctgaaatatggattgataatttattgaagaataaatatatatctcccgaatcattgcagttagctttcttgtgttatcaaaaagtt
# aatccttatacttcaaagtcaaagatggattctttgcttagtgcgtccattaatgaactcatgaaagaaattaccacaatgattattggttctgtgcc
# tgttcagcctgagtttggctcttcatcatttgattaccctgcatatcgtcaaactctttacaatgaatgggagcggttcgcaaaattgacgttgtatc
# tggatagctttggcaacgaattgttgaatattgaagtagactcaaattcgaaaaacacgtacgtttgctatgcaagcaagattggtgtcttgcgacag
# cctgttaatattgaatacctggacggtgatttaataagtaatatgctacagctccctgaaatgaaggctcctgatttggtatcaggttaccagctatt
# agatcttgcttgcagtttgctgaactgcttaccatctgctatacttctggaaatacgattttctcttcaagaactggtcaaaaaccctgcctcttatt
# cagtattcgatacattatggatattctttgataaatacatttatccaaatgtaaacccggatcacttaaaatccctggccgaaagctttgcttcccgc
# gataatccaatagctgacataaaatctctccttgattatttaaaaggctttccagagcgttcagttcgatttagttatacccctttcttttcgttggc
# gttatcaaacacacttattacagtccttgggagcttgcaaacctcccttgaagccttaatcttccttctttcaactgcttccagccaacaggatgtac
# aattggaacaaaaggtaattggctccgatgaaatatttttagacttgcttgataaatggaaaaaggtaagctttttcgcagctactttcaacttgcct
# ttagaattcgttgatatcgattgttcggaagtcggtgatcgtactttacaatctaaccttggcataatttcccacctaaacagtccttttgaaatcct
# tgcaacctttttttgccgtgaaaatgaattaaacaatcaatcttctgccttggagattagtatcaagtcctttgtttctcgtttattagagaattcgt
# ctagcagccagatgatttcagaagcttttgaaaagcttctattattaaaacaatacaacgcttgctccgctttgttgagctggctcgggtttgattcc
# atctgccagtatctcaaggctacaacctatctaggatctaaagaaattcaaaaatccgtctaccactttaaacacgctaatctgaacgtcaacaaatc
# agaaatatctgagcgtccccttttaaaacaatatgtcgatacagctcaaaaatattcacttgactgtcatctgtccagttattatttgcacgtttcga
# agctgttatccactgagggagcatgtgttgatgctcttgaattttctttgatggctgactcattgaaaggaacagatgtaaatctagcttctgatatt
# aggaggcagttattcgtcacgtcctgcgcttcttcaaagttcgacaccgcttactctacacttctattaatgaaggacaagaaagaaaagagtgatgc
# actcaataaatttgtgaaacagctggcttttaaaggaaaactgtttcgacttattgattattcgatgccatcgctacaggacgaagttgatagtatcc
# tagaaaaaagatccttccagatgattgacgtccgaagtcaaccatgctggtataacgtattatatagttggcgtttgaaaaatcagaattaccgtgat
# gccgctgcaataatttatgaaaaactatcacgcttactttctttagatggcttcaaaaaggatcaagaaactgaaatattggaaaactatcttattgt
# tttgaatgctcttaagctattagatcatgaagaagcgtggatgttggtaactgatgtatccaagttaacaaatggtaacgaacaacagtactttcctc
# agaagttagttactttggataacgtttcgatggaatatgaagcacaccttcagaatattgctagggaagttacagctcaaatctcttccgctgctact
# atagatttttag]
# protein sequence = [MDELKQAIVPTYIQSLGLEGSLELWVPAHEDDSINEVEAEEQNFDCESILKGELIAFDSGVFTRKTNLFPRCVHWNVF
# KNQTLVLSEVSLKKDSTSIPSFNIRIHFPSQLLKNCVTFGFDDEKDELSLFVITSTRVLYSIQLKPEWFLSSNPTVDEGWCTCYRPPSFLTKSPSHAT
# GVDRSSLFVTFISGGLVKLNKSLNNDQIREEHYHDSRYMASIRHYLTLQAFKDEYRPPNSIVSMAYNHRYHYLLTLSMDHTLKIWNSLNGVLLENISF
# EPLPVQNSNALSYLSIDSSTQSYVSVYHPNDTHGYFSLYKFELDQDDGSFLNLSPIVTKITPPNLPDDEYLPWTLLKTSLICLDEDNKHFSLFLAWKS
# NLHAVVQRAEIVPNIDQTAKVLWKTTKKNTVTNFDKFSFDIPTTISFGDVSEIWIDNLLKNKYISPESLQLAFLCYQKVNPYTSKSKMDSLLSASINE
# LMKEITTMIIGSVPVQPEFGSSSFDYPAYRQTLYNEWERFAKLTLYLDSFGNELLNIEVDSNSKNTYVCYASKIGVLRQPVNIEYLDGDLISNMLQLP
# EMKAPDLVSGYQLLDLACSLLNCLPSAILLEIRFSLQELVKNPASYSVFDTLWIFFDKYIYPNVNPDHLKSLAESFASRDNPIADIKSLLDYLKGFPE
# RSVRFSYTPFFSLALSNTLITVLGSLQTSLEALIFLLSTASSQQDVQLEQKVIGSDEIFLDLLDKWKKVSFFAATFNLPLEFVDIDCSEVGDRTLQSN
# LGIISHLNSPFEILATFFCRENELNNQSSALEISIKSFVSRLLENSSSSQMISEAFEKLLLLKQYNACSALLSWLGFDSICQYLKATTYLGSKEIQKS
# VYHFKHANLNVNKSEISERPLLKQYVDTAQKYSLDCHLSSYYLHVSKLLSTEGACVDALEFSLMADSLKGTDVNLASDIRRQLFVTSCASSKFDTAYS
# TLLLMKDKKEKSDALNKFVKQLAFKGKLFRLIDYSMPSLQDEVDSILEKRSFQMIDVRSQPCWYNVLYSWRLKNQNYRDAAAIIYEKLSRLLSLDGFK
# KDQETEILENYLIVLNALKLLDHEEAWMLVTDVSKLTNGNEQQYFPQKLVTLDNVSMEYEAHLQNIAREVTAQISSAATIDF]
# end gene g118
###
# start gene g119
tig00000002_pilon_x4	AUGUSTUS	gene	211823	215101	0.67	+	.	g119
tig00000002_pilon_x4	AUGUSTUS	transcript	211823	215101	0.67	+	.	g119.t1
tig00000002_pilon_x4	AUGUSTUS	start_codon	211823	211825	.	+	0	transcript_id "g119.t1"; gene_id "g119";
tig00000002_pilon_x4	AUGUSTUS	initial	211823	212742	0.81	+	0	transcript_id "g119.t1"; gene_id "g119";
tig00000002_pilon_x4	AUGUSTUS	terminal	212794	215101	0.69	+	1	transcript_id "g119.t1"; gene_id "g119";
tig00000002_pilon_x4	AUGUSTUS	intron	212743	212793	0.82	+	.	transcript_id "g119.t1"; gene_id "g119";
tig00000002_pilon_x4	AUGUSTUS	CDS	211823	212742	0.81	+	0	transcript_id "g119.t1"; gene_id "g119";
tig00000002_pilon_x4	AUGUSTUS	CDS	212794	215098	0.69	+	1	transcript_id "g119.t1"; gene_id "g119";
tig00000002_pilon_x4	AUGUSTUS	stop_codon	215099	215101	.	+	0	transcript_id "g119.t1"; gene_id "g119";
# coding sequence = [atgaaattcacagcattcaaaggctgccgaactacgaaaaaatcgacccgggctcttttccctgccttcatagccaatt
# acagctattgtatagctagtaatccttggtattttattttgatatttactcttttatcaattactggtgtttattccgcgttagtcgcgtatcagcaa
# tccctgtcggattcatcattgactacttggtctgcttggtttgcagaatctacaaatgctaggccgtctgttattacgaagcaactgtaccttctagg
# aacaaattcatcagtatattctgaagattacctttcaaacgcttatagatgggaaaccagtttccatgaatatttggcccacaacgattatccctgta
# ttagggacgaaaaatcttgtgtaactatttctccaataccaaaattttacgaaaaggtaaatccaattgcgaaatattcctacacacagtgtcttcct
# gaagaaccgcgcttatcaaataacgatacaattgctgaagggagagattctctgagtgcttttgtgattacttattttttaaagcctgaacaattaga
# tacttttgattctgtactgcggagttttagttcagattcaccccaactgtatgctagtacaattgaccggaatccgacgacggttgttgctcaacttc
# cggatattatacgcatccaccgatggtacttatggtttggatttggagtattactatacggatatttatacctgtctttagttcgtctacaggatgtt
# cgtgccaagtttggtttaacctcaacaatttttattcagagtggaacagcttatctttccgcttgttctatcctttatttctttgaaaggactggacc
# tatctgtccttggccaatagcttactatataataatctttatggacatagaaaattcgtttcgtcttttaagaatggtcattgcatcgccgccgacca
# aacgcgtcccatcacgcgtaatgggagggtttaccgctacctttttaacatcgttgacatccttattcacaaagctagtgacgctattcattttaagt
# ttctttgtatacccgcttgttcaagaattctgtttgtttctcgcttgctcttttgttataagttttatgctgcatatgagcttttttctcgctgtact
# tagtgttgatatccgccgtctagaacttcaagattttctcgatgctccaacgtctgcaattaccacaaagtggtgttttaaatatttagattttttta
# agtttctgtggtctccttgcattataaataacttgggagttttttcgctgtatgcatacatcatttttcttcaattaaggtcgagcatgcaaattaat
# ggcttctggcgacttgcttctcccaacattcgctttctcatcactctctatcatagactaggtagaatcactcgtgagcgaaagttatttcctttaat
# taccactggatggtttgccgattcttctttcctaaagagtttagcacaaaaaactgatacggatgaacttatttttgctttgtatagaccaatcatta
# tagataccattgaccgagatgattacacaagcatatacaactcgttttacgatagacgagtatggagatggtcaaccttctttagcgttctattcatc
# attgattttgccgttggtgtcttggtaaaaggattactacggggctggtccgatcacgatgagaacgcaaatgatgaatcattacaccaagaaaagtt
# tttgattcaacccattccacttcatcatcaacttgatattctaaaaattgcgatttctagcaatcataaaatattggctagttatggtttggataagt
# gccttgtcgtctgggatttacagacgagtcgtgtaaaactgaagttgaataaacagcaaatgccaaaaactatcaaaacttttgcaattgatccaaat
# ggaaatttaattgctttgttttcgaaagatatactgtatatcttggatgtcaacacgccttgcttgttattccaatgctttttccaatgccaaactaa
# aggcaaattagatgcattttggcttcctgataagcacttaagtgaggaaataaaagtatacaacttggtggtgacagaaccttcgggcgagattcagg
# tttttcgcattaaattagatggtggagttgcagatatatttttggaacataaatttaagttaggtgttgccattttcaaatctgtgccgatactttct
# cctatagcaaatcgcttcatttgctttaccgctgaaaacagggtgatagtctacaccaaaaagggttctgaatggatacctagtaatatgaacgaaaa
# taacaaaatatcatctgaaaaaatcaaagatatttttcctatttctccagccgacatactttttattgctgatgaaagcaaggttgcaatggtcaatc
# ttaaggataaccgcgtgatttataactttgccatttcgaatgtcgccgatggtactctgaccgtcggagtcagtaacagcagatttgtgaaaggtcaa
# tttcgcatatcatctatatctttttgttttgttcaccaaacgacaagaaatgttgtctatcgtcattatgagaatgcagataatgagtcttatatggt
# attaaatgaatgggacatgggtccgaaccaggtagatttgcatgaccccgacaattcaatcatggagcattcgtttgaaagccttgaagaaagcaacc
# atgagatgaacgaccttggttcatgggtgatgagcttcgatggaatgtatgtatatggaataaggaaacaaaaaaacataaaaaagccgcatgtatct
# caaccggtgaatttgtacgccaatgcttcccttcgtaatcgaaaacaaaagctaaatcatcgccatgagtggacttcttatgtaccgcttctagattc
# gtatttgcaagaagtaagacataagagatcgctacgaggaaacgcaggctctcagtcatgggaagtatggatgtattcacaggcagaaaaacgcgagc
# ggacaaggcaactaaaaatgttcaaccaactatatatagctgatccaggtccaagcttggtaatatcccaacgctcagttgctattacactcggaaat
# tatattacattcgttggctatgacagcaagaatgcacgagagttttactacgacaatgtttcctacgagatgaacatcattttagagcaaaaaagaaa
# aagtttgatgtga]
# protein sequence = [MKFTAFKGCRTTKKSTRALFPAFIANYSYCIASNPWYFILIFTLLSITGVYSALVAYQQSLSDSSLTTWSAWFAESTN
# ARPSVITKQLYLLGTNSSVYSEDYLSNAYRWETSFHEYLAHNDYPCIRDEKSCVTISPIPKFYEKVNPIAKYSYTQCLPEEPRLSNNDTIAEGRDSLS
# AFVITYFLKPEQLDTFDSVLRSFSSDSPQLYASTIDRNPTTVVAQLPDIIRIHRWYLWFGFGVLLYGYLYLSLVRLQDVRAKFGLTSTIFIQSGTAYL
# SACSILYFFERTGPICPWPIAYYIIIFMDIENSFRLLRMVIASPPTKRVPSRVMGGFTATFLTSLTSLFTKLVTLFILSFFVYPLVQEFCLFLACSFV
# ISFMLHMSFFLAVLSVDIRRLELQDFLDAPTSAITTKWCFKYLDFFKFLWSPCIINNLGVFSLYAYIIFLQLRSSMQINGFWRLASPNIRFLITLYHR
# LGRITRERKLFPLITTGWFADSSFLKSLAQKTDTDELIFALYRPIIIDTIDRDDYTSIYNSFYDRRVWRWSTFFSVLFIIDFAVGVLVKGLLRGWSDH
# DENANDESLHQEKFLIQPIPLHHQLDILKIAISSNHKILASYGLDKCLVVWDLQTSRVKLKLNKQQMPKTIKTFAIDPNGNLIALFSKDILYILDVNT
# PCLLFQCFFQCQTKGKLDAFWLPDKHLSEEIKVYNLVVTEPSGEIQVFRIKLDGGVADIFLEHKFKLGVAIFKSVPILSPIANRFICFTAENRVIVYT
# KKGSEWIPSNMNENNKISSEKIKDIFPISPADILFIADESKVAMVNLKDNRVIYNFAISNVADGTLTVGVSNSRFVKGQFRISSISFCFVHQTTRNVV
# YRHYENADNESYMVLNEWDMGPNQVDLHDPDNSIMEHSFESLEESNHEMNDLGSWVMSFDGMYVYGIRKQKNIKKPHVSQPVNLYANASLRNRKQKLN
# HRHEWTSYVPLLDSYLQEVRHKRSLRGNAGSQSWEVWMYSQAEKRERTRQLKMFNQLYIADPGPSLVISQRSVAITLGNYITFVGYDSKNAREFYYDN
# VSYEMNIILEQKRKSLM]
# end gene g119
###
# start gene g120
tig00000002_pilon_x4	AUGUSTUS	gene	215809	217043	0.97	+	.	g120
tig00000002_pilon_x4	AUGUSTUS	transcript	215809	217043	0.97	+	.	g120.t1
tig00000002_pilon_x4	AUGUSTUS	start_codon	215809	215811	.	+	0	transcript_id "g120.t1"; gene_id "g120";
tig00000002_pilon_x4	AUGUSTUS	initial	215809	216372	0.97	+	0	transcript_id "g120.t1"; gene_id "g120";
tig00000002_pilon_x4	AUGUSTUS	internal	216428	216688	1	+	0	transcript_id "g120.t1"; gene_id "g120";
tig00000002_pilon_x4	AUGUSTUS	terminal	216909	217043	1	+	0	transcript_id "g120.t1"; gene_id "g120";
tig00000002_pilon_x4	AUGUSTUS	intron	216373	216427	1	+	.	transcript_id "g120.t1"; gene_id "g120";
tig00000002_pilon_x4	AUGUSTUS	intron	216689	216908	1	+	.	transcript_id "g120.t1"; gene_id "g120";
tig00000002_pilon_x4	AUGUSTUS	CDS	215809	216372	0.97	+	0	transcript_id "g120.t1"; gene_id "g120";
tig00000002_pilon_x4	AUGUSTUS	CDS	216428	216688	1	+	0	transcript_id "g120.t1"; gene_id "g120";
tig00000002_pilon_x4	AUGUSTUS	CDS	216909	217040	1	+	0	transcript_id "g120.t1"; gene_id "g120";
tig00000002_pilon_x4	AUGUSTUS	stop_codon	217041	217043	.	+	0	transcript_id "g120.t1"; gene_id "g120";
# coding sequence = [atgtctatattgtataaaacgtctcggttgcttcataaacaggctcatggaattcaagtgaacacatgccgatggaata
# gtactgtcaaaaatggattcatcgatgaaatattatcttctaaaaaggctttagccaaaataactactctgagcaatagaattgggttgcaaccaaaa
# tttccgatgaatactttggcgcaggccttaattgataaaacggctgtgcaaaatgcatcagtttccaacgagaagttgtggacagttggaaaaatttt
# gagtgatatgtatgttttagagaaaatcaagtgtttatatccgcgactaccagagaaaggagttcaagcactacaaggcgggttgctagactcacgcg
# ctttaaatcgcctgggaaattcttggggtttagaagtacaacgttggaatgaggaccctaaacaggcttatggaaaagttttagcaaaaacaaccgaa
# gttgaaactactcgagtggctggggaggtttataaaccagacgccatgaaacgagctattctcgctattttgggagcagtacatttggaaggggggtt
# caaagaatccaaaaagtttgttgatagtcatatattttctcgtcaattagaacctcgaactatgctgcaaatcctctatccacgcagacagctggctc
# ggttatgtaggagactcaagctcaaagatcctgtttacaggatcgatgctgaaactggccggaaaagcagagaacctgtcttcgtcatcggcgcttat
# tctggtccattttgtcttggtcaaggtcaagcaagtagtttggatttagctgaacagcaggctgcttacaatgccgttctatcttactacattcattc
# tcctccttttgaacaatttcctagcgaaacactacaaacatcaaccgcatcattttcacccattccctatatttcacccggagaattggttctgtaa]
# protein sequence = [MSILYKTSRLLHKQAHGIQVNTCRWNSTVKNGFIDEILSSKKALAKITTLSNRIGLQPKFPMNTLAQALIDKTAVQNA
# SVSNEKLWTVGKILSDMYVLEKIKCLYPRLPEKGVQALQGGLLDSRALNRLGNSWGLEVQRWNEDPKQAYGKVLAKTTEVETTRVAGEVYKPDAMKRA
# ILAILGAVHLEGGFKESKKFVDSHIFSRQLEPRTMLQILYPRRQLARLCRRLKLKDPVYRIDAETGRKSREPVFVIGAYSGPFCLGQGQASSLDLAEQ
# QAAYNAVLSYYIHSPPFEQFPSETLQTSTASFSPIPYISPGELVL]
# end gene g120
###
# start gene g121
tig00000002_pilon_x4	AUGUSTUS	gene	217136	217720	0.53	+	.	g121
tig00000002_pilon_x4	AUGUSTUS	transcript	217136	217720	0.53	+	.	g121.t1
tig00000002_pilon_x4	AUGUSTUS	start_codon	217136	217138	.	+	0	transcript_id "g121.t1"; gene_id "g121";
tig00000002_pilon_x4	AUGUSTUS	initial	217136	217204	0.83	+	0	transcript_id "g121.t1"; gene_id "g121";
tig00000002_pilon_x4	AUGUSTUS	internal	217376	217603	0.9	+	0	transcript_id "g121.t1"; gene_id "g121";
tig00000002_pilon_x4	AUGUSTUS	terminal	217697	217720	0.67	+	0	transcript_id "g121.t1"; gene_id "g121";
tig00000002_pilon_x4	AUGUSTUS	intron	217205	217375	1	+	.	transcript_id "g121.t1"; gene_id "g121";
tig00000002_pilon_x4	AUGUSTUS	intron	217604	217696	0.89	+	.	transcript_id "g121.t1"; gene_id "g121";
tig00000002_pilon_x4	AUGUSTUS	CDS	217136	217204	0.83	+	0	transcript_id "g121.t1"; gene_id "g121";
tig00000002_pilon_x4	AUGUSTUS	CDS	217376	217603	0.9	+	0	transcript_id "g121.t1"; gene_id "g121";
tig00000002_pilon_x4	AUGUSTUS	CDS	217697	217717	0.67	+	0	transcript_id "g121.t1"; gene_id "g121";
tig00000002_pilon_x4	AUGUSTUS	stop_codon	217718	217720	.	+	0	transcript_id "g121.t1"; gene_id "g121";
# coding sequence = [atgtctgcctctgaacttgctacaagttactccgctctcatcttggctgacgagggtattgagatttcctctgacaagc
# ttttggctttgaccaaggctgccaatgtcgaagttgaacccatctgggctaccattttcgctaaggctcttgagggcaaggacttgaaggaactcctc
# ttgaacattggatccggtgccggtgctgccgcccctgctgctgccgctgctcctgctggtgaagctcctgtcgaggagaagaaggaagaggccaaggc
# cgaagaagaatcagacgaagatatgggattcggtttgtttgattaa]
# protein sequence = [MSASELATSYSALILADEGIEISSDKLLALTKAANVEVEPIWATIFAKALEGKDLKELLLNIGSGAGAAAPAAAAAPA
# GEAPVEEKKEEAKAEEESDEDMGFGLFD]
# end gene g121
###
# start gene g122
tig00000002_pilon_x4	AUGUSTUS	gene	217357	218340	.	-	.	g122
tig00000002_pilon_x4	AUGUSTUS	transcript	217357	218340	0.62	-	.	g122.t1
tig00000002_pilon_x4	AUGUSTUS	stop_codon	217357	217359	.	-	0	transcript_id "g122.t1"; gene_id "g122";
tig00000002_pilon_x4	AUGUSTUS	terminal	217357	217650	0.99	-	0	transcript_id "g122.t1"; gene_id "g122";
tig00000002_pilon_x4	AUGUSTUS	internal	217867	218011	0.62	-	1	transcript_id "g122.t1"; gene_id "g122";
tig00000002_pilon_x4	AUGUSTUS	initial	218222	218340	0.99	-	0	transcript_id "g122.t1"; gene_id "g122";
tig00000002_pilon_x4	AUGUSTUS	intron	217651	217866	0.62	-	.	transcript_id "g122.t1"; gene_id "g122";
tig00000002_pilon_x4	AUGUSTUS	intron	218012	218221	1	-	.	transcript_id "g122.t1"; gene_id "g122";
tig00000002_pilon_x4	AUGUSTUS	CDS	217360	217650	0.99	-	0	transcript_id "g122.t1"; gene_id "g122";
tig00000002_pilon_x4	AUGUSTUS	CDS	217867	218011	0.62	-	1	transcript_id "g122.t1"; gene_id "g122";
tig00000002_pilon_x4	AUGUSTUS	CDS	218222	218340	0.99	-	0	transcript_id "g122.t1"; gene_id "g122";
tig00000002_pilon_x4	AUGUSTUS	start_codon	218338	218340	.	-	0	transcript_id "g122.t1"; gene_id "g122";
# coding sequence = [atgcatgccatcttaatcattaaccgtgcaggatctctgatttttcatcgtgaatatgggccggctacgacatcactaa
# caccaaatgaatacttgattctagctggaaccattcatggtgttcacgccatttctacgcaaattagtcctttgccaggatcctctggaattcaatgc
# ttagaagctacaacgttcaatatgcacatcttacaaacgcataccggagtcaaatttgtgttatttacagacaagaaaaacactaacaaagaaacatt
# tcggtatcatcctatcatacgtttcggtaaacttacatcttcgtctgattcttcttcggccttggcctcttccttcttctcctcgacaggagcttcac
# cagcaggagcagcggcagcagcaggggcggcagcaccggcaccggatccaatgttcaagaggagttccttcaagtccttgccctcaagagccttagcg
# aaaatggtagcccagatgggttcaacttcgacattggcagccttggtcaaagccaaaagcttgtcagactatcacattcaatgttag]
# protein sequence = [MHAILIINRAGSLIFHREYGPATTSLTPNEYLILAGTIHGVHAISTQISPLPGSSGIQCLEATTFNMHILQTHTGVKF
# VLFTDKKNTNKETFRYHPIIRFGKLTSSSDSSSALASSFFSSTGASPAGAAAAAGAAAPAPDPMFKRSSFKSLPSRALAKMVAQMGSTSTLAALVKAK
# SLSDYHIQC]
# end gene g122
###
# start gene g123
tig00000002_pilon_x4	AUGUSTUS	gene	218446	219715	0.69	+	.	g123
tig00000002_pilon_x4	AUGUSTUS	transcript	218491	219715	0.44	+	.	g123.t1
tig00000002_pilon_x4	AUGUSTUS	start_codon	218491	218493	.	+	0	transcript_id "g123.t1"; gene_id "g123";
tig00000002_pilon_x4	AUGUSTUS	initial	218491	218521	0.44	+	0	transcript_id "g123.t1"; gene_id "g123";
tig00000002_pilon_x4	AUGUSTUS	internal	218564	219555	0.99	+	2	transcript_id "g123.t1"; gene_id "g123";
tig00000002_pilon_x4	AUGUSTUS	terminal	219605	219715	1	+	0	transcript_id "g123.t1"; gene_id "g123";
tig00000002_pilon_x4	AUGUSTUS	intron	218522	218563	0.98	+	.	transcript_id "g123.t1"; gene_id "g123";
tig00000002_pilon_x4	AUGUSTUS	intron	219556	219604	1	+	.	transcript_id "g123.t1"; gene_id "g123";
tig00000002_pilon_x4	AUGUSTUS	CDS	218491	218521	0.44	+	0	transcript_id "g123.t1"; gene_id "g123";
tig00000002_pilon_x4	AUGUSTUS	CDS	218564	219555	0.99	+	2	transcript_id "g123.t1"; gene_id "g123";
tig00000002_pilon_x4	AUGUSTUS	CDS	219605	219712	1	+	0	transcript_id "g123.t1"; gene_id "g123";
tig00000002_pilon_x4	AUGUSTUS	stop_codon	219713	219715	.	+	0	transcript_id "g123.t1"; gene_id "g123";
# coding sequence = [atgtcgatgacagtagggaatgtggtttttgtcggaaatataccatacgatatttctgaacgccaaatgacagaaattc
# ttgaacaagtgggtcctgtaaagcagttcaagctggttatggatttggaaaccggtaatggaaaaggctatggattttgtgagttttttgacagtgag
# acaactgctttagctgttcaacgccttaataatcgtgaattttttggacctcgaaaaatccgtgtggaattcccttctaatgaccccagaagacatca
# gaattacggatttcaagaaaagcatggagacccttcttcctcatatgatccttctcacgcaactcctcgatatccttctattcaaaacgctcctcctc
# atcttcgtcctcattcccttgcttcgaacgtgcatccccctcatgcctccgactatagcattcccactatgccgactacttcttctattccacagacg
# tcttctgctaccagtgaatttaatacgcaagcaaatttaaatacagcacgccggggtccttatccagcttcttcataccatccttatacctcgtcttc
# tggggttccaccagctgtaccttcgtatcctgttccatctacggctactccttctatctcaagtacaccctctgcaacgcctttaccttccactggta
# gcaaagccggtaccgaagcaccacaaccttactccgttcctccttccgttgccaaagttttttcatctttcacggcacaagaattactaaccatgctt
# actcagcttcaaacggtggtccatgtagctcctgatgaggctagacgcttattaaatgcaaatcccgcccttccttatgctgccttccaggccatgct
# tttaatgaatatgattgattctcgtgtattacaacaggttgttttgtcaatgcgtaataatcctactcctcctgctcctcaggctccttcacgtccaa
# cttcaaccgctcgtcctgatacttctgcaaataaagatcctacgaacactgaagcaaaacgaatggcacttataaatcaacttatgacacttactccc
# gaacaaattcagtctttaccacccgcacaacgagaacaaattattgcaattcgtcgacagcacggtgctttctag]
# protein sequence = [MSMTVGNVVFVGNIPYDISERQMTEILEQVGPVKQFKLVMDLETGNGKGYGFCEFFDSETTALAVQRLNNREFFGPRK
# IRVEFPSNDPRRHQNYGFQEKHGDPSSSYDPSHATPRYPSIQNAPPHLRPHSLASNVHPPHASDYSIPTMPTTSSIPQTSSATSEFNTQANLNTARRG
# PYPASSYHPYTSSSGVPPAVPSYPVPSTATPSISSTPSATPLPSTGSKAGTEAPQPYSVPPSVAKVFSSFTAQELLTMLTQLQTVVHVAPDEARRLLN
# ANPALPYAAFQAMLLMNMIDSRVLQQVVLSMRNNPTPPAPQAPSRPTSTARPDTSANKDPTNTEAKRMALINQLMTLTPEQIQSLPPAQREQIIAIRR
# QHGAF]
tig00000002_pilon_x4	AUGUSTUS	transcript	218446	219715	0.25	+	.	g123.t2
tig00000002_pilon_x4	AUGUSTUS	start_codon	218446	218448	.	+	0	transcript_id "g123.t2"; gene_id "g123";
tig00000002_pilon_x4	AUGUSTUS	initial	218446	218521	0.25	+	0	transcript_id "g123.t2"; gene_id "g123";
tig00000002_pilon_x4	AUGUSTUS	internal	218564	219555	0.99	+	2	transcript_id "g123.t2"; gene_id "g123";
tig00000002_pilon_x4	AUGUSTUS	terminal	219605	219715	1	+	0	transcript_id "g123.t2"; gene_id "g123";
tig00000002_pilon_x4	AUGUSTUS	intron	218522	218563	0.98	+	.	transcript_id "g123.t2"; gene_id "g123";
tig00000002_pilon_x4	AUGUSTUS	intron	219556	219604	1	+	.	transcript_id "g123.t2"; gene_id "g123";
tig00000002_pilon_x4	AUGUSTUS	CDS	218446	218521	0.25	+	0	transcript_id "g123.t2"; gene_id "g123";
tig00000002_pilon_x4	AUGUSTUS	CDS	218564	219555	0.99	+	2	transcript_id "g123.t2"; gene_id "g123";
tig00000002_pilon_x4	AUGUSTUS	CDS	219605	219712	1	+	0	transcript_id "g123.t2"; gene_id "g123";
tig00000002_pilon_x4	AUGUSTUS	stop_codon	219713	219715	.	+	0	transcript_id "g123.t2"; gene_id "g123";
# coding sequence = [atgatgttggttgtagcgatcagatttctctacgcgactaccagcatgtcgatgacagtagggaatgtggtttttgtcg
# gaaatataccatacgatatttctgaacgccaaatgacagaaattcttgaacaagtgggtcctgtaaagcagttcaagctggttatggatttggaaacc
# ggtaatggaaaaggctatggattttgtgagttttttgacagtgagacaactgctttagctgttcaacgccttaataatcgtgaattttttggacctcg
# aaaaatccgtgtggaattcccttctaatgaccccagaagacatcagaattacggatttcaagaaaagcatggagacccttcttcctcatatgatcctt
# ctcacgcaactcctcgatatccttctattcaaaacgctcctcctcatcttcgtcctcattcccttgcttcgaacgtgcatccccctcatgcctccgac
# tatagcattcccactatgccgactacttcttctattccacagacgtcttctgctaccagtgaatttaatacgcaagcaaatttaaatacagcacgccg
# gggtccttatccagcttcttcataccatccttatacctcgtcttctggggttccaccagctgtaccttcgtatcctgttccatctacggctactcctt
# ctatctcaagtacaccctctgcaacgcctttaccttccactggtagcaaagccggtaccgaagcaccacaaccttactccgttcctccttccgttgcc
# aaagttttttcatctttcacggcacaagaattactaaccatgcttactcagcttcaaacggtggtccatgtagctcctgatgaggctagacgcttatt
# aaatgcaaatcccgcccttccttatgctgccttccaggccatgcttttaatgaatatgattgattctcgtgtattacaacaggttgttttgtcaatgc
# gtaataatcctactcctcctgctcctcaggctccttcacgtccaacttcaaccgctcgtcctgatacttctgcaaataaagatcctacgaacactgaa
# gcaaaacgaatggcacttataaatcaacttatgacacttactcccgaacaaattcagtctttaccacccgcacaacgagaacaaattattgcaattcg
# tcgacagcacggtgctttctag]
# protein sequence = [MMLVVAIRFLYATTSMSMTVGNVVFVGNIPYDISERQMTEILEQVGPVKQFKLVMDLETGNGKGYGFCEFFDSETTAL
# AVQRLNNREFFGPRKIRVEFPSNDPRRHQNYGFQEKHGDPSSSYDPSHATPRYPSIQNAPPHLRPHSLASNVHPPHASDYSIPTMPTTSSIPQTSSAT
# SEFNTQANLNTARRGPYPASSYHPYTSSSGVPPAVPSYPVPSTATPSISSTPSATPLPSTGSKAGTEAPQPYSVPPSVAKVFSSFTAQELLTMLTQLQ
# TVVHVAPDEARRLLNANPALPYAAFQAMLLMNMIDSRVLQQVVLSMRNNPTPPAPQAPSRPTSTARPDTSANKDPTNTEAKRMALINQLMTLTPEQIQ
# SLPPAQREQIIAIRRQHGAF]
# end gene g123
###
# start gene g124
tig00000002_pilon_x4	AUGUSTUS	gene	218786	219321	.	-	.	g124
tig00000002_pilon_x4	AUGUSTUS	transcript	218786	219321	0.28	-	.	g124.t1
tig00000002_pilon_x4	AUGUSTUS	stop_codon	218786	218788	.	-	0	transcript_id "g124.t1"; gene_id "g124";
tig00000002_pilon_x4	AUGUSTUS	terminal	218786	218884	0.96	-	0	transcript_id "g124.t1"; gene_id "g124";
tig00000002_pilon_x4	AUGUSTUS	internal	219093	219226	0.5	-	2	transcript_id "g124.t1"; gene_id "g124";
tig00000002_pilon_x4	AUGUSTUS	initial	219291	219321	0.3	-	0	transcript_id "g124.t1"; gene_id "g124";
tig00000002_pilon_x4	AUGUSTUS	intron	218885	219092	0.97	-	.	transcript_id "g124.t1"; gene_id "g124";
tig00000002_pilon_x4	AUGUSTUS	intron	219227	219290	0.31	-	.	transcript_id "g124.t1"; gene_id "g124";
tig00000002_pilon_x4	AUGUSTUS	CDS	218789	218884	0.96	-	0	transcript_id "g124.t1"; gene_id "g124";
tig00000002_pilon_x4	AUGUSTUS	CDS	219093	219226	0.5	-	2	transcript_id "g124.t1"; gene_id "g124";
tig00000002_pilon_x4	AUGUSTUS	CDS	219291	219321	0.3	-	0	transcript_id "g124.t1"; gene_id "g124";
tig00000002_pilon_x4	AUGUSTUS	start_codon	219319	219321	.	-	0	transcript_id "g124.t1"; gene_id "g124";
# coding sequence = [atggaccaccgtttgaagctgagtaagcatggttgtggtgcttcggtaccggctttgctaccagtggaaggtaaaggcg
# ttgcagagggtgtacttgagatagaaggagtagccgtagatggaacaggatacgaaggtacagctggtggaaccccagaagacgagaaggatatcgag
# gagttgcgtgagaaggatcatatgaggaagaagggtctccatgcttttcttgaaatccgtaattctgatgtcttctggggtcattag]
# protein sequence = [MDHRLKLSKHGCGASVPALLPVEGKGVAEGVLEIEGVAVDGTGYEGTAGGTPEDEKDIEELREKDHMRKKGLHAFLEI
# RNSDVFWGH]
tig00000002_pilon_x4	AUGUSTUS	transcript	218786	219265	0.29	-	.	g124.t2
tig00000002_pilon_x4	AUGUSTUS	stop_codon	218786	218788	.	-	0	transcript_id "g124.t2"; gene_id "g124";
tig00000002_pilon_x4	AUGUSTUS	terminal	218786	218884	0.96	-	0	transcript_id "g124.t2"; gene_id "g124";
tig00000002_pilon_x4	AUGUSTUS	internal	219093	219193	0.32	-	2	transcript_id "g124.t2"; gene_id "g124";
tig00000002_pilon_x4	AUGUSTUS	initial	219232	219265	0.46	-	0	transcript_id "g124.t2"; gene_id "g124";
tig00000002_pilon_x4	AUGUSTUS	intron	218885	219092	0.97	-	.	transcript_id "g124.t2"; gene_id "g124";
tig00000002_pilon_x4	AUGUSTUS	intron	219194	219231	0.29	-	.	transcript_id "g124.t2"; gene_id "g124";
tig00000002_pilon_x4	AUGUSTUS	CDS	218789	218884	0.96	-	0	transcript_id "g124.t2"; gene_id "g124";
tig00000002_pilon_x4	AUGUSTUS	CDS	219093	219193	0.32	-	2	transcript_id "g124.t2"; gene_id "g124";
tig00000002_pilon_x4	AUGUSTUS	CDS	219232	219265	0.46	-	0	transcript_id "g124.t2"; gene_id "g124";
tig00000002_pilon_x4	AUGUSTUS	start_codon	219263	219265	.	-	0	transcript_id "g124.t2"; gene_id "g124";
# coding sequence = [atgaaaaaactttggcaacggaaggaggaacggatggaaggtaaaggcgttgcagagggtgtacttgagatagaaggag
# tagccgtagatggaacaggatacgaaggtacagctggtggaaccccagaagacgagaaggatatcgaggagttgcgtgagaaggatcatatgaggaag
# aagggtctccatgcttttcttgaaatccgtaattctgatgtcttctggggtcattag]
# protein sequence = [MKKLWQRKEERMEGKGVAEGVLEIEGVAVDGTGYEGTAGGTPEDEKDIEELREKDHMRKKGLHAFLEIRNSDVFWGH]
# end gene g124
###
# start gene g125
tig00000002_pilon_x4	AUGUSTUS	gene	220633	221744	.	-	.	g125
tig00000002_pilon_x4	AUGUSTUS	transcript	220633	221744	0.57	-	.	g125.t1
tig00000002_pilon_x4	AUGUSTUS	stop_codon	220633	220635	.	-	0	transcript_id "g125.t1"; gene_id "g125";
tig00000002_pilon_x4	AUGUSTUS	terminal	220633	220720	0.65	-	1	transcript_id "g125.t1"; gene_id "g125";
tig00000002_pilon_x4	AUGUSTUS	internal	220825	220886	0.95	-	0	transcript_id "g125.t1"; gene_id "g125";
tig00000002_pilon_x4	AUGUSTUS	internal	221035	221286	1	-	0	transcript_id "g125.t1"; gene_id "g125";
tig00000002_pilon_x4	AUGUSTUS	internal	221405	221515	1	-	0	transcript_id "g125.t1"; gene_id "g125";
tig00000002_pilon_x4	AUGUSTUS	internal	221569	221674	1	-	1	transcript_id "g125.t1"; gene_id "g125";
tig00000002_pilon_x4	AUGUSTUS	initial	221719	221744	0.86	-	0	transcript_id "g125.t1"; gene_id "g125";
tig00000002_pilon_x4	AUGUSTUS	intron	220721	220824	0.94	-	.	transcript_id "g125.t1"; gene_id "g125";
tig00000002_pilon_x4	AUGUSTUS	intron	220887	221034	0.98	-	.	transcript_id "g125.t1"; gene_id "g125";
tig00000002_pilon_x4	AUGUSTUS	intron	221287	221404	1	-	.	transcript_id "g125.t1"; gene_id "g125";
tig00000002_pilon_x4	AUGUSTUS	intron	221516	221568	1	-	.	transcript_id "g125.t1"; gene_id "g125";
tig00000002_pilon_x4	AUGUSTUS	intron	221675	221718	0.86	-	.	transcript_id "g125.t1"; gene_id "g125";
tig00000002_pilon_x4	AUGUSTUS	CDS	220636	220720	0.65	-	1	transcript_id "g125.t1"; gene_id "g125";
tig00000002_pilon_x4	AUGUSTUS	CDS	220825	220886	0.95	-	0	transcript_id "g125.t1"; gene_id "g125";
tig00000002_pilon_x4	AUGUSTUS	CDS	221035	221286	1	-	0	transcript_id "g125.t1"; gene_id "g125";
tig00000002_pilon_x4	AUGUSTUS	CDS	221405	221515	1	-	0	transcript_id "g125.t1"; gene_id "g125";
tig00000002_pilon_x4	AUGUSTUS	CDS	221569	221674	1	-	1	transcript_id "g125.t1"; gene_id "g125";
tig00000002_pilon_x4	AUGUSTUS	CDS	221719	221744	0.86	-	0	transcript_id "g125.t1"; gene_id "g125";
tig00000002_pilon_x4	AUGUSTUS	start_codon	221742	221744	.	-	0	transcript_id "g125.t1"; gene_id "g125";
# coding sequence = [atggagacctatgagcaggagtaccgtttacttgcagcggatattgaagagaaattgaacgatttggcaagaactgctg
# acaatacagcgtctcaggcttgtcaacgacttttaaatgaaattgacgaagtgattggacaaatagagattgaagccggaagtgtccccactgcagag
# cgaggtgctttgaatggccggaccagaagctatcggacgaaattagaagaatggagacatgtttttaaaactgaaatggctagtgccaatcgaaaagc
# cctctttggacagcgagatactacagctgatgagtataagggtgtggatcaagattatgatcagagaactcgcttgttacatggaaataatcgactgg
# aagaagcatcacaaaggcttctcgattcacagcgtgttgccaacgaaacagagggtgtaggagcaaacattttacgcgatcttcatggacaacgaaat
# caattggaacattctttaggagtgttaggagatacatctggacatctagatcgcagcttgagaacgttgaaaactatggcgagaagacttgccatgaa
# ccgattctttacaacaggcatcattgctattttggtcattcttattcttctcattctttacaataaatttcgctaa]
# protein sequence = [METYEQEYRLLAADIEEKLNDLARTADNTASQACQRLLNEIDEVIGQIEIEAGSVPTAERGALNGRTRSYRTKLEEWR
# HVFKTEMASANRKALFGQRDTTADEYKGVDQDYDQRTRLLHGNNRLEEASQRLLDSQRVANETEGVGANILRDLHGQRNQLEHSLGVLGDTSGHLDRS
# LRTLKTMARRLAMNRFFTTGIIAILVILILLILYNKFR]
# end gene g125
###
# start gene g126
tig00000002_pilon_x4	AUGUSTUS	gene	222003	223433	.	-	.	g126
tig00000002_pilon_x4	AUGUSTUS	transcript	222003	223433	1	-	.	g126.t1
tig00000002_pilon_x4	AUGUSTUS	stop_codon	222003	222005	.	-	0	transcript_id "g126.t1"; gene_id "g126";
tig00000002_pilon_x4	AUGUSTUS	single	222003	223433	1	-	0	transcript_id "g126.t1"; gene_id "g126";
tig00000002_pilon_x4	AUGUSTUS	CDS	222006	223433	1	-	0	transcript_id "g126.t1"; gene_id "g126";
tig00000002_pilon_x4	AUGUSTUS	start_codon	223431	223433	.	-	0	transcript_id "g126.t1"; gene_id "g126";
# coding sequence = [atgacattctatcttgaaaccactagttccagccttccagttctcgaagccaaagaagaaattgtacatgcacaaaatt
# gtgttggattatattttgacgacaagaagagtctcgattatgcgaatgggacgttatacatttcccaaaaacacgttttttatgtagattttcaaaac
# ccgaaaaagaactctctgaaaattcgcttgtccgatatagttgagctaaatcacagttcacggtattttcgatcttccccaaaggttcatctctatct
# taaatttgtgcaagagaagtgggcttgtaaaatatgcttttacaataatttagggagtaccctggatccctgcatgaattgcggcgtcgcaggtcgat
# ttcgtcttttgcaagcagattgccatctcactggagaagagaaaagaaaaaagggaatttgtcctacctgcacttttcaaaactacccggatttattg
# ttttgcgagatttgcggtacccagctcactcgtttacccactgcagagcatattcaactttcctttcgaaatggtgggtcttctaagttttttgaagt
# actcaatgaacagaggcaggaattaattgaaaataggagtaacgccttacaagatactaatcatctcaagaaaataatcaatgaaaaatctctacgaa
# taggaggaattcatgatcttcagcaatctcatgccctcaaacttgctcataatgggcagacacttgttagagcatttcaagatttagacgcctttttt
# tcgctaacccaagagacgatggaattggcagatcaattcgtggagcgaatacaaaaccttgccggatttgctaagcaatcagatcaagttcagcaact
# cttgaaacgtacacatcagttgggtttattgaggaacaattacgcaaacatggtttctgacaactccaacgcgcgcttatttcaggtggagctatgta
# aaagtatttctgaattattacttaatcatttaaaatccgataccgataccgtaaccatgacccatgcctgggctatgtataaccgggctcgaaaaact
# gaacttgtttctccagctgactttgcaaaagcctgcgaacttttttctaaccttgacttaggaatttccgtttccaagttatcatctggagcattgtt
# atttcagctcaaacttcccaatcaaaaagaaaaattcctctctgccttaatgcagacaatgcagccaagtataacgatctcacaatgcgctatgaagc
# tgcattggtctattggagtgaccatggaacagcttgaatcagcagaatcagagggctatatcgtaagagatatccatgaagatattggatttggagtt
# cagtattggaagaatcaatttcaatcttttgagagcgaactaagccatcttctattttcatctcaaaacaacatatga]
# protein sequence = [MTFYLETTSSSLPVLEAKEEIVHAQNCVGLYFDDKKSLDYANGTLYISQKHVFYVDFQNPKKNSLKIRLSDIVELNHS
# SRYFRSSPKVHLYLKFVQEKWACKICFYNNLGSTLDPCMNCGVAGRFRLLQADCHLTGEEKRKKGICPTCTFQNYPDLLFCEICGTQLTRLPTAEHIQ
# LSFRNGGSSKFFEVLNEQRQELIENRSNALQDTNHLKKIINEKSLRIGGIHDLQQSHALKLAHNGQTLVRAFQDLDAFFSLTQETMELADQFVERIQN
# LAGFAKQSDQVQQLLKRTHQLGLLRNNYANMVSDNSNARLFQVELCKSISELLLNHLKSDTDTVTMTHAWAMYNRARKTELVSPADFAKACELFSNLD
# LGISVSKLSSGALLFQLKLPNQKEKFLSALMQTMQPSITISQCAMKLHWSIGVTMEQLESAESEGYIVRDIHEDIGFGVQYWKNQFQSFESELSHLLF
# SSQNNI]
# end gene g126
###
# start gene g127
tig00000002_pilon_x4	AUGUSTUS	gene	224284	226288	0.68	+	.	g127
tig00000002_pilon_x4	AUGUSTUS	transcript	225621	226288	0.43	+	.	g127.t1
tig00000002_pilon_x4	AUGUSTUS	start_codon	225621	225623	.	+	0	transcript_id "g127.t1"; gene_id "g127";
tig00000002_pilon_x4	AUGUSTUS	initial	225621	225888	0.44	+	0	transcript_id "g127.t1"; gene_id "g127";
tig00000002_pilon_x4	AUGUSTUS	internal	225982	226180	0.99	+	2	transcript_id "g127.t1"; gene_id "g127";
tig00000002_pilon_x4	AUGUSTUS	terminal	226231	226288	1	+	1	transcript_id "g127.t1"; gene_id "g127";
tig00000002_pilon_x4	AUGUSTUS	intron	225889	225981	0.99	+	.	transcript_id "g127.t1"; gene_id "g127";
tig00000002_pilon_x4	AUGUSTUS	intron	226181	226230	1	+	.	transcript_id "g127.t1"; gene_id "g127";
tig00000002_pilon_x4	AUGUSTUS	CDS	225621	225888	0.44	+	0	transcript_id "g127.t1"; gene_id "g127";
tig00000002_pilon_x4	AUGUSTUS	CDS	225982	226180	0.99	+	2	transcript_id "g127.t1"; gene_id "g127";
tig00000002_pilon_x4	AUGUSTUS	CDS	226231	226285	1	+	1	transcript_id "g127.t1"; gene_id "g127";
tig00000002_pilon_x4	AUGUSTUS	stop_codon	226286	226288	.	+	0	transcript_id "g127.t1"; gene_id "g127";
# coding sequence = [atgcccgatttatcattgtacaaacagacggtcgatttgtacctttccattgctcctgcgcatagcaggaatcctcttg
# ctgccattcatgagcatctggatagtatgattctcagcaaaatgcctcgaatcaatggaattttgttggcgtacgacaatgttcaatttttggataag
# agcgcaaaagtcatgtatgattctccattttcctattgttggattcgtgtagacgttttagttttttctccaaagaaaggagatcgtcttgaaggaaa
# aattaatttggtgagccctagtcatattggtcttttgattttggggattttcaatgcatccattcctcggaagtccattccttcttcttggaccttta
# gtgaaccggatactacagaagaacaaggccgctggaagactaaggaagagaagaccgtcgagcctgggcagtcgttggaatttcaagtagatgggctt
# caacgagaggctggcttgacaatggtgcagggaacgttaatcgaaaaatcttag]
# protein sequence = [MPDLSLYKQTVDLYLSIAPAHSRNPLAAIHEHLDSMILSKMPRINGILLAYDNVQFLDKSAKVMYDSPFSYCWIRVDV
# LVFSPKKGDRLEGKINLVSPSHIGLLILGIFNASIPRKSIPSSWTFSEPDTTEEQGRWKTKEEKTVEPGQSLEFQVDGLQREAGLTMVQGTLIEKS]
tig00000002_pilon_x4	AUGUSTUS	transcript	224284	224917	0.12	+	.	g127.t2
tig00000002_pilon_x4	AUGUSTUS	start_codon	224284	224286	.	+	0	transcript_id "g127.t2"; gene_id "g127";
tig00000002_pilon_x4	AUGUSTUS	initial	224284	224292	0.42	+	0	transcript_id "g127.t2"; gene_id "g127";
tig00000002_pilon_x4	AUGUSTUS	internal	224344	224428	0.72	+	0	transcript_id "g127.t2"; gene_id "g127";
tig00000002_pilon_x4	AUGUSTUS	internal	224482	224545	0.83	+	2	transcript_id "g127.t2"; gene_id "g127";
tig00000002_pilon_x4	AUGUSTUS	internal	224595	224682	0.86	+	1	transcript_id "g127.t2"; gene_id "g127";
tig00000002_pilon_x4	AUGUSTUS	terminal	224771	224917	0.35	+	0	transcript_id "g127.t2"; gene_id "g127";
tig00000002_pilon_x4	AUGUSTUS	intron	224293	224343	0.68	+	.	transcript_id "g127.t2"; gene_id "g127";
tig00000002_pilon_x4	AUGUSTUS	intron	224429	224481	0.83	+	.	transcript_id "g127.t2"; gene_id "g127";
tig00000002_pilon_x4	AUGUSTUS	intron	224546	224594	0.86	+	.	transcript_id "g127.t2"; gene_id "g127";
tig00000002_pilon_x4	AUGUSTUS	intron	224683	224770	0.76	+	.	transcript_id "g127.t2"; gene_id "g127";
tig00000002_pilon_x4	AUGUSTUS	CDS	224284	224292	0.42	+	0	transcript_id "g127.t2"; gene_id "g127";
tig00000002_pilon_x4	AUGUSTUS	CDS	224344	224428	0.72	+	0	transcript_id "g127.t2"; gene_id "g127";
tig00000002_pilon_x4	AUGUSTUS	CDS	224482	224545	0.83	+	2	transcript_id "g127.t2"; gene_id "g127";
tig00000002_pilon_x4	AUGUSTUS	CDS	224595	224682	0.86	+	1	transcript_id "g127.t2"; gene_id "g127";
tig00000002_pilon_x4	AUGUSTUS	CDS	224771	224914	0.35	+	0	transcript_id "g127.t2"; gene_id "g127";
tig00000002_pilon_x4	AUGUSTUS	stop_codon	224915	224917	.	+	0	transcript_id "g127.t2"; gene_id "g127";
# coding sequence = [atggacttggtttcaattcttgatgctaacaaaaccaaagcccgttacgccaacaattcgaattatagaaacgattcgc
# tgattcgaaaagagatgtacgttagtcctttagtgttgaaagaagtccaagcaattgtggaagaaagtgatattattaaagaatctgatgagcaatgg
# cctaggaaaaacaaggatgggaaacaggaattagaaatccgaatgaacggacagcatattatgtttgagactagtaaactgggtagtttggcggatgt
# tcaaaatagcgaagaccctgaaggtttgcgagtattttactatttaattcaagatctcaaagctttgtgtttcagcttaatttctctcaatttcaagc
# tgcgaccagtgaaaacatag]
# protein sequence = [MDLVSILDANKTKARYANNSNYRNDSLIRKEMYVSPLVLKEVQAIVEESDIIKESDEQWPRKNKDGKQELEIRMNGQH
# IMFETSKLGSLADVQNSEDPEGLRVFYYLIQDLKALCFSLISLNFKLRPVKT]
tig00000002_pilon_x4	AUGUSTUS	transcript	224284	226288	0.13	+	.	g127.t3
tig00000002_pilon_x4	AUGUSTUS	start_codon	224284	224286	.	+	0	transcript_id "g127.t3"; gene_id "g127";
tig00000002_pilon_x4	AUGUSTUS	initial	224284	224292	0.42	+	0	transcript_id "g127.t3"; gene_id "g127";
tig00000002_pilon_x4	AUGUSTUS	internal	224344	224428	0.72	+	0	transcript_id "g127.t3"; gene_id "g127";
tig00000002_pilon_x4	AUGUSTUS	internal	224482	224545	0.83	+	2	transcript_id "g127.t3"; gene_id "g127";
tig00000002_pilon_x4	AUGUSTUS	internal	224595	224682	0.86	+	1	transcript_id "g127.t3"; gene_id "g127";
tig00000002_pilon_x4	AUGUSTUS	internal	224771	224822	0.31	+	0	transcript_id "g127.t3"; gene_id "g127";
tig00000002_pilon_x4	AUGUSTUS	internal	225562	225888	0.3	+	2	transcript_id "g127.t3"; gene_id "g127";
tig00000002_pilon_x4	AUGUSTUS	internal	225982	226180	0.99	+	2	transcript_id "g127.t3"; gene_id "g127";
tig00000002_pilon_x4	AUGUSTUS	terminal	226231	226288	1	+	1	transcript_id "g127.t3"; gene_id "g127";
tig00000002_pilon_x4	AUGUSTUS	intron	224293	224343	0.68	+	.	transcript_id "g127.t3"; gene_id "g127";
tig00000002_pilon_x4	AUGUSTUS	intron	224429	224481	0.83	+	.	transcript_id "g127.t3"; gene_id "g127";
tig00000002_pilon_x4	AUGUSTUS	intron	224546	224594	0.86	+	.	transcript_id "g127.t3"; gene_id "g127";
tig00000002_pilon_x4	AUGUSTUS	intron	224683	224770	0.76	+	.	transcript_id "g127.t3"; gene_id "g127";
tig00000002_pilon_x4	AUGUSTUS	intron	224823	225561	0.26	+	.	transcript_id "g127.t3"; gene_id "g127";
tig00000002_pilon_x4	AUGUSTUS	intron	225889	225981	0.99	+	.	transcript_id "g127.t3"; gene_id "g127";
tig00000002_pilon_x4	AUGUSTUS	intron	226181	226230	1	+	.	transcript_id "g127.t3"; gene_id "g127";
tig00000002_pilon_x4	AUGUSTUS	CDS	224284	224292	0.42	+	0	transcript_id "g127.t3"; gene_id "g127";
tig00000002_pilon_x4	AUGUSTUS	CDS	224344	224428	0.72	+	0	transcript_id "g127.t3"; gene_id "g127";
tig00000002_pilon_x4	AUGUSTUS	CDS	224482	224545	0.83	+	2	transcript_id "g127.t3"; gene_id "g127";
tig00000002_pilon_x4	AUGUSTUS	CDS	224595	224682	0.86	+	1	transcript_id "g127.t3"; gene_id "g127";
tig00000002_pilon_x4	AUGUSTUS	CDS	224771	224822	0.31	+	0	transcript_id "g127.t3"; gene_id "g127";
tig00000002_pilon_x4	AUGUSTUS	CDS	225562	225888	0.3	+	2	transcript_id "g127.t3"; gene_id "g127";
tig00000002_pilon_x4	AUGUSTUS	CDS	225982	226180	0.99	+	2	transcript_id "g127.t3"; gene_id "g127";
tig00000002_pilon_x4	AUGUSTUS	CDS	226231	226285	1	+	1	transcript_id "g127.t3"; gene_id "g127";
tig00000002_pilon_x4	AUGUSTUS	stop_codon	226286	226288	.	+	0	transcript_id "g127.t3"; gene_id "g127";
# coding sequence = [atggacttggtttcaattcttgatgctaacaaaaccaaagcccgttacgccaacaattcgaattatagaaacgattcgc
# tgattcgaaaagagatgtacgttagtcctttagtgttgaaagaagtccaagcaattgtggaagaaagtgatattattaaagaatctgatgagcaatgg
# cctaggaaaaacaaggatgggaaacaggaattagaaatccgaatgaacggacagcatattatgtttgagactagtaaactgggtagtttggcggatgt
# tcaaaatagcgaagaccctgaaggtagttggcaagttaagagtttggttttcctactgaaggatttcttgcgttctgccaacatgcccgatttatcat
# tgtacaaacagacggtcgatttgtacctttccattgctcctgcgcatagcaggaatcctcttgctgccattcatgagcatctggatagtatgattctc
# agcaaaatgcctcgaatcaatggaattttgttggcgtacgacaatgttcaatttttggataagagcgcaaaagtcatgtatgattctccattttccta
# ttgttggattcgtgtagacgttttagttttttctccaaagaaaggagatcgtcttgaaggaaaaattaatttggtgagccctagtcatattggtcttt
# tgattttggggattttcaatgcatccattcctcggaagtccattccttcttcttggacctttagtgaaccggatactacagaagaacaaggccgctgg
# aagactaaggaagagaagaccgtcgagcctgggcagtcgttggaatttcaagtagatgggcttcaacgagaggctggcttgacaatggtgcagggaac
# gttaatcgaaaaatcttag]
# protein sequence = [MDLVSILDANKTKARYANNSNYRNDSLIRKEMYVSPLVLKEVQAIVEESDIIKESDEQWPRKNKDGKQELEIRMNGQH
# IMFETSKLGSLADVQNSEDPEGSWQVKSLVFLLKDFLRSANMPDLSLYKQTVDLYLSIAPAHSRNPLAAIHEHLDSMILSKMPRINGILLAYDNVQFL
# DKSAKVMYDSPFSYCWIRVDVLVFSPKKGDRLEGKINLVSPSHIGLLILGIFNASIPRKSIPSSWTFSEPDTTEEQGRWKTKEEKTVEPGQSLEFQVD
# GLQREAGLTMVQGTLIEKS]
# end gene g127
###
# start gene g128
tig00000002_pilon_x4	AUGUSTUS	gene	226939	227892	1	+	.	g128
tig00000002_pilon_x4	AUGUSTUS	transcript	226939	227892	1	+	.	g128.t1
tig00000002_pilon_x4	AUGUSTUS	start_codon	226939	226941	.	+	0	transcript_id "g128.t1"; gene_id "g128";
tig00000002_pilon_x4	AUGUSTUS	initial	226939	227043	1	+	0	transcript_id "g128.t1"; gene_id "g128";
tig00000002_pilon_x4	AUGUSTUS	internal	227097	227211	1	+	0	transcript_id "g128.t1"; gene_id "g128";
tig00000002_pilon_x4	AUGUSTUS	terminal	227261	227892	1	+	2	transcript_id "g128.t1"; gene_id "g128";
tig00000002_pilon_x4	AUGUSTUS	intron	227044	227096	1	+	.	transcript_id "g128.t1"; gene_id "g128";
tig00000002_pilon_x4	AUGUSTUS	intron	227212	227260	1	+	.	transcript_id "g128.t1"; gene_id "g128";
tig00000002_pilon_x4	AUGUSTUS	CDS	226939	227043	1	+	0	transcript_id "g128.t1"; gene_id "g128";
tig00000002_pilon_x4	AUGUSTUS	CDS	227097	227211	1	+	0	transcript_id "g128.t1"; gene_id "g128";
tig00000002_pilon_x4	AUGUSTUS	CDS	227261	227889	1	+	2	transcript_id "g128.t1"; gene_id "g128";
tig00000002_pilon_x4	AUGUSTUS	stop_codon	227890	227892	.	+	0	transcript_id "g128.t1"; gene_id "g128";
# coding sequence = [atggcacagcgattaacatcagcatttttgaactggcgggagcatataacagccgccagtaaaagctcgaattttgaaa
# cgactggaatgataagtcctgatgagtttgttctagcaggcgattatttagtaacaaagtttcctacttggagttgggagtatggcgatcgcattcga
# ggatttttacctaaagacaagcaatatttggtaacccggcatgtcttgtctgtacctagagagatcaatattgatgtcaatggagattgggtggatgt
# agacacggaagattccaagtttaagctttcaggcatggacgacacttcatccgtaagtagtattcatagcgagcagagcgggtctttgcctcaagaac
# gatctaatagtgctttcggatctactaaaattgccggtaatttgtcagattccgaaagtttaccgctacaggatgaagaagaagatgacctgcagatg
# gttccccttagcgttcctcgaaacgaagctcgaagatatgatctgtacattgtatatgacaaatattatcgaaccccgaggttatttcttcgtgggtg
# gaatgttggtggccagttactatccatgaaagatatttacgaagacgtatccggagagcatgctggaaagactgtcaccatggaaccctttcctcatt
# atcattctcataatacaatggccagtgttcatccgtgtaaacatgctagcgtcctgctgaagctcataaagcagcaccgagcaagaaacgagccgatt
# cgtgtagatcaatacatggtcctctttttaaagtttgtttcgaccatgcttccatactttgaaattgactataccatgcaagcctaa]
# protein sequence = [MAQRLTSAFLNWREHITAASKSSNFETTGMISPDEFVLAGDYLVTKFPTWSWEYGDRIRGFLPKDKQYLVTRHVLSVP
# REINIDVNGDWVDVDTEDSKFKLSGMDDTSSVSSIHSEQSGSLPQERSNSAFGSTKIAGNLSDSESLPLQDEEEDDLQMVPLSVPRNEARRYDLYIVY
# DKYYRTPRLFLRGWNVGGQLLSMKDIYEDVSGEHAGKTVTMEPFPHYHSHNTMASVHPCKHASVLLKLIKQHRARNEPIRVDQYMVLFLKFVSTMLPY
# FEIDYTMQA]
# end gene g128
###
# start gene g129
tig00000002_pilon_x4	AUGUSTUS	gene	228355	228912	.	-	.	g129
tig00000002_pilon_x4	AUGUSTUS	transcript	228355	228912	0.85	-	.	g129.t1
tig00000002_pilon_x4	AUGUSTUS	stop_codon	228355	228357	.	-	0	transcript_id "g129.t1"; gene_id "g129";
tig00000002_pilon_x4	AUGUSTUS	terminal	228355	228496	1	-	1	transcript_id "g129.t1"; gene_id "g129";
tig00000002_pilon_x4	AUGUSTUS	internal	228596	228796	0.97	-	1	transcript_id "g129.t1"; gene_id "g129";
tig00000002_pilon_x4	AUGUSTUS	initial	228908	228912	0.85	-	0	transcript_id "g129.t1"; gene_id "g129";
tig00000002_pilon_x4	AUGUSTUS	intron	228497	228595	1	-	.	transcript_id "g129.t1"; gene_id "g129";
tig00000002_pilon_x4	AUGUSTUS	intron	228797	228907	0.96	-	.	transcript_id "g129.t1"; gene_id "g129";
tig00000002_pilon_x4	AUGUSTUS	CDS	228358	228496	1	-	1	transcript_id "g129.t1"; gene_id "g129";
tig00000002_pilon_x4	AUGUSTUS	CDS	228596	228796	0.97	-	1	transcript_id "g129.t1"; gene_id "g129";
tig00000002_pilon_x4	AUGUSTUS	CDS	228908	228912	0.85	-	0	transcript_id "g129.t1"; gene_id "g129";
tig00000002_pilon_x4	AUGUSTUS	start_codon	228910	228912	.	-	0	transcript_id "g129.t1"; gene_id "g129";
# coding sequence = [atgtgcaagcacgttttaaacgcacaagtttccgttcgtacggtttgttgccgccgctgggtcgattgcattgaatgcc
# atgatgaagtcgctgatcaccctttactcaggactccagaaatgactttaatatgcaagaaatgtcgcaaagcatttcgtgtccaatttggagaggaa
# atggatgatagtgatgaattttgtcccaactgtgacaaccattatgttgtcagcgccttaacagaacaacccaagcctacgaatcctttcccagagga
# tatggataccagaatgatccccaacgatagagaattagaagaacttttagatgataccactcatttgggataa]
# protein sequence = [MCKHVLNAQVSVRTVCCRRWVDCIECHDEVADHPLLRTPEMTLICKKCRKAFRVQFGEEMDDSDEFCPNCDNHYVVSA
# LTEQPKPTNPFPEDMDTRMIPNDRELEELLDDTTHLG]
# end gene g129
###
# start gene g130
tig00000002_pilon_x4	AUGUSTUS	gene	229343	230019	.	-	.	g130
tig00000002_pilon_x4	AUGUSTUS	transcript	229343	230019	0.63	-	.	g130.t1
tig00000002_pilon_x4	AUGUSTUS	stop_codon	229343	229345	.	-	0	transcript_id "g130.t1"; gene_id "g130";
tig00000002_pilon_x4	AUGUSTUS	terminal	229343	229588	0.63	-	0	transcript_id "g130.t1"; gene_id "g130";
tig00000002_pilon_x4	AUGUSTUS	initial	229885	230019	0.99	-	0	transcript_id "g130.t1"; gene_id "g130";
tig00000002_pilon_x4	AUGUSTUS	intron	229589	229884	0.95	-	.	transcript_id "g130.t1"; gene_id "g130";
tig00000002_pilon_x4	AUGUSTUS	CDS	229346	229588	0.63	-	0	transcript_id "g130.t1"; gene_id "g130";
tig00000002_pilon_x4	AUGUSTUS	CDS	229885	230019	0.99	-	0	transcript_id "g130.t1"; gene_id "g130";
tig00000002_pilon_x4	AUGUSTUS	start_codon	230017	230019	.	-	0	transcript_id "g130.t1"; gene_id "g130";
# coding sequence = [atggaagacgaagagaatcttagagatgctgtcaacttgcaggtcctgaaattccattatcccacgatcgctagcacag
# ttgacattgcttctcatgttgctgtttatcaattcgatattccttctcagcaatggataaaaactgccattgaaggtacctttttccttgttaaagac
# caatctggaaggattggctatgtgatacttaacaggaattcacctgaaaacttatacttatttattgagaattctcaaaatgttcacttggttgaccg
# ttatttaattcacaaattacaggaccgtcaagttgttggactatggatgtttgacccgaatgacatgaaccgtatatataacagactgtatcatcata
# agttttaa]
# protein sequence = [MEDEENLRDAVNLQVLKFHYPTIASTVDIASHVAVYQFDIPSQQWIKTAIEGTFFLVKDQSGRIGYVILNRNSPENLY
# LFIENSQNVHLVDRYLIHKLQDRQVVGLWMFDPNDMNRIYNRLYHHKF]
[truncated: 18,404,952 more chars]
