# Supplementary material for: The wtf meiotic driver gene family has unexpectedly persisted for over 100 million years
Source: eLife. 2022 Oct 13;11:e81149. doi: 10.7554/eLife.81149 (PMC9562144; doi:10.7554/eLife.81149)
Supplement: Figure 1—source data 3. — A list of orthologous gene sets within Schizosaccharomyces generated by Orthovenn 2 (Xu et al., 2019), and each comparison between orthologs was assessed by basic local alignment search tool (Altschul et al., 1990). The columns display in order query species, query gene, subject species, subject gene, percentage of identity, and length of the query. [file elife-81149-fig1-data3.txt]

query_species	query_gene	subject_species	subject_gene	identity_percentage	lenght
1413	Schizosaccharomyces_pombe	SPCC70.09c	Schizosaccharomyces_japonicus	SJAG_04659	35.912	181
1418	Schizosaccharomyces_pombe	SPCC74.09	Schizosaccharomyces_japonicus	SJAG_03498	46.543	376
1431	Schizosaccharomyces_pombe	SPAC9G1.04	Schizosaccharomyces_japonicus	SJAG_05300	37.92	327
1442	Schizosaccharomyces_pombe	SPBC3B9.17	Schizosaccharomyces_japonicus	SJAG_04016	56.757	111
1446	Schizosaccharomyces_pombe	SPBC1718.05	Schizosaccharomyces_japonicus	SJAG_02655	74.163	209
1450	Schizosaccharomyces_pombe	SPAC4H3.07c	Schizosaccharomyces_japonicus	SJAG_01239	53.435	131
1459	Schizosaccharomyces_pombe	SPBC947.11c	Schizosaccharomyces_japonicus	SJAG_04150	37.1	876
1463	Schizosaccharomyces_pombe	SPBP4H10.17c	Schizosaccharomyces_japonicus	SJAG_01628	58.255	321
1472	Schizosaccharomyces_pombe	SPBC691.03c	Schizosaccharomyces_japonicus	SJAG_01167	50.228	876
1476	Schizosaccharomyces_pombe	SPBC725.01	Schizosaccharomyces_japonicus	SJAG_00714	68.108	370
1494	Schizosaccharomyces_pombe	SPAPB1A11.01	Schizosaccharomyces_japonicus	SJAG_03079	47.325	486
1495	Schizosaccharomyces_pombe	SPAC926.04c	Schizosaccharomyces_japonicus	SJAG_01664	87.909	703
1503	Schizosaccharomyces_pombe	SPAC17A5.03	Schizosaccharomyces_japonicus	SJAG_01322	91.214	387
1508	Schizosaccharomyces_pombe	SPBC1734.09	Schizosaccharomyces_japonicus	SJAG_00434	59.554	314
1515	Schizosaccharomyces_pombe	SPBC1347.02	Schizosaccharomyces_japonicus	SJAG_03905	60.904	376
1520	Schizosaccharomyces_pombe	SPAC3A12.04c	Schizosaccharomyces_japonicus	SJAG_04916	69.697	231
1524	Schizosaccharomyces_pombe	SPCC1827.07c	Schizosaccharomyces_japonicus	SJAG_00233	48.976	635
1531	Schizosaccharomyces_pombe	SPAC27F1.03c	Schizosaccharomyces_japonicus	SJAG_00795	50.224	223
1535	Schizosaccharomyces_pombe	SPAC57A7.13	Schizosaccharomyces_japonicus	SJAG_01511	50	434
1540	Schizosaccharomyces_pombe	SPCC2H8.02	Schizosaccharomyces_japonicus	SJAG_04241	71.972	578
1545	Schizosaccharomyces_pombe	SPAPB17E12.14c	Schizosaccharomyces_japonicus	SJAG_03336	62.659	549
1550	Schizosaccharomyces_pombe	SPBC685.05	Schizosaccharomyces_japonicus	SJAG_02804	70.199	151
1555	Schizosaccharomyces_pombe	SPCC1183.11	Schizosaccharomyces_japonicus	SJAG_02532	55.769	988
1568	Schizosaccharomyces_pombe	SPCC1235.15	Schizosaccharomyces_japonicus	SJAG_03609	55.271	351
1576	Schizosaccharomyces_pombe	SPAC6F12.07	Schizosaccharomyces_japonicus	SJAG_03358	72.727	154
1580	Schizosaccharomyces_pombe	SPBC26H8.10	Schizosaccharomyces_japonicus	SJAG_04006	71.679	971
1585	Schizosaccharomyces_pombe	SPAC11G7.01	Schizosaccharomyces_japonicus	SJAG_03969	34.069	317
1589	Schizosaccharomyces_pombe	SPAC1F12.06c	Schizosaccharomyces_japonicus	SJAG_02790	45.6	250
1597	Schizosaccharomyces_pombe	SPBC23G7.13c	Schizosaccharomyces_japonicus	SJAG_02125	73.62	652
1601	Schizosaccharomyces_pombe	SPBC530.04	Schizosaccharomyces_japonicus	SJAG_01738	40.331	181
1608	Schizosaccharomyces_pombe	SPBC557.03c	Schizosaccharomyces_japonicus	SJAG_04464	60.699	458
1613	Schizosaccharomyces_pombe	SPAC16.02c	Schizosaccharomyces_japonicus	SJAG_00425	57.035	398
1621	Schizosaccharomyces_pombe	SPCC1672.12c	Schizosaccharomyces_japonicus	SJAG_03865	47.119	295
1627	Schizosaccharomyces_pombe	SPAP8A3.12c	Schizosaccharomyces_japonicus	SJAG_04928	59.1	1000
1639	Schizosaccharomyces_pombe	SPAC6F12.08c	Schizosaccharomyces_japonicus	SJAG_03357	38.196	521
1643	Schizosaccharomyces_pombe	SPBC365.06	Schizosaccharomyces_japonicus	SJAG_03843	78.07	114
1647	Schizosaccharomyces_pombe	SPBC713.04c	Schizosaccharomyces_japonicus	SJAG_00572	72.845	847
1655	Schizosaccharomyces_pombe	SPBC9B6.05c	Schizosaccharomyces_japonicus	SJAG_03460	70.213	94
1659	Schizosaccharomyces_pombe	SPAC890.08	Schizosaccharomyces_japonicus	SJAG_01676	93.805	113
1664	Schizosaccharomyces_pombe	SPAC3F10.15c	Schizosaccharomyces_japonicus	SJAG_01341	55.422	83
1670	Schizosaccharomyces_pombe	SPAC9.03c	Schizosaccharomyces_japonicus	SJAG_02295	67.495	2172
1682	Schizosaccharomyces_pombe	SPAPJ760.02c	Schizosaccharomyces_japonicus	SJAG_02566	34.863	915
1699	Schizosaccharomyces_pombe	SPCC1795.01c	Schizosaccharomyces_japonicus	SJAG_04699	41.667	312
1703	Schizosaccharomyces_pombe	SPAPB17E12.04c	Schizosaccharomyces_japonicus	SJAG_03325	55.378	437
1707	Schizosaccharomyces_pombe	SPBC21B10.10	Schizosaccharomyces_japonicus	SJAG_04663	91.603	262
1710	Schizosaccharomyces_pombe	SPCC550.06c	Schizosaccharomyces_japonicus	SJAG_01684	77.885	104
1714	Schizosaccharomyces_pombe	SPAC23G3.06	Schizosaccharomyces_japonicus	SJAG_00744	87.411	421
1718	Schizosaccharomyces_pombe	SPAC1565.06c	Schizosaccharomyces_japonicus	SJAG_03342	89.231	195
1725	Schizosaccharomyces_pombe	SPBC19G7.13	Schizosaccharomyces_japonicus	SJAG_02212	66.049	486
1729	Schizosaccharomyces_pombe	SPBC660.15	Schizosaccharomyces_japonicus	SJAG_03853	60.497	362
1736	Schizosaccharomyces_pombe	SPBC36B7.07	Schizosaccharomyces_japonicus	SJAG_00171	51.942	206
1741	Schizosaccharomyces_pombe	SPAC11E3.05	Schizosaccharomyces_japonicus	SJAG_00209	49.425	1131
1748	Schizosaccharomyces_pombe	SPAC1399.05c	Schizosaccharomyces_japonicus	SJAG_04712	64.078	515
1753	Schizosaccharomyces_pombe	SPBC17G9.02c	Schizosaccharomyces_japonicus	SJAG_01151	64.23	383
1757	Schizosaccharomyces_pombe	SPBC3H7.12	Schizosaccharomyces_japonicus	SJAG_04454	32.09	268
1763	Schizosaccharomyces_pombe	SPCC1840.01c	Schizosaccharomyces_japonicus	SJAG_03002	36.224	196
1767	Schizosaccharomyces_pombe	SPAC2F3.03c	Schizosaccharomyces_japonicus	SJAG_03956	60.471	425
1772	Schizosaccharomyces_pombe	SPAC22H10.05c	Schizosaccharomyces_japonicus	SJAG_01791	64.163	466
1777	Schizosaccharomyces_pombe	SPBC646.13	Schizosaccharomyces_japonicus	SJAG_02380	66.414	396
1781	Schizosaccharomyces_pombe	SPAC11G7.02	Schizosaccharomyces_japonicus	SJAG_03970	80.699	772
1786	Schizosaccharomyces_pombe	SPAPB1A10.09	Schizosaccharomyces_japonicus	SJAG_03073	41.879	745
1793	Schizosaccharomyces_pombe	SPBP8B7.03c	Schizosaccharomyces_japonicus	SJAG_06612	86.226	363
1798	Schizosaccharomyces_pombe	SPAC227.12	Schizosaccharomyces_japonicus	SJAG_00531	51.386	469
1806	Schizosaccharomyces_pombe	SPAC222.18	Schizosaccharomyces_japonicus	SJAG_04949	55.208	96
1808	Schizosaccharomyces_pombe	SPAC15A10.06	Schizosaccharomyces_japonicus	SJAG_04616	72.376	543
1812	Schizosaccharomyces_pombe	SPCC188.04c	Schizosaccharomyces_japonicus	SJAG_03683	42.857	224
1818	Schizosaccharomyces_pombe	SPCC576.09	Schizosaccharomyces_japonicus	SJAG_04476	99.153	118
1823	Schizosaccharomyces_pombe	SPAC1A6.04c	Schizosaccharomyces_japonicus	SJAG_02091	59.314	612
1827	Schizosaccharomyces_pombe	SPAC1834.02	Schizosaccharomyces_japonicus	SJAG_00337	65.248	1574
1832	Schizosaccharomyces_pombe	SPAC823.07	Schizosaccharomyces_japonicus	SJAG_04975	57.947	302
1837	Schizosaccharomyces_pombe	SPAC227.11c	Schizosaccharomyces_japonicus	SJAG_00530	34.137	249
1841	Schizosaccharomyces_pombe	SPAC607.06c	Schizosaccharomyces_japonicus	SJAG_03407	57.443	618
1846	Schizosaccharomyces_pombe	SPAC9G1.10c	Schizosaccharomyces_japonicus	SJAG_03375	50.416	962
1850	Schizosaccharomyces_pombe	SPBC4C3.09	Schizosaccharomyces_japonicus	SJAG_03150	57.525	299
1859	Schizosaccharomyces_pombe	SPAC3C7.11c	Schizosaccharomyces_japonicus	SJAG_02694	57.706	558
1863	Schizosaccharomyces_pombe	SPAC644.12	Schizosaccharomyces_japonicus	SJAG_01408	60.104	767
1868	Schizosaccharomyces_pombe	SPBC337.05c	Schizosaccharomyces_japonicus	SJAG_00447	76.74	546
1872	Schizosaccharomyces_pombe	SPAC23A1.15c	Schizosaccharomyces_japonicus	SJAG_02204	41.593	226
1876	Schizosaccharomyces_pombe	SPBC17G9.04c	Schizosaccharomyces_japonicus	SJAG_00471	40.422	663
1882	Schizosaccharomyces_pombe	SPAC20G8.08c	Schizosaccharomyces_japonicus	SJAG_01878	54.177	814
1886	Schizosaccharomyces_pombe	SPBC18E5.10	Schizosaccharomyces_japonicus	SJAG_04639	45.107	419
1895	Schizosaccharomyces_pombe	SPCC1494.04c	Schizosaccharomyces_japonicus	SJAG_04652	72.093	430
1899	Schizosaccharomyces_pombe	SPBC776.14	Schizosaccharomyces_japonicus	SJAG_03162	62.331	592
1904	Schizosaccharomyces_pombe	SPAC1565.04c	Schizosaccharomyces_japonicus	SJAG_03340	33.66	306
1908	Schizosaccharomyces_pombe	SPAC23D3.12	Schizosaccharomyces_japonicus	SJAG_01033	65.099	553
1909	Schizosaccharomyces_pombe	SPAC1805.15c	Schizosaccharomyces_japonicus	SJAG_01360	47.858	677
1914	Schizosaccharomyces_pombe	SPCC1753.02c	Schizosaccharomyces_japonicus	SJAG_01699	40.046	437
1918	Schizosaccharomyces_pombe	SPBC1861.07	Schizosaccharomyces_japonicus	SJAG_03211	64.583	96
1921	Schizosaccharomyces_pombe	SPCC11E10.07c	Schizosaccharomyces_japonicus	SJAG_03678	84.969	326
1926	Schizosaccharomyces_pombe	SPBC119.12	Schizosaccharomyces_japonicus	SJAG_04528	45.758	330
1932	Schizosaccharomyces_pombe	SPBC146.02	Schizosaccharomyces_japonicus	SJAG_03991	28.638	213
1936	Schizosaccharomyces_pombe	SPAC3C7.05c	Schizosaccharomyces_japonicus	SJAG_02711	51.435	453
1941	Schizosaccharomyces_pombe	SPAC644.08	Schizosaccharomyces_japonicus	SJAG_01404	55.33	197
1945	Schizosaccharomyces_pombe	SPAC2C4.14c	Schizosaccharomyces_japonicus	SJAG_02022	60.87	322
1950	Schizosaccharomyces_pombe	SPAC1556.01c	Schizosaccharomyces_japonicus	SJAG_01677	37.265	1009
1957	Schizosaccharomyces_pombe	SPBC28E12.02	Schizosaccharomyces_japonicus	SJAG_04521	44.311	668
1965	Schizosaccharomyces_pombe	SPBP23A10.13	Schizosaccharomyces_japonicus	SJAG_02394	54.688	448
1991	Schizosaccharomyces_pombe	SPCC285.09c	Schizosaccharomyces_japonicus	SJAG_02481	48.413	252
1999	Schizosaccharomyces_pombe	SPAPB1A10.04c	Schizosaccharomyces_japonicus	SJAG_04923	47.079	291
2003	Schizosaccharomyces_pombe	SPBC530.08	Schizosaccharomyces_japonicus	SJAG_02048	41.216	740
2009	Schizosaccharomyces_pombe	SPBC19C2.05	Schizosaccharomyces_japonicus	SJAG_01311	55.34	412
2013	Schizosaccharomyces_pombe	SPAC1250.03	Schizosaccharomyces_japonicus	SJAG_05340	58.065	155
2018	Schizosaccharomyces_pombe	SPCC794.01c	Schizosaccharomyces_japonicus	SJAG_02148	42.05	478
2020	Schizosaccharomyces_pombe	SPBC115.02c	Schizosaccharomyces_japonicus	SJAG_04154	46.682	437
2025	Schizosaccharomyces_pombe	SPAC1F7.09c	Schizosaccharomyces_japonicus	SJAG_00035	68.035	341
2032	Schizosaccharomyces_pombe	SPAC821.07c	Schizosaccharomyces_japonicus	SJAG_00664	43.962	530
2045	Schizosaccharomyces_pombe	SPBC30B4.01c	Schizosaccharomyces_japonicus	SJAG_02258	44.828	87
2049	Schizosaccharomyces_pombe	SPCC736.06	Schizosaccharomyces_japonicus	SJAG_04094	45.378	595
2054	Schizosaccharomyces_pombe	SPBC16G5.18	Schizosaccharomyces_japonicus	SJAG_04810	67.303	419
2058	Schizosaccharomyces_pombe	SPBC685.07c	Schizosaccharomyces_japonicus	SJAG_01588	85.294	136
2060	Schizosaccharomyces_pombe	SPBC2G2.12	Schizosaccharomyces_japonicus	SJAG_00103	79.811	530
2065	Schizosaccharomyces_pombe	SPAC31G5.11	Schizosaccharomyces_japonicus	SJAG_02921	71.429	238
2069	Schizosaccharomyces_pombe	SPAC17G6.17	Schizosaccharomyces_japonicus	SJAG_04586	33.735	415
2078	Schizosaccharomyces_pombe	SPAC1142.06	Schizosaccharomyces_japonicus	SJAG_01240	85.404	322
2082	Schizosaccharomyces_pombe	SPAC23H4.14	Schizosaccharomyces_japonicus	SJAG_05184	41.391	906
2090	Schizosaccharomyces_pombe	SPAC22H10.03c	Schizosaccharomyces_japonicus	SJAG_01789	44.064	994
2094	Schizosaccharomyces_pombe	SPAC23C4.19	Schizosaccharomyces_japonicus	SJAG_02097	75.768	879
2100	Schizosaccharomyces_pombe	SPAC3A12.16c	Schizosaccharomyces_japonicus	SJAG_01879	83.636	165
2104	Schizosaccharomyces_pombe	SPAC1F7.04	Schizosaccharomyces_japonicus	SJAG_04666	92.574	202
2109	Schizosaccharomyces_pombe	SPAC1834.01	Schizosaccharomyces_japonicus	SJAG_00338	86.744	430
2113	Schizosaccharomyces_pombe	SPBC16D10.01c	Schizosaccharomyces_japonicus	SJAG_04180	54.037	322
2117	Schizosaccharomyces_pombe	SPAC6B12.02c	Schizosaccharomyces_japonicus	SJAG_04971	34.973	1850
2123	Schizosaccharomyces_pombe	SPAC664.06	Schizosaccharomyces_japonicus	SJAG_01606	55.556	234
2127	Schizosaccharomyces_pombe	SPAC17H9.14c	Schizosaccharomyces_japonicus	SJAG_03414	50	356
2132	Schizosaccharomyces_pombe	SPBC16E9.13	Schizosaccharomyces_japonicus	SJAG_03529	64.959	488
2136	Schizosaccharomyces_pombe	SPBC1703.04	Schizosaccharomyces_japonicus	SJAG_01620	53.857	700
2141	Schizosaccharomyces_pombe	SPAC1687.02	Schizosaccharomyces_japonicus	SJAG_00730	48.361	244
2147	Schizosaccharomyces_pombe	SPBC1709.13c	Schizosaccharomyces_japonicus	SJAG_03228	40.951	547
2151	Schizosaccharomyces_pombe	SPAC57A7.09	Schizosaccharomyces_japonicus	SJAG_01507	30.471	361
2158	Schizosaccharomyces_pombe	SPAC1B3.10c	Schizosaccharomyces_japonicus	SJAG_04345	37.593	673
2165	Schizosaccharomyces_pombe	SPAC6G9.13c	Schizosaccharomyces_japonicus	SJAG_05260	43.939	132
2169	Schizosaccharomyces_pombe	SPAC25B8.04c	Schizosaccharomyces_japonicus	SJAG_02979	55.028	358
2176	Schizosaccharomyces_pombe	SPAC6F6.08c	Schizosaccharomyces_japonicus	SJAG_01386	65.436	298
2180	Schizosaccharomyces_pombe	SPAC664.10	Schizosaccharomyces_japonicus	SJAG_01613	46.032	882
2185	Schizosaccharomyces_pombe	SPBC106.01	Schizosaccharomyces_japonicus	SJAG_04126	52.167	600
2189	Schizosaccharomyces_pombe	SPCC306.05c	Schizosaccharomyces_japonicus	SJAG_00770	28.852	305
2195	Schizosaccharomyces_pombe	SPAC17A2.03c	Schizosaccharomyces_japonicus	SJAG_01913	77.551	343
2200	Schizosaccharomyces_pombe	SPBC3F6.02c	Schizosaccharomyces_japonicus	SJAG_02855	68.249	337
2204	Schizosaccharomyces_pombe	SPAC458.06	Schizosaccharomyces_japonicus	SJAG_00115	40	350
2209	Schizosaccharomyces_pombe	SPCC777.15	Schizosaccharomyces_japonicus	SJAG_01041	72.923	325
2212	Schizosaccharomyces_pombe	SPBC119.13c	Schizosaccharomyces_japonicus	SJAG_04529	67.568	518
2216	Schizosaccharomyces_pombe	SPBC18H10.09	Schizosaccharomyces_japonicus	SJAG_03428	41.309	489
2226	Schizosaccharomyces_pombe	SPCC1281.02c	Schizosaccharomyces_japonicus	SJAG_02915	36.05	319
2230	Schizosaccharomyces_pombe	SPAC3G6.02	Schizosaccharomyces_japonicus	SJAG_01652	81.69	71
2235	Schizosaccharomyces_pombe	SPCC16A11.06c	Schizosaccharomyces_japonicus	SJAG_05327	48.8	500
2239	Schizosaccharomyces_pombe	SPAC631.01c	Schizosaccharomyces_japonicus	SJAG_02700	64.394	264
2243	Schizosaccharomyces_pombe	SPCC18B5.01c	Schizosaccharomyces_japonicus	SJAG_04277	62.576	1475
2260	Schizosaccharomyces_pombe	SPBC19G7.09	Schizosaccharomyces_japonicus	SJAG_02214	51.744	344
2264	Schizosaccharomyces_pombe	SPBP4H10.16c	Schizosaccharomyces_japonicus	SJAG_01629	50	288
2269	Schizosaccharomyces_pombe	SPBC800.09	Schizosaccharomyces_japonicus	SJAG_02638	81.132	106
2274	Schizosaccharomyces_pombe	SPAC23C11.16	Schizosaccharomyces_japonicus	SJAG_01805	65.412	691
2278	Schizosaccharomyces_pombe	SPCC1840.10	Schizosaccharomyces_japonicus	SJAG_01819	72.34	94
2284	Schizosaccharomyces_pombe	SPCC306.04c	Schizosaccharomyces_japonicus	SJAG_00769	48.357	974
2289	Schizosaccharomyces_pombe	SPBC18H10.05	Schizosaccharomyces_japonicus	SJAG_03432	40.61	426
2299	Schizosaccharomyces_pombe	SPCC126.11c	Schizosaccharomyces_japonicus	SJAG_01988	47.15	193
2306	Schizosaccharomyces_pombe	SPBC947.07	Schizosaccharomyces_japonicus	SJAG_04562	51.152	217
2311	Schizosaccharomyces_pombe	SPAC19G12.11	Schizosaccharomyces_japonicus	SJAG_01866	50.917	218
2317	Schizosaccharomyces_pombe	SPCC24B10.08c	Schizosaccharomyces_japonicus	SJAG_04205	61.327	437
2322	Schizosaccharomyces_pombe	SPBC409.03	Schizosaccharomyces_japonicus	SJAG_03221	70.588	85
2326	Schizosaccharomyces_pombe	SPBC4C3.03	Schizosaccharomyces_japonicus	SJAG_03141	68.546	337
2334	Schizosaccharomyces_pombe	SPAC664.04c	Schizosaccharomyces_japonicus	SJAG_03422	93.571	140
2341	Schizosaccharomyces_pombe	SPBC19G7.16	Schizosaccharomyces_japonicus	SJAG_02209	64.508	386
2347	Schizosaccharomyces_pombe	SPCC1450.04	Schizosaccharomyces_japonicus	SJAG_02493	75	216
2359	Schizosaccharomyces_pombe	SPCC320.12	Schizosaccharomyces_japonicus	SJAG_01838	62.069	174
2363	Schizosaccharomyces_pombe	SPBC15D4.02	Schizosaccharomyces_japonicus	SJAG_00926	72.703	370
2374	Schizosaccharomyces_pombe	SPAC13D6.01	Schizosaccharomyces_japonicus	SJAG_02044	33.435	329
2383	Schizosaccharomyces_pombe	SPBC4.07c	Schizosaccharomyces_japonicus	SJAG_00712	92.188	448
2389	Schizosaccharomyces_pombe	SPCC126.02c	Schizosaccharomyces_japonicus	SJAG_05372	48.777	613
2393	Schizosaccharomyces_pombe	SPAC7D4.04	Schizosaccharomyces_japonicus	SJAG_04502	40.609	953
2401	Schizosaccharomyces_pombe	SPCC757.07c	Schizosaccharomyces_japonicus	SJAG_04823	74.6	500
2411	Schizosaccharomyces_pombe	SPAC4H3.06	Schizosaccharomyces_japonicus	SJAG_01675	48.837	129
2416	Schizosaccharomyces_pombe	SPAC343.15	Schizosaccharomyces_japonicus	SJAG_01575	55.164	426
2420	Schizosaccharomyces_pombe	SPAC212.11	Schizosaccharomyces_japonicus	SJAG_05105	30.935	973
2455	Schizosaccharomyces_pombe	SPAC18B11.02c	Schizosaccharomyces_japonicus	SJAG_01172	78.426	394
2459	Schizosaccharomyces_pombe	SPAC29B12.03	Schizosaccharomyces_japonicus	SJAG_02874	43.86	57
2464	Schizosaccharomyces_pombe	SPAC1B9.03c	Schizosaccharomyces_japonicus	SJAG_02427	65.565	363
2469	Schizosaccharomyces_pombe	SPAC1834.11c	Schizosaccharomyces_japonicus	SJAG_00330	74.937	794
2473	Schizosaccharomyces_pombe	SPBC2G2.09c	Schizosaccharomyces_japonicus	SJAG_00100	47.212	269
2481	Schizosaccharomyces_pombe	SPBC1734.11	Schizosaccharomyces_japonicus	SJAG_00436	78.87	407
2485	Schizosaccharomyces_pombe	SPAC31A2.10	Schizosaccharomyces_japonicus	SJAG_00801	47.095	482
2492	Schizosaccharomyces_pombe	SPAC1834.05	Schizosaccharomyces_japonicus	SJAG_00334	58.961	558
2496	Schizosaccharomyces_pombe	SPCC1235.05c	Schizosaccharomyces_japonicus	SJAG_01938	62.598	1024
2502	Schizosaccharomyces_pombe	SPAC23G3.08c	Schizosaccharomyces_japonicus	SJAG_00742	46.181	288
2507	Schizosaccharomyces_pombe	SPBC1539.10	Schizosaccharomyces_japonicus	SJAG_01454	57.692	208
2511	Schizosaccharomyces_pombe	SPBC530.16	Schizosaccharomyces_japonicus	SJAG_05736	78.571	70
2515	Schizosaccharomyces_pombe	SPAC13A11.05	Schizosaccharomyces_japonicus	SJAG_03744	65.564	514
2519	Schizosaccharomyces_pombe	SPAC9G1.09	Schizosaccharomyces_japonicus	SJAG_03376	46.804	485
2525	Schizosaccharomyces_pombe	SPAC3C7.13c	Schizosaccharomyces_japonicus	SJAG_02696	43.34	473
2529	Schizosaccharomyces_pombe	SPBC11G11.03	Schizosaccharomyces_japonicus	SJAG_03466	78.151	238
2533	Schizosaccharomyces_pombe	SPCP31B10.02	Schizosaccharomyces_japonicus	SJAG_02559	55.725	131
2540	Schizosaccharomyces_pombe	SPCC895.05	Schizosaccharomyces_japonicus	SJAG_04703	26.027	657
2545	Schizosaccharomyces_pombe	SPAC23A1.10	Schizosaccharomyces_japonicus	SJAG_04157	95.207	459
2553	Schizosaccharomyces_pombe	SPCC417.06c	Schizosaccharomyces_japonicus	SJAG_02736	50.424	472
2559	Schizosaccharomyces_pombe	SPAC9E9.15	Schizosaccharomyces_japonicus	SJAG_03782	63.492	189
2564	Schizosaccharomyces_pombe	SPAC3H1.10	Schizosaccharomyces_japonicus	SJAG_04516	56.892	399
2570	Schizosaccharomyces_pombe	SPBC409.17c	Schizosaccharomyces_japonicus	SJAG_02357	41.256	223
2575	Schizosaccharomyces_pombe	SPCC63.06	Schizosaccharomyces_japonicus	SJAG_04234	43.807	331
2582	Schizosaccharomyces_pombe	SPCC777.14	Schizosaccharomyces_japonicus	SJAG_01040	69.755	367
2588	Schizosaccharomyces_pombe	SPCC1739.03	Schizosaccharomyces_japonicus	SJAG_03193	50.887	902
2595	Schizosaccharomyces_pombe	SPAC6B12.12	Schizosaccharomyces_japonicus	SJAG_04996	59.68	625
2599	Schizosaccharomyces_pombe	SPACUNK4.09	Schizosaccharomyces_japonicus	SJAG_01434	47.198	339
2603	Schizosaccharomyces_pombe	SPAC19B12.08	Schizosaccharomyces_japonicus	SJAG_01283	52.412	311
2608	Schizosaccharomyces_pombe	SPBC1773.06c	Schizosaccharomyces_japonicus	SJAG_01986	58.841	345
2614	Schizosaccharomyces_pombe	SPBC947.01	Schizosaccharomyces_japonicus	SJAG_04566	83.934	305
2619	Schizosaccharomyces_pombe	SPCC1827.04	Schizosaccharomyces_japonicus	SJAG_00948	43.678	609
2626	Schizosaccharomyces_pombe	SPAC3A11.09	Schizosaccharomyces_japonicus	SJAG_01541	59.713	767
2631	Schizosaccharomyces_pombe	SPBC19C2.15c	Schizosaccharomyces_japonicus	SJAG_01300	61.65	206
2635	Schizosaccharomyces_pombe	SPCC16C4.11	Schizosaccharomyces_japonicus	SJAG_01825	77.622	286
2640	Schizosaccharomyces_pombe	SPBC27B12.06	Schizosaccharomyces_japonicus	SJAG_03506	45.761	920
2648	Schizosaccharomyces_pombe	SPAC32A11.03c	Schizosaccharomyces_japonicus	SJAG_05006	39.506	162
2665	Schizosaccharomyces_pombe	SPAC23C11.15	Schizosaccharomyces_japonicus	SJAG_01804	36.632	1051
2673	Schizosaccharomyces_pombe	SPBC21C3.13	Schizosaccharomyces_japonicus	SJAG_01296	95.833	144
2677	Schizosaccharomyces_pombe	SPAC19D5.06c	Schizosaccharomyces_japonicus	SJAG_02374	51.003	349
2687	Schizosaccharomyces_pombe	SPCC550.15c	Schizosaccharomyces_japonicus	SJAG_03697	54.684	459
2691	Schizosaccharomyces_pombe	SPBC4C3.10c	Schizosaccharomyces_japonicus	SJAG_03151	77.232	224
2695	Schizosaccharomyces_pombe	SPBC428.05c	Schizosaccharomyces_japonicus	SJAG_04577	89.681	407
2700	Schizosaccharomyces_pombe	SPAC5D6.09c	Schizosaccharomyces_japonicus	SJAG_01505	65.53	264
2704	Schizosaccharomyces_pombe	SPBC337.03	Schizosaccharomyces_japonicus	SJAG_00448	51.163	258
2709	Schizosaccharomyces_pombe	SPAC2C4.08	Schizosaccharomyces_japonicus	SJAG_03874	44.318	176
2714	Schizosaccharomyces_pombe	SPCC290.02	Schizosaccharomyces_japonicus	SJAG_03181	69.667	300
2718	Schizosaccharomyces_pombe	SPCC830.08c	Schizosaccharomyces_japonicus	SJAG_03795	59.873	157
2729	Schizosaccharomyces_pombe	SPAC31G5.01	Schizosaccharomyces_japonicus	SJAG_00504	64.039	203
2735	Schizosaccharomyces_pombe	SPBC336.09c	Schizosaccharomyces_japonicus	SJAG_02813	34.579	535
2740	Schizosaccharomyces_pombe	SPAC13G6.14	Schizosaccharomyces_japonicus	SJAG_04870	69.154	201
2744	Schizosaccharomyces_pombe	SPAC11E3.03	Schizosaccharomyces_japonicus	SJAG_00207	33.898	177
2752	Schizosaccharomyces_pombe	SPAC17D4.04	Schizosaccharomyces_japonicus	SJAG_00325	56.241	697
2759	Schizosaccharomyces_pombe	SPCC1235.13	Schizosaccharomyces_japonicus	SJAG_03606	81.006	537
2763	Schizosaccharomyces_pombe	SPAC589.07c	Schizosaccharomyces_japonicus	SJAG_01783	60.548	365
2768	Schizosaccharomyces_pombe	SPCC794.11c	Schizosaccharomyces_japonicus	SJAG_02177	49.471	473
2772	Schizosaccharomyces_pombe	SPCC1281.01	Schizosaccharomyces_japonicus	SJAG_04184	51.097	2415
2797	Schizosaccharomyces_pombe	SPBC1604.10	Schizosaccharomyces_japonicus	SJAG_05203	61.364	132
2801	Schizosaccharomyces_pombe	SPAC167.02	Schizosaccharomyces_japonicus	SJAG_04434	67.532	308
2805	Schizosaccharomyces_pombe	SPAC23A1.19c	Schizosaccharomyces_japonicus	SJAG_02200	58.284	1014
2812	Schizosaccharomyces_pombe	SPAC57A10.05c	Schizosaccharomyces_japonicus	SJAG_00192	61.949	544
2825	Schizosaccharomyces_pombe	SPAC13G6.12c	Schizosaccharomyces_japonicus	SJAG_04868	63.061	869
2829	Schizosaccharomyces_pombe	SPBC21.03c	Schizosaccharomyces_japonicus	SJAG_03621	52.577	194
2836	Schizosaccharomyces_pombe	SPCC1682.09c	Schizosaccharomyces_japonicus	SJAG_00760	81.667	300
2840	Schizosaccharomyces_pombe	SPBP23A10.10	Schizosaccharomyces_japonicus	SJAG_00875	38.289	760
2845	Schizosaccharomyces_pombe	SPBC2A9.08c	Schizosaccharomyces_japonicus	SJAG_00557	78.972	214
2852	Schizosaccharomyces_pombe	SPBC24C6.04	Schizosaccharomyces_japonicus	SJAG_02235	77.737	548
2857	Schizosaccharomyces_pombe	SPAC4A8.16c	Schizosaccharomyces_japonicus	SJAG_04981	74.465	795
2861	Schizosaccharomyces_pombe	SPBC1711.12	Schizosaccharomyces_japonicus	SJAG_01136	50.746	670
2866	Schizosaccharomyces_pombe	SPAC1093.02	Schizosaccharomyces_japonicus	SJAG_01881	78.855	227
2871	Schizosaccharomyces_pombe	SPBC2F12.07c	Schizosaccharomyces_japonicus	SJAG_02312	92.49	253
2881	Schizosaccharomyces_pombe	SPAC17G8.04c	Schizosaccharomyces_japonicus	SJAG_04100	54.605	152
2885	Schizosaccharomyces_pombe	SPAC20G4.06c	Schizosaccharomyces_japonicus	SJAG_03025	87.591	137
2889	Schizosaccharomyces_pombe	SPCC1450.10c	Schizosaccharomyces_japonicus	SJAG_02497	52.302	543
2894	Schizosaccharomyces_pombe	SPCC338.11c	Schizosaccharomyces_japonicus	SJAG_01079	57.627	295
2899	Schizosaccharomyces_pombe	SPCC1672.05c	Schizosaccharomyces_japonicus	SJAG_00243	78.613	346
2904	Schizosaccharomyces_pombe	SPAC1805.12c	Schizosaccharomyces_japonicus	SJAG_03971	99.219	128
2912	Schizosaccharomyces_pombe	SPBC16D10.11c	Schizosaccharomyces_japonicus	SJAG_04188	90.789	152
2924	Schizosaccharomyces_pombe	SPCC162.07	Schizosaccharomyces_japonicus	SJAG_04644	59.444	720
2934	Schizosaccharomyces_pombe	SPAC22F8.06	Schizosaccharomyces_japonicus	SJAG_00128	74.346	191
2944	Schizosaccharomyces_pombe	SPBC14C8.15	Schizosaccharomyces_japonicus	SJAG_02068	53.202	406
2948	Schizosaccharomyces_pombe	SPBC16H5.11c	Schizosaccharomyces_japonicus	SJAG_00596	66.023	621
2957	Schizosaccharomyces_pombe	SPAC56F8.08	Schizosaccharomyces_japonicus	SJAG_03763	62.054	224
2962	Schizosaccharomyces_pombe	SPAC1B3.18c	Schizosaccharomyces_japonicus	SJAG_02777	57.5	120
2966	Schizosaccharomyces_pombe	SPAC23G3.03	Schizosaccharomyces_japonicus	SJAG_04032	52.706	425
2972	Schizosaccharomyces_pombe	SPAC144.03	Schizosaccharomyces_japonicus	SJAG_00044	84.793	434
2978	Schizosaccharomyces_pombe	SPBC18E5.11c	Schizosaccharomyces_japonicus	SJAG_04640	46.507	458
2982	Schizosaccharomyces_pombe	SPAC23D3.01	Schizosaccharomyces_japonicus	SJAG_01009	42.991	107
2989	Schizosaccharomyces_pombe	SPAC644.05c	Schizosaccharomyces_japonicus	SJAG_04487	70.504	139
2993	Schizosaccharomyces_pombe	SPBC354.05c	Schizosaccharomyces_japonicus	SJAG_02326	54.286	105
3011	Schizosaccharomyces_pombe	SPCC737.02c	Schizosaccharomyces_japonicus	SJAG_03490	60.163	123
3015	Schizosaccharomyces_pombe	SPAC23C4.12	Schizosaccharomyces_japonicus	SJAG_02104	73.138	376
3019	Schizosaccharomyces_pombe	SPAC644.09	Schizosaccharomyces_japonicus	SJAG_05230	62.719	228
3027	Schizosaccharomyces_pombe	SPAC8C9.19	Schizosaccharomyces_japonicus	SJAG_05268	63.043	46
3031	Schizosaccharomyces_pombe	SPBC106.09	Schizosaccharomyces_japonicus	SJAG_05329	48.762	1171
3039	Schizosaccharomyces_pombe	SPBC2A9.12	Schizosaccharomyces_japonicus	SJAG_01267	44.622	251
3046	Schizosaccharomyces_pombe	SPBC13G1.03c	Schizosaccharomyces_japonicus	SJAG_00891	44.128	281
3051	Schizosaccharomyces_pombe	SPCC794.12c	Schizosaccharomyces_japonicus	SJAG_02176	61.957	552
3056	Schizosaccharomyces_pombe	SPCC1442.03	Schizosaccharomyces_japonicus	SJAG_02484	57.522	339
3061	Schizosaccharomyces_pombe	SPCC1919.02	Schizosaccharomyces_japonicus	SJAG_03801	34.071	226
3067	Schizosaccharomyces_pombe	SPCP1E11.02	Schizosaccharomyces_japonicus	SJAG_04052	47.299	685
3071	Schizosaccharomyces_pombe	SPAC3G6.05	Schizosaccharomyces_japonicus	SJAG_01649	62.136	206
3076	Schizosaccharomyces_pombe	SPCC61.01c	Schizosaccharomyces_japonicus	SJAG_03667	48.35	606
3080	Schizosaccharomyces_pombe	SPAC1B1.02c	Schizosaccharomyces_japonicus	SJAG_01582	49.012	506
3088	Schizosaccharomyces_pombe	SPCC70.05c	Schizosaccharomyces_japonicus	SJAG_04655	42.259	788
3092	Schizosaccharomyces_pombe	SPAC23H3.15c	Schizosaccharomyces_japonicus	SJAG_02442	58.974	39
3098	Schizosaccharomyces_pombe	SPCC830.06	Schizosaccharomyces_japonicus	SJAG_03793	82.659	173
3106	Schizosaccharomyces_pombe	SPBC17A3.03c	Schizosaccharomyces_japonicus	SJAG_01154	51.042	192
3110	Schizosaccharomyces_pombe	SPAC1805.08	Schizosaccharomyces_japonicus	SJAG_01370	45.946	111
3115	Schizosaccharomyces_pombe	SPBC1604.04	Schizosaccharomyces_japonicus	SJAG_00835	48.708	271
3121	Schizosaccharomyces_pombe	SPAC19A8.13	Schizosaccharomyces_japonicus	SJAG_05009	62.082	269
3125	Schizosaccharomyces_pombe	SPAC17H9.08	Schizosaccharomyces_japonicus	SJAG_03452	57.321	321
3132	Schizosaccharomyces_pombe	SPBC18E5.05c	Schizosaccharomyces_japonicus	SJAG_04175	39.262	298
3136	Schizosaccharomyces_pombe	SPBC25H2.13c	Schizosaccharomyces_japonicus	SJAG_02908	58.364	2188
3141	Schizosaccharomyces_pombe	SPBP23A10.09	Schizosaccharomyces_japonicus	SJAG_00874	73.267	202
3145	Schizosaccharomyces_pombe	SPCC1620.07c	Schizosaccharomyces_japonicus	SJAG_03812	35.019	257
3149	Schizosaccharomyces_pombe	SPBC839.16	Schizosaccharomyces_japonicus	SJAG_04156	77.457	936
3157	Schizosaccharomyces_pombe	SPBP4H10.13	Schizosaccharomyces_japonicus	SJAG_03568	98.601	143
3167	Schizosaccharomyces_pombe	SPAC1834.08	Schizosaccharomyces_japonicus	SJAG_00331	41.457	1510
3177	Schizosaccharomyces_pombe	SPAC17G8.08c	Schizosaccharomyces_japonicus	SJAG_04096	51.837	245
3188	Schizosaccharomyces_pombe	SPBC14C8.03	Schizosaccharomyces_japonicus	SJAG_06636	83.333	366
3192	Schizosaccharomyces_pombe	SPCC737.09c	Schizosaccharomyces_japonicus	SJAG_03497	54.077	834
3197	Schizosaccharomyces_pombe	SPBC1D7.04	Schizosaccharomyces_japonicus	SJAG_01717	71.795	195
3201	Schizosaccharomyces_pombe	SPBC1685.03	Schizosaccharomyces_japonicus	SJAG_03261	68.449	187
3205	Schizosaccharomyces_pombe	SPBC16H5.10c	Schizosaccharomyces_japonicus	SJAG_00597	84.469	734
3212	Schizosaccharomyces_pombe	SPAC29A4.16	Schizosaccharomyces_japonicus	SJAG_04760	80.726	441
3216	Schizosaccharomyces_pombe	SPCC4B3.01	Schizosaccharomyces_japonicus	SJAG_04113	56.25	288
3223	Schizosaccharomyces_pombe	SPBC215.06c	Schizosaccharomyces_japonicus	SJAG_00410	48.37	184
3234	Schizosaccharomyces_pombe	SPBC29A10.05	Schizosaccharomyces_japonicus	SJAG_01832	48.393	591
3240	Schizosaccharomyces_pombe	SPAC3G6.10c	Schizosaccharomyces_japonicus	SJAG_01645	41.791	134
3246	Schizosaccharomyces_pombe	SPAC19D5.05c	Schizosaccharomyces_japonicus	SJAG_02372	85.792	183
3253	Schizosaccharomyces_pombe	SPAC12G12.05c	Schizosaccharomyces_japonicus	SJAG_01475	80	130
3257	Schizosaccharomyces_pombe	SPBC3B9.18c	Schizosaccharomyces_japonicus	SJAG_04015	69.565	115
3262	Schizosaccharomyces_pombe	SPAC15A10.01	Schizosaccharomyces_japonicus	SJAG_02457	55.556	621
3266	Schizosaccharomyces_pombe	SPAC14C4.12c	Schizosaccharomyces_japonicus	SJAG_03441	55.034	298
3270	Schizosaccharomyces_pombe	SPBP4H10.11c	Schizosaccharomyces_japonicus	SJAG_03909	62.079	683
3278	Schizosaccharomyces_pombe	SPAC6C3.06c	Schizosaccharomyces_japonicus	SJAG_05209	67.62	664
3283	Schizosaccharomyces_pombe	SPBC16C6.12c	Schizosaccharomyces_japonicus	SJAG_01581	50.104	483
3288	Schizosaccharomyces_pombe	SPAC9G1.05	Schizosaccharomyces_japonicus	SJAG_03380	60.935	599
3292	Schizosaccharomyces_pombe	SPBC1709.18	Schizosaccharomyces_japonicus	SJAG_03223	81.868	182
3297	Schizosaccharomyces_pombe	SPBC2G2.02	Schizosaccharomyces_japonicus	SJAG_00063	63.231	1077
3301	Schizosaccharomyces_pombe	SPCC1442.15c	Schizosaccharomyces_japonicus	SJAG_05302	40.625	192
3308	Schizosaccharomyces_pombe	SPAC3A11.04	Schizosaccharomyces_japonicus	SJAG_01537	31.25	240
3316	Schizosaccharomyces_pombe	SPAC19E9.01c	Schizosaccharomyces_japonicus	SJAG_03593	46.31	393
3320	Schizosaccharomyces_pombe	SPBP23A10.04	Schizosaccharomyces_japonicus	SJAG_03575	47.724	681
3325	Schizosaccharomyces_pombe	SPCC290.04	Schizosaccharomyces_japonicus	SJAG_03183	38.484	699
3329	Schizosaccharomyces_pombe	SPBC19G7.17	Schizosaccharomyces_japonicus	SJAG_02208	52.966	472
3334	Schizosaccharomyces_pombe	SPAC1039.05c	Schizosaccharomyces_japonicus	SJAG_00163	28.243	478
3342	Schizosaccharomyces_pombe	SPAC222.15	Schizosaccharomyces_japonicus	SJAG_04950	47.393	211
3347	Schizosaccharomyces_pombe	SPAC20H4.06c	Schizosaccharomyces_japonicus	SJAG_02688	37.9	562
3353	Schizosaccharomyces_pombe	SPCC965.13	Schizosaccharomyces_japonicus	SJAG_02152	53.244	524
3365	Schizosaccharomyces_pombe	SPBC19C7.03	Schizosaccharomyces_japonicus	SJAG_01254	45.775	1704
3373	Schizosaccharomyces_pombe	SPCC757.10	Schizosaccharomyces_japonicus	SJAG_06514	43.617	188
3377	Schizosaccharomyces_pombe	SPBC31E1.04	Schizosaccharomyces_japonicus	SJAG_03848	55.805	267
3382	Schizosaccharomyces_pombe	SPAPB17E12.07c	Schizosaccharomyces_japonicus	SJAG_03328	44.386	383
3399	Schizosaccharomyces_pombe	SPCC622.18	Schizosaccharomyces_japonicus	SJAG_03666	87.692	195
3403	Schizosaccharomyces_pombe	SPBC1734.07c	Schizosaccharomyces_japonicus	SJAG_00820	43.872	563
3409	Schizosaccharomyces_pombe	SPBC13G1.08c	Schizosaccharomyces_japonicus	SJAG_00896	63.04	625
3414	Schizosaccharomyces_pombe	SPAC32A11.04c	Schizosaccharomyces_japonicus	SJAG_05003	77.399	323
3419	Schizosaccharomyces_pombe	SPAC21E11.07	Schizosaccharomyces_japonicus	SJAG_02306	36.667	300
3427	Schizosaccharomyces_pombe	SPBC106.17c	Schizosaccharomyces_japonicus	SJAG_04305	65.385	520
3432	Schizosaccharomyces_pombe	SPAC12G12.13c	Schizosaccharomyces_japonicus	SJAG_01176	56.847	628
3437	Schizosaccharomyces_pombe	SPAC20H4.01	Schizosaccharomyces_japonicus	SJAG_02702	42.5	640
3445	Schizosaccharomyces_pombe	SPAC2C4.12c	Schizosaccharomyces_japonicus	SJAG_03913	44.444	369
3453	Schizosaccharomyces_pombe	SPAC22E12.02	Schizosaccharomyces_japonicus	SJAG_04405	73.913	138
3457	Schizosaccharomyces_pombe	SPBC18H10.12c	Schizosaccharomyces_japonicus	SJAG_03425	82.47	251
3464	Schizosaccharomyces_pombe	SPAC1486.08	Schizosaccharomyces_japonicus	SJAG_03296	44.444	99
3468	Schizosaccharomyces_pombe	SPBC25H2.03	Schizosaccharomyces_japonicus	SJAG_01236	54.691	810
3474	Schizosaccharomyces_pombe	SPAC17C9.01c	Schizosaccharomyces_japonicus	SJAG_01956	53.655	684
3478	Schizosaccharomyces_pombe	SPAC3A11.14c	Schizosaccharomyces_japonicus	SJAG_01546	42.39	703
3485	Schizosaccharomyces_pombe	SPCC663.13c	Schizosaccharomyces_japonicus	SJAG_02726	47.945	146
3491	Schizosaccharomyces_pombe	SPBC19C2.13c	Schizosaccharomyces_japonicus	SJAG_01302	47.778	360
3495	Schizosaccharomyces_pombe	SPAC23H4.02	Schizosaccharomyces_japonicus	SJAG_00356	49.348	537
3500	Schizosaccharomyces_pombe	SPBC8D2.19	Schizosaccharomyces_japonicus	SJAG_03557	44	425
3509	Schizosaccharomyces_pombe	SPBC4F6.08c	Schizosaccharomyces_japonicus	SJAG_02836	72.727	55
3518	Schizosaccharomyces_pombe	SPBC1539.04	Schizosaccharomyces_japonicus	SJAG_01460	43.657	268
3522	Schizosaccharomyces_pombe	SPAC4F10.20	Schizosaccharomyces_japonicus	SJAG_01292	64.286	98
3527	Schizosaccharomyces_pombe	SPAC57A10.04	Schizosaccharomyces_japonicus	SJAG_03600	43.789	322
3533	Schizosaccharomyces_pombe	SPBC56F2.08c	Schizosaccharomyces_japonicus	SJAG_00391	53.359	521
3542	Schizosaccharomyces_pombe	SPAC17G6.04c	Schizosaccharomyces_japonicus	SJAG_02583	51.862	376
3546	Schizosaccharomyces_pombe	SPBC543.03c	Schizosaccharomyces_japonicus	SJAG_04372	45.546	696
3551	Schizosaccharomyces_pombe	SPAC8F11.06	Schizosaccharomyces_japonicus	SJAG_01422	34.749	259
3558	Schizosaccharomyces_pombe	SPCC1393.06c	Schizosaccharomyces_japonicus	SJAG_04252	43.896	385
3563	Schizosaccharomyces_pombe	SPAC24C9.10c	Schizosaccharomyces_japonicus	SJAG_03584	61.728	243
3567	Schizosaccharomyces_pombe	SPCC576.17c	Schizosaccharomyces_japonicus	SJAG_03808	62.083	480
3571	Schizosaccharomyces_pombe	SPAC1565.08	Schizosaccharomyces_japonicus	SJAG_03345	91.411	815
3576	Schizosaccharomyces_pombe	SPBC19G7.14c	Schizosaccharomyces_japonicus	SJAG_02211	39.806	412
3580	Schizosaccharomyces_pombe	SPCC1235.11	Schizosaccharomyces_japonicus	SJAG_01924	69.466	131
3586	Schizosaccharomyces_pombe	SPBC16C6.11	Schizosaccharomyces_japonicus	SJAG_01565	86.614	127
3591	Schizosaccharomyces_pombe	SPAC4F10.03c	Schizosaccharomyces_japonicus	SJAG_01269	75.704	284
3595	Schizosaccharomyces_pombe	SPAC1F7.12	Schizosaccharomyces_japonicus	SJAG_00038	82.738	336
3606	Schizosaccharomyces_pombe	SPCC338.12	Schizosaccharomyces_japonicus	SJAG_01072	55.405	74
3612	Schizosaccharomyces_pombe	SPCC1183.06	Schizosaccharomyces_japonicus	SJAG_02528	68.166	289
3616	Schizosaccharomyces_pombe	SPAC2F3.14c	Schizosaccharomyces_japonicus	SJAG_03966	54.404	193
3620	Schizosaccharomyces_pombe	SPBC21C3.02c	Schizosaccharomyces_japonicus	SJAG_01230	39.196	199
3628	Schizosaccharomyces_pombe	SPBC409.20c	Schizosaccharomyces_japonicus	SJAG_04684	34.804	204
3632	Schizosaccharomyces_pombe	SPBC1685.16	Schizosaccharomyces_japonicus	SJAG_05294	66.667	66
3636	Schizosaccharomyces_pombe	SPBP23A10.15c	Schizosaccharomyces_japonicus	SJAG_02397	77.024	457
3647	Schizosaccharomyces_pombe	SPCC825.03c	Schizosaccharomyces_japonicus	SJAG_03536	82.182	275
3652	Schizosaccharomyces_pombe	SPCC1322.12c	Schizosaccharomyces_japonicus	SJAG_01082	54.95	404
3666	Schizosaccharomyces_pombe	SPAC664.01c	Schizosaccharomyces_japonicus	SJAG_01601	72.5	80
3675	Schizosaccharomyces_pombe	SPAC14C4.06c	Schizosaccharomyces_japonicus	SJAG_03448	48.523	237
3690	Schizosaccharomyces_pombe	SPBC21B10.03c	Schizosaccharomyces_japonicus	SJAG_01317	37.042	764
3697	Schizosaccharomyces_pombe	SPBC1703.02	Schizosaccharomyces_japonicus	SJAG_01622	47.65	766
3701	Schizosaccharomyces_pombe	SPCC1884.02	Schizosaccharomyces_japonicus	SJAG_04830	57.6	375
3704	Schizosaccharomyces_pombe	SPAC27E2.09	Schizosaccharomyces_japonicus	SJAG_02183	37.876	2326
3708	Schizosaccharomyces_pombe	SPAC1142.08	Schizosaccharomyces_japonicus	SJAG_01243	57.2	250
3713	Schizosaccharomyces_pombe	SPCC24B10.07	Schizosaccharomyces_japonicus	SJAG_04206	70.16	563
3724	Schizosaccharomyces_pombe	SPBC3B8.01c	Schizosaccharomyces_japonicus	SJAG_01063	50.756	463
3730	Schizosaccharomyces_pombe	SPCC188.02	Schizosaccharomyces_japonicus	SJAG_03681	72.177	496
3735	Schizosaccharomyces_pombe	SPBC337.09	Schizosaccharomyces_japonicus	SJAG_00453	66.917	133
3739	Schizosaccharomyces_pombe	SPAC24C9.05c	Schizosaccharomyces_japonicus	SJAG_03589	41.949	739
3746	Schizosaccharomyces_pombe	SPBC336.14c	Schizosaccharomyces_japonicus	SJAG_02808	39.829	585
3759	Schizosaccharomyces_pombe	SPBC1105.05	Schizosaccharomyces_japonicus	SJAG_05001	58.151	411
3763	Schizosaccharomyces_pombe	SPBC725.09c	Schizosaccharomyces_japonicus	SJAG_00700	87.452	263
3767	Schizosaccharomyces_pombe	SPCP1E11.10	Schizosaccharomyces_japonicus	SJAG_01812	59.024	205
3775	Schizosaccharomyces_pombe	SPBC24C6.03	Schizosaccharomyces_japonicus	SJAG_02236	48.821	424
3782	Schizosaccharomyces_pombe	SPBC83.07	Schizosaccharomyces_japonicus	SJAG_03041	51.678	149
3802	Schizosaccharomyces_pombe	SPCC962.03c	Schizosaccharomyces_japonicus	SJAG_04411	78.102	548
3810	Schizosaccharomyces_pombe	SPAPJ696.01c	Schizosaccharomyces_japonicus	SJAG_00971	48.308	532
3814	Schizosaccharomyces_pombe	SPCC553.04	Schizosaccharomyces_japonicus	SJAG_02620	54.653	591
3820	Schizosaccharomyces_pombe	SPAC1834.04	Schizosaccharomyces_japonicus	SJAG_03543	97.81	137
3833	Schizosaccharomyces_pombe	SPAC328.05	Schizosaccharomyces_japonicus	SJAG_01529	51.449	414
3838	Schizosaccharomyces_pombe	SPAC1782.06c	Schizosaccharomyces_japonicus	SJAG_00079	81.915	282
3843	Schizosaccharomyces_pombe	SPCPJ732.01	Schizosaccharomyces_japonicus	SJAG_04275	38.946	588
3851	Schizosaccharomyces_pombe	SPAC9E9.04	Schizosaccharomyces_japonicus	SJAG_03244	48.677	189
3856	Schizosaccharomyces_pombe	SPAC328.07c	Schizosaccharomyces_japonicus	SJAG_01527	36.585	246
3860	Schizosaccharomyces_pombe	SPAC17H9.03c	Schizosaccharomyces_japonicus	SJAG_02181	51.415	212
3865	Schizosaccharomyces_pombe	SPBC26H8.02c	Schizosaccharomyces_japonicus	SJAG_00826	47.926	434
3870	Schizosaccharomyces_pombe	SPBC11C11.09c	Schizosaccharomyces_japonicus	SJAG_04066	86.735	294
3874	Schizosaccharomyces_pombe	SPAC323.04	Schizosaccharomyces_japonicus	SJAG_03948	58.197	488
3881	Schizosaccharomyces_pombe	SPBC23G7.06c	Schizosaccharomyces_japonicus	SJAG_01116	31.858	452
3888	Schizosaccharomyces_pombe	SPBC16C6.03c	Schizosaccharomyces_japonicus	SJAG_05679	39.456	147
3898	Schizosaccharomyces_pombe	SPCP1E11.11	Schizosaccharomyces_japonicus	SJAG_01813	65.619	541
3902	Schizosaccharomyces_pombe	SPBC336.05c	Schizosaccharomyces_japonicus	SJAG_02817	36.939	379
3903	Schizosaccharomyces_pombe	SPBC17D11.02c	Schizosaccharomyces_japonicus	SJAG_05274	59.229	363
3909	Schizosaccharomyces_pombe	SPCC1235.16	Schizosaccharomyces_japonicus	SJAG_01939	57.647	85
3913	Schizosaccharomyces_pombe	SPAC1805.09c	Schizosaccharomyces_japonicus	SJAG_01368	33.518	361
3917	Schizosaccharomyces_pombe	SPBC1347.07	Schizosaccharomyces_japonicus	SJAG_00401	71.348	178
3927	Schizosaccharomyces_pombe	SPCC5E4.06	Schizosaccharomyces_japonicus	SJAG_02545	60.681	1058
3933	Schizosaccharomyces_pombe	SPCC1682.12c	Schizosaccharomyces_japonicus	SJAG_00764	62.151	465
3941	Schizosaccharomyces_pombe	SPBC29A3.03c	Schizosaccharomyces_japonicus	SJAG_01637	31.658	398
3945	Schizosaccharomyces_pombe	SPBC2G5.05	Schizosaccharomyces_japonicus	SJAG_03934	71.408	682
3950	Schizosaccharomyces_pombe	SPBC12D12.08c	Schizosaccharomyces_japonicus	SJAG_00615	92.208	77
3954	Schizosaccharomyces_pombe	SPAC1071.02	Schizosaccharomyces_japonicus	SJAG_02866	35.7	1028
3959	Schizosaccharomyces_pombe	SPCC18.18c	Schizosaccharomyces_japonicus	SJAG_04843	74.786	468
3963	Schizosaccharomyces_pombe	SPBC685.06	Schizosaccharomyces_japonicus	SJAG_02803	83.562	292
3973	Schizosaccharomyces_pombe	SPCC1739.06c	Schizosaccharomyces_japonicus	SJAG_01192	46.324	544
3977	Schizosaccharomyces_pombe	SPCC1739.02c	Schizosaccharomyces_japonicus	SJAG_03192	55.882	170
3982	Schizosaccharomyces_pombe	SPBC1861.01c	Schizosaccharomyces_japonicus	SJAG_03217	46.207	145
3988	Schizosaccharomyces_pombe	SPCC320.03	Schizosaccharomyces_japonicus	SJAG_01930	51.852	81
3996	Schizosaccharomyces_pombe	SPBC15C4.03	Schizosaccharomyces_japonicus	SJAG_02063	40.919	457
4001	Schizosaccharomyces_pombe	SPAC824.02	Schizosaccharomyces_japonicus	SJAG_01570	46.648	1074
4006	Schizosaccharomyces_pombe	SPAC56F8.04c	Schizosaccharomyces_japonicus	SJAG_06603	56.688	314
4010	Schizosaccharomyces_pombe	SPAC1834.09	Schizosaccharomyces_japonicus	SJAG_00329	38.907	311
4015	Schizosaccharomyces_pombe	SPAC3A12.08	Schizosaccharomyces_japonicus	SJAG_04895	49	200
4020	Schizosaccharomyces_pombe	SPAC24H6.09	Schizosaccharomyces_japonicus	SJAG_03581	34.354	751
4035	Schizosaccharomyces_pombe	SPCC18.10	Schizosaccharomyces_japonicus	SJAG_00252	44.675	338
4040	Schizosaccharomyces_pombe	SPAC343.01c	Schizosaccharomyces_japonicus	SJAG_01474	53.687	434
4045	Schizosaccharomyces_pombe	SPCC1919.15	Schizosaccharomyces_japonicus	SJAG_03006	31.612	484
4055	Schizosaccharomyces_pombe	SPAC31F12.01	Schizosaccharomyces_japonicus	SJAG_01901	51.802	222
4068	Schizosaccharomyces_pombe	SPAC16E8.03	Schizosaccharomyces_japonicus	SJAG_00519	55.238	105
4069	Schizosaccharomyces_pombe	SPAC25B8.08	Schizosaccharomyces_japonicus	SJAG_02974	43.554	574
4075	Schizosaccharomyces_pombe	SPBC16A3.07c	Schizosaccharomyces_japonicus	SJAG_04381	39.785	186
4079	Schizosaccharomyces_pombe	SPCC1682.01	Schizosaccharomyces_japonicus	SJAG_01763	59.649	57
4084	Schizosaccharomyces_pombe	SPCC736.12c	Schizosaccharomyces_japonicus	SJAG_02622	46.525	518
4088	Schizosaccharomyces_pombe	SPAC4A8.04	Schizosaccharomyces_japonicus	SJAG_02432	55.579	466
4092	Schizosaccharomyces_pombe	SPAC17A2.05	Schizosaccharomyces_japonicus	SJAG_00203	67.515	511
4099	Schizosaccharomyces_pombe	SPCC550.04c	Schizosaccharomyces_japonicus	SJAG_04119	68.155	336
4106	Schizosaccharomyces_pombe	SPCC613.07	Schizosaccharomyces_japonicus	SJAG_00752	32.103	271
4110	Schizosaccharomyces_pombe	SPCC290.03c	Schizosaccharomyces_japonicus	SJAG_03182	42.624	1654
4115	Schizosaccharomyces_pombe	SPCC1919.08c	Schizosaccharomyces_japonicus	SJAG_06253	44.828	87
4119	Schizosaccharomyces_pombe	SPAC20G8.10c	Schizosaccharomyces_japonicus	SJAG_01876	49.569	464
4123	Schizosaccharomyces_pombe	SPAC19G12.12	Schizosaccharomyces_japonicus	SJAG_01865	53.285	274
4128	Schizosaccharomyces_pombe	SPCC1322.11	Schizosaccharomyces_japonicus	SJAG_03197	96.403	139
4136	Schizosaccharomyces_pombe	SPBC3E7.13c	Schizosaccharomyces_japonicus	SJAG_02844	59.825	229
4145	Schizosaccharomyces_pombe	SPBC6B1.10	Schizosaccharomyces_japonicus	SJAG_00639	60.148	542
4154	Schizosaccharomyces_pombe	SPBC776.05	Schizosaccharomyces_japonicus	SJAG_03154	57.801	391
4158	Schizosaccharomyces_pombe	SPAC1F3.04c	Schizosaccharomyces_japonicus	SJAG_03755	56.028	282
4167	Schizosaccharomyces_pombe	SPBC18H10.13	Schizosaccharomyces_japonicus	SJAG_03424	97.122	139
4174	Schizosaccharomyces_pombe	SPAC5D6.06c	Schizosaccharomyces_japonicus	SJAG_04821	65.285	193
4178	Schizosaccharomyces_pombe	SPAC3A11.05c	Schizosaccharomyces_japonicus	SJAG_01538	25.852	499
4182	Schizosaccharomyces_pombe	SPBC21C3.08c	Schizosaccharomyces_japonicus	SJAG_00495	80.93	430
4192	Schizosaccharomyces_pombe	SPBC646.02	Schizosaccharomyces_japonicus	SJAG_02722	27.055	1338
4196	Schizosaccharomyces_pombe	SPBC1105.03c	Schizosaccharomyces_japonicus	SJAG_04689	58.47	183
4202	Schizosaccharomyces_pombe	SPAC19G12.05	Schizosaccharomyces_japonicus	SJAG_01872	55.872	281
4208	Schizosaccharomyces_pombe	SPBC2A9.05c	Schizosaccharomyces_japonicus	SJAG_00553	59.606	203
4212	Schizosaccharomyces_pombe	SPAC4H3.04c	Schizosaccharomyces_japonicus	SJAG_01220	45.779	308
4217	Schizosaccharomyces_pombe	SPAC1F12.05	Schizosaccharomyces_japonicus	SJAG_02789	43.272	379
4223	Schizosaccharomyces_pombe	SPAC458.03	Schizosaccharomyces_japonicus	SJAG_00112	32.058	889
4226	Schizosaccharomyces_pombe	SPAC2C4.05	Schizosaccharomyces_japonicus	SJAG_04740	61.94	134
4231	Schizosaccharomyces_pombe	SPAC10F6.02c	Schizosaccharomyces_japonicus	SJAG_05025	62.341	786
4240	Schizosaccharomyces_pombe	SPBC4F6.12	Schizosaccharomyces_japonicus	SJAG_02831	52.273	352
4245	Schizosaccharomyces_pombe	SPAC23C4.10	Schizosaccharomyces_japonicus	SJAG_02368	64.583	144
4249	Schizosaccharomyces_pombe	SPBC29A3.17	Schizosaccharomyces_japonicus	SJAG_02645	38.318	428
4255	Schizosaccharomyces_pombe	SPAP14E8.04	Schizosaccharomyces_japonicus	SJAG_04514	65.714	315
4263	Schizosaccharomyces_pombe	SPAC1751.02c	Schizosaccharomyces_japonicus	SJAG_04918	67.742	93
4267	Schizosaccharomyces_pombe	SPAC19D5.07	Schizosaccharomyces_japonicus	SJAG_03434	74.298	463
4272	Schizosaccharomyces_pombe	SPAC688.12c	Schizosaccharomyces_japonicus	SJAG_00151	33.775	151
4276	Schizosaccharomyces_pombe	SPBC1921.05	Schizosaccharomyces_japonicus	SJAG_00181	65.912	883
4281	Schizosaccharomyces_pombe	SPAC1250.07	Schizosaccharomyces_japonicus	SJAG_05339	45.263	95
4285	Schizosaccharomyces_pombe	SPAC26F1.07	Schizosaccharomyces_japonicus	SJAG_02010	69.375	320
4289	Schizosaccharomyces_pombe	SPAC1D4.11c	Schizosaccharomyces_japonicus	SJAG_00996	61.194	469
4299	Schizosaccharomyces_pombe	SPBC19F5.01c	Schizosaccharomyces_japonicus	SJAG_02404	46.667	210
4300	Schizosaccharomyces_pombe	SPCC736.03c	Schizosaccharomyces_japonicus	SJAG_02615	49.639	415
4304	Schizosaccharomyces_pombe	SPAC22H10.12c	Schizosaccharomyces_japonicus	SJAG_02422	89.522	439
4310	Schizosaccharomyces_pombe	SPAC4G9.15	Schizosaccharomyces_japonicus	SJAG_00630	66.462	325
4314	Schizosaccharomyces_pombe	SPAPJ691.03	Schizosaccharomyces_japonicus	SJAG_02002	62.5	80
4322	Schizosaccharomyces_pombe	SPAC16E8.11c	Schizosaccharomyces_japonicus	SJAG_00512	55.263	532
4326	Schizosaccharomyces_pombe	SPAC29B12.08	Schizosaccharomyces_japonicus	SJAG_00160	65.079	126
4332	Schizosaccharomyces_pombe	SPBC17D11.05	Schizosaccharomyces_japonicus	SJAG_02628	70.882	941
4337	Schizosaccharomyces_pombe	SPAC29A4.15	Schizosaccharomyces_japonicus	SJAG_04762	85.301	449
4341	Schizosaccharomyces_pombe	SPAC1F5.08c	Schizosaccharomyces_japonicus	SJAG_02877	53.958	480
4346	Schizosaccharomyces_pombe	SPBPJ4664.04	Schizosaccharomyces_japonicus	SJAG_04569	68.178	1213
4350	Schizosaccharomyces_pombe	SPAC11D3.14c	Schizosaccharomyces_japonicus	SJAG_01995	50.271	1293
4354	Schizosaccharomyces_pombe	SPAC1B3.01c	Schizosaccharomyces_japonicus	SJAG_04354	80.476	210
4362	Schizosaccharomyces_pombe	SPBC21B10.13c	Schizosaccharomyces_japonicus	SJAG_01157	47.273	165
4370	Schizosaccharomyces_pombe	SPAC22F8.07c	Schizosaccharomyces_japonicus	SJAG_00073	39.946	373
4378	Schizosaccharomyces_pombe	SPAC4D7.01c	Schizosaccharomyces_japonicus	SJAG_02160	49.862	1813
4386	Schizosaccharomyces_pombe	SPAC959.10	Schizosaccharomyces_japonicus	SJAG_04907	56.552	145
4391	Schizosaccharomyces_pombe	SPBC2A9.09	Schizosaccharomyces_japonicus	SJAG_00558	65.665	233
4395	Schizosaccharomyces_pombe	SPAC1F7.08	Schizosaccharomyces_japonicus	SJAG_04677	68.493	584
4403	Schizosaccharomyces_pombe	SPAPB1A10.06c	Schizosaccharomyces_japonicus	SJAG_03077	56.177	1198
4408	Schizosaccharomyces_pombe	SPAC27D7.08c	Schizosaccharomyces_japonicus	SJAG_01958	38.35	412
4416	Schizosaccharomyces_pombe	SPBC428.13c	Schizosaccharomyces_japonicus	SJAG_03936	79.048	210
4420	Schizosaccharomyces_pombe	SPAC3G9.16c	Schizosaccharomyces_japonicus	SJAG_04837	49.682	157
4423	Schizosaccharomyces_pombe	SPAC1002.04c	Schizosaccharomyces_japonicus	SJAG_03285	63.184	201
4432	Schizosaccharomyces_pombe	SPBC582.09	Schizosaccharomyces_japonicus	SJAG_04146	33.755	237
4436	Schizosaccharomyces_pombe	SPBC21D10.09c	Schizosaccharomyces_japonicus	SJAG_00188	33.124	1591
4442	Schizosaccharomyces_pombe	SPAPYUG7.06	Schizosaccharomyces_japonicus	SJAG_00125	53.147	143
4447	Schizosaccharomyces_pombe	SPBC336.08	Schizosaccharomyces_japonicus	SJAG_02814	46.316	190
4452	Schizosaccharomyces_pombe	SPAC2C4.17c	Schizosaccharomyces_japonicus	SJAG_02019	45.039	635
4459	Schizosaccharomyces_pombe	SPBC119.18	Schizosaccharomyces_japonicus	SJAG_06440	60.784	51
4463	Schizosaccharomyces_pombe	SPBC16A3.15c	Schizosaccharomyces_japonicus	SJAG_04387	89.159	452
4468	Schizosaccharomyces_pombe	SPAP27G11.09c	Schizosaccharomyces_japonicus	SJAG_00376	68.078	307
4472	Schizosaccharomyces_pombe	SPAC26A3.06	Schizosaccharomyces_japonicus	SJAG_02281	76.493	268
4477	Schizosaccharomyces_pombe	SPBC1604.21c	Schizosaccharomyces_japonicus	SJAG_00853	73.736	1009
4482	Schizosaccharomyces_pombe	SPAC2F3.10	Schizosaccharomyces_japonicus	SJAG_03963	34.378	989
4486	Schizosaccharomyces_pombe	SPBC1604.12	Schizosaccharomyces_japonicus	SJAG_00843	84.746	59
4492	Schizosaccharomyces_pombe	SPBC1348.06c	Schizosaccharomyces_japonicus	SJAG_00161	61.579	190
4493	Schizosaccharomyces_pombe	SPAC3A12.06c	Schizosaccharomyces_japonicus	SJAG_04892	46.194	762
4496	Schizosaccharomyces_pombe	SPAC22A12.05	Schizosaccharomyces_japonicus	SJAG_03761	80.734	109
4501	Schizosaccharomyces_pombe	SPAC16E8.16	Schizosaccharomyces_japonicus	SJAG_01523	90.294	340
4505	Schizosaccharomyces_pombe	SPBC19F8.06c	Schizosaccharomyces_japonicus	SJAG_00149	62.5	520
4512	Schizosaccharomyces_pombe	SPAC13C5.07	Schizosaccharomyces_japonicus	SJAG_05373	72.414	522
4517	Schizosaccharomyces_pombe	SPAC6F12.16c	Schizosaccharomyces_japonicus	SJAG_16455	74.084	1119
4521	Schizosaccharomyces_pombe	SPCC162.11c	Schizosaccharomyces_japonicus	SJAG_03708	64.932	442
4529	Schizosaccharomyces_pombe	SPCC1259.12c	Schizosaccharomyces_japonicus	SJAG_01678	36.73	471
4538	Schizosaccharomyces_pombe	SPCC1450.11c	Schizosaccharomyces_japonicus	SJAG_02498	37.527	1415
4544	Schizosaccharomyces_pombe	SPBC530.14c	Schizosaccharomyces_japonicus	SJAG_02058	60.931	494
4550	Schizosaccharomyces_pombe	SPAC6F12.14	Schizosaccharomyces_japonicus	SJAG_03351	70.674	549
4556	Schizosaccharomyces_pombe	SPBC119.01	Schizosaccharomyces_japonicus	SJAG_04572	71.975	471
4560	Schizosaccharomyces_pombe	SPBC23E6.05	Schizosaccharomyces_japonicus	SJAG_00479	55.556	423
4574	Schizosaccharomyces_pombe	SPAC630.10	Schizosaccharomyces_japonicus	SJAG_03016	54.815	270
4584	Schizosaccharomyces_pombe	SPAC2F7.16c	Schizosaccharomyces_japonicus	SJAG_01519	59.632	1251
4589	Schizosaccharomyces_pombe	SPBC365.02c	Schizosaccharomyces_japonicus	SJAG_03173	61.812	309
4598	Schizosaccharomyces_pombe	SPAC17C9.02c	Schizosaccharomyces_japonicus	SJAG_01955	36.404	228
4603	Schizosaccharomyces_pombe	SPCC285.17	Schizosaccharomyces_japonicus	SJAG_02747	55.357	224
4608	Schizosaccharomyces_pombe	SPBC16E9.06c	Schizosaccharomyces_japonicus	SJAG_03532	50.98	102
4613	Schizosaccharomyces_pombe	SPAC1002.15c	Schizosaccharomyces_japonicus	SJAG_04705	60.256	234
4617	Schizosaccharomyces_pombe	SPAC30D11.06c	Schizosaccharomyces_japonicus	SJAG_03725	53.253	415
4626	Schizosaccharomyces_pombe	SPAC23C11.05	Schizosaccharomyces_japonicus	SJAG_02679	86.159	289
4638	Schizosaccharomyces_pombe	SPAC15E1.06	Schizosaccharomyces_japonicus	SJAG_04629	72.727	187
4642	Schizosaccharomyces_pombe	SPBC1718.07c	Schizosaccharomyces_japonicus	SJAG_04682	33.569	283
4649	Schizosaccharomyces_pombe	SPAC17G6.16c	Schizosaccharomyces_japonicus	SJAG_04587	73.582	723
4654	Schizosaccharomyces_pombe	SPBP35G2.13c	Schizosaccharomyces_japonicus	SJAG_04596	36.957	322
4659	Schizosaccharomyces_pombe	SPBC25B2.10	Schizosaccharomyces_japonicus	SJAG_00652	65.116	301
4663	Schizosaccharomyces_pombe	SPAC22H10.10	Schizosaccharomyces_japonicus	SJAG_02672	35.782	422
4667	Schizosaccharomyces_pombe	SPBC887.11	Schizosaccharomyces_japonicus	SJAG_00319	46.394	416
4672	Schizosaccharomyces_pombe	SPAC29B12.07	Schizosaccharomyces_japonicus	SJAG_00284	34.583	1067
4681	Schizosaccharomyces_pombe	SPAC17A5.16	Schizosaccharomyces_japonicus	SJAG_03278	41.342	924
4687	Schizosaccharomyces_pombe	SPBC1778.03c	Schizosaccharomyces_japonicus	SJAG_03091	47.568	370
4691	Schizosaccharomyces_pombe	SPCC330.13	Schizosaccharomyces_japonicus	SJAG_03921	51.304	230
4701	Schizosaccharomyces_pombe	SPBC1773.09c	Schizosaccharomyces_japonicus	SJAG_02518	31.783	129
4708	Schizosaccharomyces_pombe	SPCC1020.03	Schizosaccharomyces_japonicus	SJAG_04260	45.055	364
4719	Schizosaccharomyces_pombe	SPBC577.09	Schizosaccharomyces_japonicus	SJAG_04540	58.374	406
4723	Schizosaccharomyces_pombe	SPBC18E5.08	Schizosaccharomyces_japonicus	SJAG_01042	54.444	180
4728	Schizosaccharomyces_pombe	SPAC23C4.02	Schizosaccharomyces_japonicus	SJAG_00677	59.247	611
4732	Schizosaccharomyces_pombe	SPAC15A10.09c	Schizosaccharomyces_japonicus	SJAG_04620	39.098	266
4737	Schizosaccharomyces_pombe	SPAC767.01c	Schizosaccharomyces_japonicus	SJAG_02384	80.233	688
4742	Schizosaccharomyces_pombe	SPAC3G6.11	Schizosaccharomyces_japonicus	SJAG_01644	48.256	860
4748	Schizosaccharomyces_pombe	SPBC27.02c	Schizosaccharomyces_japonicus	SJAG_00918	35.587	281
4753	Schizosaccharomyces_pombe	SPBC25D12.03c	Schizosaccharomyces_japonicus	SJAG_00884	80	760
4757	Schizosaccharomyces_pombe	SPCC1450.12	Schizosaccharomyces_japonicus	SJAG_02492	36.866	868
4761	Schizosaccharomyces_pombe	SPAC18G6.05c	Schizosaccharomyces_japonicus	SJAG_02026	51.496	2674
4766	Schizosaccharomyces_pombe	SPAC6B12.16	Schizosaccharomyces_japonicus	SJAG_05002	48.125	160
4774	Schizosaccharomyces_pombe	SPBC1718.04	Schizosaccharomyces_japonicus	SJAG_02654	63.333	690
4779	Schizosaccharomyces_pombe	SPBC4C3.12	Schizosaccharomyces_japonicus	SJAG_03143	48.958	192
4788	Schizosaccharomyces_pombe	SPBC244.02c	Schizosaccharomyces_japonicus	SJAG_04069	40.164	488
4794	Schizosaccharomyces_pombe	SPBC1685.14c	Schizosaccharomyces_japonicus	SJAG_02337	63.958	849
4801	Schizosaccharomyces_pombe	SPBC1604.01	Schizosaccharomyces_japonicus	SJAG_00832	48.652	779
4805	Schizosaccharomyces_pombe	SPBC1105.18c	Schizosaccharomyces_japonicus	SJAG_00308	58.095	105
4810	Schizosaccharomyces_pombe	SPBC2D10.04	Schizosaccharomyces_japonicus	SJAG_03643	65.46	663
4814	Schizosaccharomyces_pombe	SPAC3F10.06c	Schizosaccharomyces_japonicus	SJAG_05228	53.795	448
4821	Schizosaccharomyces_pombe	SPAC12B10.11	Schizosaccharomyces_japonicus	SJAG_01888	52.321	560
4829	Schizosaccharomyces_pombe	SPAPB1A10.02	Schizosaccharomyces_japonicus	SJAG_04721	51.852	54
4834	Schizosaccharomyces_pombe	SPAC6F12.17	Schizosaccharomyces_japonicus	SJAG_03594	56.708	723
4841	Schizosaccharomyces_pombe	SPAC637.10c	Schizosaccharomyces_japonicus	SJAG_02992	77.632	228
4845	Schizosaccharomyces_pombe	SPAC6F12.10c	Schizosaccharomyces_japonicus	SJAG_03355	67.169	1328
4849	Schizosaccharomyces_pombe	SPBC16G5.13	Schizosaccharomyces_japonicus	SJAG_04815	40.206	97
4863	Schizosaccharomyces_pombe	SPBC3H7.11	Schizosaccharomyces_japonicus	SJAG_04453	67.49	243
4867	Schizosaccharomyces_pombe	SPBC30D10.07c	Schizosaccharomyces_japonicus	SJAG_03069	49.767	643
4872	Schizosaccharomyces_pombe	SPCC5E4.07	Schizosaccharomyces_japonicus	SJAG_02546	85.811	148
4873	Schizosaccharomyces_pombe	SPAC2E1P5.05	Schizosaccharomyces_japonicus	SJAG_03028	52.941	527
4877	Schizosaccharomyces_pombe	SPBC32H8.05	Schizosaccharomyces_japonicus	SJAG_03080	58.197	122
4882	Schizosaccharomyces_pombe	SPCP1E11.05c	Schizosaccharomyces_japonicus	SJAG_04049	55.603	473
4886	Schizosaccharomyces_pombe	SPAC1A6.09c	Schizosaccharomyces_japonicus	SJAG_02085	53.298	379
4892	Schizosaccharomyces_pombe	SPBC1718.06	Schizosaccharomyces_japonicus	SJAG_02656	60.128	780
4896	Schizosaccharomyces_pombe	SPBC83.05	Schizosaccharomyces_japonicus	SJAG_03038	53.02	745
4900	Schizosaccharomyces_pombe	SPAC637.12c	Schizosaccharomyces_japonicus	SJAG_02990	76.802	444
4908	Schizosaccharomyces_pombe	SPBC1604.03c	Schizosaccharomyces_japonicus	SJAG_00834	34.936	312
4912	Schizosaccharomyces_pombe	SPCC970.08	Schizosaccharomyces_japonicus	SJAG_02321	45.701	884
4917	Schizosaccharomyces_pombe	SPAC13D6.03c	Schizosaccharomyces_japonicus	SJAG_02042	53.361	238
4921	Schizosaccharomyces_pombe	SPCC162.12	Schizosaccharomyces_japonicus	SJAG_01703	38.75	80
4928	Schizosaccharomyces_pombe	SPBC119.15	Schizosaccharomyces_japonicus	SJAG_04531	77.562	361
4932	Schizosaccharomyces_pombe	SPBC29A10.07	Schizosaccharomyces_japonicus	SJAG_01834	49.249	1265
4939	Schizosaccharomyces_pombe	SPAC4F8.11	Schizosaccharomyces_japonicus	SJAG_04496	33.373	848
4945	Schizosaccharomyces_pombe	SPCC576.10c	Schizosaccharomyces_japonicus	SJAG_04477	94.859	389
4949	Schizosaccharomyces_pombe	SPBC337.06c	Schizosaccharomyces_japonicus	SJAG_00446	53.933	267
4956	Schizosaccharomyces_pombe	SPAC1610.02c	Schizosaccharomyces_japonicus	SJAG_03284	31.604	212
4961	Schizosaccharomyces_pombe	SPCC16A11.07	Schizosaccharomyces_japonicus	SJAG_04223	55.414	157
4966	Schizosaccharomyces_pombe	SPBC23E6.06c	Schizosaccharomyces_japonicus	SJAG_00480	74.877	203
4971	Schizosaccharomyces_pombe	SPBC16C6.13c	Schizosaccharomyces_japonicus	SJAG_04070	67.929	792
4975	Schizosaccharomyces_pombe	SPBC800.08	Schizosaccharomyces_japonicus	SJAG_02637	51.404	463
4983	Schizosaccharomyces_pombe	SPAC2G11.12	Schizosaccharomyces_japonicus	SJAG_03898	61.219	1034
4990	Schizosaccharomyces_pombe	SPAC1399.01c	Schizosaccharomyces_japonicus	SJAG_04717	70.869	587
4998	Schizosaccharomyces_pombe	SPAC24B11.06c	Schizosaccharomyces_japonicus	SJAG_02592	94.269	349
5002	Schizosaccharomyces_pombe	SPBC29A3.11c	Schizosaccharomyces_japonicus	SJAG_00543	56.055	289
5014	Schizosaccharomyces_pombe	SPBC800.05c	Schizosaccharomyces_japonicus	SJAG_02509	94.655	449
5019	Schizosaccharomyces_pombe	SPCC584.04	Schizosaccharomyces_japonicus	SJAG_01696	72.941	680
5023	Schizosaccharomyces_pombe	SPAC13G6.06c	Schizosaccharomyces_japonicus	SJAG_03861	69.107	997
5027	Schizosaccharomyces_pombe	SPAP14E8.02	Schizosaccharomyces_japonicus	SJAG_04512	35.135	555
5037	Schizosaccharomyces_pombe	SPCC1682.02c	Schizosaccharomyces_japonicus	SJAG_01762	69.205	893
5041	Schizosaccharomyces_pombe	SPBC16H5.07c	Schizosaccharomyces_japonicus	SJAG_00600	88.026	309
5046	Schizosaccharomyces_pombe	SPBC3B8.07c	Schizosaccharomyces_japonicus	SJAG_01057	68.358	335
5050	Schizosaccharomyces_pombe	SPBP16F5.05c	Schizosaccharomyces_japonicus	SJAG_04611	65.649	131
5056	Schizosaccharomyces_pombe	SPBC6B1.12c	Schizosaccharomyces_japonicus	SJAG_00641	48.352	91
5060	Schizosaccharomyces_pombe	SPAC27E2.02	Schizosaccharomyces_japonicus	SJAG_04873	61.806	288
5064	Schizosaccharomyces_pombe	SPAC30D11.13	Schizosaccharomyces_japonicus	SJAG_02082	92.949	156
5069	Schizosaccharomyces_pombe	SPAC3G9.08	Schizosaccharomyces_japonicus	SJAG_03628	46	300
5073	Schizosaccharomyces_pombe	SPCC18.07	Schizosaccharomyces_japonicus	SJAG_04408	39.458	332
5079	Schizosaccharomyces_pombe	SPCC663.03	Schizosaccharomyces_japonicus	SJAG_03363	59.121	1343
5088	Schizosaccharomyces_pombe	SPBC2G5.02c	Schizosaccharomyces_japonicus	SJAG_03931	68.664	217
5110	Schizosaccharomyces_pombe	SPAC23G3.10c	Schizosaccharomyces_japonicus	SJAG_00739	54.657	408
5115	Schizosaccharomyces_pombe	SPCC645.06c	Schizosaccharomyces_japonicus	SJAG_03704	53.689	976
5121	Schizosaccharomyces_pombe	SPBC1703.10	Schizosaccharomyces_japonicus	SJAG_02640	89.163	203
5125	Schizosaccharomyces_pombe	SPCC1281.04	Schizosaccharomyces_japonicus	SJAG_01543	57.958	333
5126	Schizosaccharomyces_pombe	SPCC622.09	Schizosaccharomyces_japonicus	SJAG_03941	96.774	124
5131	Schizosaccharomyces_pombe	SPBC16G5.16	Schizosaccharomyces_japonicus	SJAG_05343	47.343	621
5137	Schizosaccharomyces_pombe	SPCC622.11	Schizosaccharomyces_japonicus	SJAG_03265	41.584	505
5144	Schizosaccharomyces_pombe	SPAPB1A10.07c	Schizosaccharomyces_japonicus	SJAG_03076	52.165	462
5149	Schizosaccharomyces_pombe	SPBC1347.06c	Schizosaccharomyces_japonicus	SJAG_00402	64.425	461
5157	Schizosaccharomyces_pombe	SPBC12C2.06	Schizosaccharomyces_japonicus	SJAG_04480	78.34	494
5161	Schizosaccharomyces_pombe	SPCC1223.14	Schizosaccharomyces_japonicus	SJAG_03485	84.051	395
5169	Schizosaccharomyces_pombe	SPBC8D2.03c	Schizosaccharomyces_japonicus	SJAG_03542	98.058	103
5182	Schizosaccharomyces_pombe	SPAC5D6.12	Schizosaccharomyces_japonicus	SJAG_01517	39.85	133
5186	Schizosaccharomyces_pombe	SPAC821.05	Schizosaccharomyces_japonicus	SJAG_00662	65.363	358
5191	Schizosaccharomyces_pombe	SPAC3F10.10c	Schizosaccharomyces_japonicus	SJAG_01345	42.818	362
5195	Schizosaccharomyces_pombe	SPAC23G3.04	Schizosaccharomyces_japonicus	SJAG_00746	48.889	135
5201	Schizosaccharomyces_pombe	SPAC22A12.11	Schizosaccharomyces_japonicus	SJAG_04320	66.897	580
5206	Schizosaccharomyces_pombe	SPBC13E7.02	Schizosaccharomyces_japonicus	SJAG_03112	46.497	471
5210	Schizosaccharomyces_pombe	SPBC29A3.01	Schizosaccharomyces_japonicus	SJAG_02399	48.957	911
5216	Schizosaccharomyces_pombe	SPBC1683.09c	Schizosaccharomyces_japonicus	SJAG_04743	31.076	576
5220	Schizosaccharomyces_pombe	SPAC6G9.15c	Schizosaccharomyces_japonicus	SJAG_02238	32.014	278
5226	Schizosaccharomyces_pombe	SPBC146.09c	Schizosaccharomyces_japonicus	SJAG_03997	41.476	962
5231	Schizosaccharomyces_pombe	SPAC8E11.05c	Schizosaccharomyces_japonicus	SJAG_02269	51.777	197
5235	Schizosaccharomyces_pombe	SPCC306.08c	Schizosaccharomyces_japonicus	SJAG_01753	66.25	320
5240	Schizosaccharomyces_pombe	SPAC222.05c	Schizosaccharomyces_japonicus	SJAG_02302	41.509	477
5252	Schizosaccharomyces_pombe	SPAC869.01	Schizosaccharomyces_japonicus	SJAG_01987	44.97	507
5253	Schizosaccharomyces_pombe	SPAC29B12.04	Schizosaccharomyces_japonicus	SJAG_00283	89.492	295
5257	Schizosaccharomyces_pombe	SPAC140.04	Schizosaccharomyces_japonicus	SJAG_04500	40.418	287
5262	Schizosaccharomyces_pombe	SPCC1682.16	Schizosaccharomyces_japonicus	SJAG_00766	89.351	385
5266	Schizosaccharomyces_pombe	SPBPB2B2.15	Schizosaccharomyces_japonicus	SJAG_00161	61.579	190
5267	Schizosaccharomyces_pombe	SPCC1235.07	Schizosaccharomyces_japonicus	SJAG_01928	37.247	247
5275	Schizosaccharomyces_pombe	SPAC1687.17c	Schizosaccharomyces_japonicus	SJAG_00681	50.857	175
5279	Schizosaccharomyces_pombe	SPBC16C6.05	Schizosaccharomyces_japonicus	SJAG_01487	67.196	189
5284	Schizosaccharomyces_pombe	SPCC24B10.10c	Schizosaccharomyces_japonicus	SJAG_04203	63.037	349
5288	Schizosaccharomyces_pombe	SPAC1002.12c	Schizosaccharomyces_japonicus	SJAG_03293	69.672	488
5294	Schizosaccharomyces_pombe	SPBC28F2.09	Schizosaccharomyces_japonicus	SJAG_01710	49.312	436
5299	Schizosaccharomyces_pombe	SPBC19C2.09	Schizosaccharomyces_japonicus	SJAG_01307	43.532	889
5310	Schizosaccharomyces_pombe	SPBC6B1.06c	Schizosaccharomyces_japonicus	SJAG_00644	51.157	778
5315	Schizosaccharomyces_pombe	SPAC27F1.09c	Schizosaccharomyces_japonicus	SJAG_01008	75.289	1210
5320	Schizosaccharomyces_pombe	SPAC11E3.01c	Schizosaccharomyces_japonicus	SJAG_02571	59.067	1307
5327	Schizosaccharomyces_pombe	SPAC9E9.12c	Schizosaccharomyces_japonicus	SJAG_03785	45.794	1284
5338	Schizosaccharomyces_pombe	SPAC6B12.08	Schizosaccharomyces_japonicus	SJAG_04991	38.922	334
5342	Schizosaccharomyces_pombe	SPAC1296.03c	Schizosaccharomyces_japonicus	SJAG_00975	43.125	480
5346	Schizosaccharomyces_pombe	SPBC16E9.14c	Schizosaccharomyces_japonicus	SJAG_03528	54.856	381
5351	Schizosaccharomyces_pombe	SPAC4G8.05	Schizosaccharomyces_japonicus	SJAG_04734	65.889	557
5358	Schizosaccharomyces_pombe	SPBC1773.01	Schizosaccharomyces_japonicus	SJAG_02514	29.421	605
5363	Schizosaccharomyces_pombe	SPAC1B9.02c	Schizosaccharomyces_japonicus	SJAG_02426	62.787	567
5367	Schizosaccharomyces_pombe	SPAC15E1.04	Schizosaccharomyces_japonicus	SJAG_04627	60.543	626
5372	Schizosaccharomyces_pombe	SPAC630.08c	Schizosaccharomyces_japonicus	SJAG_03018	80.333	300
5379	Schizosaccharomyces_pombe	SPBC1271.15c	Schizosaccharomyces_japonicus	SJAG_02856	45.625	640
5385	Schizosaccharomyces_pombe	SPAC630.14c	Schizosaccharomyces_japonicus	SJAG_04921	53.704	594
5389	Schizosaccharomyces_pombe	SPBC26H8.05c	Schizosaccharomyces_japonicus	SJAG_00823	77.168	346
5394	Schizosaccharomyces_pombe	SPAC13A11.04c	Schizosaccharomyces_japonicus	SJAG_03752	51.724	435
5399	Schizosaccharomyces_pombe	SPAP14E8.03	Schizosaccharomyces_japonicus	SJAG_04513	58.403	238
5407	Schizosaccharomyces_pombe	SPAC6F6.12	Schizosaccharomyces_japonicus	SJAG_01382	53.562	379
5412	Schizosaccharomyces_pombe	SPCC1672.01	Schizosaccharomyces_japonicus	SJAG_00248	58.472	301
5417	Schizosaccharomyces_pombe	SPAC22G7.04	Schizosaccharomyces_japonicus	SJAG_00966	60.298	1073
5421	Schizosaccharomyces_pombe	SPAC17A2.02c	Schizosaccharomyces_japonicus	SJAG_01912	56.604	265
5425	Schizosaccharomyces_pombe	SPBC2D10.05	Schizosaccharomyces_japonicus	SJAG_03646	48.359	457
5430	Schizosaccharomyces_pombe	SPAC144.07c	Schizosaccharomyces_japonicus	SJAG_00065	71.854	302
5434	Schizosaccharomyces_pombe	SPBC115.01c	Schizosaccharomyces_japonicus	SJAG_04153	53.333	210
5439	Schizosaccharomyces_pombe	SPCC338.05c	Schizosaccharomyces_japonicus	SJAG_02918	77.536	138
5443	Schizosaccharomyces_pombe	SPAC17C9.09c	Schizosaccharomyces_japonicus	SJAG_01949	72.34	94
5447	Schizosaccharomyces_pombe	SPAC17C9.10	Schizosaccharomyces_japonicus	SJAG_00051	60.484	248
5455	Schizosaccharomyces_pombe	SPAC3C7.03c	Schizosaccharomyces_japonicus	SJAG_02708	46.594	367
5459	Schizosaccharomyces_pombe	SPCC16C4.22	Schizosaccharomyces_japonicus	SJAG_01823	57.5	80
5464	Schizosaccharomyces_pombe	SPBC18H10.04c	Schizosaccharomyces_japonicus	SJAG_03433	50.769	390
5471	Schizosaccharomyces_pombe	SPBC405.06	Schizosaccharomyces_japonicus	SJAG_03135	54.524	420
5480	Schizosaccharomyces_pombe	SPAC3C7.14c	Schizosaccharomyces_japonicus	SJAG_02697	66.667	195
5484	Schizosaccharomyces_pombe	SPAC222.14c	Schizosaccharomyces_japonicus	SJAG_02595	49.374	719
5490	Schizosaccharomyces_pombe	SPAC25H1.02	Schizosaccharomyces_japonicus	SJAG_05265	43.852	431
5498	Schizosaccharomyces_pombe	SPCC417.07c	Schizosaccharomyces_japonicus	SJAG_02737	36.706	1008
5503	Schizosaccharomyces_pombe	SPBC12C2.07c	Schizosaccharomyces_japonicus	SJAG_04481	79.592	294
5507	Schizosaccharomyces_pombe	SPAC1071.06	Schizosaccharomyces_japonicus	SJAG_02869	58.601	529
5513	Schizosaccharomyces_pombe	SPAC22E12.19	Schizosaccharomyces_japonicus	SJAG_04389	37.898	314
5521	Schizosaccharomyces_pombe	SPAC2G11.09	Schizosaccharomyces_japonicus	SJAG_03895	61.146	785
5530	Schizosaccharomyces_pombe	SPAC17G8.10c	Schizosaccharomyces_japonicus	SJAG_02169	67.704	257
5534	Schizosaccharomyces_pombe	SPAC25B8.17	Schizosaccharomyces_japonicus	SJAG_04583	50.164	305
5539	Schizosaccharomyces_pombe	SPBC428.14	Schizosaccharomyces_japonicus	SJAG_03935	54.913	346
5544	Schizosaccharomyces_pombe	SPAC644.06c	Schizosaccharomyces_japonicus	SJAG_04486	40.036	562
5548	Schizosaccharomyces_pombe	SPAC31G5.07	Schizosaccharomyces_japonicus	SJAG_02924	27.919	197
5553	Schizosaccharomyces_pombe	SPAPB18E9.01	Schizosaccharomyces_japonicus	SJAG_00255	68.894	434
5558	Schizosaccharomyces_pombe	SPAC9G1.11c	Schizosaccharomyces_japonicus	SJAG_03374	62.73	381
5563	Schizosaccharomyces_pombe	SPBC27.06c	Schizosaccharomyces_japonicus	SJAG_01120	50.862	116
5567	Schizosaccharomyces_pombe	SPBC26H8.03	Schizosaccharomyces_japonicus	SJAG_00825	55.442	882
5571	Schizosaccharomyces_pombe	SPBC409.09c	Schizosaccharomyces_japonicus	SJAG_02346	47.561	328
5582	Schizosaccharomyces_pombe	SPAC1250.01	Schizosaccharomyces_japonicus	SJAG_05313	57.385	1063
5602	Schizosaccharomyces_pombe	SPBC8D2.11	Schizosaccharomyces_japonicus	SJAG_03549	41.071	112
5606	Schizosaccharomyces_pombe	SPAC11H11.03c	Schizosaccharomyces_japonicus	SJAG_01979	50.228	219
5611	Schizosaccharomyces_pombe	SPCC594.05c	Schizosaccharomyces_japonicus	SJAG_01325	36.675	409
5617	Schizosaccharomyces_pombe	SPAC694.05c	Schizosaccharomyces_japonicus	SJAG_04672	86.517	89
5621	Schizosaccharomyces_pombe	SPAC589.12	Schizosaccharomyces_japonicus	SJAG_01227	58.197	976
5628	Schizosaccharomyces_pombe	SPAC15A10.16	Schizosaccharomyces_japonicus	SJAG_04624	37.773	503
5648	Schizosaccharomyces_pombe	SPBC3B9.10	Schizosaccharomyces_japonicus	SJAG_04023	62.15	214
5653	Schizosaccharomyces_pombe	SPAC56E4.06c	Schizosaccharomyces_japonicus	SJAG_03316	50	614
5657	Schizosaccharomyces_pombe	SPAC1006.07	Schizosaccharomyces_japonicus	SJAG_04772	96.684	392
5666	Schizosaccharomyces_pombe	SPAC343.02	Schizosaccharomyces_japonicus	SJAG_01473	47.143	140
5675	Schizosaccharomyces_pombe	SPCC18B5.08c	Schizosaccharomyces_japonicus	SJAG_04285	44.703	944
5686	Schizosaccharomyces_pombe	SPCC16C4.15	Schizosaccharomyces_japonicus	SJAG_01829	61.094	329
5691	Schizosaccharomyces_pombe	SPCC594.04c	Schizosaccharomyces_japonicus	SJAG_01326	57.267	344
5695	Schizosaccharomyces_pombe	SPAC29A4.03c	Schizosaccharomyces_japonicus	SJAG_04753	48.163	245
5700	Schizosaccharomyces_pombe	SPAC1B3.13	Schizosaccharomyces_japonicus	SJAG_01764	38.824	765
5704	Schizosaccharomyces_pombe	SPAC23A1.11	Schizosaccharomyces_japonicus	SJAG_02207	91.878	197
5710	Schizosaccharomyces_pombe	SPBC3E7.14	Schizosaccharomyces_japonicus	SJAG_02843	81.818	77
5714	Schizosaccharomyces_pombe	SPBC651.09c	Schizosaccharomyces_japonicus	SJAG_04933	53.136	574
5720	Schizosaccharomyces_pombe	SPAC21E11.04	Schizosaccharomyces_japonicus	SJAG_02309	54.854	206
5724	Schizosaccharomyces_pombe	SPAC31G5.21	Schizosaccharomyces_japonicus	SJAG_02899	41.129	124
5728	Schizosaccharomyces_pombe	SPBC15D4.03	Schizosaccharomyces_japonicus	SJAG_00925	39.784	832
5733	Schizosaccharomyces_pombe	SPBC1271.14	Schizosaccharomyces_japonicus	SJAG_01592	71.395	430
5737	Schizosaccharomyces_pombe	SPBC19F5.02c	Schizosaccharomyces_japonicus	SJAG_00879	61.885	711
5745	Schizosaccharomyces_pombe	SPCC162.06c	Schizosaccharomyces_japonicus	SJAG_04643	65.877	211
5753	Schizosaccharomyces_pombe	SPAC4F10.16c	Schizosaccharomyces_japonicus	SJAG_01731	54.199	1286
5762	Schizosaccharomyces_pombe	SPBC1709.06	Schizosaccharomyces_japonicus	SJAG_03236	55.329	441
5770	Schizosaccharomyces_pombe	SPBC337.12	Schizosaccharomyces_japonicus	SJAG_00456	42.857	385
5774	Schizosaccharomyces_pombe	SPAPB1A10.10c	Schizosaccharomyces_japonicus	SJAG_03072	65.072	209
5778	Schizosaccharomyces_pombe	SPCC162.05	Schizosaccharomyces_japonicus	SJAG_04642	54.183	251
5783	Schizosaccharomyces_pombe	SPCC1620.14c	Schizosaccharomyces_japonicus	SJAG_05313	49.02	51
5807	Schizosaccharomyces_pombe	SPAC2F3.18c	Schizosaccharomyces_japonicus	SJAG_03962	72.941	85
5811	Schizosaccharomyces_pombe	SPBC119.05c	Schizosaccharomyces_japonicus	SJAG_04554	43.506	154
5816	Schizosaccharomyces_pombe	SPAC4G8.04	Schizosaccharomyces_japonicus	SJAG_04733	49.292	424
5822	Schizosaccharomyces_pombe	SPCC1393.03	Schizosaccharomyces_japonicus	SJAG_04256	86.928	153
5824	Schizosaccharomyces_pombe	SPAC1142.04	Schizosaccharomyces_japonicus	SJAG_01494	50.508	689
5828	Schizosaccharomyces_pombe	SPBC8D2.07c	Schizosaccharomyces_japonicus	SJAG_03546	33.137	679
5833	Schizosaccharomyces_pombe	SPAC17A5.13	Schizosaccharomyces_japonicus	SJAG_03275	86.404	228
5837	Schizosaccharomyces_pombe	SPAC19G12.03	Schizosaccharomyces_japonicus	SJAG_03013	79.624	319
5843	Schizosaccharomyces_pombe	SPAC806.06c	Schizosaccharomyces_japonicus	SJAG_02889	76.696	339
5847	Schizosaccharomyces_pombe	SPAC4F8.12c	Schizosaccharomyces_japonicus	SJAG_04497	89.707	2322
5853	Schizosaccharomyces_pombe	SPAC13G6.03	Schizosaccharomyces_japonicus	SJAG_02523	44.768	755
5857	Schizosaccharomyces_pombe	SPBC12D12.01	Schizosaccharomyces_japonicus	SJAG_05196	40	250
5864	Schizosaccharomyces_pombe	SPCC1620.04c	Schizosaccharomyces_japonicus	SJAG_03809	48.134	509
5869	Schizosaccharomyces_pombe	SPAC7D4.05	Schizosaccharomyces_japonicus	SJAG_04501	45.413	218
5874	Schizosaccharomyces_pombe	SPCC126.12	Schizosaccharomyces_japonicus	SJAG_04563	68.231	277
5879	Schizosaccharomyces_pombe	SPAC3H5.04	Schizosaccharomyces_japonicus	SJAG_01547	32.527	372
5883	Schizosaccharomyces_pombe	SPBC4F6.17c	Schizosaccharomyces_japonicus	SJAG_02825	78.834	789
5887	Schizosaccharomyces_pombe	SPBC354.02c	Schizosaccharomyces_japonicus	SJAG_02330	82.241	473
5892	Schizosaccharomyces_pombe	SPBC1105.01	Schizosaccharomyces_japonicus	SJAG_04687	28.681	1046
5897	Schizosaccharomyces_pombe	SPAC1705.03c	Schizosaccharomyces_japonicus	SJAG_00340	64.308	325
5903	Schizosaccharomyces_pombe	SPBC2D10.12	Schizosaccharomyces_japonicus	SJAG_00941	59.481	385
5907	Schizosaccharomyces_pombe	SPAC30.03c	Schizosaccharomyces_japonicus	SJAG_05214	45	220
5911	Schizosaccharomyces_pombe	SPAC1486.02c	Schizosaccharomyces_japonicus	SJAG_03302	35.359	362
5917	Schizosaccharomyces_pombe	SPBC646.08c	Schizosaccharomyces_japonicus	SJAG_02375	59.553	492
5928	Schizosaccharomyces_pombe	SPAC12B10.10	Schizosaccharomyces_japonicus	SJAG_01889	29.63	432
5934	Schizosaccharomyces_pombe	SPCC1795.05c	Schizosaccharomyces_japonicus	SJAG_00779	66.842	190
5938	Schizosaccharomyces_pombe	SPAC23H4.18c	Schizosaccharomyces_japonicus	SJAG_00341	82.075	106
5942	Schizosaccharomyces_pombe	SPCC1020.06c	Schizosaccharomyces_japonicus	SJAG_04263	82.812	320
5946	Schizosaccharomyces_pombe	SPBC26H8.01	Schizosaccharomyces_japonicus	SJAG_00827	76.825	315
5950	Schizosaccharomyces_pombe	SPAC12B10.09	Schizosaccharomyces_japonicus	SJAG_01890	64.885	262
5955	Schizosaccharomyces_pombe	SPAC15A10.03c	Schizosaccharomyces_japonicus	SJAG_02460	78.003	791
5962	Schizosaccharomyces_pombe	SPAPYUG7.03c	Schizosaccharomyces_japonicus	SJAG_00118	43.316	778
5967	Schizosaccharomyces_pombe	SPBC19F5.05c	Schizosaccharomyces_japonicus	SJAG_00882	66.234	616
5971	Schizosaccharomyces_pombe	SPCC1739.05	Schizosaccharomyces_japonicus	SJAG_03630	61.342	313
5977	Schizosaccharomyces_pombe	SPAC821.08c	Schizosaccharomyces_japonicus	SJAG_00666	69.628	484
5980	Schizosaccharomyces_pombe	SPBC660.07	Schizosaccharomyces_japonicus	SJAG_04859	82.385	738
5984	Schizosaccharomyces_pombe	SPBC13A2.01c	Schizosaccharomyces_japonicus	SJAG_01064	73.034	178
5992	Schizosaccharomyces_pombe	SPBC17A3.04c	Schizosaccharomyces_japonicus	SJAG_01159	70.769	780
5996	Schizosaccharomyces_pombe	SPAC3A12.19	Schizosaccharomyces_japonicus	SJAG_04893	56.044	91
6001	Schizosaccharomyces_pombe	SPAC17G6.08	Schizosaccharomyces_japonicus	SJAG_02587	38.868	530
6006	Schizosaccharomyces_pombe	SPCC1223.12c	Schizosaccharomyces_japonicus	SJAG_03483	54.743	369
6011	Schizosaccharomyces_pombe	SPAC4F8.03	Schizosaccharomyces_japonicus	SJAG_04491	75.314	239
6015	Schizosaccharomyces_pombe	SPAC2C4.04c	Schizosaccharomyces_japonicus	SJAG_04741	67.213	122
6020	Schizosaccharomyces_pombe	SPAC3F10.05c	Schizosaccharomyces_japonicus	SJAG_01350	41.115	287
6025	Schizosaccharomyces_pombe	SPAC821.10c	Schizosaccharomyces_japonicus	SJAG_00668	76.471	153
6029	Schizosaccharomyces_pombe	SPAC637.07	Schizosaccharomyces_japonicus	SJAG_02995	77.158	556
6034	Schizosaccharomyces_pombe	SPAC227.14	Schizosaccharomyces_japonicus	SJAG_00533	53.03	198
6040	Schizosaccharomyces_pombe	SPAC57A10.08c	Schizosaccharomyces_japonicus	SJAG_03604	31.179	263
6044	Schizosaccharomyces_pombe	SPBC725.05c	Schizosaccharomyces_japonicus	SJAG_00705	52.489	442
6049	Schizosaccharomyces_pombe	SPAC1486.09	Schizosaccharomyces_japonicus	SJAG_03539	59.848	396
6053	Schizosaccharomyces_pombe	SPBC25H2.11c	Schizosaccharomyces_japonicus	SJAG_02927	33.032	996
6058	Schizosaccharomyces_pombe	SPAC26A3.10	Schizosaccharomyces_japonicus	SJAG_02277	35.026	945
6062	Schizosaccharomyces_pombe	SPBC902.03	Schizosaccharomyces_japonicus	SJAG_03940	57.419	155
6069	Schizosaccharomyces_pombe	SPCC737.07c	Schizosaccharomyces_japonicus	SJAG_03495	53.208	639
6076	Schizosaccharomyces_pombe	SPCP25A2.03	Schizosaccharomyces_japonicus	SJAG_04115	38.139	548
6083	Schizosaccharomyces_pombe	SPAC688.13	Schizosaccharomyces_japonicus	SJAG_03868	53.737	281
6088	Schizosaccharomyces_pombe	SPBC25H2.08c	Schizosaccharomyces_japonicus	SJAG_01639	61.864	354
6095	Schizosaccharomyces_pombe	SPBC30D10.06	Schizosaccharomyces_japonicus	SJAG_03070	86.517	89
6099	Schizosaccharomyces_pombe	SPCC320.11c	Schizosaccharomyces_japonicus	SJAG_01839	92.778	180
6107	Schizosaccharomyces_pombe	SPBC1289.10c	Schizosaccharomyces_japonicus	SJAG_01441	45.188	239
6114	Schizosaccharomyces_pombe	SPAC6C3.04	Schizosaccharomyces_japonicus	SJAG_01922	74.745	491
6119	Schizosaccharomyces_pombe	SPCC1795.12c	Schizosaccharomyces_japonicus	SJAG_00787	48.438	64
6123	Schizosaccharomyces_pombe	SPCC1393.02c	Schizosaccharomyces_japonicus	SJAG_04257	39.801	402
6127	Schizosaccharomyces_pombe	SPBC577.15c	Schizosaccharomyces_japonicus	SJAG_04547	47.397	365
6133	Schizosaccharomyces_pombe	SPAC13G7.02c	Schizosaccharomyces_japonicus	SJAG_04055	92.295	610
6142	Schizosaccharomyces_pombe	SPCC4B3.02c	Schizosaccharomyces_japonicus	SJAG_04112	57.364	129
6148	Schizosaccharomyces_pombe	SPCC285.04	Schizosaccharomyces_japonicus	SJAG_04300	51.327	113
6155	Schizosaccharomyces_pombe	SPBC29A10.02	Schizosaccharomyces_japonicus	SJAG_04271	42.015	526
6166	Schizosaccharomyces_pombe	SPAC24H6.01c	Schizosaccharomyces_japonicus	SJAG_04337	52.72	533
6171	Schizosaccharomyces_pombe	SPCC757.11c	Schizosaccharomyces_japonicus	SJAG_04828	44.255	470
6175	Schizosaccharomyces_pombe	SPAC17G6.10	Schizosaccharomyces_japonicus	SJAG_02589	45.771	402
6182	Schizosaccharomyces_pombe	SPAC3G9.13c	Schizosaccharomyces_japonicus	SJAG_04840	54.571	350
6191	Schizosaccharomyces_pombe	SPBC19F8.04c	Schizosaccharomyces_japonicus	SJAG_01749	53.991	213
6195	Schizosaccharomyces_pombe	SPBC31F10.14c	Schizosaccharomyces_japonicus	SJAG_00914	40.147	1629
6200	Schizosaccharomyces_pombe	SPBC244.01c	Schizosaccharomyces_japonicus	SJAG_01464	37.179	156
6204	Schizosaccharomyces_pombe	SPCP1E11.06	Schizosaccharomyces_japonicus	SJAG_01809	51.896	844
6209	Schizosaccharomyces_pombe	SPCC16C4.17	Schizosaccharomyces_japonicus	SJAG_04273	57.789	199
6213	Schizosaccharomyces_pombe	SPAPB8E5.07c	Schizosaccharomyces_japonicus	SJAG_01323	39.399	1165
6217	Schizosaccharomyces_pombe	SPAPB2B4.05	Schizosaccharomyces_japonicus	SJAG_01397	53.351	388
6223	Schizosaccharomyces_pombe	SPBC16A3.05c	Schizosaccharomyces_japonicus	SJAG_04379	78.806	335
6227	Schizosaccharomyces_pombe	SPAC1F3.09	Schizosaccharomyces_japonicus	SJAG_05212	40.754	557
6233	Schizosaccharomyces_pombe	SPAC23G3.09	Schizosaccharomyces_japonicus	SJAG_00741	70.38	368
6237	Schizosaccharomyces_pombe	SPCC645.04	Schizosaccharomyces_japonicus	SJAG_03702	37.676	284
6241	Schizosaccharomyces_pombe	SPCC1795.07	Schizosaccharomyces_japonicus	SJAG_00782	53.378	148
6246	Schizosaccharomyces_pombe	SPCC126.07c	Schizosaccharomyces_japonicus	SJAG_01992	36	575
6255	Schizosaccharomyces_pombe	SPAC3C7.09	Schizosaccharomyces_japonicus	SJAG_02692	36.139	404
6262	Schizosaccharomyces_pombe	SPAC17G6.12	Schizosaccharomyces_japonicus	SJAG_02591	61.206	763
6269	Schizosaccharomyces_pombe	SPCC162.10	Schizosaccharomyces_japonicus	SJAG_03709	42.308	338
6273	Schizosaccharomyces_pombe	SPCC417.08	Schizosaccharomyces_japonicus	SJAG_02738	87.882	1048
6278	Schizosaccharomyces_pombe	SPAC1952.11c	Schizosaccharomyces_japonicus	SJAG_02766	76.703	837
6282	Schizosaccharomyces_pombe	SPAC644.10	Schizosaccharomyces_japonicus	SJAG_01403	45.556	90
6287	Schizosaccharomyces_pombe	SPAC10F6.04	Schizosaccharomyces_japonicus	SJAG_05023	45.042	353
6294	Schizosaccharomyces_pombe	SPAC27E2.05	Schizosaccharomyces_japonicus	SJAG_04877	53.902	410
6299	Schizosaccharomyces_pombe	SPBC14C8.06	Schizosaccharomyces_japonicus	SJAG_02075	70.213	376
6304	Schizosaccharomyces_pombe	SPAC12B10.12c	Schizosaccharomyces_japonicus	SJAG_01887	47.085	669
6308	Schizosaccharomyces_pombe	SPAC23D3.03c	Schizosaccharomyces_japonicus	SJAG_01011	47.674	430
6315	Schizosaccharomyces_pombe	SPBP16F5.06	Schizosaccharomyces_japonicus	SJAG_04610	37.374	495
6319	Schizosaccharomyces_pombe	SPBC19C2.02	Schizosaccharomyces_japonicus	SJAG_01314	55.108	323
6324	Schizosaccharomyces_pombe	SPBC12D12.06	Schizosaccharomyces_japonicus	SJAG_00613	45.045	222
6328	Schizosaccharomyces_pombe	SPAC25G10.03	Schizosaccharomyces_japonicus	SJAG_04749	75.676	74
6332	Schizosaccharomyces_pombe	SPAC23H3.12c	Schizosaccharomyces_japonicus	SJAG_02445	45.872	218
6337	Schizosaccharomyces_pombe	SPAC23H3.11c	Schizosaccharomyces_japonicus	SJAG_02446	54.961	635
6341	Schizosaccharomyces_pombe	SPCC338.08	Schizosaccharomyces_japonicus	SJAG_01076	30.992	242
6347	Schizosaccharomyces_pombe	SPAC3H5.06c	Schizosaccharomyces_japonicus	SJAG_05239	58.234	1427
6351	Schizosaccharomyces_pombe	SPAC343.12	Schizosaccharomyces_japonicus	SJAG_01578	67.895	380
6355	Schizosaccharomyces_pombe	SPBC2G5.04c	Schizosaccharomyces_japonicus	SJAG_03933	52.083	336
6361	Schizosaccharomyces_pombe	SPAC1071.07c	Schizosaccharomyces_japonicus	SJAG_02870	86.364	154
6365	Schizosaccharomyces_pombe	SPAC4A8.13c	Schizosaccharomyces_japonicus	SJAG_04969	81.181	271
6370	Schizosaccharomyces_pombe	SPAC343.17c	Schizosaccharomyces_japonicus	SJAG_01573	49.141	582
6374	Schizosaccharomyces_pombe	SPCC1322.09	Schizosaccharomyces_japonicus	SJAG_01085	45.254	453
6378	Schizosaccharomyces_pombe	SPAC22E12.14c	Schizosaccharomyces_japonicus	SJAG_04394	51.802	666
6383	Schizosaccharomyces_pombe	SPBC28F2.06c	Schizosaccharomyces_japonicus	SJAG_03710	39.502	281
6387	Schizosaccharomyces_pombe	SPBC215.09c	Schizosaccharomyces_japonicus	SJAG_00413	75.949	395
6392	Schizosaccharomyces_pombe	SPBC1604.11	Schizosaccharomyces_japonicus	SJAG_05204	50	96
6396	Schizosaccharomyces_pombe	SPAC24B11.07c	Schizosaccharomyces_japonicus	SJAG_04591	30.228	483
6400	Schizosaccharomyces_pombe	SPBC16E9.18	Schizosaccharomyces_japonicus	SJAG_03524	62.129	404
6405	Schizosaccharomyces_pombe	SPBC16G5.06	Schizosaccharomyces_japonicus	SJAG_05291	50	132
6409	Schizosaccharomyces_pombe	SPAC1D4.02c	Schizosaccharomyces_japonicus	SJAG_01003	57.556	311
6414	Schizosaccharomyces_pombe	SPBC13A2.04c	Schizosaccharomyces_japonicus	SJAG_01983	62.931	580
6418	Schizosaccharomyces_pombe	SPAC959.08	Schizosaccharomyces_japonicus	SJAG_01202	90	160
6419	Schizosaccharomyces_pombe	SPCC63.04	Schizosaccharomyces_japonicus	SJAG_04236	57.176	1289
6451	Schizosaccharomyces_pombe	SPBC1778.09	Schizosaccharomyces_japonicus	SJAG_03085	48.798	416
6455	Schizosaccharomyces_pombe	SPCC4B3.11c	Schizosaccharomyces_japonicus	SJAG_01147	54.545	77
6461	Schizosaccharomyces_pombe	SPAC1565.07c	Schizosaccharomyces_japonicus	SJAG_05297	25.373	402
6466	Schizosaccharomyces_pombe	SPBP22H7.02c	Schizosaccharomyces_japonicus	SJAG_01169	56.517	844
6470	Schizosaccharomyces_pombe	SPBC3H7.01	Schizosaccharomyces_japonicus	SJAG_04615	40.625	384
6475	Schizosaccharomyces_pombe	SPAC3C7.08c	Schizosaccharomyces_japonicus	SJAG_02704	75.307	1057
6479	Schizosaccharomyces_pombe	SPAC1A6.05c	Schizosaccharomyces_japonicus	SJAG_02089	59.748	477
6486	Schizosaccharomyces_pombe	SPCC576.01c	Schizosaccharomyces_japonicus	SJAG_04297	66.414	396
6490	Schizosaccharomyces_pombe	SPBC19C2.14	Schizosaccharomyces_japonicus	SJAG_01301	87	100
6494	Schizosaccharomyces_pombe	SPAC3F10.11c	Schizosaccharomyces_japonicus	SJAG_01344	60.317	1449
6499	Schizosaccharomyces_pombe	SPCC1322.01	Schizosaccharomyces_japonicus	SJAG_06586	38.95	457
6509	Schizosaccharomyces_pombe	SPAC23A1.03	Schizosaccharomyces_japonicus	SJAG_01859	69.149	188
6514	Schizosaccharomyces_pombe	SPBC4F6.14	Schizosaccharomyces_japonicus	SJAG_02829	55.8	681
6519	Schizosaccharomyces_pombe	SPAC521.03	Schizosaccharomyces_japonicus	SJAG_04027	68.582	261
6523	Schizosaccharomyces_pombe	SPAC19B12.11c	Schizosaccharomyces_japonicus	SJAG_01280	67.717	127
6528	Schizosaccharomyces_pombe	SPAC4D7.04c	Schizosaccharomyces_japonicus	SJAG_02163	67.176	262
6532	Schizosaccharomyces_pombe	SPCC553.09c	Schizosaccharomyces_japonicus	SJAG_02172	52.763	561
6537	Schizosaccharomyces_pombe	SPBC582.03	Schizosaccharomyces_japonicus	SJAG_04140	66.733	502
6541	Schizosaccharomyces_pombe	SPBC1289.11	Schizosaccharomyces_japonicus	SJAG_05235	51.622	339
6547	Schizosaccharomyces_pombe	SPAC4A8.05c	Schizosaccharomyces_japonicus	SJAG_02431	56.236	914
6558	Schizosaccharomyces_pombe	SPBC8D2.14c	Schizosaccharomyces_japonicus	SJAG_03552	68.323	322
6562	Schizosaccharomyces_pombe	SPAC664.07c	Schizosaccharomyces_japonicus	SJAG_01605	41.719	477
6567	Schizosaccharomyces_pombe	SPBC21D10.06c	Schizosaccharomyces_japonicus	SJAG_04723	50.151	331
6577	Schizosaccharomyces_pombe	SPBC3B9.11c	Schizosaccharomyces_japonicus	SJAG_04022	73.864	88
6585	Schizosaccharomyces_pombe	SPAC19G12.15c	Schizosaccharomyces_japonicus	SJAG_01862	69.297	811
6589	Schizosaccharomyces_pombe	SPAC1071.04c	Schizosaccharomyces_japonicus	SJAG_02867	31.098	164
6591	Schizosaccharomyces_pombe	SPAP32A8.03c	Schizosaccharomyces_japonicus	SJAG_01593	56.951	223
6598	Schizosaccharomyces_pombe	SPAC144.11	Schizosaccharomyces_japonicus	SJAG_00503	92.157	153
6604	Schizosaccharomyces_pombe	SPCC1393.14	Schizosaccharomyces_japonicus	SJAG_04245	54.902	102
6609	Schizosaccharomyces_pombe	SPCC970.10c	Schizosaccharomyces_japonicus	SJAG_02319	29.722	683
6616	Schizosaccharomyces_pombe	SPBC146.10	Schizosaccharomyces_japonicus	SJAG_03998	31.818	154
6624	Schizosaccharomyces_pombe	SPBC14C8.04	Schizosaccharomyces_japonicus	SJAG_06635	64.605	291
6628	Schizosaccharomyces_pombe	SPBC106.02c	Schizosaccharomyces_japonicus	SJAG_04125	77.049	122
6632	Schizosaccharomyces_pombe	SPBP23A10.03c	Schizosaccharomyces_japonicus	SJAG_03574	61.224	98
6636	Schizosaccharomyces_pombe	SPCC613.05c	Schizosaccharomyces_japonicus	SJAG_00749	89.344	122
6639	Schizosaccharomyces_pombe	SPAC1420.03	Schizosaccharomyces_japonicus	SJAG_03321	73.982	442
6643	Schizosaccharomyces_pombe	SPAC13F5.04c	Schizosaccharomyces_japonicus	SJAG_04047	35.638	376
6648	Schizosaccharomyces_pombe	SPAC2F7.02c	Schizosaccharomyces_japonicus	SJAG_02389	59.939	327
6655	Schizosaccharomyces_pombe	SPBC211.07c	Schizosaccharomyces_japonicus	SJAG_00855	77.181	149
6662	Schizosaccharomyces_pombe	SPAC823.04	Schizosaccharomyces_japonicus	SJAG_04979	45.833	288
6666	Schizosaccharomyces_pombe	SPBC16G5.04	Schizosaccharomyces_japonicus	SJAG_03176	68.31	142
6671	Schizosaccharomyces_pombe	SPBC29B5.02c	Schizosaccharomyces_japonicus	SJAG_00922	68.302	795
6676	Schizosaccharomyces_pombe	SPCC1259.06	Schizosaccharomyces_japonicus	SJAG_00872	49.541	218
6680	Schizosaccharomyces_pombe	SPAC1B3.11c	Schizosaccharomyces_japonicus	SJAG_04343	75.214	234
6685	Schizosaccharomyces_pombe	SPAC9.07c	Schizosaccharomyces_japonicus	SJAG_02292	87.123	365
6689	Schizosaccharomyces_pombe	SPBC26H8.08c	Schizosaccharomyces_japonicus	SJAG_04004	60.041	483
6694	Schizosaccharomyces_pombe	SPCC320.05	Schizosaccharomyces_japonicus	SJAG_01941	52.044	636
6699	Schizosaccharomyces_pombe	SPAC1A6.01c	Schizosaccharomyces_japonicus	SJAG_02096	37.085	542
6703	Schizosaccharomyces_pombe	SPAC6B12.11	Schizosaccharomyces_japonicus	SJAG_04995	34.637	358
6709	Schizosaccharomyces_pombe	SPCC613.10	Schizosaccharomyces_japonicus	SJAG_00755	44.712	416
6715	Schizosaccharomyces_pombe	SPBC15D4.14	Schizosaccharomyces_japonicus	SJAG_03107	50.152	660
6723	Schizosaccharomyces_pombe	SPAC144.06	Schizosaccharomyces_japonicus	SJAG_00108	52.02	792
6728	Schizosaccharomyces_pombe	SPAC8C9.15c	Schizosaccharomyces_japonicus	SJAG_02471	72.714	667
6733	Schizosaccharomyces_pombe	SPAC227.16c	Schizosaccharomyces_japonicus	SJAG_00536	69.325	163
6737	Schizosaccharomyces_pombe	SPAC16E8.14c	Schizosaccharomyces_japonicus	SJAG_00508	62.557	219
6744	Schizosaccharomyces_pombe	SPAC26F1.04c	Schizosaccharomyces_japonicus	SJAG_02007	55.647	363
6748	Schizosaccharomyces_pombe	SPBC29A10.01	Schizosaccharomyces_japonicus	SJAG_04270	61.708	679
6752	Schizosaccharomyces_pombe	SPBC18E5.12c	Schizosaccharomyces_japonicus	SJAG_04641	65.111	450
6758	Schizosaccharomyces_pombe	SPAC1952.09c	Schizosaccharomyces_japonicus	SJAG_02769	76.583	521
6762	Schizosaccharomyces_pombe	SPBC1734.16c	Schizosaccharomyces_japonicus	SJAG_00441	51.592	1068
6769	Schizosaccharomyces_pombe	SPBC16H5.08c	Schizosaccharomyces_japonicus	SJAG_00599	84.491	619
6774	Schizosaccharomyces_pombe	SPAC23H3.07c	Schizosaccharomyces_japonicus	SJAG_02452	53.333	105
6782	Schizosaccharomyces_pombe	SPAC22F8.11	Schizosaccharomyces_japonicus	SJAG_00321	57.46	811
6790	Schizosaccharomyces_pombe	SPBC887.12	Schizosaccharomyces_japonicus	SJAG_01945	65.509	1267
6795	Schizosaccharomyces_pombe	SPAC16.04	Schizosaccharomyces_japonicus	SJAG_03240	59.906	641
6799	Schizosaccharomyces_pombe	SPAC22H10.02	Schizosaccharomyces_japonicus	SJAG_01788	51.938	129
6806	Schizosaccharomyces_pombe	SPAC2E12.03c	Schizosaccharomyces_japonicus	SJAG_04787	59.274	248
6811	Schizosaccharomyces_pombe	SPBC8D2.01	Schizosaccharomyces_japonicus	SJAG_05304	62.992	381
6816	Schizosaccharomyces_pombe	SPAC2F7.17	Schizosaccharomyces_japonicus	SJAG_01518	47.154	369
6821	Schizosaccharomyces_pombe	SPBC119.17	Schizosaccharomyces_japonicus	SJAG_04533	48.982	982
6825	Schizosaccharomyces_pombe	SPCC320.10	Schizosaccharomyces_japonicus	SJAG_01840	45.31	565
6830	Schizosaccharomyces_pombe	SPAC12B10.08c	Schizosaccharomyces_japonicus	SJAG_05249	35.461	423
6831	Schizosaccharomyces_pombe	SPAC16E8.15	Schizosaccharomyces_japonicus	SJAG_00507	71.429	245
6835	Schizosaccharomyces_pombe	SPAC29A4.09	Schizosaccharomyces_japonicus	SJAG_04767	50.532	188
6842	Schizosaccharomyces_pombe	SPBC16A3.08c	Schizosaccharomyces_japonicus	SJAG_04383	52.862	297
6846	Schizosaccharomyces_pombe	SPBC1685.02c	Schizosaccharomyces_japonicus	SJAG_03262	84.459	148
6852	Schizosaccharomyces_pombe	SPAC3H1.12c	Schizosaccharomyces_japonicus	SJAG_03387	31.621	1129
6856	Schizosaccharomyces_pombe	SPCC1919.01	Schizosaccharomyces_japonicus	SJAG_03799	48.348	333
6861	Schizosaccharomyces_pombe	SPAC4G9.03	Schizosaccharomyces_japonicus	SJAG_02038	85	220
6867	Schizosaccharomyces_pombe	SPAPB2B4.04c	Schizosaccharomyces_japonicus	SJAG_01400	61.449	1284
6871	Schizosaccharomyces_pombe	SPCC970.12	Schizosaccharomyces_japonicus	SJAG_05273	51.02	147
6876	Schizosaccharomyces_pombe	SPBC14F5.05c	Schizosaccharomyces_japonicus	SJAG_03659	87.895	380
6880	Schizosaccharomyces_pombe	SPBC1778.06c	Schizosaccharomyces_japonicus	SJAG_03088	85.993	614
6884	Schizosaccharomyces_pombe	SPAC1687.10	Schizosaccharomyces_japonicus	SJAG_00723	23.301	412
6891	Schizosaccharomyces_pombe	SPBC25H2.15	Schizosaccharomyces_japonicus	SJAG_02911	41.282	390
6895	Schizosaccharomyces_pombe	SPCC63.12c	Schizosaccharomyces_japonicus	SJAG_04229	82.843	204
6899	Schizosaccharomyces_pombe	SPBC1703.06	Schizosaccharomyces_japonicus	SJAG_01617	47.598	666
6906	Schizosaccharomyces_pombe	SPAC3H1.14	Schizosaccharomyces_japonicus	SJAG_03385	49.746	197
6910	Schizosaccharomyces_pombe	SPAC13A11.03	Schizosaccharomyces_japonicus	SJAG_03751	56.459	209
6915	Schizosaccharomyces_pombe	SPACUNK4.15	Schizosaccharomyces_japonicus	SJAG_01428	39.806	206
6919	Schizosaccharomyces_pombe	SPAC17A2.06c	Schizosaccharomyces_japonicus	SJAG_00204	28.367	490
6927	Schizosaccharomyces_pombe	SPCC645.08c	Schizosaccharomyces_japonicus	SJAG_03706	54.721	879
6932	Schizosaccharomyces_pombe	SPCC4B3.14	Schizosaccharomyces_japonicus	SJAG_01144	35.747	221
6936	Schizosaccharomyces_pombe	SPBC1703.08c	Schizosaccharomyces_japonicus	SJAG_01616	46.774	186
6941	Schizosaccharomyces_pombe	SPAC14C4.03	Schizosaccharomyces_japonicus	SJAG_03438	61.136	440
6949	Schizosaccharomyces_pombe	SPBC1734.08	Schizosaccharomyces_japonicus	SJAG_00821	45.729	398
6954	Schizosaccharomyces_pombe	SPBC19C7.05	Schizosaccharomyces_japonicus	SJAG_01258	45.946	111
6956	Schizosaccharomyces_pombe	SPAC31G5.15	Schizosaccharomyces_japonicus	SJAG_02902	56.734	698
6963	Schizosaccharomyces_pombe	SPCC4G3.06c	Schizosaccharomyces_japonicus	SJAG_01045	68.908	119
6969	Schizosaccharomyces_pombe	SPBC119.08	Schizosaccharomyces_japonicus	SJAG_04551	71.292	418
6973	Schizosaccharomyces_pombe	SPBC36B7.03	Schizosaccharomyces_japonicus	SJAG_00175	47.876	612
6977	Schizosaccharomyces_pombe	SPBC336.03	Schizosaccharomyces_japonicus	SJAG_02819	30.5	800
6982	Schizosaccharomyces_pombe	SPBC2D10.08c	Schizosaccharomyces_japonicus	SJAG_03649	50.685	219
6987	Schizosaccharomyces_pombe	SPBC4.02c	Schizosaccharomyces_japonicus	SJAG_02350	42.89	429
6998	Schizosaccharomyces_pombe	SPAC227.02c	Schizosaccharomyces_japonicus	SJAG_04330	49.282	209
7002	Schizosaccharomyces_pombe	SPBC660.16	Schizosaccharomyces_japonicus	SJAG_03852	81.301	492
7008	Schizosaccharomyces_pombe	SPAC1D4.05c	Schizosaccharomyces_japonicus	SJAG_01001	41.538	390
7012	Schizosaccharomyces_pombe	SPCC4G3.09c	Schizosaccharomyces_japonicus	SJAG_01048	52.224	607
7016	Schizosaccharomyces_pombe	SPAC4H3.14c	Schizosaccharomyces_japonicus	SJAG_02864	34.071	226
7024	Schizosaccharomyces_pombe	SPBC32C12.02	Schizosaccharomyces_japonicus	SJAG_04009	62.376	101
7030	Schizosaccharomyces_pombe	SPBC29A3.14c	Schizosaccharomyces_japonicus	SJAG_05979	32.371	831
7039	Schizosaccharomyces_pombe	SPBP35G2.10	Schizosaccharomyces_japonicus	SJAG_03982	45.226	1194
7043	Schizosaccharomyces_pombe	SPCC285.15c	Schizosaccharomyces_japonicus	SJAG_04746	100	68
7055	Schizosaccharomyces_pombe	SPCC338.10c	Schizosaccharomyces_japonicus	SJAG_01077	59.064	171
7059	Schizosaccharomyces_pombe	SPAC3A12.13c	Schizosaccharomyces_japonicus	SJAG_04900	51.481	270
7064	Schizosaccharomyces_pombe	SPBC1539.05	Schizosaccharomyces_japonicus	SJAG_01459	37.115	617
7070	Schizosaccharomyces_pombe	SPCC306.02c	Schizosaccharomyces_japonicus	SJAG_00767	49.102	167
7080	Schizosaccharomyces_pombe	SPCC1840.02c	Schizosaccharomyces_japonicus	SJAG_05285	73.01	1960
7111	Schizosaccharomyces_pombe	SPAC22E12.01	Schizosaccharomyces_japonicus	SJAG_04406	64.773	176
7120	Schizosaccharomyces_pombe	SPAC3G6.01	Schizosaccharomyces_japonicus	SJAG_04038	58.789	1189
7132	Schizosaccharomyces_pombe	SPBC21C3.07c	Schizosaccharomyces_japonicus	SJAG_00499	69.799	298
7136	Schizosaccharomyces_pombe	SPBC3B8.08	Schizosaccharomyces_japonicus	SJAG_01908	38.562	153
7148	Schizosaccharomyces_pombe	SPCC4G3.14	Schizosaccharomyces_japonicus	SJAG_01052	50	512
7153	Schizosaccharomyces_pombe	SPAC20G4.03c	Schizosaccharomyces_japonicus	SJAG_01942	38.018	676
7159	Schizosaccharomyces_pombe	SPCC16A11.02	Schizosaccharomyces_japonicus	SJAG_04224	60.486	782
7168	Schizosaccharomyces_pombe	SPBP8B7.23	Schizosaccharomyces_japonicus	SJAG_02415	43.768	706
7175	Schizosaccharomyces_pombe	SPAC3G9.11c	Schizosaccharomyces_japonicus	SJAG_04842	73.86	570
7176	Schizosaccharomyces_pombe	SPAC1002.09c	Schizosaccharomyces_japonicus	SJAG_03290	72.407	511
7180	Schizosaccharomyces_pombe	SPBC25B2.02c	Schizosaccharomyces_japonicus	SJAG_02602	45.383	1278
7188	Schizosaccharomyces_pombe	SPAC1805.10	Schizosaccharomyces_japonicus	SJAG_01367	23.63	584
7194	Schizosaccharomyces_pombe	SPAC1071.09c	Schizosaccharomyces_japonicus	SJAG_01670	53.817	262
7199	Schizosaccharomyces_pombe	SPAC10F6.17c	Schizosaccharomyces_japonicus	SJAG_03310	60.192	417
7206	Schizosaccharomyces_pombe	SPBC19C2.04c	Schizosaccharomyces_japonicus	SJAG_01312	37.764	331
7213	Schizosaccharomyces_pombe	SPCC1494.05c	Schizosaccharomyces_japonicus	SJAG_04651	51.856	997
7217	Schizosaccharomyces_pombe	SPBC30D10.09c	Schizosaccharomyces_japonicus	SJAG_05289	39.881	168
7221	Schizosaccharomyces_pombe	SPCC1919.05	Schizosaccharomyces_japonicus	SJAG_03805	41.866	1383
7227	Schizosaccharomyces_pombe	SPBC2F12.13	Schizosaccharomyces_japonicus	SJAG_01297	61.241	725
7231	Schizosaccharomyces_pombe	SPBC1A4.02c	Schizosaccharomyces_japonicus	SJAG_03562	85.326	368
7239	Schizosaccharomyces_pombe	SPBP22H7.06	Schizosaccharomyces_japonicus	SJAG_04693	48.347	242
7243	Schizosaccharomyces_pombe	SPAC1952.07	Schizosaccharomyces_japonicus	SJAG_02771	49.541	327
7248	Schizosaccharomyces_pombe	SPAC144.04c	Schizosaccharomyces_japonicus	SJAG_00043	69.838	431
7252	Schizosaccharomyces_pombe	SPBC337.13c	Schizosaccharomyces_japonicus	SJAG_00457	86.333	300
7260	Schizosaccharomyces_pombe	SPCC1620.09c	Schizosaccharomyces_japonicus	SJAG_00095	57.274	543
7265	Schizosaccharomyces_pombe	SPBC16G5.08	Schizosaccharomyces_japonicus	SJAG_03167	56.818	352
7269	Schizosaccharomyces_pombe	SPCP1E11.04c	Schizosaccharomyces_japonicus	SJAG_04050	44.671	441
7277	Schizosaccharomyces_pombe	SPAC17A2.07c	Schizosaccharomyces_japonicus	SJAG_00205	42.478	113
7281	Schizosaccharomyces_pombe	SPAC21E11.03c	Schizosaccharomyces_japonicus	SJAG_02311	82.692	104
7286	Schizosaccharomyces_pombe	SPBC1706.01	Schizosaccharomyces_japonicus	SJAG_00030	57.471	174
7291	Schizosaccharomyces_pombe	SPBC13E7.03c	Schizosaccharomyces_japonicus	SJAG_03113	56.075	107
7297	Schizosaccharomyces_pombe	SPBC6B1.08c	Schizosaccharomyces_japonicus	SJAG_00642	76.893	515
7302	Schizosaccharomyces_pombe	SPBC36B7.04	Schizosaccharomyces_japonicus	SJAG_00174	65.743	397
7309	Schizosaccharomyces_pombe	SPBC2D10.07c	Schizosaccharomyces_japonicus	SJAG_03648	63.333	150
7314	Schizosaccharomyces_pombe	SPBC83.10	Schizosaccharomyces_japonicus	SJAG_00277	41.899	179
7318	Schizosaccharomyces_pombe	SPAC20G4.07c	Schizosaccharomyces_japonicus	SJAG_03024	73.026	456
7323	Schizosaccharomyces_pombe	SPAPB1E7.09	Schizosaccharomyces_japonicus	SJAG_04053	58.696	736
7327	Schizosaccharomyces_pombe	SPBC8D2.10c	Schizosaccharomyces_japonicus	SJAG_03548	61.417	508
7333	Schizosaccharomyces_pombe	SPAC1687.20c	Schizosaccharomyces_japonicus	SJAG_00684	39.812	319
7348	Schizosaccharomyces_pombe	SPBC20F10.04c	Schizosaccharomyces_japonicus	SJAG_01332	48.333	300
7353	Schizosaccharomyces_pombe	SPCC4B3.10c	Schizosaccharomyces_japonicus	SJAG_01148	47.214	646
7357	Schizosaccharomyces_pombe	SPAC13C5.04	Schizosaccharomyces_japonicus	SJAG_00811	39.442	251
7361	Schizosaccharomyces_pombe	SPBP35G2.08c	Schizosaccharomyces_japonicus	SJAG_03984	57.273	220
7366	Schizosaccharomyces_pombe	SPBC9B6.10	Schizosaccharomyces_japonicus	SJAG_04518	56.531	467
7370	Schizosaccharomyces_pombe	SPAC16C9.06c	Schizosaccharomyces_japonicus	SJAG_03886	73.111	900
7375	Schizosaccharomyces_pombe	SPAC1296.04	Schizosaccharomyces_japonicus	SJAG_00974	50.996	251
7380	Schizosaccharomyces_pombe	SPAC926.03	Schizosaccharomyces_japonicus	SJAG_01665	63.158	152
7384	Schizosaccharomyces_pombe	SPBC215.03c	Schizosaccharomyces_japonicus	SJAG_04011	45.103	388
7389	Schizosaccharomyces_pombe	SPAC1782.09c	Schizosaccharomyces_japonicus	SJAG_00082	64.643	560
7393	Schizosaccharomyces_pombe	SPAC167.01	Schizosaccharomyces_japonicus	SJAG_04435	37.313	1005
7404	Schizosaccharomyces_pombe	SPBC83.11	Schizosaccharomyces_japonicus	SJAG_00276	50.877	456
7409	Schizosaccharomyces_pombe	SPAC2G11.13	Schizosaccharomyces_japonicus	SJAG_03899	38.196	521
7414	Schizosaccharomyces_pombe	SPBC29A10.08	Schizosaccharomyces_japonicus	SJAG_01835	68.341	458
7421	Schizosaccharomyces_pombe	SPAC869.07c	Schizosaccharomyces_japonicus	SJAG_02949	62.287	411
7429	Schizosaccharomyces_pombe	SPAC1687.14c	Schizosaccharomyces_japonicus	SJAG_00719	73.134	67
7434	Schizosaccharomyces_pombe	SPAC343.16	Schizosaccharomyces_japonicus	SJAG_01574	72.537	670
7442	Schizosaccharomyces_pombe	SPBC1685.10	Schizosaccharomyces_japonicus	SJAG_02340	95.181	83
7446	Schizosaccharomyces_pombe	SPCC24B10.13	Schizosaccharomyces_japonicus	SJAG_04200	40.541	148
7450	Schizosaccharomyces_pombe	SPCP31B10.05	Schizosaccharomyces_japonicus	SJAG_04418	50.376	532
7455	Schizosaccharomyces_pombe	SPAC12G12.16c	Schizosaccharomyces_japonicus	SJAG_01173	42.797	236
7463	Schizosaccharomyces_pombe	SPBC20F10.10	Schizosaccharomyces_japonicus	SJAG_05978	50.526	190
7468	Schizosaccharomyces_pombe	SPCC4F11.03c	Schizosaccharomyces_japonicus	SJAG_03186	50	62
7480	Schizosaccharomyces_pombe	SPCC14G10.01	Schizosaccharomyces_japonicus	SJAG_04288	53.333	225
7485	Schizosaccharomyces_pombe	SPBC336.11	Schizosaccharomyces_japonicus	SJAG_02811	46.232	491
7491	Schizosaccharomyces_pombe	SPCC1020.13c	Schizosaccharomyces_japonicus	SJAG_04292	53.323	662
7496	Schizosaccharomyces_pombe	SPCC1840.03	Schizosaccharomyces_japonicus	SJAG_02998	66.667	1095
7501	Schizosaccharomyces_pombe	SPAC22F3.09c	Schizosaccharomyces_japonicus	SJAG_00987	51.988	679
7505	Schizosaccharomyces_pombe	SPBP8B7.31	Schizosaccharomyces_japonicus	SJAG_02405	56.024	166
7512	Schizosaccharomyces_pombe	SPCC24B10.16c	Schizosaccharomyces_japonicus	SJAG_04197	42.056	107
7516	Schizosaccharomyces_pombe	SPCC18B5.10c	Schizosaccharomyces_japonicus	SJAG_05328	58.362	293
7520	Schizosaccharomyces_pombe	SPCC1739.12	Schizosaccharomyces_japonicus	SJAG_01187	93.115	305
7525	Schizosaccharomyces_pombe	SPAC29E6.10c	Schizosaccharomyces_japonicus	SJAG_00423	37.26	1197
7529	Schizosaccharomyces_pombe	SPBC21.07c	Schizosaccharomyces_japonicus	SJAG_04469	33.075	387
7530	Schizosaccharomyces_pombe	SPCC1020.08	Schizosaccharomyces_japonicus	SJAG_04265	62.647	680
7536	Schizosaccharomyces_pombe	SPAC17G6.09	Schizosaccharomyces_japonicus	SJAG_02588	56.977	258
7543	Schizosaccharomyces_pombe	SPCC584.05	Schizosaccharomyces_japonicus	SJAG_01697	54.207	618
7551	Schizosaccharomyces_pombe	SPAC24C9.08	Schizosaccharomyces_japonicus	SJAG_03586	50.69	507
7557	Schizosaccharomyces_pombe	SPCC70.08c	Schizosaccharomyces_japonicus	SJAG_04658	53.876	258
7561	Schizosaccharomyces_pombe	SPAC1A6.02	Schizosaccharomyces_japonicus	SJAG_02094	55.116	303
7565	Schizosaccharomyces_pombe	SPBC725.14	Schizosaccharomyces_japonicus	SJAG_00695	46.493	499
7570	Schizosaccharomyces_pombe	SPAC16C9.05	Schizosaccharomyces_japonicus	SJAG_03884	39.103	312
7574	Schizosaccharomyces_pombe	SPCC61.03	Schizosaccharomyces_japonicus	SJAG_03669	70.297	303
7582	Schizosaccharomyces_pombe	SPBP4H10.21c	Schizosaccharomyces_japonicus	SJAG_01624	61.215	214
7586	Schizosaccharomyces_pombe	SPAC12B10.16c	Schizosaccharomyces_japonicus	SJAG_01883	68.442	507
7592	Schizosaccharomyces_pombe	SPBP23A10.07	Schizosaccharomyces_japonicus	SJAG_03578	83.731	1174
7596	Schizosaccharomyces_pombe	SPBC2F12.04	Schizosaccharomyces_japonicus	SJAG_01721	80.108	186
7602	Schizosaccharomyces_pombe	SPBC19F8.07	Schizosaccharomyces_japonicus	SJAG_00150	80.745	322
7606	Schizosaccharomyces_pombe	SPCC1393.10	Schizosaccharomyces_japonicus	SJAG_04246	44.865	185
7610	Schizosaccharomyces_pombe	SPBC36B7.09	Schizosaccharomyces_japonicus	SJAG_00169	58.191	1581
7615	Schizosaccharomyces_pombe	SPAC926.09c	Schizosaccharomyces_japonicus	SJAG_04107	70.662	2069
7619	Schizosaccharomyces_pombe	SPBC337.07c	Schizosaccharomyces_japonicus	SJAG_00451	43.421	456
7628	Schizosaccharomyces_pombe	SPAC29B12.11c	Schizosaccharomyces_japonicus	SJAG_00164	62.069	174
7632	Schizosaccharomyces_pombe	SPCC1902.01	Schizosaccharomyces_japonicus	SJAG_02730	34.624	930
7641	Schizosaccharomyces_pombe	SPCC330.14c	Schizosaccharomyces_japonicus	SJAG_02243	83.221	149
7646	Schizosaccharomyces_pombe	SPBC21H7.02	Schizosaccharomyces_japonicus	SJAG_00584	54.902	204
7652	Schizosaccharomyces_pombe	SPAC23C4.03	Schizosaccharomyces_japonicus	SJAG_00678	33.396	530
7656	Schizosaccharomyces_pombe	SPBC725.03	Schizosaccharomyces_japonicus	SJAG_00707	47.679	237
7661	Schizosaccharomyces_pombe	SPAC144.08	Schizosaccharomyces_japonicus	SJAG_00066	48.315	178
7668	Schizosaccharomyces_pombe	SPBC211.05	Schizosaccharomyces_japonicus	SJAG_05208	72.619	84
7673	Schizosaccharomyces_pombe	SPBC17G9.10	Schizosaccharomyces_japonicus	SJAG_00465	93.103	174
7678	Schizosaccharomyces_pombe	SPAC688.14	Schizosaccharomyces_japonicus	SJAG_03869	44.754	467
7690	Schizosaccharomyces_pombe	SPAC3F10.08c	Schizosaccharomyces_japonicus	SJAG_01347	45.594	261
7698	Schizosaccharomyces_pombe	SPBP19A11.03c	Schizosaccharomyces_japonicus	SJAG_03638	72.83	887
7703	Schizosaccharomyces_pombe	SPAC6B12.10c	Schizosaccharomyces_japonicus	SJAG_04994	60.532	451
7707	Schizosaccharomyces_pombe	SPBC16A3.10	Schizosaccharomyces_japonicus	SJAG_04792	57.66	470
7712	Schizosaccharomyces_pombe	SPCC4E9.01c	Schizosaccharomyces_japonicus	SJAG_03698	28.5	400
7723	Schizosaccharomyces_pombe	SPAP14E8.05c	Schizosaccharomyces_japonicus	SJAG_04515	42.424	99
7727	Schizosaccharomyces_pombe	SPCC970.04c	Schizosaccharomyces_japonicus	SJAG_00236	70.732	246
7733	Schizosaccharomyces_pombe	SPBC36B7.05c	Schizosaccharomyces_japonicus	SJAG_00173	44.788	259
7737	Schizosaccharomyces_pombe	SPAC1F3.10c	Schizosaccharomyces_japonicus	SJAG_01004	50.277	722
7742	Schizosaccharomyces_pombe	SPAC3G9.02	Schizosaccharomyces_japonicus	SJAG_03198	48.319	238
7750	Schizosaccharomyces_pombe	SPAC8C9.11	Schizosaccharomyces_japonicus	SJAG_02474	65.06	83
7757	Schizosaccharomyces_pombe	SPBC337.08c	Schizosaccharomyces_japonicus	SJAG_00452	99.476	382
7763	Schizosaccharomyces_pombe	SPAC1783.05	Schizosaccharomyces_japonicus	SJAG_04038	72.099	1215
7774	Schizosaccharomyces_pombe	SPAC17A2.14	Schizosaccharomyces_japonicus	SJAG_02578	66	550
7780	Schizosaccharomyces_pombe	SPCC1827.01c	Schizosaccharomyces_japonicus	SJAG_00945	58.41	654
7786	Schizosaccharomyces_pombe	SPAC1F5.02	Schizosaccharomyces_japonicus	SJAG_00288	50.633	474
7792	Schizosaccharomyces_pombe	SPAC821.13c	Schizosaccharomyces_japonicus	SJAG_00669	59.041	1460
7797	Schizosaccharomyces_pombe	SPCC188.11	Schizosaccharomyces_japonicus	SJAG_03687	64.376	553
7804	Schizosaccharomyces_pombe	SPAP8A3.05	Schizosaccharomyces_japonicus	SJAG_00226	33.333	459
7809	Schizosaccharomyces_pombe	SPBC29A10.15	Schizosaccharomyces_japonicus	SJAG_03927	58.971	719
7813	Schizosaccharomyces_pombe	SPBC216.05	Schizosaccharomyces_japonicus	SJAG_00364	50.349	2437
7821	Schizosaccharomyces_pombe	SPBC13E7.10c	Schizosaccharomyces_japonicus	SJAG_03120	63.529	510
7825	Schizosaccharomyces_pombe	SPAC17G8.12	Schizosaccharomyces_japonicus	SJAG_02166	50.314	159
7830	Schizosaccharomyces_pombe	SPBC14F5.03c	Schizosaccharomyces_japonicus	SJAG_03662	73.872	1064
7835	Schizosaccharomyces_pombe	SPAC56E4.04c	Schizosaccharomyces_japonicus	SJAG_03313	76.997	2278
7839	Schizosaccharomyces_pombe	SPBC337.16	Schizosaccharomyces_japonicus	SJAG_00812	69.11	191
7847	Schizosaccharomyces_pombe	SPAC9E9.14	Schizosaccharomyces_japonicus	SJAG_03783	53.112	241
7852	Schizosaccharomyces_pombe	SPCPB1C11.02	Schizosaccharomyces_japonicus	SJAG_04296	51.389	504
7857	Schizosaccharomyces_pombe	SPCC162.02c	Schizosaccharomyces_japonicus	SJAG_02146	42.316	924
7864	Schizosaccharomyces_pombe	SPBC2G5.03	Schizosaccharomyces_japonicus	SJAG_03932	80.606	330
7872	Schizosaccharomyces_pombe	SPBC106.06	Schizosaccharomyces_japonicus	SJAG_04121	87.666	527
7876	Schizosaccharomyces_pombe	SPBC776.03	Schizosaccharomyces_japonicus	SJAG_03152	73.067	375
7892	Schizosaccharomyces_pombe	SPBC29A10.17	Schizosaccharomyces_japonicus	SJAG_03928	36.364	143
7899	Schizosaccharomyces_pombe	SPBC1289.08	Schizosaccharomyces_japonicus	SJAG_01443	40.476	462
7913	Schizosaccharomyces_pombe	SPAC4C5.02c	Schizosaccharomyces_japonicus	SJAG_05030	91.542	201
7923	Schizosaccharomyces_pombe	SPCC550.14	Schizosaccharomyces_japonicus	SJAG_03696	48.666	1237
7933	Schizosaccharomyces_pombe	SPAPYUG7.02c	Schizosaccharomyces_japonicus	SJAG_00117	43.491	676
7937	Schizosaccharomyces_pombe	SPAC22E12.05c	Schizosaccharomyces_japonicus	SJAG_04402	73.77	183
7942	Schizosaccharomyces_pombe	SPAC8C9.09c	Schizosaccharomyces_japonicus	SJAG_05269	37.413	286
7949	Schizosaccharomyces_pombe	SPAC22F8.09	Schizosaccharomyces_japonicus	SJAG_00323	48.853	436
7954	Schizosaccharomyces_pombe	SPAC19B12.06c	Schizosaccharomyces_japonicus	SJAG_01285	53.112	241
7958	Schizosaccharomyces_pombe	SPAC24C9.04	Schizosaccharomyces_japonicus	SJAG_03590	42.857	77
7963	Schizosaccharomyces_pombe	SPCC1840.07c	Schizosaccharomyces_japonicus	SJAG_00132	58.394	274
7967	Schizosaccharomyces_pombe	SPAC630.05	Schizosaccharomyces_japonicus	SJAG_03021	51.123	757
7972	Schizosaccharomyces_pombe	SPAC4A8.03c	Schizosaccharomyces_japonicus	SJAG_02433	59.091	352
7978	Schizosaccharomyces_pombe	SPBC32H8.07	Schizosaccharomyces_japonicus	SJAG_03081	40.789	304
7984	Schizosaccharomyces_pombe	SPAC110.02	Schizosaccharomyces_japonicus	SJAG_04508	43.96	1192
7989	Schizosaccharomyces_pombe	SPAPB1E7.03	Schizosaccharomyces_japonicus	SJAG_00619	53.041	592
7993	Schizosaccharomyces_pombe	SPBC29B5.04c	Schizosaccharomyces_japonicus	SJAG_00920	36.334	622
8000	Schizosaccharomyces_pombe	SPAC824.05	Schizosaccharomyces_japonicus	SJAG_01598	51.387	829
8005	Schizosaccharomyces_pombe	SPAC2E1P5.03	Schizosaccharomyces_japonicus	SJAG_03030	50.357	280
8011	Schizosaccharomyces_pombe	SPAC1B3.07c	Schizosaccharomyces_japonicus	SJAG_04349	42.915	247
8021	Schizosaccharomyces_pombe	SPAC1952.02	Schizosaccharomyces_japonicus	SJAG_02775	66.055	109
8025	Schizosaccharomyces_pombe	SPAC3G9.09c	Schizosaccharomyces_japonicus	SJAG_03629	90.554	307
8030	Schizosaccharomyces_pombe	SPAC8C9.07	Schizosaccharomyces_japonicus	SJAG_01250	45.528	123
8034	Schizosaccharomyces_pombe	SPCC613.03	Schizosaccharomyces_japonicus	SJAG_00751	68.047	169
8048	Schizosaccharomyces_pombe	SPAC22E12.07	Schizosaccharomyces_japonicus	SJAG_04400	67.647	340
8053	Schizosaccharomyces_pombe	SPCC4B3.09c	Schizosaccharomyces_japonicus	SJAG_05218	56.571	175
8057	Schizosaccharomyces_pombe	SPBC1347.12	Schizosaccharomyces_japonicus	SJAG_00397	51.491	369
8062	Schizosaccharomyces_pombe	SPBC21C3.05	Schizosaccharomyces_japonicus	SJAG_00498	73.272	217
8067	Schizosaccharomyces_pombe	SPBC30B4.06c	Schizosaccharomyces_japonicus	SJAG_04367	57.143	651
8072	Schizosaccharomyces_pombe	SPCC757.13	Schizosaccharomyces_japonicus	SJAG_02139	49.153	531
8077	Schizosaccharomyces_pombe	SPAC4D7.13	Schizosaccharomyces_japonicus	SJAG_01654	46.556	726
8088	Schizosaccharomyces_pombe	SPBC1289.05c	Schizosaccharomyces_japonicus	SJAG_01447	57.407	108
8092	Schizosaccharomyces_pombe	SPBC4C3.06	Schizosaccharomyces_japonicus	SJAG_03146	33.971	836
8096	Schizosaccharomyces_pombe	SPAC4G8.08	Schizosaccharomyces_japonicus	SJAG_04737	66.418	268
8103	Schizosaccharomyces_pombe	SPAC23G3.05c	Schizosaccharomyces_japonicus	SJAG_00745	33.041	342
8108	Schizosaccharomyces_pombe	SPCC1393.11	Schizosaccharomyces_japonicus	SJAG_04244	44.697	132
8113	Schizosaccharomyces_pombe	SPBC1198.06c	Schizosaccharomyces_japonicus	SJAG_04850	54.054	444
8126	Schizosaccharomyces_pombe	SPAC24C9.09	Schizosaccharomyces_japonicus	SJAG_03585	53.696	460
8132	Schizosaccharomyces_pombe	SPAC56F8.06c	Schizosaccharomyces_japonicus	SJAG_03764	50.42	119
8135	Schizosaccharomyces_pombe	SPAC3F10.17	Schizosaccharomyces_japonicus	SJAG_01338	58.853	401
8139	Schizosaccharomyces_pombe	SPAC521.02	Schizosaccharomyces_japonicus	SJAG_00406	55.678	273
8144	Schizosaccharomyces_pombe	SPBC1604.15	Schizosaccharomyces_japonicus	SJAG_00846	44.195	534
8148	Schizosaccharomyces_pombe	SPBP22H7.07	Schizosaccharomyces_japonicus	SJAG_04694	74.348	460
8156	Schizosaccharomyces_pombe	SPAC13G7.06	Schizosaccharomyces_japonicus	SJAG_04060	68.526	251
8160	Schizosaccharomyces_pombe	SPAPJ691.02	Schizosaccharomyces_japonicus	SJAG_02003	46.296	108
8164	Schizosaccharomyces_pombe	SPAC139.02c	Schizosaccharomyces_japonicus	SJAG_00671	75.235	319
8170	Schizosaccharomyces_pombe	SPAC11G7.05c	Schizosaccharomyces_japonicus	SJAG_03972	36.257	342
8174	Schizosaccharomyces_pombe	SPBC14F5.04c	Schizosaccharomyces_japonicus	SJAG_03660	85.266	414
8186	Schizosaccharomyces_pombe	SPCC1183.07	Schizosaccharomyces_japonicus	SJAG_02530	56.33	1722
8191	Schizosaccharomyces_pombe	SPBC365.01	Schizosaccharomyces_japonicus	SJAG_03172	62.05	361
8196	Schizosaccharomyces_pombe	SPAC31A2.15c	Schizosaccharomyces_japonicus	SJAG_00806	37.243	341
8200	Schizosaccharomyces_pombe	SPCC965.03	Schizosaccharomyces_japonicus	SJAG_01817	87.907	215
8207	Schizosaccharomyces_pombe	SPAPB2B4.01c	Schizosaccharomyces_japonicus	SJAG_01416	49.004	251
8214	Schizosaccharomyces_pombe	SPBC30B4.02c	Schizosaccharomyces_japonicus	SJAG_02256	38.701	385
8219	Schizosaccharomyces_pombe	SPBC646.04	Schizosaccharomyces_japonicus	SJAG_02720	77.504	569
8223	Schizosaccharomyces_pombe	SPAC26H5.06	Schizosaccharomyces_japonicus	SJAG_02194	33.883	546
8230	Schizosaccharomyces_pombe	SPBC1D7.01	Schizosaccharomyces_japonicus	SJAG_03463	40	110
8235	Schizosaccharomyces_pombe	SPBC16G5.05c	Schizosaccharomyces_japonicus	SJAG_03170	74.016	127
8248	Schizosaccharomyces_pombe	SPBC530.07c	Schizosaccharomyces_japonicus	SJAG_01742	37.395	238
8252	Schizosaccharomyces_pombe	SPAC25H1.09	Schizosaccharomyces_japonicus	SJAG_02435	70.117	512
8259	Schizosaccharomyces_pombe	SPBC18H10.14	Schizosaccharomyces_japonicus	SJAG_03422	93.571	140
8266	Schizosaccharomyces_pombe	SPCP1E11.08	Schizosaccharomyces_japonicus	SJAG_01811	90.385	260
8271	Schizosaccharomyces_pombe	SPAC56E4.05	Schizosaccharomyces_japonicus	SJAG_03315	46.073	191
8275	Schizosaccharomyces_pombe	SPBC365.20c	Schizosaccharomyces_japonicus	SJAG_04467	41.346	208
8279	Schizosaccharomyces_pombe	SPAC139.01c	Schizosaccharomyces_japonicus	SJAG_00670	42.944	822
8284	Schizosaccharomyces_pombe	SPAC11H11.06	Schizosaccharomyces_japonicus	SJAG_01964	89.147	387
8290	Schizosaccharomyces_pombe	SPBC16H5.04	Schizosaccharomyces_japonicus	SJAG_00603	57.949	195
8297	Schizosaccharomyces_pombe	SPAC9G1.03c	Schizosaccharomyces_japonicus	SJAG_03383	92.661	109
8304	Schizosaccharomyces_pombe	SPBC30B4.03c	Schizosaccharomyces_japonicus	SJAG_02255	48.327	269
8310	Schizosaccharomyces_pombe	SPBC27B12.13	Schizosaccharomyces_japonicus	SJAG_03515	76.276	333
8314	Schizosaccharomyces_pombe	SPAC21E11.05c	Schizosaccharomyces_japonicus	SJAG_02308	59.619	525
8319	Schizosaccharomyces_pombe	SPBC336.01	Schizosaccharomyces_japonicus	SJAG_02822	59.499	879
8326	Schizosaccharomyces_pombe	SPAC644.16	Schizosaccharomyces_japonicus	SJAG_01412	41.86	430
8331	Schizosaccharomyces_pombe	SPBC4B4.05	Schizosaccharomyces_japonicus	SJAG_01870	83.117	77
8338	Schizosaccharomyces_pombe	SPBC15C4.04c	Schizosaccharomyces_japonicus	SJAG_02062	75.61	533
8343	Schizosaccharomyces_pombe	SPAC13F5.02c	Schizosaccharomyces_japonicus	SJAG_01808	71.717	396
8355	Schizosaccharomyces_pombe	SPCC576.08c	Schizosaccharomyces_japonicus	SJAG_04475	90.789	228
8359	Schizosaccharomyces_pombe	SPAC4G9.12	Schizosaccharomyces_japonicus	SJAG_00633	51.977	177
8363	Schizosaccharomyces_pombe	SPCC1235.14	Schizosaccharomyces_japonicus	SJAG_03820	75.382	524
8374	Schizosaccharomyces_pombe	SPAC3H1.01c	Schizosaccharomyces_japonicus	SJAG_05301	29.104	670
8380	Schizosaccharomyces_pombe	SPCC61.04c	Schizosaccharomyces_japonicus	SJAG_03670	67.841	227
8384	Schizosaccharomyces_pombe	SPBC530.13	Schizosaccharomyces_japonicus	SJAG_02057	41.854	356
8389	Schizosaccharomyces_pombe	SPAP8A3.09c	Schizosaccharomyces_japonicus	SJAG_00229	77.986	586
8398	Schizosaccharomyces_pombe	SPAC110.01	Schizosaccharomyces_japonicus	SJAG_04507	44.599	574
8405	Schizosaccharomyces_pombe	SPBC19G7.06	Schizosaccharomyces_japonicus	SJAG_02218	48.936	141
8420	Schizosaccharomyces_pombe	SPAC1851.02	Schizosaccharomyces_japonicus	SJAG_01957	54.513	277
8425	Schizosaccharomyces_pombe	SPCC576.07	Schizosaccharomyces_japonicus	SJAG_04474	61.257	191
8429	Schizosaccharomyces_pombe	SPCC24B10.14c	Schizosaccharomyces_japonicus	SJAG_04199	38.806	201
8436	Schizosaccharomyces_pombe	SPBC543.10	Schizosaccharomyces_japonicus	SJAG_01178	48.503	167
8441	Schizosaccharomyces_pombe	SPAC3H5.05c	Schizosaccharomyces_japonicus	SJAG_03424	97.122	139
8451	Schizosaccharomyces_pombe	SPCC1620.13	Schizosaccharomyces_japonicus	SJAG_05314	52.564	234
8456	Schizosaccharomyces_pombe	SPBC36.10	Schizosaccharomyces_japonicus	SJAG_00576	56.548	168
8461	Schizosaccharomyces_pombe	SPAC3A11.03	Schizosaccharomyces_japonicus	SJAG_01536	49.296	284
8465	Schizosaccharomyces_pombe	SPBC577.12	Schizosaccharomyces_japonicus	SJAG_04544	51.151	608
8470	Schizosaccharomyces_pombe	SPAC19G12.08	Schizosaccharomyces_japonicus	SJAG_04913	65.461	304
8475	Schizosaccharomyces_pombe	SPCC1259.10	Schizosaccharomyces_japonicus	SJAG_00865	48.718	390
8480	Schizosaccharomyces_pombe	SPAC17C9.13c	Schizosaccharomyces_japonicus	SJAG_00054	66.667	219
8485	Schizosaccharomyces_pombe	SPCC1281.03c	Schizosaccharomyces_japonicus	SJAG_02914	45.55	191
8489	Schizosaccharomyces_pombe	SPBC776.09	Schizosaccharomyces_japonicus	SJAG_03157	83.027	489
8494	Schizosaccharomyces_pombe	SPBC1734.15	Schizosaccharomyces_japonicus	SJAG_00440	33.929	560
8498	Schizosaccharomyces_pombe	SPAC30D11.11	Schizosaccharomyces_japonicus	SJAG_02080	48.098	447
8503	Schizosaccharomyces_pombe	SPAC959.06c	Schizosaccharomyces_japonicus	SJAG_04664	35.429	175
8508	Schizosaccharomyces_pombe	SPBC216.03	Schizosaccharomyces_japonicus	SJAG_00366	52.459	244
8512	Schizosaccharomyces_pombe	SPAC2F3.02	Schizosaccharomyces_japonicus	SJAG_03955	64.045	178
8517	Schizosaccharomyces_pombe	SPCP31B10.06	Schizosaccharomyces_japonicus	SJAG_04417	49.958	1203
8521	Schizosaccharomyces_pombe	SPAC5H10.02c	Schizosaccharomyces_japonicus	SJAG_02988	56.596	235
8522	Schizosaccharomyces_pombe	SPBC405.03c	Schizosaccharomyces_japonicus	SJAG_03138	64.103	312
8526	Schizosaccharomyces_pombe	SPBC1734.04	Schizosaccharomyces_japonicus	SJAG_00816	62.243	437
8534	Schizosaccharomyces_pombe	SPBC887.10	Schizosaccharomyces_japonicus	SJAG_00318	78.947	171
8538	Schizosaccharomyces_pombe	SPCC1223.09	Schizosaccharomyces_japonicus	SJAG_04299	74.138	290
8543	Schizosaccharomyces_pombe	SPBC1711.05	Schizosaccharomyces_japonicus	SJAG_01125	38.889	18
8546	Schizosaccharomyces_pombe	SPBC543.09	Schizosaccharomyces_japonicus	SJAG_01179	76.641	655
8552	Schizosaccharomyces_pombe	SPAC29A4.04c	Schizosaccharomyces_japonicus	SJAG_04754	88.101	395
8565	Schizosaccharomyces_pombe	SPCC1223.07c	Schizosaccharomyces_japonicus	SJAG_01197	75.862	580
8570	Schizosaccharomyces_pombe	SPAC23C11.14	Schizosaccharomyces_japonicus	SJAG_01803	62.435	386
8574	Schizosaccharomyces_pombe	SPBC3B9.15c	Schizosaccharomyces_japonicus	SJAG_04018	37.027	1083
8579	Schizosaccharomyces_pombe	SPAC22G7.01c	Schizosaccharomyces_japonicus	SJAG_00969	65.385	598
8584	Schizosaccharomyces_pombe	SPAC222.16c	Schizosaccharomyces_japonicus	SJAG_04948	26.113	337
8588	Schizosaccharomyces_pombe	SPAC19E9.03	Schizosaccharomyces_japonicus	SJAG_03591	66.497	197
8600	Schizosaccharomyces_pombe	SPBC25H2.06c	Schizosaccharomyces_japonicus	SJAG_01642	67.458	295
8606	Schizosaccharomyces_pombe	SPBC17G9.05	Schizosaccharomyces_japonicus	SJAG_00470	65.099	404
8613	Schizosaccharomyces_pombe	SPCC757.09c	Schizosaccharomyces_japonicus	SJAG_04825	73.566	401
8617	Schizosaccharomyces_pombe	SPBC216.06c	Schizosaccharomyces_japonicus	SJAG_02724	47.49	956
8622	Schizosaccharomyces_pombe	SPBP8B7.30c	Schizosaccharomyces_japonicus	SJAG_02406	27.455	550
8633	Schizosaccharomyces_pombe	SPBC11B10.03	Schizosaccharomyces_japonicus	SJAG_03054	41.463	287
8638	Schizosaccharomyces_pombe	SPAC1805.18	Schizosaccharomyces_japonicus	SJAG_01369	32.258	93
8643	Schizosaccharomyces_pombe	SPAC3C7.01c	Schizosaccharomyces_japonicus	SJAG_02706	38.501	587
8647	Schizosaccharomyces_pombe	SPBC1677.02	Schizosaccharomyces_japonicus	SJAG_00831	58.889	90
8651	Schizosaccharomyces_pombe	SPAC1296.02	Schizosaccharomyces_japonicus	SJAG_00976	49.02	153
8656	Schizosaccharomyces_pombe	SPAC959.04c	Schizosaccharomyces_japonicus	SJAG_04906	31.908	304
8661	Schizosaccharomyces_pombe	SPAC26H5.04	Schizosaccharomyces_japonicus	SJAG_02197	28.283	792
8668	Schizosaccharomyces_pombe	SPAC12B10.04	Schizosaccharomyces_japonicus	SJAG_01897	54.591	403
8672	Schizosaccharomyces_pombe	SPBC215.01	Schizosaccharomyces_japonicus	SJAG_04013	56.323	854
8676	Schizosaccharomyces_pombe	SPAC22A12.04c	Schizosaccharomyces_japonicus	SJAG_01512	90.769	130
8683	Schizosaccharomyces_pombe	SPBC887.15c	Schizosaccharomyces_japonicus	SJAG_05311	66.892	296
8687	Schizosaccharomyces_pombe	SPCC1223.08c	Schizosaccharomyces_japonicus	SJAG_01198	63.341	461
8694	Schizosaccharomyces_pombe	SPBC2G2.13c	Schizosaccharomyces_japonicus	SJAG_03771	58.824	323
8698	Schizosaccharomyces_pombe	SPAC23H3.14	Schizosaccharomyces_japonicus	SJAG_02443	43.167	461
8705	Schizosaccharomyces_pombe	SPBC1718.01	Schizosaccharomyces_japonicus	SJAG_02651	50	554
8710	Schizosaccharomyces_pombe	SPCC1183.04c	Schizosaccharomyces_japonicus	SJAG_02526	41.47	381
8716	Schizosaccharomyces_pombe	SPAC1002.05c	Schizosaccharomyces_japonicus	SJAG_03286	40.841	666
8721	Schizosaccharomyces_pombe	SPCC736.11	Schizosaccharomyces_japonicus	SJAG_02621	62.589	842
8725	Schizosaccharomyces_pombe	SPAC27D7.03c	Schizosaccharomyces_japonicus	SJAG_00145	48.861	790
8730	Schizosaccharomyces_pombe	SPBC1539.07c	Schizosaccharomyces_japonicus	SJAG_01457	78.723	376
8734	Schizosaccharomyces_pombe	SPBC839.03c	Schizosaccharomyces_japonicus	SJAG_00033	56.067	239
8740	Schizosaccharomyces_pombe	SPAC926.05c	Schizosaccharomyces_japonicus	SJAG_00251	42.029	138
8745	Schizosaccharomyces_pombe	SPAC1F7.07c	Schizosaccharomyces_japonicus	SJAG_04675	65.482	394
8760	Schizosaccharomyces_pombe	SPBC1703.11	Schizosaccharomyces_japonicus	SJAG_02641	57.386	176
8764	Schizosaccharomyces_pombe	SPBC947.14c	Schizosaccharomyces_japonicus	SJAG_04560	44	100
8769	Schizosaccharomyces_pombe	SPCC24B10.17	Schizosaccharomyces_japonicus	SJAG_04196	62.366	186
8773	Schizosaccharomyces_pombe	SPBC216.07c	Schizosaccharomyces_japonicus	SJAG_03067	50.87	2355
8784	Schizosaccharomyces_pombe	SPCC736.15	Schizosaccharomyces_japonicus	SJAG_02626	72.36	322
8789	Schizosaccharomyces_pombe	SPAC19A8.10	Schizosaccharomyces_japonicus	SJAG_05012	41.445	263
8794	Schizosaccharomyces_pombe	SPBC19F5.03	Schizosaccharomyces_japonicus	SJAG_00880	65.94	596
8798	Schizosaccharomyces_pombe	SPBC8D2.15	Schizosaccharomyces_japonicus	SJAG_03553	75.439	342
8803	Schizosaccharomyces_pombe	SPBC83.02c	Schizosaccharomyces_japonicus	SJAG_02510	89.362	94
8805	Schizosaccharomyces_pombe	SPBP8B7.14c	Schizosaccharomyces_japonicus	SJAG_02667	52.211	588
8809	Schizosaccharomyces_pombe	SPBC16C6.08c	Schizosaccharomyces_japonicus	SJAG_01490	61.765	68
8813	Schizosaccharomyces_pombe	SPBC16A3.02c	Schizosaccharomyces_japonicus	SJAG_04376	48.204	334
8821	Schizosaccharomyces_pombe	SPCC1682.07	Schizosaccharomyces_japonicus	SJAG_00758	70.416	409
8825	Schizosaccharomyces_pombe	SPAC26F1.10c	Schizosaccharomyces_japonicus	SJAG_02013	39.677	557
8831	Schizosaccharomyces_pombe	SPAC3A11.02	Schizosaccharomyces_japonicus	SJAG_01535	67.407	135
8835	Schizosaccharomyces_pombe	SPBC21B10.05c	Schizosaccharomyces_japonicus	SJAG_01320	91.72	314
8843	Schizosaccharomyces_pombe	SPBC609.01	Schizosaccharomyces_japonicus	SJAG_03132	51.201	916
8847	Schizosaccharomyces_pombe	SPAC24B11.12c	Schizosaccharomyces_japonicus	SJAG_02897	68.244	1310
8859	Schizosaccharomyces_pombe	SPBC3B9.16c	Schizosaccharomyces_japonicus	SJAG_04017	31.228	1156
8863	Schizosaccharomyces_pombe	SPAC1F5.09c	Schizosaccharomyces_japonicus	SJAG_02878	51.736	605
8870	Schizosaccharomyces_pombe	SPCC1183.02	Schizosaccharomyces_japonicus	SJAG_03863	44.749	219
8874	Schizosaccharomyces_pombe	SPBC119.16c	Schizosaccharomyces_japonicus	SJAG_04532	22.566	452
8878	Schizosaccharomyces_pombe	SPBC1711.04	Schizosaccharomyces_japonicus	SJAG_01126	77.07	314
8883	Schizosaccharomyces_pombe	SPCC594.07c	Schizosaccharomyces_japonicus	SJAG_05226	33.597	253
8887	Schizosaccharomyces_pombe	SPAC26A3.01	Schizosaccharomyces_japonicus	SJAG_02260	39.808	520
8893	Schizosaccharomyces_pombe	SPBC409.10	Schizosaccharomyces_japonicus	SJAG_02364	72.054	297
8898	Schizosaccharomyces_pombe	SPAC1D4.13	Schizosaccharomyces_japonicus	SJAG_00993	63.529	340
8906	Schizosaccharomyces_pombe	SPAC10F6.13c	Schizosaccharomyces_japonicus	SJAG_03306	73.284	408
8910	Schizosaccharomyces_pombe	SPAC57A10.09c	Schizosaccharomyces_japonicus	SJAG_03603	75.949	79
8914	Schizosaccharomyces_pombe	SPBC211.04c	Schizosaccharomyces_japonicus	SJAG_00857	77.258	897
8919	Schizosaccharomyces_pombe	SPAC30D11.08c	Schizosaccharomyces_japonicus	SJAG_03945	43.1	529
8927	Schizosaccharomyces_pombe	SPAC17G6.14c	Schizosaccharomyces_japonicus	SJAG_04589	92.857	434
8931	Schizosaccharomyces_pombe	SPAC2F3.16	Schizosaccharomyces_japonicus	SJAG_03968	59.251	427
8940	Schizosaccharomyces_pombe	SPBC3H7.15	Schizosaccharomyces_japonicus	SJAG_04457	88.72	328
8946	Schizosaccharomyces_pombe	SPAC4F8.07c	Schizosaccharomyces_japonicus	SJAG_04495	64.238	453
8951	Schizosaccharomyces_pombe	SPBC3D6.04c	Schizosaccharomyces_japonicus	SJAG_04884	35.795	704
8963	Schizosaccharomyces_pombe	SPAC23H4.03c	Schizosaccharomyces_japonicus	SJAG_00357	59.406	202
8967	Schizosaccharomyces_pombe	SPBP4H10.09	Schizosaccharomyces_japonicus	SJAG_03911	78.873	71
8971	Schizosaccharomyces_pombe	SPAC8F11.09c	Schizosaccharomyces_japonicus	SJAG_01425	59.839	249
8978	Schizosaccharomyces_pombe	SPAP8A3.07c	Schizosaccharomyces_japonicus	SJAG_00224	76.257	358
8987	Schizosaccharomyces_pombe	SPBC365.14c	Schizosaccharomyces_japonicus	SJAG_01784	77.219	338
8992	Schizosaccharomyces_pombe	SPBC106.04	Schizosaccharomyces_japonicus	SJAG_04123	68.209	843
8997	Schizosaccharomyces_pombe	SPBC216.04c	Schizosaccharomyces_japonicus	SJAG_00365	68.148	135
9005	Schizosaccharomyces_pombe	SPBC776.15c	Schizosaccharomyces_japonicus	SJAG_03163	69.305	417
9009	Schizosaccharomyces_pombe	SPAC3C7.07c	Schizosaccharomyces_japonicus	SJAG_02705	44.66	412
9014	Schizosaccharomyces_pombe	SPAC22A12.06c	Schizosaccharomyces_japonicus	SJAG_03760	49.767	430
9018	Schizosaccharomyces_pombe	SPBC651.02	Schizosaccharomyces_japonicus	SJAG_04939	62.044	274
9023	Schizosaccharomyces_pombe	SPBC651.06	Schizosaccharomyces_japonicus	SJAG_04935	41.892	222
9029	Schizosaccharomyces_pombe	SPBC336.06c	Schizosaccharomyces_japonicus	SJAG_06022	47.973	148
9034	Schizosaccharomyces_pombe	SPAC20G8.09c	Schizosaccharomyces_japonicus	SJAG_01877	77.853	1034
9042	Schizosaccharomyces_pombe	SPAC4F10.14c	Schizosaccharomyces_japonicus	SJAG_01733	79.605	152
9050	Schizosaccharomyces_pombe	SPBC3H7.07c	Schizosaccharomyces_japonicus	SJAG_04449	60.204	294
9054	Schizosaccharomyces_pombe	SPAC1782.01	Schizosaccharomyces_japonicus	SJAG_00126	36.187	1694
9060	Schizosaccharomyces_pombe	SPBC12D12.05c	Schizosaccharomyces_japonicus	SJAG_00612	56.38	337
9067	Schizosaccharomyces_pombe	SPBC16D10.06	Schizosaccharomyces_japonicus	SJAG_04185	52.591	386
9072	Schizosaccharomyces_pombe	SPCC4B3.13	Schizosaccharomyces_japonicus	SJAG_01145	60.721	555
9077	Schizosaccharomyces_pombe	SPBC29A3.15c	Schizosaccharomyces_japonicus	SJAG_02643	44.633	354
9083	Schizosaccharomyces_pombe	SPBC18E5.06	Schizosaccharomyces_japonicus	SJAG_04174	93.103	87
9088	Schizosaccharomyces_pombe	SPCC1235.06	Schizosaccharomyces_japonicus	SJAG_01940	34.496	258
9091	Schizosaccharomyces_pombe	SPAC1B3.15c	Schizosaccharomyces_japonicus	SJAG_02780	67.755	490
9092	Schizosaccharomyces_pombe	SPAC27F1.08	Schizosaccharomyces_japonicus	SJAG_01007	64.559	522
9097	Schizosaccharomyces_pombe	SPBC12C2.03c	Schizosaccharomyces_japonicus	SJAG_04459	58.571	560
9102	Schizosaccharomyces_pombe	SPBC649.04	Schizosaccharomyces_japonicus	SJAG_02333	69.136	81
9103	Schizosaccharomyces_pombe	SPAC4A8.06c	Schizosaccharomyces_japonicus	SJAG_02430	45.855	567
9107	Schizosaccharomyces_pombe	SPCC645.09	Schizosaccharomyces_japonicus	SJAG_05244	45.205	73
9111	Schizosaccharomyces_pombe	SPAC9E9.06c	Schizosaccharomyces_japonicus	SJAG_00432	77.388	513
9117	Schizosaccharomyces_pombe	SPAC18G6.10	Schizosaccharomyces_japonicus	SJAG_01745	30.141	710
9122	Schizosaccharomyces_pombe	SPBC17G9.06c	Schizosaccharomyces_japonicus	SJAG_00469	56.269	327
9131	Schizosaccharomyces_pombe	SPBC17D1.06	Schizosaccharomyces_japonicus	SJAG_04081	75.169	443
9136	Schizosaccharomyces_pombe	SPAC6F12.15c	Schizosaccharomyces_japonicus	SJAG_03350	66.102	649
9140	Schizosaccharomyces_pombe	SPBC1685.09	Schizosaccharomyces_japonicus	SJAG_03254	94.643	56
9147	Schizosaccharomyces_pombe	SPBC31F10.03	Schizosaccharomyces_japonicus	SJAG_00903	64.481	183
9151	Schizosaccharomyces_pombe	SPCC126.01c	Schizosaccharomyces_japonicus	SJAG_00091	56.522	299
9159	Schizosaccharomyces_pombe	SPCC306.11	Schizosaccharomyces_japonicus	SJAG_01755	63.462	208
9165	Schizosaccharomyces_pombe	SPCC1393.04	Schizosaccharomyces_japonicus	SJAG_04255	34.409	186
9169	Schizosaccharomyces_pombe	SPAC19G12.02c	Schizosaccharomyces_japonicus	SJAG_02187	44.704	812
9174	Schizosaccharomyces_pombe	SPCC1739.11c	Schizosaccharomyces_japonicus	SJAG_01188	43.478	1081
9178	Schizosaccharomyces_pombe	SPAC19G12.01c	Schizosaccharomyces_japonicus	SJAG_02186	34.119	721
9193	Schizosaccharomyces_pombe	SPAC6G9.09c	Schizosaccharomyces_japonicus	SJAG_02243	83.108	148
9198	Schizosaccharomyces_pombe	SPBC106.16	Schizosaccharomyces_japonicus	SJAG_04306	72.973	259
9203	Schizosaccharomyces_pombe	SPBC1709.17	Schizosaccharomyces_japonicus	SJAG_03224	53.137	510
9207	Schizosaccharomyces_pombe	SPAC13C5.05c	Schizosaccharomyces_japonicus	SJAG_03723	50.854	527
9213	Schizosaccharomyces_pombe	SPBC13G1.07	Schizosaccharomyces_japonicus	SJAG_00895	46.108	334
9219	Schizosaccharomyces_pombe	SPBP8B7.18c	Schizosaccharomyces_japonicus	SJAG_02420	58.769	536
9231	Schizosaccharomyces_pombe	SPBP8B7.25	Schizosaccharomyces_japonicus	SJAG_02413	73.184	179
9235	Schizosaccharomyces_pombe	SPBC17D11.03c	Schizosaccharomyces_japonicus	SJAG_02630	70.256	195
9240	Schizosaccharomyces_pombe	SPAC10F6.05c	Schizosaccharomyces_japonicus	SJAG_05022	57.741	239
9244	Schizosaccharomyces_pombe	SPAC3G9.07c	Schizosaccharomyces_japonicus	SJAG_03627	77.751	418
9248	Schizosaccharomyces_pombe	SPBC1105.17	Schizosaccharomyces_japonicus	SJAG_00307	89.167	120
9253	Schizosaccharomyces_pombe	SPAC3A12.07	Schizosaccharomyces_japonicus	SJAG_04894	82.114	123
9257	Schizosaccharomyces_pombe	SPBC649.05	Schizosaccharomyces_japonicus	SJAG_02332	27.698	556
9262	Schizosaccharomyces_pombe	SPCC1494.08c	Schizosaccharomyces_japonicus	SJAG_04648	45.588	272
9269	Schizosaccharomyces_pombe	SPBC1271.04c	Schizosaccharomyces_japonicus	SJAG_04130	76.437	348
9274	Schizosaccharomyces_pombe	SPAC17H9.04c	Schizosaccharomyces_japonicus	SJAG_02381	60.577	624
9279	Schizosaccharomyces_pombe	SPAC24B11.09	Schizosaccharomyces_japonicus	SJAG_04593	81.188	101
9283	Schizosaccharomyces_pombe	SPAC23C11.12	Schizosaccharomyces_japonicus	SJAG_01801	41.791	67
9294	Schizosaccharomyces_pombe	SPBC646.11	Schizosaccharomyces_japonicus	SJAG_02378	85.714	532
9298	Schizosaccharomyces_pombe	SPBC1105.11c	Schizosaccharomyces_japonicus	SJAG_03543	97.81	137
9313	Schizosaccharomyces_pombe	SPAC23H4.16c	Schizosaccharomyces_japonicus	SJAG_00343	31.27	307
9324	Schizosaccharomyces_pombe	SPBC30D10.02	Schizosaccharomyces_japonicus	SJAG_03095	86.861	137
9328	Schizosaccharomyces_pombe	SPBC2G2.17c	Schizosaccharomyces_japonicus	SJAG_02649	66.467	334
9332	Schizosaccharomyces_pombe	SPBC577.04	Schizosaccharomyces_japonicus	SJAG_04536	42.929	198
9337	Schizosaccharomyces_pombe	SPAC227.19c	Schizosaccharomyces_japonicus	SJAG_06383	57.333	75
9339	Schizosaccharomyces_pombe	SPCC895.07	Schizosaccharomyces_japonicus	SJAG_03540	46.316	855
9347	Schizosaccharomyces_pombe	SPBC660.11	Schizosaccharomyces_japonicus	SJAG_04863	51.906	341
9353	Schizosaccharomyces_pombe	SPCC1259.13	Schizosaccharomyces_japonicus	SJAG_01680	64.694	490
9358	Schizosaccharomyces_pombe	SPAC24B11.05	Schizosaccharomyces_japonicus	SJAG_02593	71.364	220
9362	Schizosaccharomyces_pombe	SPAC20G4.02c	Schizosaccharomyces_japonicus	SJAG_01943	33.4	503
9369	Schizosaccharomyces_pombe	SPAC3G6.06c	Schizosaccharomyces_japonicus	SJAG_01648	82.051	351
9377	Schizosaccharomyces_pombe	SPAC57A10.07	Schizosaccharomyces_japonicus	SJAG_00190	58.521	311
9381	Schizosaccharomyces_pombe	SPAC6B12.13	Schizosaccharomyces_japonicus	SJAG_04999	61.972	71
9385	Schizosaccharomyces_pombe	SPAC13G6.02c	Schizosaccharomyces_japonicus	SJAG_02522	89.683	252
9386	Schizosaccharomyces_pombe	SPAC23H4.06	Schizosaccharomyces_japonicus	SJAG_00359	78.771	358
9390	Schizosaccharomyces_pombe	SPAC3A12.12	Schizosaccharomyces_japonicus	SJAG_04899	39.852	271
9400	Schizosaccharomyces_pombe	SPBC26H8.07c	Schizosaccharomyces_japonicus	SJAG_04003	95.581	430
9404	Schizosaccharomyces_pombe	SPBC582.07c	Schizosaccharomyces_japonicus	SJAG_04144	71.285	397
9412	Schizosaccharomyces_pombe	SPBC4C3.07	Schizosaccharomyces_japonicus	SJAG_03147	75.083	301
9416	Schizosaccharomyces_pombe	SPBC839.09c	Schizosaccharomyces_japonicus	SJAG_04164	62.025	79
9421	Schizosaccharomyces_pombe	SPCC10H11.02	Schizosaccharomyces_japonicus	SJAG_02560	42.958	284
9426	Schizosaccharomyces_pombe	SPAC8F11.05c	Schizosaccharomyces_japonicus	SJAG_01421	51.152	217
9430	Schizosaccharomyces_pombe	SPBC17G9.09	Schizosaccharomyces_japonicus	SJAG_00466	93.304	448
9435	Schizosaccharomyces_pombe	SPAC25B8.19c	Schizosaccharomyces_japonicus	SJAG_04584	37.767	421
9445	Schizosaccharomyces_pombe	SPBC902.06	Schizosaccharomyces_japonicus	SJAG_03264	40.152	132
9460	Schizosaccharomyces_pombe	SPCC320.04c	Schizosaccharomyces_japonicus	SJAG_01929	68.312	628
9464	Schizosaccharomyces_pombe	SPBC8D2.05c	Schizosaccharomyces_japonicus	SJAG_03544	27.943	841
9468	Schizosaccharomyces_pombe	SPBC16A3.01	Schizosaccharomyces_japonicus	SJAG_04375	65.517	348
9473	Schizosaccharomyces_pombe	SPAC6G10.09	Schizosaccharomyces_japonicus	SJAG_04363	57.55	808
9477	Schizosaccharomyces_pombe	SPBC2G5.06c	Schizosaccharomyces_japonicus	SJAG_02599	64.399	441
9484	Schizosaccharomyces_pombe	SPBC215.14c	Schizosaccharomyces_japonicus	SJAG_00416	45.133	226
9488	Schizosaccharomyces_pombe	SPAC12G12.08	Schizosaccharomyces_japonicus	SJAG_01478	50.829	181
9492	Schizosaccharomyces_pombe	SPBC530.12c	Schizosaccharomyces_japonicus	SJAG_02056	43.268	557
9497	Schizosaccharomyces_pombe	SPCC126.10	Schizosaccharomyces_japonicus	SJAG_01989	53.846	208
9501	Schizosaccharomyces_pombe	SPBC13G1.13	Schizosaccharomyces_japonicus	SJAG_00901	82.432	444
9506	Schizosaccharomyces_pombe	SPAC343.09	Schizosaccharomyces_japonicus	SJAG_01467	47.482	417
9510	Schizosaccharomyces_pombe	SPACUNK4.10	Schizosaccharomyces_japonicus	SJAG_01432	62.805	328
9514	Schizosaccharomyces_pombe	SPBC2G5.07c	Schizosaccharomyces_japonicus	SJAG_02600	66.341	205
9519	Schizosaccharomyces_pombe	SPBC19F8.03c	Schizosaccharomyces_japonicus	SJAG_01748	65.217	276
9532	Schizosaccharomyces_pombe	SPBC428.03c	Schizosaccharomyces_japonicus	SJAG_04067	58.553	456
9537	Schizosaccharomyces_pombe	SPBC3H7.03c	Schizosaccharomyces_japonicus	SJAG_02464	76.687	978
9541	Schizosaccharomyces_pombe	SPBC36.03c	Schizosaccharomyces_japonicus	SJAG_02060	60.837	526
9542	Schizosaccharomyces_pombe	SPBC354.09c	Schizosaccharomyces_japonicus	SJAG_02117	36.796	799
9547	Schizosaccharomyces_pombe	SPAC1071.01c	Schizosaccharomyces_japonicus	SJAG_02865	51.796	668
9555	Schizosaccharomyces_pombe	SPAC12G12.11c	Schizosaccharomyces_japonicus	SJAG_01481	49.435	354
9560	Schizosaccharomyces_pombe	SPAC1142.05	Schizosaccharomyces_japonicus	SJAG_01493	48	150
9565	Schizosaccharomyces_pombe	SPBC13G1.06c	Schizosaccharomyces_japonicus	SJAG_00894	46.392	97
9569	Schizosaccharomyces_pombe	SPAC15E1.08	Schizosaccharomyces_japonicus	SJAG_04631	77.714	175
9575	Schizosaccharomyces_pombe	SPCC1020.01c	Schizosaccharomyces_japonicus	SJAG_04258	82.563	952
9594	Schizosaccharomyces_pombe	SPBC16D10.05	Schizosaccharomyces_japonicus	SJAG_04236	56.981	616
9623	Schizosaccharomyces_pombe	SPBP23A10.16	Schizosaccharomyces_japonicus	SJAG_02398	58.182	165
9627	Schizosaccharomyces_pombe	SPAC1420.01c	Schizosaccharomyces_japonicus	SJAG_03319	35.036	274
9634	Schizosaccharomyces_pombe	SPAC6F6.07c	Schizosaccharomyces_japonicus	SJAG_01132	94.702	151
9639	Schizosaccharomyces_pombe	SPBC365.04c	Schizosaccharomyces_japonicus	SJAG_01201	54.583	240
9643	Schizosaccharomyces_pombe	SPBC16A3.04	Schizosaccharomyces_japonicus	SJAG_04378	53.363	223
9654	Schizosaccharomyces_pombe	SPAC2C4.03c	Schizosaccharomyces_japonicus	SJAG_02304	89.474	114
9658	Schizosaccharomyces_pombe	SPBC23E6.08	Schizosaccharomyces_japonicus	SJAG_06588	44.444	117
9670	Schizosaccharomyces_pombe	SPCC645.02	Schizosaccharomyces_japonicus	SJAG_03700	37.629	194
9674	Schizosaccharomyces_pombe	SPCC162.03	Schizosaccharomyces_japonicus	SJAG_02145	61.986	292
9680	Schizosaccharomyces_pombe	SPAC890.03	Schizosaccharomyces_japonicus	SJAG_02760	57.561	410
9685	Schizosaccharomyces_pombe	SPAC23G3.12c	Schizosaccharomyces_japonicus	SJAG_00737	66.229	989
9693	Schizosaccharomyces_pombe	SPAC1834.03c	Schizosaccharomyces_japonicus	SJAG_03542	98.058	103
9706	Schizosaccharomyces_pombe	SPBC15D4.07c	Schizosaccharomyces_japonicus	SJAG_03100	46.875	672
9712	Schizosaccharomyces_pombe	SPBC3B9.02c	Schizosaccharomyces_japonicus	SJAG_01557	35.836	293
9717	Schizosaccharomyces_pombe	SPAC12B10.01c	Schizosaccharomyces_japonicus	SJAG_01900	46.439	1320
9724	Schizosaccharomyces_pombe	SPCC4G3.15c	Schizosaccharomyces_japonicus	SJAG_01053	53.774	318
9731	Schizosaccharomyces_pombe	SPAC4A8.15c	Schizosaccharomyces_japonicus	SJAG_04982	86.614	127
9735	Schizosaccharomyces_pombe	SPAC26F1.09	Schizosaccharomyces_japonicus	SJAG_02012	44.298	456
9745	Schizosaccharomyces_pombe	SPAC926.07c	Schizosaccharomyces_japonicus	SJAG_01662	82.143	84
9756	Schizosaccharomyces_pombe	SPAC20G4.04c	Schizosaccharomyces_japonicus	SJAG_03026	71.08	287
9760	Schizosaccharomyces_pombe	SPBC725.07	Schizosaccharomyces_japonicus	SJAG_00702	33.411	428
9765	Schizosaccharomyces_pombe	SPAC29B12.01	Schizosaccharomyces_japonicus	SJAG_02872	71.186	1062
9773	Schizosaccharomyces_pombe	SPCC553.07c	Schizosaccharomyces_japonicus	SJAG_04089	46.095	525
9781	Schizosaccharomyces_pombe	SPAC4A8.12c	Schizosaccharomyces_japonicus	SJAG_04968	66.667	312
9788	Schizosaccharomyces_pombe	SPAC823.11	Schizosaccharomyces_japonicus	SJAG_04986	45.209	407
9792	Schizosaccharomyces_pombe	SPCC285.11	Schizosaccharomyces_japonicus	SJAG_01585	44.622	437
9798	Schizosaccharomyces_pombe	SPCC1620.12c	Schizosaccharomyces_japonicus	SJAG_00092	33.443	607
9803	Schizosaccharomyces_pombe	SPBC28E12.06c	Schizosaccharomyces_japonicus	SJAG_05245	41.591	2628
9807	Schizosaccharomyces_pombe	SPAC6G9.04	Schizosaccharomyces_japonicus	SJAG_04010	25	628
9813	Schizosaccharomyces_pombe	SPBC1198.11c	Schizosaccharomyces_japonicus	SJAG_04855	57.505	513
9817	Schizosaccharomyces_pombe	SPAC24C9.15c	Schizosaccharomyces_japonicus	SJAG_01769	43.151	438
9826	Schizosaccharomyces_pombe	SPCC1620.01c	Schizosaccharomyces_japonicus	SJAG_02469	88.421	95
9830	Schizosaccharomyces_pombe	SPBC17F3.02	Schizosaccharomyces_japonicus	SJAG_04461	50.151	662
9835	Schizosaccharomyces_pombe	SPBC1734.05c	Schizosaccharomyces_japonicus	SJAG_00818	65.55	209
9839	Schizosaccharomyces_pombe	SPAC1805.07c	Schizosaccharomyces_japonicus	SJAG_01371	54.054	74
9843	Schizosaccharomyces_pombe	SPAC26H5.07c	Schizosaccharomyces_japonicus	SJAG_02193	46.377	483
9848	Schizosaccharomyces_pombe	SPBC146.13c	Schizosaccharomyces_japonicus	SJAG_04001	67.869	1220
9859	Schizosaccharomyces_pombe	SPBC16E9.02c	Schizosaccharomyces_japonicus	SJAG_05335	59.302	86
9869	Schizosaccharomyces_pombe	SPBC31F10.04c	Schizosaccharomyces_japonicus	SJAG_00904	36.044	541
9873	Schizosaccharomyces_pombe	SPBP35G2.07	Schizosaccharomyces_japonicus	SJAG_03985	79.695	591
9878	Schizosaccharomyces_pombe	SPAC1635.01	Schizosaccharomyces_japonicus	SJAG_00048	78.014	282
9885	Schizosaccharomyces_pombe	SPAC16E8.17c	Schizosaccharomyces_japonicus	SJAG_01524	79.18	317
9890	Schizosaccharomyces_pombe	SPAC4D7.08c	Schizosaccharomyces_japonicus	SJAG_01661	81.973	527
9908	Schizosaccharomyces_pombe	SPCC70.06	Schizosaccharomyces_japonicus	SJAG_04656	45.113	399
9914	Schizosaccharomyces_pombe	SPCC794.03	Schizosaccharomyces_japonicus	SJAG_02144	65.666	533
9916	Schizosaccharomyces_pombe	SPCC162.09c	Schizosaccharomyces_japonicus	SJAG_03715	53.991	1065
9920	Schizosaccharomyces_pombe	SPAC1F3.01	Schizosaccharomyces_japonicus	SJAG_03745	47.447	803
9925	Schizosaccharomyces_pombe	SPBC16A3.09c	Schizosaccharomyces_japonicus	SJAG_04384	61.493	335
9933	Schizosaccharomyces_pombe	SPAC688.11	Schizosaccharomyces_japonicus	SJAG_00152	67.145	1114
9938	Schizosaccharomyces_pombe	SPBC36B7.02	Schizosaccharomyces_japonicus	SJAG_00176	58.065	341
9944	Schizosaccharomyces_pombe	SPBC2D10.10c	Schizosaccharomyces_japonicus	SJAG_00943	96.154	234
9948	Schizosaccharomyces_pombe	SPBC1861.08c	Schizosaccharomyces_japonicus	SJAG_03210	72.038	211
9955	Schizosaccharomyces_pombe	SPAC688.02c	Schizosaccharomyces_japonicus	SJAG_01228	40.476	210
9959	Schizosaccharomyces_pombe	SPAC2C4.07c	Schizosaccharomyces_japonicus	SJAG_03876	51.239	767
9966	Schizosaccharomyces_pombe	SPBC3B9.12	Schizosaccharomyces_japonicus	SJAG_04021	70.455	132
9970	Schizosaccharomyces_pombe	SPAC688.04c	Schizosaccharomyces_japonicus	SJAG_05181	50.917	218
9976	Schizosaccharomyces_pombe	SPBC106.15	Schizosaccharomyces_japonicus	SJAG_04307	70.354	226
9981	Schizosaccharomyces_pombe	SPBC1703.12	Schizosaccharomyces_japonicus	SJAG_00546	52.557	567
9985	Schizosaccharomyces_pombe	SPAC5D6.07c	Schizosaccharomyces_japonicus	SJAG_04822	28.656	506
9992	Schizosaccharomyces_pombe	SPBC3E7.15c	Schizosaccharomyces_japonicus	SJAG_02842	59.896	384
9996	Schizosaccharomyces_pombe	SPAC607.08c	Schizosaccharomyces_japonicus	SJAG_02715	49.47	566
10000	Schizosaccharomyces_pombe	SPBC582.05c	Schizosaccharomyces_japonicus	SJAG_04142	37.282	861
10008	Schizosaccharomyces_pombe	SPBC15C4.01c	Schizosaccharomyces_japonicus	SJAG_02065	51.331	263
10012	Schizosaccharomyces_pombe	SPAC8C9.17c	Schizosaccharomyces_japonicus	SJAG_05266	46.667	165
10024	Schizosaccharomyces_pombe	SPAC4F10.15c	Schizosaccharomyces_japonicus	SJAG_01732	48.511	235
10029	Schizosaccharomyces_pombe	SPBC800.10c	Schizosaccharomyces_japonicus	SJAG_02511	38.318	856
10035	Schizosaccharomyces_pombe	SPAC6F6.05	Schizosaccharomyces_japonicus	SJAG_01389	57.143	112
10043	Schizosaccharomyces_pombe	SPAC30.04c	Schizosaccharomyces_japonicus	SJAG_05213	55.817	1401
10051	Schizosaccharomyces_pombe	SPBC24C6.06	Schizosaccharomyces_japonicus	SJAG_02233	63.48	408
10056	Schizosaccharomyces_pombe	SPBC3B9.22c	Schizosaccharomyces_japonicus	SJAG_05319	70.833	72
10059	Schizosaccharomyces_pombe	SPCC162.01c	Schizosaccharomyces_japonicus	SJAG_03369	65.079	63
10064	Schizosaccharomyces_pombe	SPCC306.06c	Schizosaccharomyces_japonicus	SJAG_00771	27.419	310
10069	Schizosaccharomyces_pombe	SPAPB2B4.03	Schizosaccharomyces_japonicus	SJAG_01401	52.214	429
10073	Schizosaccharomyces_pombe	SPBC1778.08c	Schizosaccharomyces_japonicus	SJAG_03086	73.563	174
10078	Schizosaccharomyces_pombe	SPAC1687.06c	Schizosaccharomyces_japonicus	SJAG_00726	71.97	132
10082	Schizosaccharomyces_pombe	SPBC32F12.03c	Schizosaccharomyces_japonicus	SJAG_01216	77.215	158
10086	Schizosaccharomyces_pombe	SPBC4.04c	Schizosaccharomyces_japonicus	SJAG_02348	80.746	831
10091	Schizosaccharomyces_pombe	SPBC13E7.11	Schizosaccharomyces_japonicus	SJAG_03121	64.336	286
10095	Schizosaccharomyces_pombe	SPBC1703.14c	Schizosaccharomyces_japonicus	SJAG_05193	62.712	826
10101	Schizosaccharomyces_pombe	SPCC1827.08c	Schizosaccharomyces_japonicus	SJAG_03651	49.85	333
10105	Schizosaccharomyces_pombe	SPBC11C11.02	Schizosaccharomyces_japonicus	SJAG_04077	44.509	692
10109	Schizosaccharomyces_pombe	SPAC12B10.06c	Schizosaccharomyces_japonicus	SJAG_01895	57.692	104
10115	Schizosaccharomyces_pombe	SPCC1795.10c	Schizosaccharomyces_japonicus	SJAG_00785	52.778	216
10119	Schizosaccharomyces_pombe	SPAC1B3.17	Schizosaccharomyces_japonicus	SJAG_02778	43.952	496
10125	Schizosaccharomyces_pombe	SPAC23H4.15	Schizosaccharomyces_japonicus	SJAG_00344	59.355	775
10129	Schizosaccharomyces_pombe	SPCC1393.13	Schizosaccharomyces_japonicus	SJAG_04242	63.122	442
10133	Schizosaccharomyces_pombe	SPBC25H2.07	Schizosaccharomyces_japonicus	SJAG_01643	95.652	138
10138	Schizosaccharomyces_pombe	SPAC30C2.04	Schizosaccharomyces_japonicus	SJAG_02263	64.268	403
10143	Schizosaccharomyces_pombe	SPAC29A4.11	Schizosaccharomyces_japonicus	SJAG_04765	38.722	532
10156	Schizosaccharomyces_pombe	SPAC6F12.13c	Schizosaccharomyces_japonicus	SJAG_03352	72.911	347
10160	Schizosaccharomyces_pombe	SPAC167.03c	Schizosaccharomyces_japonicus	SJAG_04433	37.168	678
10164	Schizosaccharomyces_pombe	SPBC1289.04c	Schizosaccharomyces_japonicus	SJAG_01448	82.143	196
10170	Schizosaccharomyces_pombe	SPCC4E9.02	Schizosaccharomyces_japonicus	SJAG_03699	50.258	388
10174	Schizosaccharomyces_pombe	SPCC126.09	Schizosaccharomyces_japonicus	SJAG_01990	40.568	387
10180	Schizosaccharomyces_pombe	SPBC30B4.09	Schizosaccharomyces_japonicus	SJAG_05896	89.583	48
10184	Schizosaccharomyces_pombe	SPCC1620.08	Schizosaccharomyces_japonicus	SJAG_03813	76.712	438
10188	Schizosaccharomyces_pombe	SPBP8B7.13	Schizosaccharomyces_japonicus	SJAG_02665	51.19	84
10193	Schizosaccharomyces_pombe	SPAC26H5.12	Schizosaccharomyces_japonicus	SJAG_03014	46.056	1103
10197	Schizosaccharomyces_pombe	SPAC57A7.07c	Schizosaccharomyces_japonicus	SJAG_04425	53.746	307
10202	Schizosaccharomyces_pombe	SPBC4F6.18c	Schizosaccharomyces_japonicus	SJAG_02824	97.765	179
10206	Schizosaccharomyces_pombe	SPBC18E5.02c	Schizosaccharomyces_japonicus	SJAG_04178	62.076	501
10210	Schizosaccharomyces_pombe	SPAC16A10.04	Schizosaccharomyces_japonicus	SJAG_01774	80.402	199
10215	Schizosaccharomyces_pombe	SPAC1805.11c	Schizosaccharomyces_japonicus	SJAG_02894	93.277	119
10220	Schizosaccharomyces_pombe	SPAC18G6.04c	Schizosaccharomyces_japonicus	SJAG_03914	78.344	471
10225	Schizosaccharomyces_pombe	SPCC1183.12	Schizosaccharomyces_japonicus	SJAG_02529	46.316	95
10229	Schizosaccharomyces_pombe	SPBC32F12.02	Schizosaccharomyces_japonicus	SJAG_01218	66.887	302
10233	Schizosaccharomyces_pombe	SPBC1734.02c	Schizosaccharomyces_japonicus	SJAG_00814	30.851	376
10239	Schizosaccharomyces_pombe	SPBC1215.02c	Schizosaccharomyces_japonicus	SJAG_03045	48.28	814
10244	Schizosaccharomyces_pombe	SPBC16H5.02	Schizosaccharomyces_japonicus	SJAG_00605	80.55	946
10249	Schizosaccharomyces_pombe	SPAC7D4.03c	Schizosaccharomyces_japonicus	SJAG_04503	30.647	757
10253	Schizosaccharomyces_pombe	SPCC1682.08c	Schizosaccharomyces_japonicus	SJAG_00759	47.006	668
10258	Schizosaccharomyces_pombe	SPBC19F8.01c	Schizosaccharomyces_japonicus	SJAG_04470	48.944	284
10262	Schizosaccharomyces_pombe	SPBC32H8.10	Schizosaccharomyces_japonicus	SJAG_03061	54.376	537
10268	Schizosaccharomyces_pombe	SPAC1006.03c	Schizosaccharomyces_japonicus	SJAG_04768	27.495	531
10273	Schizosaccharomyces_pombe	SPBC646.05c	Schizosaccharomyces_japonicus	SJAG_02719	64.56	443
10289	Schizosaccharomyces_pombe	SPBC30D10.08	Schizosaccharomyces_japonicus	SJAG_03068	63.934	244
10295	Schizosaccharomyces_pombe	SPCC663.18	Schizosaccharomyces_japonicus	SJAG_03365	75.385	65
10298	Schizosaccharomyces_pombe	SPCC594.01	Schizosaccharomyces_japonicus	SJAG_02613	53.176	803
10303	Schizosaccharomyces_pombe	SPBC4F6.11c	Schizosaccharomyces_japonicus	SJAG_02832	52.372	548
10307	Schizosaccharomyces_pombe	SPAC13G7.10	Schizosaccharomyces_japonicus	SJAG_01916	51.213	371
10315	Schizosaccharomyces_pombe	SPAC19D5.02c	Schizosaccharomyces_japonicus	SJAG_01999	27.126	247
10319	Schizosaccharomyces_pombe	SPAC24C9.12c	Schizosaccharomyces_japonicus	SJAG_01766	86.177	463
10325	Schizosaccharomyces_pombe	SPBC530.05	Schizosaccharomyces_japonicus	SJAG_01740	38.318	749
10329	Schizosaccharomyces_pombe	SPBC409.04c	Schizosaccharomyces_japonicus	SJAG_03220	45.935	246
10334	Schizosaccharomyces_pombe	SPAC8C9.16c	Schizosaccharomyces_japonicus	SJAG_02470	49.733	187
10345	Schizosaccharomyces_pombe	SPAC23A1.17	Schizosaccharomyces_japonicus	SJAG_02202	47.727	264
10362	Schizosaccharomyces_pombe	SPBC1778.01c	Schizosaccharomyces_japonicus	SJAG_03094	72.297	444
10366	Schizosaccharomyces_pombe	SPBC9B6.08	Schizosaccharomyces_japonicus	SJAG_04517	43.496	246
10370	Schizosaccharomyces_pombe	SPAC17H9.19c	Schizosaccharomyces_japonicus	SJAG_03417	60.041	483
10378	Schizosaccharomyces_pombe	SPBC1347.01c	Schizosaccharomyces_japonicus	SJAG_03906	45.2	750
10383	Schizosaccharomyces_pombe	SPBC19F8.02	Schizosaccharomyces_japonicus	SJAG_01747	58.182	165
10384	Schizosaccharomyces_pombe	SPAC9.12c	Schizosaccharomyces_japonicus	SJAG_01503	40.26	231
10391	Schizosaccharomyces_pombe	SPBC146.03c	Schizosaccharomyces_japonicus	SJAG_00871	48.998	1347
10398	Schizosaccharomyces_pombe	SPCC1682.05c	Schizosaccharomyces_japonicus	SJAG_01759	41.953	553
10406	Schizosaccharomyces_pombe	SPAC4D7.11	Schizosaccharomyces_japonicus	SJAG_01657	28.889	270
10412	Schizosaccharomyces_pombe	SPAC1687.19c	Schizosaccharomyces_japonicus	SJAG_00683	79.093	397
10417	Schizosaccharomyces_pombe	SPAC1250.04c	Schizosaccharomyces_japonicus	SJAG_04778	60.185	108
10422	Schizosaccharomyces_pombe	SPBC1773.07c	Schizosaccharomyces_japonicus	SJAG_02520	71.233	219
10427	Schizosaccharomyces_pombe	SPAC589.02c	Schizosaccharomyces_japonicus	SJAG_01778	23.515	1229
10433	Schizosaccharomyces_pombe	SPAP27G11.07c	Schizosaccharomyces_japonicus	SJAG_00378	64.854	239
10437	Schizosaccharomyces_pombe	SPBC1718.03	Schizosaccharomyces_japonicus	SJAG_02653	44.737	152
10442	Schizosaccharomyces_pombe	SPAC644.15	Schizosaccharomyces_japonicus	SJAG_04020	85.321	109
10445	Schizosaccharomyces_pombe	SPCC1840.08c	Schizosaccharomyces_japonicus	SJAG_00131	35.529	425
10453	Schizosaccharomyces_pombe	SPCC74.01	Schizosaccharomyces_japonicus	SJAG_03499	63.537	639
10457	Schizosaccharomyces_pombe	SPBC83.03c	Schizosaccharomyces_japonicus	SJAG_03042	30.864	567
10458	Schizosaccharomyces_pombe	SPAC4F10.05c	Schizosaccharomyces_japonicus	SJAG_01271	54.976	211
10462	Schizosaccharomyces_pombe	SPCC338.06c	Schizosaccharomyces_japonicus	SJAG_02919	44.755	143
10467	Schizosaccharomyces_pombe	SPBC428.02c	Schizosaccharomyces_japonicus	SJAG_04149	78.261	368
10476	Schizosaccharomyces_pombe	SPCC18B5.07c	Schizosaccharomyces_japonicus	SJAG_04284	45.931	553
10480	Schizosaccharomyces_pombe	SPAC6G10.08	Schizosaccharomyces_japonicus	SJAG_04362	76.538	439
10484	Schizosaccharomyces_pombe	SPAC23D3.04c	Schizosaccharomyces_japonicus	SJAG_01012	70.509	373
10489	Schizosaccharomyces_pombe	SPAC17C9.03	Schizosaccharomyces_japonicus	SJAG_01954	65.65	623
10494	Schizosaccharomyces_pombe	SPCC663.05c	Schizosaccharomyces_japonicus	SJAG_03366	89.655	174
10505	Schizosaccharomyces_pombe	SPBC3B9.19	Schizosaccharomyces_japonicus	SJAG_04014	59.794	194
10509	Schizosaccharomyces_pombe	SPBC25B2.05	Schizosaccharomyces_japonicus	SJAG_00657	81.902	326
10514	Schizosaccharomyces_pombe	SPAC1F12.07	Schizosaccharomyces_japonicus	SJAG_02791	72.938	388
10519	Schizosaccharomyces_pombe	SPCC1739.09c	Schizosaccharomyces_japonicus	SJAG_01190	40.458	131
10523	Schizosaccharomyces_pombe	SPBC4F6.06	Schizosaccharomyces_japonicus	SJAG_02838	56.389	853
10529	Schizosaccharomyces_pombe	SPBC29A3.09c	Schizosaccharomyces_japonicus	SJAG_00541	81.25	736
10533	Schizosaccharomyces_pombe	SPAC14C4.13	Schizosaccharomyces_japonicus	SJAG_02563	36.28	543
10537	Schizosaccharomyces_pombe	SPCC1739.14	Schizosaccharomyces_japonicus	SJAG_01185	42.021	940
10542	Schizosaccharomyces_pombe	SPCC1281.06c	Schizosaccharomyces_japonicus	SJAG_03943	76.36	478
10546	Schizosaccharomyces_pombe	SPBC342.04	Schizosaccharomyces_japonicus	SJAG_04484	42.193	301
10551	Schizosaccharomyces_pombe	SPBC8D2.12c	Schizosaccharomyces_japonicus	SJAG_03550	47.535	284
10559	Schizosaccharomyces_pombe	SPCC188.12	Schizosaccharomyces_japonicus	SJAG_03688	49.057	371
10564	Schizosaccharomyces_pombe	SPAC23D3.10c	Schizosaccharomyces_japonicus	SJAG_01017	62.376	707
10568	Schizosaccharomyces_pombe	SPAC23A1.14c	Schizosaccharomyces_japonicus	SJAG_02205	54.145	386
10580	Schizosaccharomyces_pombe	SPAC806.07	Schizosaccharomyces_japonicus	SJAG_02887	76.51	149
10584	Schizosaccharomyces_pombe	SPAC31G5.08	Schizosaccharomyces_japonicus	SJAG_05283	42	250
10588	Schizosaccharomyces_pombe	SPAC22F3.11c	Schizosaccharomyces_japonicus	SJAG_00989	41.558	154
10593	Schizosaccharomyces_pombe	SPBC12D12.09	Schizosaccharomyces_japonicus	SJAG_00611	34.058	138
10605	Schizosaccharomyces_pombe	SPAC637.11	Schizosaccharomyces_japonicus	SJAG_02991	43.23	613
10610	Schizosaccharomyces_pombe	SPBC713.02c	Schizosaccharomyces_japonicus	SJAG_00573	56.775	1166
10614	Schizosaccharomyces_pombe	SPBC17F3.01c	Schizosaccharomyces_japonicus	SJAG_04462	49.569	232
10622	Schizosaccharomyces_pombe	SPCC1020.12c	Schizosaccharomyces_japonicus	SJAG_04293	48.399	281
10626	Schizosaccharomyces_pombe	SPAP11E10.01	Schizosaccharomyces_japonicus	SJAG_04719	60.436	321
10633	Schizosaccharomyces_pombe	SPCC1183.03c	Schizosaccharomyces_japonicus	SJAG_03862	52.273	132
10642	Schizosaccharomyces_pombe	SPBC31E1.06	Schizosaccharomyces_japonicus	SJAG_03846	70.531	1130
10658	Schizosaccharomyces_pombe	SPBC18H10.06c	Schizosaccharomyces_japonicus	SJAG_03431	46.648	358
10663	Schizosaccharomyces_pombe	SPAC1687.21	Schizosaccharomyces_japonicus	SJAG_00685	65	200
10668	Schizosaccharomyces_pombe	SPAC9.13c	Schizosaccharomyces_japonicus	SJAG_01504	66.031	262
10673	Schizosaccharomyces_pombe	SPCC1450.16c	Schizosaccharomyces_japonicus	SJAG_02487	53.6	500
10678	Schizosaccharomyces_pombe	SPCC63.14	Schizosaccharomyces_japonicus	SJAG_04227	41.667	36
10683	Schizosaccharomyces_pombe	SPCC297.06c	Schizosaccharomyces_japonicus	SJAG_03489	37.229	231
10689	Schizosaccharomyces_pombe	SPBC354.07c	Schizosaccharomyces_japonicus	SJAG_02323	59.269	383
10698	Schizosaccharomyces_pombe	SPCC553.01c	Schizosaccharomyces_japonicus	SJAG_02616	43.299	97
10712	Schizosaccharomyces_pombe	SPAC3A12.17c	Schizosaccharomyces_japonicus	SJAG_01880	67.358	386
10718	Schizosaccharomyces_pombe	SPAC2F7.03c	Schizosaccharomyces_japonicus	SJAG_02392	63.181	698
10728	Schizosaccharomyces_pombe	SPCC962.01	Schizosaccharomyces_japonicus	SJAG_04413	39.065	1326
10737	Schizosaccharomyces_pombe	SPAC22G7.05	Schizosaccharomyces_japonicus	SJAG_00965	52.724	569
10741	Schizosaccharomyces_pombe	SPBC3B9.01	Schizosaccharomyces_japonicus	SJAG_01556	50.34	294
10746	Schizosaccharomyces_pombe	SPAC23G3.11	Schizosaccharomyces_japonicus	SJAG_00738	73.872	421
10750	Schizosaccharomyces_pombe	SPAC31A2.07c	Schizosaccharomyces_japonicus	SJAG_00798	67.018	855
10756	Schizosaccharomyces_pombe	SPBC29A10.14	Schizosaccharomyces_japonicus	SJAG_03926	39.273	578
10760	Schizosaccharomyces_pombe	SPBC11G11.04	Schizosaccharomyces_japonicus	SJAG_03467	64.706	136
10764	Schizosaccharomyces_pombe	SPBC11B10.02c	Schizosaccharomyces_japonicus	SJAG_03055	68.831	385
10770	Schizosaccharomyces_pombe	SPAC343.07	Schizosaccharomyces_japonicus	SJAG_01469	36.86	293
10790	Schizosaccharomyces_pombe	SPAC4D7.05	Schizosaccharomyces_japonicus	SJAG_02164	79.878	328
10796	Schizosaccharomyces_pombe	SPAC29A4.10	Schizosaccharomyces_japonicus	SJAG_04766	27.935	494
10802	Schizosaccharomyces_pombe	SPCC18.17c	Schizosaccharomyces_japonicus	SJAG_04844	46.926	488
10806	Schizosaccharomyces_pombe	SPAC1527.01	Schizosaccharomyces_japonicus	SJAG_04184	49.034	2433
10836	Schizosaccharomyces_pombe	SPBP35G2.09	Schizosaccharomyces_japonicus	SJAG_03983	73.913	69
10841	Schizosaccharomyces_pombe	SPAC16.05c	Schizosaccharomyces_japonicus	SJAG_03241	52.842	475
10845	Schizosaccharomyces_pombe	SPAC20H4.04	Schizosaccharomyces_japonicus	SJAG_02690	47.82	688
10849	Schizosaccharomyces_pombe	SPAC1782.07	Schizosaccharomyces_japonicus	SJAG_00080	59.302	86
10854	Schizosaccharomyces_pombe	SPBC365.16	Schizosaccharomyces_japonicus	SJAG_03833	69.323	251
10859	Schizosaccharomyces_pombe	SPCC126.03	Schizosaccharomyces_japonicus	SJAG_00088	60.55	545
10864	Schizosaccharomyces_pombe	SPBC106.14c	Schizosaccharomyces_japonicus	SJAG_04308	65.097	722
10868	Schizosaccharomyces_pombe	SPBC2A9.11c	Schizosaccharomyces_japonicus	SJAG_00560	59.091	396
10872	Schizosaccharomyces_pombe	SPBC1773.11c	Schizosaccharomyces_japonicus	SJAG_02516	64.737	380
10877	Schizosaccharomyces_pombe	SPCC4B3.17	Schizosaccharomyces_japonicus	SJAG_01141	50	150
10883	Schizosaccharomyces_pombe	SPBP18G5.02	Schizosaccharomyces_japonicus	SJAG_00168	46.787	498
10892	Schizosaccharomyces_pombe	SPAC10F6.09c	Schizosaccharomyces_japonicus	SJAG_05019	57.061	1218
10899	Schizosaccharomyces_pombe	SPAC10F6.16	Schizosaccharomyces_japonicus	SJAG_03309	64.286	112
10905	Schizosaccharomyces_pombe	SPBC649.03	Schizosaccharomyces_japonicus	SJAG_02334	69.858	282
10909	Schizosaccharomyces_pombe	SPAC3A12.02	Schizosaccharomyces_japonicus	SJAG_01875	52.128	282
10916	Schizosaccharomyces_pombe	SPAC4G9.10	Schizosaccharomyces_japonicus	SJAG_00635	73.668	319
10921	Schizosaccharomyces_pombe	SPAC4F8.02c	Schizosaccharomyces_japonicus	SJAG_04490	36.652	221
10925	Schizosaccharomyces_pombe	SPBC1709.03	Schizosaccharomyces_japonicus	SJAG_03239	37.02	443
10931	Schizosaccharomyces_pombe	SPAC222.17	Schizosaccharomyces_japonicus	SJAG_06534	36.364	77
10935	Schizosaccharomyces_pombe	SPAC1556.03	Schizosaccharomyces_japonicus	SJAG_01672	47.955	269
10939	Schizosaccharomyces_pombe	SPAC24H6.02c	Schizosaccharomyces_japonicus	SJAG_04336	52.679	112
10944	Schizosaccharomyces_pombe	SPBC11G11.02c	Schizosaccharomyces_japonicus	SJAG_03465	39.894	376
10948	Schizosaccharomyces_pombe	SPAC6F12.03c	Schizosaccharomyces_japonicus	SJAG_03347	35.772	246
10954	Schizosaccharomyces_pombe	SPCC16C4.01	Schizosaccharomyces_japonicus	SJAG_02548	76.24	383
10959	Schizosaccharomyces_pombe	SPAC6G10.03c	Schizosaccharomyces_japonicus	SJAG_04323	55.819	421
10963	Schizosaccharomyces_pombe	SPAC19E9.02	Schizosaccharomyces_japonicus	SJAG_03592	48.889	450
10972	Schizosaccharomyces_pombe	SPAC1952.05	Schizosaccharomyces_japonicus	SJAG_02773	76.757	370
10978	Schizosaccharomyces_pombe	SPBP8B7.08c	Schizosaccharomyces_japonicus	SJAG_02660	46.98	298
10984	Schizosaccharomyces_pombe	SPAC25B8.06c	Schizosaccharomyces_japonicus	SJAG_02977	52.093	430
10990	Schizosaccharomyces_pombe	SPAC57A7.05	Schizosaccharomyces_japonicus	SJAG_04423	46.109	1362
10997	Schizosaccharomyces_pombe	SPBC365.11	Schizosaccharomyces_japonicus	SJAG_03838	37.056	197
11002	Schizosaccharomyces_pombe	SPAC25B8.02	Schizosaccharomyces_japonicus	SJAG_02981	51.866	268
11006	Schizosaccharomyces_pombe	SPAC22A12.14c	Schizosaccharomyces_japonicus	SJAG_00791	36.508	315
11011	Schizosaccharomyces_pombe	SPAC589.06c	Schizosaccharomyces_japonicus	SJAG_01782	60	200
11015	Schizosaccharomyces_pombe	SPAC23C11.11	Schizosaccharomyces_japonicus	SJAG_01799	86.446	332
11019	Schizosaccharomyces_pombe	SPAC17H9.11	Schizosaccharomyces_japonicus	SJAG_03455	59.574	141
11025	Schizosaccharomyces_pombe	SPAPB17E12.06	Schizosaccharomyces_japonicus	SJAG_03327	34.322	236
11031	Schizosaccharomyces_pombe	SPAC25B8.05	Schizosaccharomyces_japonicus	SJAG_02978	60.633	442
11037	Schizosaccharomyces_pombe	SPBC725.10	Schizosaccharomyces_japonicus	SJAG_00699	53.503	157
11047	Schizosaccharomyces_pombe	SPAC23A1.05	Schizosaccharomyces_japonicus	SJAG_01857	62.5	72
11052	Schizosaccharomyces_pombe	SPAC56E4.02c	Schizosaccharomyces_japonicus	SJAG_03311	51.534	163
11056	Schizosaccharomyces_pombe	SPBC1198.05	Schizosaccharomyces_japonicus	SJAG_04849	65.217	184
11064	Schizosaccharomyces_pombe	SPAC1B1.03c	Schizosaccharomyces_japonicus	SJAG_01909	79.49	863
11068	Schizosaccharomyces_pombe	SPAC31A2.05c	Schizosaccharomyces_japonicus	SJAG_00796	32.921	1616
11074	Schizosaccharomyces_pombe	SPAC21E11.06	Schizosaccharomyces_japonicus	SJAG_02307	70.805	435
11079	Schizosaccharomyces_pombe	SPBC1E8.02	Schizosaccharomyces_japonicus	SJAG_03523	47.872	94
11085	Schizosaccharomyces_pombe	SPCC1739.01	Schizosaccharomyces_japonicus	SJAG_03191	33.272	544
11091	Schizosaccharomyces_pombe	SPAC17C9.14	Schizosaccharomyces_japonicus	SJAG_03781	38.158	228
11096	Schizosaccharomyces_pombe	SPBC1D7.05	Schizosaccharomyces_japonicus	SJAG_01718	50.949	685
11100	Schizosaccharomyces_pombe	SPBC23E6.10c	Schizosaccharomyces_japonicus	SJAG_03614	59.61	359
11105	Schizosaccharomyces_pombe	SPBC651.03c	Schizosaccharomyces_japonicus	SJAG_04938	52.732	366
11109	Schizosaccharomyces_pombe	SPBC28F2.08c	Schizosaccharomyces_japonicus	SJAG_01709	31.117	752
11115	Schizosaccharomyces_pombe	SPBC685.09	Schizosaccharomyces_japonicus	SJAG_02800	54.175	491
11119	Schizosaccharomyces_pombe	SPAC15A10.08	Schizosaccharomyces_japonicus	SJAG_04621	70.033	614
11123	Schizosaccharomyces_pombe	SPBC17D11.08	Schizosaccharomyces_japonicus	SJAG_04087	45.045	444
11128	Schizosaccharomyces_pombe	SPBC83.08	Schizosaccharomyces_japonicus	SJAG_03036	83.149	451
11132	Schizosaccharomyces_pombe	SPBC530.09c	Schizosaccharomyces_japonicus	SJAG_02049	51.136	264
11137	Schizosaccharomyces_pombe	SPBC1539.08	Schizosaccharomyces_japonicus	SJAG_01456	84.756	164
11141	Schizosaccharomyces_pombe	SPCC736.10c	Schizosaccharomyces_japonicus	SJAG_05320	52.632	152
11145	Schizosaccharomyces_pombe	SPBC11B10.10c	Schizosaccharomyces_japonicus	SJAG_03047	92.623	122
11150	Schizosaccharomyces_pombe	SPBC1604.08c	Schizosaccharomyces_japonicus	SJAG_00840	79.259	540
11155	Schizosaccharomyces_pombe	SPBC409.15	Schizosaccharomyces_japonicus	SJAG_02358	56.989	186
11160	Schizosaccharomyces_pombe	SPBC16E9.10c	Schizosaccharomyces_japonicus	SJAG_04599	73.402	782
11167	Schizosaccharomyces_pombe	SPBC3B8.03	Schizosaccharomyces_japonicus	SJAG_01061	84.667	450
11172	Schizosaccharomyces_pombe	SPBC25B2.06c	Schizosaccharomyces_japonicus	SJAG_00656	56.554	267
11176	Schizosaccharomyces_pombe	SPAC1556.08c	Schizosaccharomyces_japonicus	SJAG_02785	74.763	317
11184	Schizosaccharomyces_pombe	SPAC1F7.01c	Schizosaccharomyces_japonicus	SJAG_04670	62.565	1349
11188	Schizosaccharomyces_pombe	SPAC1783.07c	Schizosaccharomyces_japonicus	SJAG_04036	29.02	541
11201	Schizosaccharomyces_pombe	SPCC553.08c	Schizosaccharomyces_japonicus	SJAG_02171	64.173	1016
11205	Schizosaccharomyces_pombe	SPBC14C8.10	Schizosaccharomyces_japonicus	SJAG_02071	51.266	158
11209	Schizosaccharomyces_pombe	SPBC1861.02	Schizosaccharomyces_japonicus	SJAG_03216	46.778	419
11214	Schizosaccharomyces_pombe	SPAC13G6.09	Schizosaccharomyces_japonicus	SJAG_03857	48.188	276
11218	Schizosaccharomyces_pombe	SPAC3H1.09c	Schizosaccharomyces_japonicus	SJAG_03400	62.481	661
11223	Schizosaccharomyces_pombe	SPAPJ696.02	Schizosaccharomyces_japonicus	SJAG_00970	64.189	444
11227	Schizosaccharomyces_pombe	SPBPB2B2.10c	Schizosaccharomyces_japonicus	SJAG_02954	68.219	365
11231	Schizosaccharomyces_pombe	SPAC22E12.13c	Schizosaccharomyces_japonicus	SJAG_04395	71.649	194
11236	Schizosaccharomyces_pombe	SPBC27B12.05	Schizosaccharomyces_japonicus	SJAG_03507	38.829	461
11242	Schizosaccharomyces_pombe	SPBC336.12c	Schizosaccharomyces_japonicus	SJAG_02810	49.187	738
11247	Schizosaccharomyces_pombe	SPBC19C2.12	Schizosaccharomyces_japonicus	SJAG_01303	60.993	141
11251	Schizosaccharomyces_pombe	SPAC6B12.15	Schizosaccharomyces_japonicus	SJAG_05000	91.083	314
11256	Schizosaccharomyces_pombe	SPBC25D12.05	Schizosaccharomyces_japonicus	SJAG_00886	68.343	537
11260	Schizosaccharomyces_pombe	SPAC823.08c	Schizosaccharomyces_japonicus	SJAG_04974	79.14	465
11265	Schizosaccharomyces_pombe	SPAC688.07c	Schizosaccharomyces_japonicus	SJAG_05179	29.921	254
11279	Schizosaccharomyces_pombe	SPAC17H9.17c	Schizosaccharomyces_japonicus	SJAG_03416	39.255	349
11284	Schizosaccharomyces_pombe	SPAC821.12	Schizosaccharomyces_japonicus	SJAG_00661	78.556	471
11289	Schizosaccharomyces_pombe	SPBC29A10.06c	Schizosaccharomyces_japonicus	SJAG_01833	45.018	271
11296	Schizosaccharomyces_pombe	SPBC11G11.01	Schizosaccharomyces_japonicus	SJAG_03464	49.697	165
11301	Schizosaccharomyces_pombe	SPBC1706.03	Schizosaccharomyces_japonicus	SJAG_00031	50.413	726
11307	Schizosaccharomyces_pombe	SPAC11E3.14	Schizosaccharomyces_japonicus	SJAG_00219	42.097	601
11311	Schizosaccharomyces_pombe	SPBC1271.12	Schizosaccharomyces_japonicus	SJAG_01590	67.717	381
11317	Schizosaccharomyces_pombe	SPCC16C4.08c	Schizosaccharomyces_japonicus	SJAG_01821	64.31	297
11321	Schizosaccharomyces_pombe	SPBC31F10.09c	Schizosaccharomyces_japonicus	SJAG_00909	61.538	130
11325	Schizosaccharomyces_pombe	SPAC17G8.02	Schizosaccharomyces_japonicus	SJAG_00957	60.45	311
11330	Schizosaccharomyces_pombe	SPAC20H4.10	Schizosaccharomyces_japonicus	SJAG_02685	55.807	1016
11334	Schizosaccharomyces_pombe	SPBC839.15c	Schizosaccharomyces_japonicus	SJAG_04157	95.207	459
11342	Schizosaccharomyces_pombe	SPAC1142.02c	Schizosaccharomyces_japonicus	SJAG_01496	50.842	297
11346	Schizosaccharomyces_pombe	SPBC13G1.12	Schizosaccharomyces_japonicus	SJAG_00900	68.269	208
11351	Schizosaccharomyces_pombe	SPAC2F7.08c	Schizosaccharomyces_japonicus	SJAG_01111	32.637	383
11356	Schizosaccharomyces_pombe	SPCC5E4.10c	Schizosaccharomyces_japonicus	SJAG_02544	36.082	194
11364	Schizosaccharomyces_pombe	SPBC1271.03c	Schizosaccharomyces_japonicus	SJAG_04128	45.763	236
11368	Schizosaccharomyces_pombe	SPBC4F6.16c	Schizosaccharomyces_japonicus	SJAG_02827	54.206	428
11374	Schizosaccharomyces_pombe	SPAPB17E12.11	Schizosaccharomyces_japonicus	SJAG_03333	40.984	305
11378	Schizosaccharomyces_pombe	SPAC23H3.08c	Schizosaccharomyces_japonicus	SJAG_02451	46.875	320
11386	Schizosaccharomyces_pombe	SPBC56F2.04	Schizosaccharomyces_japonicus	SJAG_05186	44.669	2523
11390	Schizosaccharomyces_pombe	SPBC27B12.01c	Schizosaccharomyces_japonicus	SJAG_04370	48.829	299
11395	Schizosaccharomyces_pombe	SPAC1B3.12c	Schizosaccharomyces_japonicus	SJAG_01765	95.775	71
11399	Schizosaccharomyces_pombe	SPAC6F6.16c	Schizosaccharomyces_japonicus	SJAG_01378	28.261	552
11402	Schizosaccharomyces_pombe	SPBC17G9.07	Schizosaccharomyces_japonicus	SJAG_02585	82.171	129
11409	Schizosaccharomyces_pombe	SPBC17A3.09c	Schizosaccharomyces_japonicus	SJAG_01164	49.422	346
11413	Schizosaccharomyces_pombe	SPBC83.13	Schizosaccharomyces_japonicus	SJAG_00275	74.315	292
11424	Schizosaccharomyces_pombe	SPAC694.02	Schizosaccharomyces_japonicus	SJAG_01499	68.634	1728
11428	Schizosaccharomyces_pombe	SPCC320.09	Schizosaccharomyces_japonicus	SJAG_01841	61.773	361
11438	Schizosaccharomyces_pombe	SPCC4G3.07c	Schizosaccharomyces_japonicus	SJAG_01046	46.224	437
11442	Schizosaccharomyces_pombe	SPBC211.01	Schizosaccharomyces_japonicus	SJAG_00860	40.5	200
11447	Schizosaccharomyces_pombe	SPBC31F10.07	Schizosaccharomyces_japonicus	SJAG_00907	44.88	332
11451	Schizosaccharomyces_pombe	SPBC29A3.02c	Schizosaccharomyces_japonicus	SJAG_02400	66.748	409
11455	Schizosaccharomyces_pombe	SPCC1450.13c	Schizosaccharomyces_japonicus	SJAG_02491	69.268	205
11460	Schizosaccharomyces_pombe	SPCC576.12c	Schizosaccharomyces_japonicus	SJAG_02465	73.034	89
11464	Schizosaccharomyces_pombe	SPAC343.03	Schizosaccharomyces_japonicus	SJAG_05236	75	88
11469	Schizosaccharomyces_pombe	SPAC8C9.14	Schizosaccharomyces_japonicus	SJAG_02472	49.495	594
11473	Schizosaccharomyces_pombe	SPAC824.06	Schizosaccharomyces_japonicus	SJAG_01597	68.468	111
11477	Schizosaccharomyces_pombe	SPCC757.12	Schizosaccharomyces_japonicus	SJAG_00096	52.883	503
11484	Schizosaccharomyces_pombe	SPAC11E3.15	Schizosaccharomyces_japonicus	SJAG_00220	84.615	117
11488	Schizosaccharomyces_pombe	SPBC12C2.09c	Schizosaccharomyces_japonicus	SJAG_02847	59.722	288
11494	Schizosaccharomyces_pombe	SPAC29B12.05c	Schizosaccharomyces_japonicus	SJAG_00286	41.837	294
11501	Schizosaccharomyces_pombe	SPAC17H9.20	Schizosaccharomyces_japonicus	SJAG_03418	36.315	928
11506	Schizosaccharomyces_pombe	SPBC713.10	Schizosaccharomyces_japonicus	SJAG_00373	56.701	97
11510	Schizosaccharomyces_pombe	SPAC1610.04	Schizosaccharomyces_japonicus	SJAG_03282	25.926	459
11515	Schizosaccharomyces_pombe	SPAC26F1.14c	Schizosaccharomyces_japonicus	SJAG_02016	58.761	565
11520	Schizosaccharomyces_pombe	SPAC3F10.12c	Schizosaccharomyces_japonicus	SJAG_01343	63.636	110
11521	Schizosaccharomyces_pombe	SPAC6G10.12c	Schizosaccharomyces_japonicus	SJAG_02252	70	120
11535	Schizosaccharomyces_pombe	SPCC663.10	Schizosaccharomyces_japonicus	SJAG_03367	50.958	522
11540	Schizosaccharomyces_pombe	SPAC29A4.05	Schizosaccharomyces_japonicus	SJAG_04781	62.238	143
11544	Schizosaccharomyces_pombe	SPAC1093.05	Schizosaccharomyces_japonicus	SJAG_02287	62.76	768
11552	Schizosaccharomyces_pombe	SPAC1F12.10c	Schizosaccharomyces_japonicus	SJAG_02794	54.472	123
11556	Schizosaccharomyces_pombe	SPBC11B10.04c	Schizosaccharomyces_japonicus	SJAG_03053	34.909	275
11565	Schizosaccharomyces_pombe	SPAC6F12.11c	Schizosaccharomyces_japonicus	SJAG_03354	51.31	458
11577	Schizosaccharomyces_pombe	SPAC1952.08c	Schizosaccharomyces_japonicus	SJAG_02770	58.564	181
11581	Schizosaccharomyces_pombe	SPCC1259.08	Schizosaccharomyces_japonicus	SJAG_00867	46.154	117
11589	Schizosaccharomyces_pombe	SPBC25H2.12c	Schizosaccharomyces_japonicus	SJAG_02926	84.05	558
11593	Schizosaccharomyces_pombe	SPCC338.15	Schizosaccharomyces_japonicus	SJAG_01069	55.708	438
11597	Schizosaccharomyces_pombe	SPBC21H7.07c	Schizosaccharomyces_japonicus	SJAG_00592	83.796	216
11603	Schizosaccharomyces_pombe	SPBC211.06	Schizosaccharomyces_japonicus	SJAG_00856	26.28	586
11607	Schizosaccharomyces_pombe	SPAC15A10.07	Schizosaccharomyces_japonicus	SJAG_04617	47.239	163
11617	Schizosaccharomyces_pombe	SPBC19F5.04	Schizosaccharomyces_japonicus	SJAG_00881	72.481	516
11621	Schizosaccharomyces_pombe	SPBC83.14c	Schizosaccharomyces_japonicus	SJAG_00272	72.676	355
11626	Schizosaccharomyces_pombe	SPBC15C4.05	Schizosaccharomyces_japonicus	SJAG_02061	39.847	1049
11634	Schizosaccharomyces_pombe	SPAC1071.11	Schizosaccharomyces_japonicus	SJAG_01668	39.713	209
11643	Schizosaccharomyces_pombe	SPBC32F12.04	Schizosaccharomyces_japonicus	SJAG_01215	88.789	446
11647	Schizosaccharomyces_pombe	SPAC16.03c	Schizosaccharomyces_japonicus	SJAG_00444	65.569	334
11661	Schizosaccharomyces_pombe	SPBC646.06c	Schizosaccharomyces_japonicus	SJAG_02718	60.613	424
11673	Schizosaccharomyces_pombe	SPBC83.04	Schizosaccharomyces_japonicus	SJAG_03037	35.758	165
11677	Schizosaccharomyces_pombe	SPBC16G5.11c	Schizosaccharomyces_japonicus	SJAG_04817	39.267	191
11681	Schizosaccharomyces_pombe	SPCC1682.03c	Schizosaccharomyces_japonicus	SJAG_01761	46.328	177
11687	Schizosaccharomyces_pombe	SPAC19A8.05c	Schizosaccharomyces_japonicus	SJAG_03250	52.245	490
11694	Schizosaccharomyces_pombe	SPCC970.03	Schizosaccharomyces_japonicus	SJAG_00235	75.748	301
11700	Schizosaccharomyces_pombe	SPBC1709.15c	Schizosaccharomyces_japonicus	SJAG_03226	64.662	798
11704	Schizosaccharomyces_pombe	SPBC1685.07c	Schizosaccharomyces_japonicus	SJAG_03256	59.42	414
11714	Schizosaccharomyces_pombe	SPAC16C9.03	Schizosaccharomyces_japonicus	SJAG_03882	70.161	496
11718	Schizosaccharomyces_pombe	SPCC1494.07	Schizosaccharomyces_japonicus	SJAG_04649	45.214	1473
11724	Schizosaccharomyces_pombe	SPBC211.02c	Schizosaccharomyces_japonicus	SJAG_00859	60.664	783
11729	Schizosaccharomyces_pombe	SPBC336.10c	Schizosaccharomyces_japonicus	SJAG_02189	83.117	154
11733	Schizosaccharomyces_pombe	SPAC1782.03	Schizosaccharomyces_japonicus	SJAG_00076	55.411	231
11739	Schizosaccharomyces_pombe	SPBC725.08	Schizosaccharomyces_japonicus	SJAG_00701	38.252	515
11744	Schizosaccharomyces_pombe	SPAC959.02	Schizosaccharomyces_japonicus	SJAG_04909	72.759	290
11749	Schizosaccharomyces_pombe	SPAC227.07c	Schizosaccharomyces_japonicus	SJAG_00526	85.43	453
11753	Schizosaccharomyces_pombe	SPBC651.04	Schizosaccharomyces_japonicus	SJAG_04937	35.965	228
11757	Schizosaccharomyces_pombe	SPAC1F7.13c	Schizosaccharomyces_japonicus	SJAG_02312	92.49	253
11767	Schizosaccharomyces_pombe	SPAC1B3.03c	Schizosaccharomyces_japonicus	SJAG_04352	65.546	357
11771	Schizosaccharomyces_pombe	SPAC1782.11	Schizosaccharomyces_japonicus	SJAG_00084	77.612	201
11776	Schizosaccharomyces_pombe	SPAC3A11.13	Schizosaccharomyces_japonicus	SJAG_01545	52.727	110
11780	Schizosaccharomyces_pombe	SPBC1773.02c	Schizosaccharomyces_japonicus	SJAG_02515	63.014	146
11785	Schizosaccharomyces_pombe	SPBC14C8.16c	Schizosaccharomyces_japonicus	SJAG_02067	41.281	281
11792	Schizosaccharomyces_pombe	SPAPB1E7.12	Schizosaccharomyces_japonicus	SJAG_03859	92.887	239
11796	Schizosaccharomyces_pombe	SPBC713.12	Schizosaccharomyces_japonicus	SJAG_00370	78.022	455
11801	Schizosaccharomyces_pombe	SPAC110.04c	Schizosaccharomyces_japonicus	SJAG_04511	76.111	720
11805	Schizosaccharomyces_pombe	SPBC21B10.09	Schizosaccharomyces_japonicus	SJAG_04325	54.086	514
11810	Schizosaccharomyces_pombe	SPCPB16A4.04c	Schizosaccharomyces_japonicus	SJAG_04680	87.912	273
11814	Schizosaccharomyces_pombe	SPAPB21F2.03	Schizosaccharomyces_japonicus	SJAG_04339	38.372	172
11824	Schizosaccharomyces_pombe	SPBC32H8.13c	Schizosaccharomyces_japonicus	SJAG_04184	39.861	2451
11851	Schizosaccharomyces_pombe	SPBC3D6.11c	Schizosaccharomyces_japonicus	SJAG_02299	75	72
11860	Schizosaccharomyces_pombe	SPAC222.10c	Schizosaccharomyces_japonicus	SJAG_04943	39.18	439
11866	Schizosaccharomyces_pombe	SPCC18B5.06	Schizosaccharomyces_japonicus	SJAG_04283	67.268	388
11873	Schizosaccharomyces_pombe	SPAC664.05	Schizosaccharomyces_japonicus	SJAG_03423	84.615	208
11879	Schizosaccharomyces_pombe	SPAPB24D3.10c	Schizosaccharomyces_japonicus	SJAG_03824	60.718	919
11893	Schizosaccharomyces_pombe	SPBC776.04	Schizosaccharomyces_japonicus	SJAG_03153	64.314	765
11897	Schizosaccharomyces_pombe	SPCC16A11.13	Schizosaccharomyces_japonicus	SJAG_04214	68.582	261
11904	Schizosaccharomyces_pombe	SPAC2E1P5.04c	Schizosaccharomyces_japonicus	SJAG_03029	46.439	351
11913	Schizosaccharomyces_pombe	SPBC1703.13c	Schizosaccharomyces_japonicus	SJAG_00547	75.497	302
11918	Schizosaccharomyces_pombe	SPAC25H1.05	Schizosaccharomyces_japonicus	SJAG_02440	35.359	181
11923	Schizosaccharomyces_pombe	SPBC725.13c	Schizosaccharomyces_japonicus	SJAG_00696	63.187	182
11927	Schizosaccharomyces_pombe	SPAC8F11.03	Schizosaccharomyces_japonicus	SJAG_01419	45.256	917
11934	Schizosaccharomyces_pombe	SPCC645.11c	Schizosaccharomyces_japonicus	SJAG_01705	62.712	177
11947	Schizosaccharomyces_pombe	SPAC26F1.13c	Schizosaccharomyces_japonicus	SJAG_02015	77.538	1113
11951	Schizosaccharomyces_pombe	SPBC24C6.08c	Schizosaccharomyces_japonicus	SJAG_02231	31.481	432
11955	Schizosaccharomyces_pombe	SPAC1556.02c	Schizosaccharomyces_japonicus	SJAG_01671	87.184	632
11964	Schizosaccharomyces_pombe	SPBC530.06c	Schizosaccharomyces_japonicus	SJAG_01741	42.721	1154
11968	Schizosaccharomyces_pombe	SPBC26H8.06	Schizosaccharomyces_japonicus	SJAG_00822	60.227	264
11973	Schizosaccharomyces_pombe	SPAC23E2.02	Schizosaccharomyces_japonicus	SJAG_02401	32.948	692
11979	Schizosaccharomyces_pombe	SPAC3C7.12	Schizosaccharomyces_japonicus	SJAG_02695	50.531	471
11983	Schizosaccharomyces_pombe	SPBC354.10	Schizosaccharomyces_japonicus	SJAG_02116	29.488	997
11987	Schizosaccharomyces_pombe	SPBC3H7.08c	Schizosaccharomyces_japonicus	SJAG_04450	44.828	116
11990	Schizosaccharomyces_pombe	SPAC227.15	Schizosaccharomyces_japonicus	SJAG_00534	47.881	236
12006	Schizosaccharomyces_pombe	SPBC16C6.01c	Schizosaccharomyces_japonicus	SJAG_01482	29.536	474
12012	Schizosaccharomyces_pombe	SPCC14G10.04	Schizosaccharomyces_japonicus	SJAG_04291	43.969	514
12017	Schizosaccharomyces_pombe	SPBC651.11c	Schizosaccharomyces_japonicus	SJAG_04931	39.052	443
12021	Schizosaccharomyces_pombe	SPCC825.02	Schizosaccharomyces_japonicus	SJAG_03535	41.449	497
12027	Schizosaccharomyces_pombe	SPAC4A8.10	Schizosaccharomyces_japonicus	SJAG_04973	51.378	617
12032	Schizosaccharomyces_pombe	SPBC11B10.05c	Schizosaccharomyces_japonicus	SJAG_03052	31.377	494
12036	Schizosaccharomyces_pombe	SPBC16C6.07c	Schizosaccharomyces_japonicus	SJAG_01489	92.009	438
12041	Schizosaccharomyces_pombe	SPAPB1A10.11c	Schizosaccharomyces_japonicus	SJAG_03071	44.972	527
12049	Schizosaccharomyces_pombe	SPBC646.03	Schizosaccharomyces_japonicus	SJAG_02721	46.552	464
12053	Schizosaccharomyces_pombe	SPBC30D10.15	Schizosaccharomyces_japonicus	SJAG_03125	55.769	156
12062	Schizosaccharomyces_pombe	SPCC1223.04c	Schizosaccharomyces_japonicus	SJAG_01193	40.659	364
12068	Schizosaccharomyces_pombe	SPAC4H3.11c	Schizosaccharomyces_japonicus	SJAG_02795	28.241	864
12073	Schizosaccharomyces_pombe	SPAC16E8.13	Schizosaccharomyces_japonicus	SJAG_00509	52.224	517
12078	Schizosaccharomyces_pombe	SPCC1795.04c	Schizosaccharomyces_japonicus	SJAG_00778	79.921	254
12086	Schizosaccharomyces_pombe	SPBC146.12	Schizosaccharomyces_japonicus	SJAG_04000	52.036	442
12090	Schizosaccharomyces_pombe	SPBP8B7.11	Schizosaccharomyces_japonicus	SJAG_02663	76.923	130
12095	Schizosaccharomyces_pombe	SPBC609.02	Schizosaccharomyces_japonicus	SJAG_03131	37.421	318
12101	Schizosaccharomyces_pombe	SPBC27B12.03c	Schizosaccharomyces_japonicus	SJAG_03509	62.769	325
12105	Schizosaccharomyces_pombe	SPAC11E3.11c	Schizosaccharomyces_japonicus	SJAG_00216	47.257	237
12115	Schizosaccharomyces_pombe	SPBC19C2.08	Schizosaccharomyces_japonicus	SJAG_01308	67.778	180
12119	Schizosaccharomyces_pombe	SPAC22H12.01c	Schizosaccharomyces_japonicus	SJAG_00736	33.984	256
12125	Schizosaccharomyces_pombe	SPAC22F8.10c	Schizosaccharomyces_japonicus	SJAG_00322	53.512	598
12130	Schizosaccharomyces_pombe	SPAC6F12.04	Schizosaccharomyces_japonicus	SJAG_03368	38.931	131
12134	Schizosaccharomyces_pombe	SPAC4G9.20c	Schizosaccharomyces_japonicus	SJAG_00626	63.514	296
12139	Schizosaccharomyces_pombe	SPCC1906.01	Schizosaccharomyces_japonicus	SJAG_03188	91.736	363
12143	Schizosaccharomyces_pombe	SPAC824.04	Schizosaccharomyces_japonicus	SJAG_01599	53.687	339
12147	Schizosaccharomyces_pombe	SPBC1271.11	Schizosaccharomyces_japonicus	SJAG_01589	52.124	259
12152	Schizosaccharomyces_pombe	SPBC3B8.10c	Schizosaccharomyces_japonicus	SJAG_01906	70.183	218
12158	Schizosaccharomyces_pombe	SPAC589.04	Schizosaccharomyces_japonicus	SJAG_01780	33.858	254
12163	Schizosaccharomyces_pombe	SPBC543.08	Schizosaccharomyces_japonicus	SJAG_01180	48.178	247
12169	Schizosaccharomyces_pombe	SPAC17A5.09c	Schizosaccharomyces_japonicus	SJAG_03272	50.485	103
12175	Schizosaccharomyces_pombe	SPBC365.10	Schizosaccharomyces_japonicus	SJAG_03839	62.083	720
12180	Schizosaccharomyces_pombe	SPBC11C11.04c	Schizosaccharomyces_japonicus	SJAG_04074	30.827	1064
12200	Schizosaccharomyces_pombe	SPAC10F6.08c	Schizosaccharomyces_japonicus	SJAG_05020	58.163	98
12205	Schizosaccharomyces_pombe	SPBC2D10.15c	Schizosaccharomyces_japonicus	SJAG_00936	48.256	172
12209	Schizosaccharomyces_pombe	SPBP35G2.05c	Schizosaccharomyces_japonicus	SJAG_03987	67.955	440
12221	Schizosaccharomyces_pombe	SPCC16C4.20c	Schizosaccharomyces_japonicus	SJAG_02549	58.824	68
12225	Schizosaccharomyces_pombe	SPAC1952.14c	Schizosaccharomyces_japonicus	SJAG_02762	40.714	140
12230	Schizosaccharomyces_pombe	SPBC776.11	Schizosaccharomyces_japonicus	SJAG_03159	85.811	148
12235	Schizosaccharomyces_pombe	SPAC24H6.10c	Schizosaccharomyces_japonicus	SJAG_03580	74.93	359
12244	Schizosaccharomyces_pombe	SPAC22H12.04c	Schizosaccharomyces_japonicus	SJAG_00733	88.889	252
12248	Schizosaccharomyces_pombe	SPBC1105.08	Schizosaccharomyces_japonicus	SJAG_00299	59.889	541
12254	Schizosaccharomyces_pombe	SPAC328.10c	Schizosaccharomyces_japonicus	SJAG_02477	96.552	203
12259	Schizosaccharomyces_pombe	SPAC222.03c	Schizosaccharomyces_japonicus	SJAG_00687	78.571	84
12267	Schizosaccharomyces_pombe	SPAC17G6.02c	Schizosaccharomyces_japonicus	SJAG_02581	43.273	275
12273	Schizosaccharomyces_pombe	SPAC1687.05	Schizosaccharomyces_japonicus	SJAG_00727	54.583	480
12279	Schizosaccharomyces_pombe	SPAC30C2.08	Schizosaccharomyces_japonicus	SJAG_00049	69.615	441
12284	Schizosaccharomyces_pombe	SPCC330.10	Schizosaccharomyces_japonicus	SJAG_04034	60.169	354
12291	Schizosaccharomyces_pombe	SPCC23B6.05c	Schizosaccharomyces_japonicus	SJAG_03722	58.654	104
12295	Schizosaccharomyces_pombe	SPBC146.04	Schizosaccharomyces_japonicus	SJAG_03992	30.366	191
12300	Schizosaccharomyces_pombe	SPAC3H1.02c	Schizosaccharomyces_japonicus	SJAG_03393	41.165	1030
12304	Schizosaccharomyces_pombe	SPBC1921.07c	Schizosaccharomyces_japonicus	SJAG_00184	51.639	244
12309	Schizosaccharomyces_pombe	SPAC23H3.09c	Schizosaccharomyces_japonicus	SJAG_02450	74.859	354
12314	Schizosaccharomyces_pombe	SPAC17H9.06c	Schizosaccharomyces_japonicus	SJAG_03412	36.482	307
12322	Schizosaccharomyces_pombe	SPBC24C6.07	Schizosaccharomyces_japonicus	SJAG_02232	54.959	242
12327	Schizosaccharomyces_pombe	SPBC25H2.02	Schizosaccharomyces_japonicus	SJAG_01235	76.824	699
12331	Schizosaccharomyces_pombe	SPBC29A3.18	Schizosaccharomyces_japonicus	SJAG_02646	68.44	282
12338	Schizosaccharomyces_pombe	SPAP27G11.06c	Schizosaccharomyces_japonicus	SJAG_00379	71.711	152
12341	Schizosaccharomyces_pombe	SPAC1783.08c	Schizosaccharomyces_japonicus	SJAG_04478	90.547	201
12343	Schizosaccharomyces_pombe	SPCC11E10.02c	Schizosaccharomyces_japonicus	SJAG_03672	73.179	302
12353	Schizosaccharomyces_pombe	SPAP27G11.03	Schizosaccharomyces_japonicus	SJAG_00353	54.693	309
12357	Schizosaccharomyces_pombe	SPBC4B4.11	Schizosaccharomyces_japonicus	SJAG_00060	44.737	76
12361	Schizosaccharomyces_pombe	SPBC800.11	Schizosaccharomyces_japonicus	SJAG_04927	30.571	350
12370	Schizosaccharomyces_pombe	SPBC3B9.04	Schizosaccharomyces_japonicus	SJAG_05693	47.934	242
12374	Schizosaccharomyces_pombe	SPAC4D7.06c	Schizosaccharomyces_japonicus	SJAG_01786	47.2	250
12382	Schizosaccharomyces_pombe	SPAC5D6.13	Schizosaccharomyces_japonicus	SJAG_01516	69.617	339
12386	Schizosaccharomyces_pombe	SPBC23E6.04c	Schizosaccharomyces_japonicus	SJAG_05187	47.091	1667
12390	Schizosaccharomyces_pombe	SPAC2F3.05c	Schizosaccharomyces_japonicus	SJAG_03958	72.727	275
12396	Schizosaccharomyces_pombe	SPCC1739.10	Schizosaccharomyces_japonicus	SJAG_01189	47.753	356
12403	Schizosaccharomyces_pombe	SPCC126.04c	Schizosaccharomyces_japonicus	SJAG_00087	45.352	355
12408	Schizosaccharomyces_pombe	SPCC645.05c	Schizosaccharomyces_japonicus	SJAG_03703	51.478	1488
12413	Schizosaccharomyces_pombe	SPBC16A3.14	Schizosaccharomyces_japonicus	SJAG_04788	53.947	228
12419	Schizosaccharomyces_pombe	SPBC20F10.08c	Schizosaccharomyces_japonicus	SJAG_01328	36.495	759
12423	Schizosaccharomyces_pombe	SPAC23E2.01	Schizosaccharomyces_japonicus	SJAG_00792	33.86	570
12430	Schizosaccharomyces_pombe	SPAC31G5.18c	Schizosaccharomyces_japonicus	SJAG_02905	50	188
12435	Schizosaccharomyces_pombe	SPBC25H2.14	Schizosaccharomyces_japonicus	SJAG_02910	49.785	233
12438	Schizosaccharomyces_pombe	SPBP16F5.02	Schizosaccharomyces_japonicus	SJAG_04614	52.96	321
12446	Schizosaccharomyces_pombe	SPBC15D4.10c	Schizosaccharomyces_japonicus	SJAG_03103	34.884	258
12452	Schizosaccharomyces_pombe	SPCC1259.02c	Schizosaccharomyces_japonicus	SJAG_04103	60.617	810
12458	Schizosaccharomyces_pombe	SPAC6G9.11	Schizosaccharomyces_japonicus	SJAG_02241	84.298	121
12462	Schizosaccharomyces_pombe	SPAC1142.01	Schizosaccharomyces_japonicus	SJAG_01497	44.938	563
12467	Schizosaccharomyces_pombe	SPBC18A7.02c	Schizosaccharomyces_japonicus	SJAG_02823	36.58	462
12471	Schizosaccharomyces_pombe	SPBC8D2.18c	Schizosaccharomyces_japonicus	SJAG_03556	91.686	433
12475	Schizosaccharomyces_pombe	SPAC17H9.10c	Schizosaccharomyces_japonicus	SJAG_03454	37.569	1086
12480	Schizosaccharomyces_pombe	SPBC28F2.07	Schizosaccharomyces_japonicus	SJAG_01708	43.529	255
12486	Schizosaccharomyces_pombe	SPAC23H3.02c	Schizosaccharomyces_japonicus	SJAG_03245	85.47	117
12491	Schizosaccharomyces_pombe	SPBC36.05c	Schizosaccharomyces_japonicus	SJAG_00581	82.469	405
12495	Schizosaccharomyces_pombe	SPAC22A12.12c	Schizosaccharomyces_japonicus	SJAG_04321	57.438	242
12499	Schizosaccharomyces_pombe	SPCC1840.09	Schizosaccharomyces_japonicus	SJAG_01820	43.223	273
12505	Schizosaccharomyces_pombe	SPAC12G12.06c	Schizosaccharomyces_japonicus	SJAG_01476	77.534	365
12509	Schizosaccharomyces_pombe	SPBC6B1.09c	Schizosaccharomyces_japonicus	SJAG_00640	24.474	380
12518	Schizosaccharomyces_pombe	SPAC15A10.05c	Schizosaccharomyces_japonicus	SJAG_02462	69.038	239
12522	Schizosaccharomyces_pombe	SPAC2F7.05c	Schizosaccharomyces_japonicus	SJAG_02390	73.28	378
12526	Schizosaccharomyces_pombe	SPAC1565.05	Schizosaccharomyces_japonicus	SJAG_03341	33.801	784
12531	Schizosaccharomyces_pombe	SPBC336.04	Schizosaccharomyces_japonicus	SJAG_02818	77.392	1066
12536	Schizosaccharomyces_pombe	SPCC645.13	Schizosaccharomyces_japonicus	SJAG_01707	47.945	73
12541	Schizosaccharomyces_pombe	SPAC17G8.06c	Schizosaccharomyces_japonicus	SJAG_04098	83.612	598
12545	Schizosaccharomyces_pombe	SPBP4H10.07	Schizosaccharomyces_japonicus	SJAG_03831	35.255	607
12549	Schizosaccharomyces_pombe	SPAC144.09c	Schizosaccharomyces_japonicus	SJAG_00067	46.015	389
12563	Schizosaccharomyces_pombe	SPAC22H12.02	Schizosaccharomyces_japonicus	SJAG_00735	66.805	241
12567	Schizosaccharomyces_pombe	SPAC5H10.09c	Schizosaccharomyces_japonicus	SJAG_05200	36.462	277
12572	Schizosaccharomyces_pombe	SPCC364.04c	Schizosaccharomyces_japonicus	SJAG_02316	37.359	621
12577	Schizosaccharomyces_pombe	SPBC16C6.09	Schizosaccharomyces_japonicus	SJAG_01491	59.021	776
12581	Schizosaccharomyces_pombe	SPCC622.16c	Schizosaccharomyces_japonicus	SJAG_03664	54.815	405
12595	Schizosaccharomyces_pombe	SPCC191.02c	Schizosaccharomyces_japonicus	SJAG_02741	78.802	651
12603	Schizosaccharomyces_pombe	SPAC10F6.11c	Schizosaccharomyces_japonicus	SJAG_05017	60.825	388
12607	Schizosaccharomyces_pombe	SPBC713.07c	Schizosaccharomyces_japonicus	SJAG_00570	50.271	553
12611	Schizosaccharomyces_pombe	SPACUNK4.06c	Schizosaccharomyces_japonicus	SJAG_01436	93.605	172
12620	Schizosaccharomyces_pombe	SPAC19D5.01	Schizosaccharomyces_japonicus	SJAG_02000	34.348	690
12624	Schizosaccharomyces_pombe	SPAC3G9.14	Schizosaccharomyces_japonicus	SJAG_04839	48.677	756
12630	Schizosaccharomyces_pombe	SPCC790.03	Schizosaccharomyces_japonicus	SJAG_05286	35.409	257
12634	Schizosaccharomyces_pombe	SPAC31A2.16	Schizosaccharomyces_japonicus	SJAG_00807	42.066	1084
12645	Schizosaccharomyces_pombe	SPCC1795.08c	Schizosaccharomyces_japonicus	SJAG_00783	35.607	865
12650	Schizosaccharomyces_pombe	SPAC926.08c	Schizosaccharomyces_japonicus	SJAG_04108	69.281	306
12655	Schizosaccharomyces_pombe	SPBC11C11.03	Schizosaccharomyces_japonicus	SJAG_04076	43.949	628
12659	Schizosaccharomyces_pombe	SPAC1A6.10	Schizosaccharomyces_japonicus	SJAG_02084	64.44	464
12664	Schizosaccharomyces_pombe	SPAC1687.18c	Schizosaccharomyces_japonicus	SJAG_00682	36.481	540
12668	Schizosaccharomyces_pombe	SPBC14F5.10c	Schizosaccharomyces_japonicus	SJAG_02851	50.636	472
12672	Schizosaccharomyces_pombe	SPCC1259.07	Schizosaccharomyces_japonicus	SJAG_00868	52.252	222
12683	Schizosaccharomyces_pombe	SPCC23B6.03c	Schizosaccharomyces_japonicus	SJAG_03720	32.734	2001
12694	Schizosaccharomyces_pombe	SPCC576.04	Schizosaccharomyces_japonicus	SJAG_04471	61.049	267
12698	Schizosaccharomyces_pombe	SPCC1753.04	Schizosaccharomyces_japonicus	SJAG_01702	64.571	350
12707	Schizosaccharomyces_pombe	SPAC19G12.04	Schizosaccharomyces_japonicus	SJAG_05287	49.18	183
12711	Schizosaccharomyces_pombe	SPAC1F3.05	Schizosaccharomyces_japonicus	SJAG_03756	50.469	533
12719	Schizosaccharomyces_pombe	SPBC3B8.05	Schizosaccharomyces_japonicus	SJAG_01058	71.158	423
12723	Schizosaccharomyces_pombe	SPBC4B4.02c	Schizosaccharomyces_japonicus	SJAG_00428	34.642	586
12728	Schizosaccharomyces_pombe	SPAC3F10.13	Schizosaccharomyces_japonicus	SJAG_01342	33.095	559
12735	Schizosaccharomyces_pombe	SPBP8B7.29	Schizosaccharomyces_japonicus	SJAG_02408	49.433	706
12740	Schizosaccharomyces_pombe	SPCC1450.03	Schizosaccharomyces_japonicus	SJAG_02499	40.719	167
12746	Schizosaccharomyces_pombe	SPAC11E3.02c	Schizosaccharomyces_japonicus	SJAG_02572	39.822	1233
12751	Schizosaccharomyces_pombe	SPBC32F12.12c	Schizosaccharomyces_japonicus	SJAG_01206	75	144
12756	Schizosaccharomyces_pombe	SPAC26F1.12c	Schizosaccharomyces_japonicus	SJAG_02014	75.988	329
12760	Schizosaccharomyces_pombe	SPAC20G8.07c	Schizosaccharomyces_japonicus	SJAG_03598	71.233	219
12767	Schizosaccharomyces_pombe	SPBC25H2.04c	Schizosaccharomyces_japonicus	SJAG_01640	65.714	175
12771	Schizosaccharomyces_pombe	SPBC24C6.11	Schizosaccharomyces_japonicus	SJAG_02227	81.944	144
12776	Schizosaccharomyces_pombe	SPBC215.07c	Schizosaccharomyces_japonicus	SJAG_00411	39.175	194
12788	Schizosaccharomyces_pombe	SPBC2F12.14c	Schizosaccharomyces_japonicus	SJAG_01298	78.435	524
12801	Schizosaccharomyces_pombe	SPBC6B1.07	Schizosaccharomyces_japonicus	SJAG_00643	71.696	908
12806	Schizosaccharomyces_pombe	SPAC1D4.14	Schizosaccharomyces_japonicus	SJAG_00992	41.578	1698
12812	Schizosaccharomyces_pombe	SPBC16C6.06	Schizosaccharomyces_japonicus	SJAG_01488	38.525	1464
12818	Schizosaccharomyces_pombe	SPAC2F3.08	Schizosaccharomyces_japonicus	SJAG_03960	59.704	541
12825	Schizosaccharomyces_pombe	SPAC22H10.08	Schizosaccharomyces_japonicus	SJAG_02673	67.409	494
12830	Schizosaccharomyces_pombe	SPAC13F5.07c	Schizosaccharomyces_japonicus	SJAG_04043	54.396	182
12834	Schizosaccharomyces_pombe	SPBC713.05	Schizosaccharomyces_japonicus	SJAG_00571	49.32	294
12838	Schizosaccharomyces_pombe	SPAC328.03	Schizosaccharomyces_japonicus	SJAG_01531	81.874	491
12846	Schizosaccharomyces_pombe	SPBC17A3.05c	Schizosaccharomyces_japonicus	SJAG_01160	45.088	397
12851	Schizosaccharomyces_pombe	SPCC191.11	Schizosaccharomyces_japonicus	SJAG_04301	45.517	580
12852	Schizosaccharomyces_pombe	SPBP4H10.15	Schizosaccharomyces_japonicus	SJAG_01630	75.87	920
12856	Schizosaccharomyces_pombe	SPCC18.09c	Schizosaccharomyces_japonicus	SJAG_04410	37.768	233
12860	Schizosaccharomyces_pombe	SPAC31G5.04	Schizosaccharomyces_japonicus	SJAG_00502	85.596	361
12868	Schizosaccharomyces_pombe	SPAC6F6.01	Schizosaccharomyces_japonicus	SJAG_05229	52.976	1176
12904	Schizosaccharomyces_pombe	SPCC1795.09	Schizosaccharomyces_japonicus	SJAG_00784	33.803	497
12908	Schizosaccharomyces_pombe	SPAC24C9.03	Schizosaccharomyces_japonicus	SJAG_03349	70.051	394
12912	Schizosaccharomyces_pombe	SPBC13G1.02	Schizosaccharomyces_japonicus	SJAG_00890	76.456	412
12918	Schizosaccharomyces_pombe	SPBC6B1.04	Schizosaccharomyces_japonicus	SJAG_00646	38.628	277
12920	Schizosaccharomyces_pombe	SPAC13C5.03	Schizosaccharomyces_japonicus	SJAG_00810	34.545	220
12925	Schizosaccharomyces_pombe	SPAC3H8.05c	Schizosaccharomyces_japonicus	SJAG_03728	33.21	1081
12930	Schizosaccharomyces_pombe	SPBC146.06c	Schizosaccharomyces_japonicus	SJAG_03994	42.407	698
12936	Schizosaccharomyces_pombe	SPBC56F2.10c	Schizosaccharomyces_japonicus	SJAG_00394	61.905	315
12941	Schizosaccharomyces_pombe	SPAC9.02c	Schizosaccharomyces_japonicus	SJAG_02296	58.788	165
12945	Schizosaccharomyces_pombe	SPBC106.11c	Schizosaccharomyces_japonicus	SJAG_04311	45.94	431
12952	Schizosaccharomyces_pombe	SPBC1105.15c	Schizosaccharomyces_japonicus	SJAG_00305	36.246	309
12957	Schizosaccharomyces_pombe	SPCC1235.04c	Schizosaccharomyces_japonicus	SJAG_01937	59.574	235
12961	Schizosaccharomyces_pombe	SPBP23A10.05	Schizosaccharomyces_japonicus	SJAG_03576	55.495	182
12967	Schizosaccharomyces_pombe	SPBC3F6.05	Schizosaccharomyces_japonicus	SJAG_03655	61.877	1044
12973	Schizosaccharomyces_pombe	SPBC1711.13	Schizosaccharomyces_japonicus	SJAG_01137	76.168	428
12978	Schizosaccharomyces_pombe	SPAC4A8.14	Schizosaccharomyces_japonicus	SJAG_04970	68.454	317
12983	Schizosaccharomyces_pombe	SPBC29A3.08	Schizosaccharomyces_japonicus	SJAG_00540	60.248	161
12993	Schizosaccharomyces_pombe	SPAC4F8.01	Schizosaccharomyces_japonicus	SJAG_04489	71.351	185
12998	Schizosaccharomyces_pombe	SPAC6G9.05	Schizosaccharomyces_japonicus	SJAG_02247	47.393	211
13004	Schizosaccharomyces_pombe	SPAC3A12.09c	Schizosaccharomyces_japonicus	SJAG_04896	48.763	283
13011	Schizosaccharomyces_pombe	SPCC1682.04	Schizosaccharomyces_japonicus	SJAG_01760	85.795	176
13015	Schizosaccharomyces_pombe	SPAPYUG7.05	Schizosaccharomyces_japonicus	SJAG_00120	71.951	246
13020	Schizosaccharomyces_pombe	SPAC25G10.06	Schizosaccharomyces_japonicus	SJAG_04746	100	68
13029	Schizosaccharomyces_pombe	SPBC1861.06c	Schizosaccharomyces_japonicus	SJAG_03212	36.129	310
13036	Schizosaccharomyces_pombe	SPAC20G8.06	Schizosaccharomyces_japonicus	SJAG_03597	64.678	2112
13040	Schizosaccharomyces_pombe	SPAC15E1.02c	Schizosaccharomyces_japonicus	SJAG_04625	52.349	149
13044	Schizosaccharomyces_pombe	SPBC2D10.09	Schizosaccharomyces_japonicus	SJAG_00944	50.877	399
13054	Schizosaccharomyces_pombe	SPAC2E1P5.02c	Schizosaccharomyces_japonicus	SJAG_03031	32.099	162
13058	Schizosaccharomyces_pombe	SPAC3A12.05c	Schizosaccharomyces_japonicus	SJAG_04917	64.068	1180
13063	Schizosaccharomyces_pombe	SPAC1610.03c	Schizosaccharomyces_japonicus	SJAG_03283	41.379	725
13067	Schizosaccharomyces_pombe	SPBC3B9.06c	Schizosaccharomyces_japonicus	SJAG_01561	58.108	296
13071	Schizosaccharomyces_pombe	SPBC21B10.08c	Schizosaccharomyces_japonicus	SJAG_04326	54.369	206
13076	Schizosaccharomyces_pombe	SPCC16A11.12c	Schizosaccharomyces_japonicus	SJAG_04215	45.048	828
13080	Schizosaccharomyces_pombe	SPBC27B12.11c	Schizosaccharomyces_japonicus	SJAG_03519	49.515	103
13099	Schizosaccharomyces_pombe	SPBC19C7.01	Schizosaccharomyces_japonicus	SJAG_01252	54.545	77
13105	Schizosaccharomyces_pombe	SPBC409.12c	Schizosaccharomyces_japonicus	SJAG_02362	28.438	320
13109	Schizosaccharomyces_pombe	SPBC16A3.19	Schizosaccharomyces_japonicus	SJAG_04793	40.945	127
13115	Schizosaccharomyces_pombe	SPCC13B11.01	Schizosaccharomyces_japonicus	SJAG_03370	83.429	350
13120	Schizosaccharomyces_pombe	SPAC589.11	Schizosaccharomyces_japonicus	SJAG_05221	32.331	133
13125	Schizosaccharomyces_pombe	SPBC354.08c	Schizosaccharomyces_japonicus	SJAG_02322	47.429	778
13130	Schizosaccharomyces_pombe	SPBC725.02	Schizosaccharomyces_japonicus	SJAG_06592	56.557	122
13136	Schizosaccharomyces_pombe	SPAC688.10	Schizosaccharomyces_japonicus	SJAG_00153	49.567	1039
13142	Schizosaccharomyces_pombe	SPCC18.03	Schizosaccharomyces_japonicus	SJAG_02752	44.617	1031
13150	Schizosaccharomyces_pombe	SPBC16D10.02	Schizosaccharomyces_japonicus	SJAG_04181	54.486	457
[truncated: 77,786 more rows]
