# Supplementary material for: The wtf meiotic driver gene family has unexpectedly persisted for over 100 million years
Source: eLife. 2022 Oct 13;11:e81149. doi: 10.7554/eLife.81149 (PMC9562144; doi:10.7554/eLife.81149)
Supplement: Figure 1—source data 4. — GFF file of S. octosporus genome. [file elife-81149-fig1-data4.zip › Figure 1-source data 4.gff]

##gff-version 3
##source-version geneious 2022.0.1
##sequence-region	oct_chrI	1	4519984
oct_chrI	Geneious	CDS	2966026	2966140	.	-	.	Name=SOCG_01983;ID=YbIsSh1nZQTsrTh9A6ZLkUpTCJE.1638925571323.0
oct_chrI	Geneious	CDS	2965618	2965880	.	-	.	Name=SOCG_01983;ID=YbIsSh1nZQTsrTh9A6ZLkUpTCJE.1638925571323.0
oct_chrI	Geneious	CDS	2965370	2965579	.	-	.	Name=SOCG_01983;ID=YbIsSh1nZQTsrTh9A6ZLkUpTCJE.1638925571323.0
oct_chrI	Geneious	CDS	2965211	2965330	.	-	.	Name=SOCG_01983;ID=YbIsSh1nZQTsrTh9A6ZLkUpTCJE.1638925571323.0
oct_chrI	Geneious	CDS	2965070	2965152	.	-	.	Name=SOCG_01983;ID=YbIsSh1nZQTsrTh9A6ZLkUpTCJE.1638925571323.0
oct_chrI	Geneious	CDS	1275440	1275959	.	+	.	Name=SOCG_02317;ID=YbIsSh1nZQTsrTh9A6ZLkUpTCJE.1638925571329.1
oct_chrI	Geneious	CDS	1276016	1276347	.	+	.	Name=SOCG_02317;ID=YbIsSh1nZQTsrTh9A6ZLkUpTCJE.1638925571329.1
oct_chrI	Geneious	Wtf-blast	4479590	4479672	.	-	.	Name=blast-hit1
oct_chrI	Geneious	Wtf-blast	4445251	4445329	.	+	.	Name=blast2
oct_chrI	Geneious	Wtf_downstream	4164265	4165078	.	-	.	Name=wtf5_downstream
oct_chrI	Geneious	Wtf_downstream	1270197	1270672	.	-	.	Name=wtf19_downstream
oct_chrI	Geneious	Wtf_downstream	1273050	1273464	.	-	.	Name=wtf19_downstream
oct_chrI	Geneious	wag_upstream	1275100	1275439	.	+	.	Name=wag4_upstream
oct_chrI	Geneious	wag_upstream	415455	415733	.	-	.	Name=wag5_upstream
oct_chrI	Geneious	wag_upstream	4162736	4163003	.	+	.	Name=wag2_upstream
oct_chrI	Geneious	wag	4163004	4163517	.	+	.	Name=wag2;ID=YbIsSh1nZQTsrTh9A6ZLkUpTCJE.1638925571330.2
oct_chrI	Geneious	wag	4163573	4164024	.	+	.	Name=wag2;ID=YbIsSh1nZQTsrTh9A6ZLkUpTCJE.1638925571330.2
oct_chrI	Geneious	wag	414935	415454	.	-	.	Name=wag5;ID=YbIsSh1nZQTsrTh9A6ZLkUpTCJE.1638925571330.3
oct_chrI	Geneious	wag	414439	414878	.	-	.	Name=wag5;ID=YbIsSh1nZQTsrTh9A6ZLkUpTCJE.1638925571330.3
oct_chrI	Geneious	wag	1275440	1275959	.	+	.	Name=wag4;ID=YbIsSh1nZQTsrTh9A6ZLkUpTCJE.1638925571330.4
oct_chrI	Geneious	wag	1276016	1276347	.	+	.	Name=wag4;ID=YbIsSh1nZQTsrTh9A6ZLkUpTCJE.1638925571330.4
oct_chrI	Geneious	wag	1793059	1793575	.	+	.	Name=wag3;ID=YbIsSh1nZQTsrTh9A6ZLkUpTCJE.1638925571330.5
oct_chrI	Geneious	wag	1793631	1793938	.	+	.	Name=wag3;ID=YbIsSh1nZQTsrTh9A6ZLkUpTCJE.1638925571330.5
oct_chrI	Geneious	wag	34312	34831	.	-	.	Name=wag7;ID=YbIsSh1nZQTsrTh9A6ZLkUpTCJE.1638925571330.6
oct_chrI	Geneious	wag	33993	34255	.	-	.	Name=wag7;ID=YbIsSh1nZQTsrTh9A6ZLkUpTCJE.1638925571330.6
oct_chrI	Geneious	wag-5s-region	33351	33992	.	-	.	Name=wag7_5s_down
oct_chrI	Geneious	wag-5s-region	4164025	4164519	.	+	.	Name=wag2_5S_down
oct_chrI	Geneious	wag-5s-region	1276348	1276839	.	+	.	Name=wag4_5S_down
oct_chrI	Geneious	wag-5s-region	1793939	1794346	.	+	.	Name=wag3_5S_down
oct_chrI	Geneious	wag-5s-region	414040	414438	.	-	.	Name=wag5_5S_down
oct_chrI	Geneious	wag_wtf_without_five_prime_UTR	4169143	4169706	.	-	.	Name=wag1_wtf4
oct_chrI	Geneious	wag_wtf_without_five_prime_UTR	35057	35592	.	+	.	Name=wag7_wtf27
oct_chrI	Geneious	wag_wtf_without_five_prime_UTR	4162251	4162779	.	-	.	Name=wag2_wtf6
oct_chrI	Geneious	wag_wtf_without_five_prime_UTR	1274691	1275215	.	-	.	Name=wag4_wtf19
oct_chrI	Geneious	wag_wtf_without_five_prime_UTR	415668	416061	.	+	.	Name=wag5_wtf24
oct_chrI	Geneious	rRNA	1272555	1272684	.	-	.	Name=old_5.8S_rRNA
oct_chrI	Geneious	rRNA	1790180	1790309	.	-	.	Name=old_5.8S_rRNA_wtf14_down
oct_chrI	Geneious	rRNA	3458865	3458978	.	-	.	Name=old_5.8S-rRNA_wtf9_up
oct_chrI	Geneious	rRNA	2029617	2029726	.	+	.	Name=old_5S_rRNA_wtf13
oct_chrI	Geneious	rRNA	2831854	2831963	.	-	.	Name=old_5.8S_rRNA_wtf12_up
oct_chrI	Geneious	rRNA	2966803	2966912	.	-	.	Name=old_5.8S_rRNA_wtf11_up
oct_chrI	Geneious	wag_wtf_region	34832	35813	.	-	.	Name=wag7_wtf27
oct_chrI	Geneious	wag_wtf_region	1792086	1793058	.	+	.	Name=wag3_wtf16
oct_chrI	Geneious	wag_wtf_region	1274472	1275439	.	+	.	Name=wag4_wtf19
oct_chrI	Geneious	wag_wtf_region	4162036	4163003	.	+	.	Name=wag2_wtf6
oct_chrI	Geneious	wag_wtf_region	415455	416264	.	-	.	Name=wag5_wtf24
oct_chrI	Geneious	wag_wtf_region	4168929	4169706	.	+	.	Name=wag1_wtf4
oct_chrI	Geneious	wag_wtf_unit	1272555	1276954	.	-	.	Name=wag4_wtf19
oct_chrI	Geneious	wag_wtf_unit	4160330	4164643	.	-	.	Name=wag2_wtf6
oct_chrI	Geneious	wag_wtf_unit	1790310	1794461	.	-	.	Name=wag3_wtf16
oct_chrI	Geneious	wag_wtf_unit	33235	37298	.	+	.	Name=wag7_wtf27
oct_chrI	Geneious	wag_wtf_unit	413920	417448	.	+	.	Name=wag5_wtf24
oct_chrI	Geneious	wag_wtf_unit	4167108	4170553	.	-	.	Name=wag1_wtf4
oct_chrI	Geneious	wag_non_CDS	4163004	4164024	.	+	.	Name=wag2
oct_chrI	Geneious	wag_non_CDS	414439	415454	.	-	.	Name=wag5
oct_chrI	Geneious	wag_non_CDS	1275440	1276347	.	+	.	Name=wag4
oct_chrI	Geneious	wag_non_CDS	1793059	1793938	.	+	.	Name=wag3
oct_chrI	Geneious	wag_non_CDS	4169707	4170553	.	+	.	Name=wag1
oct_chrI	Geneious	wag_non_CDS	33996	34831	.	-	.	Name=wag7
oct_chrI	Geneious	wag_non_CDS	48659	48944	.	-	.	Name=wag6
oct_chrI	Geneious	wtf_pseudogene	4357695	4357809	.	-	.	Name=wtf3;ID=YbIsSh1nZQTsrTh9A6ZLkUpTCJE.1638925571332.7
oct_chrI	Geneious	wtf_pseudogene	4357292	4357549	.	-	.	Name=wtf3;ID=YbIsSh1nZQTsrTh9A6ZLkUpTCJE.1638925571332.7
oct_chrI	Geneious	wtf_pseudogene	4357017	4357240	.	-	.	Name=wtf3;ID=YbIsSh1nZQTsrTh9A6ZLkUpTCJE.1638925571332.7
oct_chrI	Geneious	wtf_pseudogene	4356831	4356977	.	-	.	Name=wtf3;ID=YbIsSh1nZQTsrTh9A6ZLkUpTCJE.1638925571332.7
oct_chrI	Geneious	wtf_pseudogene	4356692	4356771	.	-	.	Name=wtf3;ID=YbIsSh1nZQTsrTh9A6ZLkUpTCJE.1638925571332.7
oct_chrI	Geneious	wtf_pseudogene	416265	416373	.	+	.	Name=wtf24;ID=YbIsSh1nZQTsrTh9A6ZLkUpTCJE.1638925571332.8
oct_chrI	Geneious	wtf_pseudogene	416585	416848	.	+	.	Name=wtf24;ID=YbIsSh1nZQTsrTh9A6ZLkUpTCJE.1638925571332.8
oct_chrI	Geneious	wtf_pseudogene	416892	417145	.	+	.	Name=wtf24;ID=YbIsSh1nZQTsrTh9A6ZLkUpTCJE.1638925571332.8
oct_chrI	Geneious	wtf_pseudogene	417186	417369	.	+	.	Name=wtf24;ID=YbIsSh1nZQTsrTh9A6ZLkUpTCJE.1638925571332.8
oct_chrI	Geneious	wtf_pseudogene	2030386	2030500	.	+	.	Name=wtf15;ID=YbIsSh1nZQTsrTh9A6ZLkUpTCJE.1638925571332.9
oct_chrI	Geneious	wtf_pseudogene	2030646	2030908	.	+	.	Name=wtf15;ID=YbIsSh1nZQTsrTh9A6ZLkUpTCJE.1638925571332.9
oct_chrI	Geneious	wtf_pseudogene	2030947	2031156	.	+	.	Name=wtf15;ID=YbIsSh1nZQTsrTh9A6ZLkUpTCJE.1638925571332.9
oct_chrI	Geneious	wtf_pseudogene	2031196	2031315	.	+	.	Name=wtf15;ID=YbIsSh1nZQTsrTh9A6ZLkUpTCJE.1638925571332.9
oct_chrI	Geneious	wtf_pseudogene	2031374	2031453	.	+	.	Name=wtf15;ID=YbIsSh1nZQTsrTh9A6ZLkUpTCJE.1638925571332.9
oct_chrI	Geneious	wtf_pseudogene	2966026	2966140	.	-	.	Name=wtf13;ID=YbIsSh1nZQTsrTh9A6ZLkUpTCJE.1638925571332.10
oct_chrI	Geneious	wtf_pseudogene	2965618	2965880	.	-	.	Name=wtf13;ID=YbIsSh1nZQTsrTh9A6ZLkUpTCJE.1638925571332.10
oct_chrI	Geneious	wtf_pseudogene	2965370	2965579	.	-	.	Name=wtf13;ID=YbIsSh1nZQTsrTh9A6ZLkUpTCJE.1638925571332.10
oct_chrI	Geneious	wtf_pseudogene	2965211	2965330	.	-	.	Name=wtf13;ID=YbIsSh1nZQTsrTh9A6ZLkUpTCJE.1638925571332.10
oct_chrI	Geneious	wtf_pseudogene	2965073	2965152	.	-	.	Name=wtf13;ID=YbIsSh1nZQTsrTh9A6ZLkUpTCJE.1638925571332.10
oct_chrI	Geneious	wtf_pseudogene	4168814	4168928	.	-	.	Name=wtf4;ID=YbIsSh1nZQTsrTh9A6ZLkUpTCJE.1638925571332.11
oct_chrI	Geneious	wtf_pseudogene	4168388	4168603	.	-	.	Name=wtf4;ID=YbIsSh1nZQTsrTh9A6ZLkUpTCJE.1638925571332.11
oct_chrI	Geneious	wtf_pseudogene	4168132	4168342	.	-	.	Name=wtf4;ID=YbIsSh1nZQTsrTh9A6ZLkUpTCJE.1638925571332.11
oct_chrI	Geneious	wtf_pseudogene	4168016	4168092	.	-	.	Name=wtf4;ID=YbIsSh1nZQTsrTh9A6ZLkUpTCJE.1638925571332.11
oct_chrI	Geneious	wtf_pseudogene	4167878	4167955	.	-	.	Name=wtf4;ID=YbIsSh1nZQTsrTh9A6ZLkUpTCJE.1638925571332.11
oct_chrI	Geneious	wtf_pseudogene	4362521	4362635	.	+	.	Name=wtf2;ID=YbIsSh1nZQTsrTh9A6ZLkUpTCJE.1638925571332.12
oct_chrI	Geneious	wtf_pseudogene	4362781	4363043	.	+	.	Name=wtf2;ID=YbIsSh1nZQTsrTh9A6ZLkUpTCJE.1638925571332.12
oct_chrI	Geneious	wtf_pseudogene	4363082	4363291	.	+	.	Name=wtf2;ID=YbIsSh1nZQTsrTh9A6ZLkUpTCJE.1638925571332.12
oct_chrI	Geneious	wtf_pseudogene	4363331	4363423	.	+	.	Name=wtf2;ID=YbIsSh1nZQTsrTh9A6ZLkUpTCJE.1638925571332.12
oct_chrI	Geneious	wtf_pseudogene	4363489	4363553	.	+	.	Name=wtf2;ID=YbIsSh1nZQTsrTh9A6ZLkUpTCJE.1638925571332.12
oct_chrI	Geneious	wtf_pseudogene	1304545	1304782	.	+	.	Name=wtf18;ID=YbIsSh1nZQTsrTh9A6ZLkUpTCJE.1638925571332.13
oct_chrI	Geneious	wtf_pseudogene	1304962	1305177	.	+	.	Name=wtf18;ID=YbIsSh1nZQTsrTh9A6ZLkUpTCJE.1638925571332.13
oct_chrI	Geneious	wtf_pseudogene	1305230	1305276	.	+	.	Name=wtf18;ID=YbIsSh1nZQTsrTh9A6ZLkUpTCJE.1638925571332.13
oct_chrI	Geneious	wtf_pseudogene	3311464	3312153	.	+	.	Name=wtf11
oct_chrI	Geneious	wtf_pseudogene	3365324	3365998	.	-	.	Name=wtf9
oct_chrI	Geneious	wtf_pseudogene	3348346	3349020	.	+	.	Name=wtf10
oct_chrI	Geneious	CDS-short-transcript	3457718	3457955	.	-	.	Name=shortform_wtf9;ID=YbIsSh1nZQTsrTh9A6ZLkUpTCJE.1638925571332.14
oct_chrI	Geneious	CDS-short-transcript	3457363	3457671	.	-	.	Name=shortform_wtf9;ID=YbIsSh1nZQTsrTh9A6ZLkUpTCJE.1638925571332.14
oct_chrI	Geneious	CDS-short-transcript	3457213	3457323	.	-	.	Name=shortform_wtf9;ID=YbIsSh1nZQTsrTh9A6ZLkUpTCJE.1638925571332.14
oct_chrI	Geneious	CDS-short-transcript	3457072	3457154	.	-	.	Name=shortform_wtf9;ID=YbIsSh1nZQTsrTh9A6ZLkUpTCJE.1638925571332.14
oct_chrI	Geneious	CDS-short-transcript	4161612	4161689	.	-	.	Name=shortform_wtf6;ID=YbIsSh1nZQTsrTh9A6ZLkUpTCJE.1638925571332.15
oct_chrI	Geneious	CDS-short-transcript	4161452	4161524	.	-	.	Name=shortform_wtf6;ID=YbIsSh1nZQTsrTh9A6ZLkUpTCJE.1638925571332.15
oct_chrI	Geneious	CDS-short-transcript	4161204	4161413	.	-	.	Name=shortform_wtf6;ID=YbIsSh1nZQTsrTh9A6ZLkUpTCJE.1638925571332.15
oct_chrI	Geneious	CDS-short-transcript	4161027	4161164	.	-	.	Name=shortform_wtf6;ID=YbIsSh1nZQTsrTh9A6ZLkUpTCJE.1638925571332.15
oct_chrI	Geneious	CDS-short-transcript	4160890	4160969	.	-	.	Name=shortform_wtf6;ID=YbIsSh1nZQTsrTh9A6ZLkUpTCJE.1638925571332.15
oct_chrI	Geneious	CDS-short-transcript	2830659	2830896	.	-	.	Name=shortform_wtf12;ID=YbIsSh1nZQTsrTh9A6ZLkUpTCJE.1638925571332.16
oct_chrI	Geneious	CDS-short-transcript	2830391	2830612	.	-	.	Name=shortform_wtf12;ID=YbIsSh1nZQTsrTh9A6ZLkUpTCJE.1638925571332.16
oct_chrI	Geneious	CDS-short-transcript	2830253	2830351	.	-	.	Name=shortform_wtf12;ID=YbIsSh1nZQTsrTh9A6ZLkUpTCJE.1638925571332.16
oct_chrI	Geneious	CDS-short-transcript	2830111	2830193	.	-	.	Name=shortform_wtf12;ID=YbIsSh1nZQTsrTh9A6ZLkUpTCJE.1638925571332.16
oct_chrI	Geneious	CDS-short-transcript	2030672	2030786	.	+	.	Name=shortform_wtf11;ID=YbIsSh1nZQTsrTh9A6ZLkUpTCJE.1638925571333.17
oct_chrI	Geneious	CDS-short-transcript	2030947	2031156	.	+	.	Name=shortform_wtf11;ID=YbIsSh1nZQTsrTh9A6ZLkUpTCJE.1638925571333.17
oct_chrI	Geneious	CDS-short-transcript	2031196	2031315	.	+	.	Name=shortform_wtf11;ID=YbIsSh1nZQTsrTh9A6ZLkUpTCJE.1638925571333.17
oct_chrI	Geneious	CDS-short-transcript	2031374	2031456	.	+	.	Name=shortform_wtf11;ID=YbIsSh1nZQTsrTh9A6ZLkUpTCJE.1638925571333.17
oct_chrI	Geneious	CDS-short-transcript	2965740	2965854	.	-	.	Name=shortform_wtf11;ID=YbIsSh1nZQTsrTh9A6ZLkUpTCJE.1638925571333.18
oct_chrI	Geneious	CDS-short-transcript	2965370	2965579	.	-	.	Name=shortform_wtf11;ID=YbIsSh1nZQTsrTh9A6ZLkUpTCJE.1638925571333.18
oct_chrI	Geneious	CDS-short-transcript	2965211	2965330	.	-	.	Name=shortform_wtf11;ID=YbIsSh1nZQTsrTh9A6ZLkUpTCJE.1638925571333.18
oct_chrI	Geneious	CDS-short-transcript	2965070	2965152	.	-	.	Name=shortform_wtf11;ID=YbIsSh1nZQTsrTh9A6ZLkUpTCJE.1638925571333.18
oct_chrI	Geneious	CDS-short-transcript	406695	406932	.	+	.	Name=shortform_wtf24;ID=YbIsSh1nZQTsrTh9A6ZLkUpTCJE.1638925571333.19
oct_chrI	Geneious	CDS-short-transcript	406979	407200	.	+	.	Name=shortform_wtf24;ID=YbIsSh1nZQTsrTh9A6ZLkUpTCJE.1638925571333.19
oct_chrI	Geneious	CDS-short-transcript	407240	407332	.	+	.	Name=shortform_wtf24;ID=YbIsSh1nZQTsrTh9A6ZLkUpTCJE.1638925571333.19
oct_chrI	Geneious	CDS-short-transcript	407390	407469	.	+	.	Name=shortform_wtf24;ID=YbIsSh1nZQTsrTh9A6ZLkUpTCJE.1638925571333.19
oct_chrI	Geneious	CDS-short-transcript	1271327	1271442	.	-	.	Name=shortform_wtf19;ID=YbIsSh1nZQTsrTh9A6ZLkUpTCJE.1638925571333.20
oct_chrI	Geneious	CDS-short-transcript	1270924	1271090	.	-	.	Name=shortform_wtf19;ID=YbIsSh1nZQTsrTh9A6ZLkUpTCJE.1638925571333.20
oct_chrI	Geneious	CDS-short-transcript	1270819	1270884	.	-	.	Name=shortform_wtf19;ID=YbIsSh1nZQTsrTh9A6ZLkUpTCJE.1638925571333.20
oct_chrI	Geneious	CDS-short-transcript	1270673	1270755	.	-	.	Name=shortform_wtf19;ID=YbIsSh1nZQTsrTh9A6ZLkUpTCJE.1638925571333.20
oct_chrI	Geneious	CDS-short-transcript	879415	879652	.	+	.	Name=shortform_wtf22;ID=YbIsSh1nZQTsrTh9A6ZLkUpTCJE.1638925571333.21
oct_chrI	Geneious	CDS-short-transcript	879691	879900	.	+	.	Name=shortform_wtf22;ID=YbIsSh1nZQTsrTh9A6ZLkUpTCJE.1638925571333.21
oct_chrI	Geneious	CDS-short-transcript	879940	880017	.	+	.	Name=shortform_wtf22;ID=YbIsSh1nZQTsrTh9A6ZLkUpTCJE.1638925571333.21
oct_chrI	Geneious	CDS-short-transcript	880076	880158	.	+	.	Name=shortform_wtf22;ID=YbIsSh1nZQTsrTh9A6ZLkUpTCJE.1638925571333.21
oct_chrI	Geneious	CDS-short-transcript	1266103	1266340	.	-	.	Name=shortform_wtf20;ID=YbIsSh1nZQTsrTh9A6ZLkUpTCJE.1638925571333.22
oct_chrI	Geneious	CDS-short-transcript	1265855	1266064	.	-	.	Name=shortform_wtf20;ID=YbIsSh1nZQTsrTh9A6ZLkUpTCJE.1638925571333.22
oct_chrI	Geneious	CDS-short-transcript	1265750	1265815	.	-	.	Name=shortform_wtf20;ID=YbIsSh1nZQTsrTh9A6ZLkUpTCJE.1638925571333.22
oct_chrI	Geneious	CDS-short-transcript	1265604	1265686	.	-	.	Name=shortform_wtf20;ID=YbIsSh1nZQTsrTh9A6ZLkUpTCJE.1638925571333.22
oct_chrI	Geneious	CDS-short-transcript	416611	416848	.	+	.	Name=shortform_wtf23;ID=YbIsSh1nZQTsrTh9A6ZLkUpTCJE.1638925571333.23
oct_chrI	Geneious	CDS-short-transcript	416892	416956	.	+	.	Name=shortform_wtf23;ID=YbIsSh1nZQTsrTh9A6ZLkUpTCJE.1638925571333.23
oct_chrI	Geneious	CDS-short-transcript	1305015	1305177	.	+	.	Name=shortform_wtf17;ID=YbIsSh1nZQTsrTh9A6ZLkUpTCJE.1638925571333.24
oct_chrI	Geneious	CDS-short-transcript	1305230	1305276	.	+	.	Name=shortform_wtf17;ID=YbIsSh1nZQTsrTh9A6ZLkUpTCJE.1638925571333.24
oct_chrI	Geneious	Wtf_driver	3458193	3458301	.	-	.	Name=wtf8;ID=YbIsSh1nZQTsrTh9A6ZLkUpTCJE.1638925571333.25
oct_chrI	Geneious	Wtf_driver	3457718	3457981	.	-	.	Name=wtf8;ID=YbIsSh1nZQTsrTh9A6ZLkUpTCJE.1638925571333.25
oct_chrI	Geneious	Wtf_driver	3457363	3457671	.	-	.	Name=wtf8;ID=YbIsSh1nZQTsrTh9A6ZLkUpTCJE.1638925571333.25
oct_chrI	Geneious	Wtf_driver	3457213	3457323	.	-	.	Name=wtf8;ID=YbIsSh1nZQTsrTh9A6ZLkUpTCJE.1638925571333.25
oct_chrI	Geneious	Wtf_driver	3457075	3457154	.	-	.	Name=wtf8;ID=YbIsSh1nZQTsrTh9A6ZLkUpTCJE.1638925571333.25
oct_chrI	Geneious	Wtf_driver	1789303	1789411	.	-	.	Name=wtf17;ID=YbIsSh1nZQTsrTh9A6ZLkUpTCJE.1638925571333.26
oct_chrI	Geneious	Wtf_driver	1788827	1789090	.	-	.	Name=wtf17;ID=YbIsSh1nZQTsrTh9A6ZLkUpTCJE.1638925571333.26
oct_chrI	Geneious	Wtf_driver	1788567	1788788	.	-	.	Name=wtf17;ID=YbIsSh1nZQTsrTh9A6ZLkUpTCJE.1638925571333.26
oct_chrI	Geneious	Wtf_driver	1788390	1788527	.	-	.	Name=wtf17;ID=YbIsSh1nZQTsrTh9A6ZLkUpTCJE.1638925571333.26
oct_chrI	Geneious	Wtf_driver	1788256	1788332	.	-	.	Name=wtf17;ID=YbIsSh1nZQTsrTh9A6ZLkUpTCJE.1638925571333.26
oct_chrI	Geneious	Wtf_driver	4161927	4162035	.	-	.	Name=wtf6;ID=YbIsSh1nZQTsrTh9A6ZLkUpTCJE.1638925571333.27
oct_chrI	Geneious	Wtf_driver	4161452	4161715	.	-	.	Name=wtf6;ID=YbIsSh1nZQTsrTh9A6ZLkUpTCJE.1638925571333.27
oct_chrI	Geneious	Wtf_driver	4161204	4161413	.	-	.	Name=wtf6;ID=YbIsSh1nZQTsrTh9A6ZLkUpTCJE.1638925571333.27
oct_chrI	Geneious	Wtf_driver	4161027	4161164	.	-	.	Name=wtf6;ID=YbIsSh1nZQTsrTh9A6ZLkUpTCJE.1638925571333.27
oct_chrI	Geneious	Wtf_driver	4160893	4160969	.	-	.	Name=wtf6;ID=YbIsSh1nZQTsrTh9A6ZLkUpTCJE.1638925571333.27
oct_chrI	Geneious	Wtf_driver	1079912	1080020	.	-	.	Name=wtf22;ID=YbIsSh1nZQTsrTh9A6ZLkUpTCJE.1638925571333.28
oct_chrI	Geneious	Wtf_driver	1079438	1079701	.	-	.	Name=wtf22;ID=YbIsSh1nZQTsrTh9A6ZLkUpTCJE.1638925571333.28
oct_chrI	Geneious	Wtf_driver	1079158	1079400	.	-	.	Name=wtf22;ID=YbIsSh1nZQTsrTh9A6ZLkUpTCJE.1638925571333.28
oct_chrI	Geneious	Wtf_driver	1079029	1079118	.	-	.	Name=wtf22;ID=YbIsSh1nZQTsrTh9A6ZLkUpTCJE.1638925571333.28
oct_chrI	Geneious	Wtf_driver	1078894	1078973	.	-	.	Name=wtf22;ID=YbIsSh1nZQTsrTh9A6ZLkUpTCJE.1638925571333.28
oct_chrI	Geneious	Wtf_driver	406349	406457	.	+	.	Name=wtf25;ID=YbIsSh1nZQTsrTh9A6ZLkUpTCJE.1638925571333.29
oct_chrI	Geneious	Wtf_driver	406669	406932	.	+	.	Name=wtf25;ID=YbIsSh1nZQTsrTh9A6ZLkUpTCJE.1638925571333.29
oct_chrI	Geneious	Wtf_driver	406979	407200	.	+	.	Name=wtf25;ID=YbIsSh1nZQTsrTh9A6ZLkUpTCJE.1638925571333.29
oct_chrI	Geneious	Wtf_driver	407240	407332	.	+	.	Name=wtf25;ID=YbIsSh1nZQTsrTh9A6ZLkUpTCJE.1638925571333.29
oct_chrI	Geneious	Wtf_driver	407390	407469	.	+	.	Name=wtf25;ID=YbIsSh1nZQTsrTh9A6ZLkUpTCJE.1638925571333.29
oct_chrI	Geneious	Wtf_driver	1271681	1271789	.	-	.	Name=wtf20;ID=YbIsSh1nZQTsrTh9A6ZLkUpTCJE.1638925571334.30
oct_chrI	Geneious	Wtf_driver	1271205	1271468	.	-	.	Name=wtf20;ID=YbIsSh1nZQTsrTh9A6ZLkUpTCJE.1638925571334.30
oct_chrI	Geneious	Wtf_driver	1270924	1271166	.	-	.	Name=wtf20;ID=YbIsSh1nZQTsrTh9A6ZLkUpTCJE.1638925571334.30
oct_chrI	Geneious	Wtf_driver	1270819	1270884	.	-	.	Name=wtf20;ID=YbIsSh1nZQTsrTh9A6ZLkUpTCJE.1638925571334.30
oct_chrI	Geneious	Wtf_driver	1270673	1270755	.	-	.	Name=wtf20;ID=YbIsSh1nZQTsrTh9A6ZLkUpTCJE.1638925571334.30
oct_chrI	Geneious	Wtf_driver	4370932	4371040	.	-	.	Name=wtf1;ID=YbIsSh1nZQTsrTh9A6ZLkUpTCJE.1638925571334.31
oct_chrI	Geneious	Wtf_driver	4370470	4370730	.	-	.	Name=wtf1;ID=YbIsSh1nZQTsrTh9A6ZLkUpTCJE.1638925571334.31
oct_chrI	Geneious	Wtf_driver	4370224	4370424	.	-	.	Name=wtf1;ID=YbIsSh1nZQTsrTh9A6ZLkUpTCJE.1638925571334.31
oct_chrI	Geneious	Wtf_driver	4370059	4370184	.	-	.	Name=wtf1;ID=YbIsSh1nZQTsrTh9A6ZLkUpTCJE.1638925571334.31
oct_chrI	Geneious	Wtf_driver	4369925	4370001	.	-	.	Name=wtf1;ID=YbIsSh1nZQTsrTh9A6ZLkUpTCJE.1638925571334.31
oct_chrI	Geneious	Wtf_driver	3755647	3755761	.	-	.	Name=wtf7;ID=YbIsSh1nZQTsrTh9A6ZLkUpTCJE.1638925571334.32
oct_chrI	Geneious	Wtf_driver	3755238	3755501	.	-	.	Name=wtf7;ID=YbIsSh1nZQTsrTh9A6ZLkUpTCJE.1638925571334.32
oct_chrI	Geneious	Wtf_driver	3754990	3755199	.	-	.	Name=wtf7;ID=YbIsSh1nZQTsrTh9A6ZLkUpTCJE.1638925571334.32
oct_chrI	Geneious	Wtf_driver	3754800	3754949	.	-	.	Name=wtf7;ID=YbIsSh1nZQTsrTh9A6ZLkUpTCJE.1638925571334.32
oct_chrI	Geneious	Wtf_driver	3754656	3754735	.	-	.	Name=wtf7;ID=YbIsSh1nZQTsrTh9A6ZLkUpTCJE.1638925571334.32
oct_chrI	Geneious	Wtf_driver	40940	41048	.	+	.	Name=wtf26;ID=YbIsSh1nZQTsrTh9A6ZLkUpTCJE.1638925571334.33
oct_chrI	Geneious	Wtf_driver	41251	41514	.	+	.	Name=wtf26;ID=YbIsSh1nZQTsrTh9A6ZLkUpTCJE.1638925571334.33
oct_chrI	Geneious	Wtf_driver	41559	41759	.	+	.	Name=wtf26;ID=YbIsSh1nZQTsrTh9A6ZLkUpTCJE.1638925571334.33
oct_chrI	Geneious	Wtf_driver	41799	41903	.	+	.	Name=wtf26;ID=YbIsSh1nZQTsrTh9A6ZLkUpTCJE.1638925571334.33
oct_chrI	Geneious	Wtf_driver	41961	42040	.	+	.	Name=wtf26;ID=YbIsSh1nZQTsrTh9A6ZLkUpTCJE.1638925571334.33
oct_chrI	Geneious	Wtf_driver	4166052	4166166	.	-	.	Name=wtf5;ID=YbIsSh1nZQTsrTh9A6ZLkUpTCJE.1638925571334.34
oct_chrI	Geneious	Wtf_driver	4165631	4165894	.	-	.	Name=wtf5;ID=YbIsSh1nZQTsrTh9A6ZLkUpTCJE.1638925571334.34
oct_chrI	Geneious	Wtf_driver	4165384	4165584	.	-	.	Name=wtf5;ID=YbIsSh1nZQTsrTh9A6ZLkUpTCJE.1638925571334.34
oct_chrI	Geneious	Wtf_driver	4165216	4165344	.	-	.	Name=wtf5;ID=YbIsSh1nZQTsrTh9A6ZLkUpTCJE.1638925571334.34
oct_chrI	Geneious	Wtf_driver	4165082	4165158	.	-	.	Name=wtf5;ID=YbIsSh1nZQTsrTh9A6ZLkUpTCJE.1638925571334.34
oct_chrI	Geneious	Wtf_driver	3030990	3031104	.	-	.	Name=wtf12;ID=YbIsSh1nZQTsrTh9A6ZLkUpTCJE.1638925571334.35
oct_chrI	Geneious	Wtf_driver	3030573	3030836	.	-	.	Name=wtf12;ID=YbIsSh1nZQTsrTh9A6ZLkUpTCJE.1638925571334.35
oct_chrI	Geneious	Wtf_driver	3030317	3030526	.	-	.	Name=wtf12;ID=YbIsSh1nZQTsrTh9A6ZLkUpTCJE.1638925571334.35
oct_chrI	Geneious	Wtf_driver	3030165	3030275	.	-	.	Name=wtf12;ID=YbIsSh1nZQTsrTh9A6ZLkUpTCJE.1638925571334.35
oct_chrI	Geneious	Wtf_driver	3030022	3030101	.	-	.	Name=wtf12;ID=YbIsSh1nZQTsrTh9A6ZLkUpTCJE.1638925571334.35
oct_chrI	Geneious	Wtf_driver	1266578	1266686	.	-	.	Name=wtf21;ID=YbIsSh1nZQTsrTh9A6ZLkUpTCJE.1638925571334.36
oct_chrI	Geneious	Wtf_driver	1266103	1266366	.	-	.	Name=wtf21;ID=YbIsSh1nZQTsrTh9A6ZLkUpTCJE.1638925571334.36
oct_chrI	Geneious	Wtf_driver	1265855	1266064	.	-	.	Name=wtf21;ID=YbIsSh1nZQTsrTh9A6ZLkUpTCJE.1638925571334.36
oct_chrI	Geneious	Wtf_driver	1265750	1265815	.	-	.	Name=wtf21;ID=YbIsSh1nZQTsrTh9A6ZLkUpTCJE.1638925571334.36
oct_chrI	Geneious	Wtf_driver	1265604	1265686	.	-	.	Name=wtf21;ID=YbIsSh1nZQTsrTh9A6ZLkUpTCJE.1638925571334.36
oct_chrI	Geneious	Wtf_driver	2831076	2831190	.	-	.	Name=wtf14;ID=YbIsSh1nZQTsrTh9A6ZLkUpTCJE.1638925571334.37
oct_chrI	Geneious	Wtf_driver	2830659	2830922	.	-	.	Name=wtf14;ID=YbIsSh1nZQTsrTh9A6ZLkUpTCJE.1638925571334.37
oct_chrI	Geneious	Wtf_driver	2830391	2830612	.	-	.	Name=wtf14;ID=YbIsSh1nZQTsrTh9A6ZLkUpTCJE.1638925571334.37
oct_chrI	Geneious	Wtf_driver	2830253	2830351	.	-	.	Name=wtf14;ID=YbIsSh1nZQTsrTh9A6ZLkUpTCJE.1638925571334.37
oct_chrI	Geneious	Wtf_driver	2830111	2830193	.	-	.	Name=wtf14;ID=YbIsSh1nZQTsrTh9A6ZLkUpTCJE.1638925571334.37
oct_chrI	Geneious	Wtf_driver	879129	879243	.	+	.	Name=wtf23;ID=YbIsSh1nZQTsrTh9A6ZLkUpTCJE.1638925571334.38
oct_chrI	Geneious	Wtf_driver	879389	879652	.	+	.	Name=wtf23;ID=YbIsSh1nZQTsrTh9A6ZLkUpTCJE.1638925571334.38
oct_chrI	Geneious	Wtf_driver	879691	879900	.	+	.	Name=wtf23;ID=YbIsSh1nZQTsrTh9A6ZLkUpTCJE.1638925571334.38
oct_chrI	Geneious	Wtf_driver	879940	880017	.	+	.	Name=wtf23;ID=YbIsSh1nZQTsrTh9A6ZLkUpTCJE.1638925571334.38
oct_chrI	Geneious	Wtf_driver	880076	880155	.	+	.	Name=wtf23;ID=YbIsSh1nZQTsrTh9A6ZLkUpTCJE.1638925571334.38
oct_chrI	Geneious	Wtf_driver	35814	35922	.	+	.	Name=wtf27;ID=YbIsSh1nZQTsrTh9A6ZLkUpTCJE.1638925571334.39
oct_chrI	Geneious	Wtf_driver	36080	36343	.	+	.	Name=wtf27;ID=YbIsSh1nZQTsrTh9A6ZLkUpTCJE.1638925571334.39
oct_chrI	Geneious	Wtf_driver	36388	36615	.	+	.	Name=wtf27;ID=YbIsSh1nZQTsrTh9A6ZLkUpTCJE.1638925571334.39
oct_chrI	Geneious	Wtf_driver	36656	36699	.	+	.	Name=wtf27;ID=YbIsSh1nZQTsrTh9A6ZLkUpTCJE.1638925571334.39
oct_chrI	Geneious	Wtf_driver	36750	36833	.	+	.	Name=wtf27;ID=YbIsSh1nZQTsrTh9A6ZLkUpTCJE.1638925571334.39
oct_chrI	Geneious	Wtf_driver	1274363	1274471	.	-	.	Name=wtf19;ID=YbIsSh1nZQTsrTh9A6ZLkUpTCJE.1638925571334.40
oct_chrI	Geneious	Wtf_driver	1273943	1274206	.	-	.	Name=wtf19;ID=YbIsSh1nZQTsrTh9A6ZLkUpTCJE.1638925571334.40
oct_chrI	Geneious	Wtf_driver	1273683	1273898	.	-	.	Name=wtf19;ID=YbIsSh1nZQTsrTh9A6ZLkUpTCJE.1638925571334.40
oct_chrI	Geneious	Wtf_driver	1273599	1273642	.	-	.	Name=wtf19;ID=YbIsSh1nZQTsrTh9A6ZLkUpTCJE.1638925571334.40
oct_chrI	Geneious	Wtf_driver	1273468	1273548	.	-	.	Name=wtf19;ID=YbIsSh1nZQTsrTh9A6ZLkUpTCJE.1638925571334.40
oct_chrI	Geneious	Wtf_driver	1791977	1792085	.	-	.	Name=wtf16;ID=YbIsSh1nZQTsrTh9A6ZLkUpTCJE.1638925571334.41
oct_chrI	Geneious	Wtf_driver	1791559	1791819	.	-	.	Name=wtf16;ID=YbIsSh1nZQTsrTh9A6ZLkUpTCJE.1638925571334.41
oct_chrI	Geneious	Wtf_driver	1791298	1791513	.	-	.	Name=wtf16;ID=YbIsSh1nZQTsrTh9A6ZLkUpTCJE.1638925571334.41
oct_chrI	Geneious	Wtf_driver	1791217	1791257	.	-	.	Name=wtf16;ID=YbIsSh1nZQTsrTh9A6ZLkUpTCJE.1638925571334.41
oct_chrI	Geneious	Wtf_driver	1791087	1791167	.	-	.	Name=wtf16;ID=YbIsSh1nZQTsrTh9A6ZLkUpTCJE.1638925571334.41
oct_chrI	Geneious	wtf_upstream	2831191	2831481	.	-	.	Name=wtf14_upstream
oct_chrI	Geneious	wtf_upstream	3458302	3458551	.	-	.	Name=wtf8_upstream
oct_chrI	Geneious	wtf_upstream	416026	416264	.	+	.	Name=wtf24_upstream
oct_chrI	Geneious	wtf_upstream	3755762	3755989	.	-	.	Name=wtf7_upstream
oct_chrI	Geneious	wtf_upstream	406122	406348	.	+	.	Name=wtf25_upstream
oct_chrI	Geneious	wtf_upstream	1266687	1266911	.	-	.	Name=wtf21_upstream
oct_chrI	Geneious	wtf_upstream	3031105	3031328	.	-	.	Name=wtf12_upstream
oct_chrI	Geneious	wtf_upstream	4362297	4362520	.	+	.	Name=wtf2_upstream_predicted
oct_chrI	Geneious	wtf_upstream	2030163	2030385	.	+	.	Name=wtf15_upstream
oct_chrI	Geneious	wtf_upstream	2966141	2966363	.	-	.	Name=wtf13_upstream
oct_chrI	Geneious	wtf_upstream	35593	35813	.	+	.	Name=wtf27_upstream
oct_chrI	Geneious	wtf_upstream	4371041	4371261	.	-	.	Name=wtf1_upstream
oct_chrI	Geneious	wtf_upstream	1080021	1080241	.	-	.	Name=wtf22_upstream
oct_chrI	Geneious	wtf_upstream	878908	879128	.	+	.	Name=wtf23_upstream
oct_chrI	Geneious	wtf_upstream	40720	40939	.	+	.	Name=wtf26_upstream
oct_chrI	Geneious	wtf_upstream	1274472	1274690	.	-	.	Name=wtf19_upstream
oct_chrI	Geneious	wtf_upstream	1792086	1792301	.	-	.	Name=wtf16_upstream
oct_chrI	Geneious	wtf_upstream	4357810	4358024	.	-	.	Name=wtf3_upstream
oct_chrI	Geneious	wtf_upstream	4162036	4162250	.	-	.	Name=wtf6_upstream_predict
oct_chrI	Geneious	wtf_upstream	4168929	4169142	.	-	.	Name=wtf4_upstream
oct_chrI	Geneious	wtf_upstream	1271790	1271993	.	-	.	Name=wtf20_upstream
oct_chrI	Geneious	wtf_upstream	1789412	1789615	.	-	.	Name=wtf17_upstream
oct_chrI	Geneious	wtf	35593	37299	.	+	.	Name=wtf27
oct_chrI	Geneious	wtf	3457072	3458301	.	-	.	Name=wtf8
oct_chrI	Geneious	wtf	1788253	1789411	.	-	.	Name=wtf17
oct_chrI	Geneious	wtf	4160890	4162035	.	-	.	Name=wtf6
oct_chrI	Geneious	wtf	1078891	1080020	.	-	.	Name=wtf22
oct_chrI	Geneious	wtf	406349	407469	.	+	.	Name=wtf25
oct_chrI	Geneious	wtf	4369922	4371040	.	-	.	Name=wtf1
oct_chrI	Geneious	wtf	4356692	4357809	.	-	.	Name=wtf3
oct_chrI	Geneious	wtf	1270673	1271789	.	-	.	Name=wtf20
oct_chrI	Geneious	wtf	3754653	3755761	.	-	.	Name=wtf7
oct_chrI	Geneious	wtf	416265	417369	.	+	.	Name=wtf24
oct_chrI	Geneious	wtf	40940	42040	.	+	.	Name=wtf26
oct_chrI	Geneious	wtf	4165079	4166166	.	-	.	Name=wtf5
oct_chrI	Geneious	wtf	3030019	3031104	.	-	.	Name=wtf12
oct_chrI	Geneious	wtf	1265604	1266686	.	-	.	Name=wtf21
oct_chrI	Geneious	wtf	2830111	2831190	.	-	.	Name=wtf14
oct_chrI	Geneious	wtf	2030386	2031456	.	+	.	Name=wtf15
oct_chrI	Geneious	wtf	2965070	2966140	.	-	.	Name=wtf13
oct_chrI	Geneious	wtf	4167877	4168928	.	-	.	Name=wtf4
oct_chrI	Geneious	wtf	4362521	4363556	.	+	.	Name=wtf2
oct_chrI	Geneious	wtf	879129	880158	.	+	.	Name=wtf23
oct_chrI	Geneious	wtf	1273465	1274471	.	-	.	Name=wtf19
oct_chrI	Geneious	wtf	1791084	1792085	.	-	.	Name=wtf16
oct_chrI	Geneious	wtf	1304545	1305276	.	+	.	Name=wtf18
oct_chrI	Geneious	wtf	3311464	3312153	.	+	.	Name=wtf11
oct_chrI	Geneious	wtf	3348346	3349020	.	+	.	Name=wtf10
oct_chrI	Geneious	wtf	3365324	3365998	.	-	.	Name=wtf9
oct_chrI	Geneious	wtf-5S	4166167	4167106	.	-	.	Name=wtf5_5S_up
oct_chrI	Geneious	wtf-5S	4361588	4362520	.	+	.	Name=wtf2_5S_up
oct_chrI	Geneious	wtf-5S	3349021	3349891	.	+	.	Name=wtf10_5S_down
oct_chrI	Geneious	wtf-5S	3364453	3365323	.	-	.	Name=wtf9_5S_down
oct_chrI	Geneious	wtf-5S	3312154	3313021	.	+	.	Name=wtf11_5S_down
oct_chrI	Geneious	wtf-5S	3366000	3366807	.	-	.	Name=wtf9_5S_up
oct_chrI	Geneious	wtf-5S	3310662	3311463	.	+	.	Name=wtf11_5S_up
oct_chrI	Geneious	wtf-5S	3347549	3348345	.	+	.	Name=wtf10_5S_up
oct_chrI	Geneious	wtf-5S	1272686	1273464	.	-	.	Name=wtf19_5S_down
oct_chrI	Geneious	wtf-5S	1790310	1791083	.	-	.	Name=wtf16_5S_down
oct_chrI	Geneious	wtf-5S	1789412	1790179	.	-	.	Name=wtf17_5S_up
oct_chrI	Geneious	wtf-5S	1271790	1272554	.	-	.	Name=wtf20_5S_up
oct_chrI	Geneious	wtf-5S	1080021	1080783	.	-	.	Name=wtf22_5S_up
oct_chrI	Geneious	wtf-5S	3755762	3756498	.	-	.	Name=wtf7_5S_up
oct_chrI	Geneious	wtf-5S	2831191	2831853	.	-	.	Name=wtf14_5S_up
oct_chrI	Geneious	wtf-5S	2966141	2966802	.	-	.	Name=wtf13_5S_up
oct_chrI	Geneious	wtf-5S	2029727	2030385	.	+	.	Name=wtf15_5S_up
oct_chrI	Geneious	wtf-5S	4167223	4167876	.	-	.	Name=wtf4_5S_down
oct_chrI	Geneious	wtf-5S	1787648	1788252	.	-	.	Name=wtf17_5S_down
oct_chrI	Geneious	wtf-5S	1078319	1078890	.	-	.	Name=wtf22_5S_down
oct_chrI	Geneious	wtf-5S	3456502	3457071	.	-	.	Name=wtf8_5S_down
oct_chrI	Geneious	wtf-5S	1265035	1265603	.	-	.	Name=wtf21_5S_down
oct_chrI	Geneious	wtf-5S	880159	880726	.	+	.	Name=wtf23-5s-down
oct_chrI	Geneious	wtf-5S	3754088	3754652	.	-	.	Name=wtf7_5S_down
oct_chrI	Geneious	wtf-5S	3458302	3458864	.	-	.	Name=wtf8_5S_up
oct_chrI	Geneious	wtf-5S	1270129	1270672	.	-	.	Name=wtf20_5S_down
oct_chrI	Geneious	wtf-5S	2031457	2031939	.	+	.	Name=wtf15_5S_down
oct_chrI	Geneious	wtf-5S	2964587	2965069	.	-	.	Name=wtf13_5S_down
oct_chrI	Geneious	wtf-5S	3029541	3030018	.	-	.	Name=wtf12_5S_down
oct_chrI	Geneious	wtf-5S	2829663	2830110	.	-	.	Name=wtf14_5S_down
oct_chrI	Geneious	wtf-5S	42041	42477	.	+	.	Name=wtf26_5s_down
oct_chrI	Geneious	wtf-5S	4369486	4369921	.	-	.	Name=wtf1_5S_down
oct_chrI	Geneious	wtf-5S	4160455	4160889	.	-	.	Name=wtf6_5S_down
oct_chrI	Geneious	wtf-5S	4164644	4165078	.	-	.	Name=wtf5_5S_down
oct_chrI	ENA; Ensembl_Fungi	rRNA_gene	4164520	4164643	.	-	.	Name=5.8S_rRNA%3B rRNA_gene;ID=gene:EFSOCG00000000280%3B gene:SOCG_16096
oct_chrI	ENA; Ensembl_Fungi	rRNA_gene	413920	414039	.	+	.	Name=5.8S_rRNA%3B rRNA_gene;ID=gene:EFSOCG00000000145%3B gene:SOCG_16225
oct_chrI	ENA; Ensembl_Fungi	rRNA_gene	2031940	2032055	.	+	.	Name=5.8S_rRNA%3B rRNA_gene;ID=gene:EFSOCG00000000092%3B gene:SOCG_16294
oct_chrI	ENA; Ensembl_Fungi	rRNA_gene	4167107	4167222	.	-	.	Name=5.8S_rRNA%3B rRNA_gene;ID=gene:EFSOCG00000000092%3B gene:SOCG_16294
oct_chrI	ENA; Ensembl_Fungi	rRNA_gene	4361472	4361587	.	+	.	Name=5.8S_rRNA%3B rRNA_gene;ID=gene:EFSOCG00000000092%3B gene:SOCG_16294
oct_chrI	ENA; Ensembl_Fungi	rRNA_gene	33235	33349	.	+	.	Name=5.8S_rRNA%3B rRNA_gene;ID=gene:EFSOCG00000000004%3B gene:EFSOCG00000000011%3B gene:EFSOCG00000000013%3B gene:EFSOCG00000000047%3B gene:EFSOCG00000000052%3B gene:EFSOCG00000000062%3B gene:EFSOCG00000000063%3B gene:EFSOCG00000000073%3B gene:EFSOCG00000000081%3B gene:EFSOCG00000000086%3B gene:EFSOCG00000000093%3B gene:EFSOCG00000000102%3B gene:EFSOCG00000000108%3B gene:EFSOCG00000000112%3B gene…
oct_chrI	ENA; Ensembl_Fungi	rRNA_gene	880727	880841	.	+	.	Name=5.8S_rRNA%3B rRNA_gene;ID=gene:EFSOCG00000000004%3B gene:EFSOCG00000000011%3B gene:EFSOCG00000000013%3B gene:EFSOCG00000000047%3B gene:EFSOCG00000000052%3B gene:EFSOCG00000000062%3B gene:EFSOCG00000000063%3B gene:EFSOCG00000000073%3B gene:EFSOCG00000000081%3B gene:EFSOCG00000000086%3B gene:EFSOCG00000000093%3B gene:EFSOCG00000000102%3B gene:EFSOCG00000000108%3B gene:EFSOCG00000000112%3B gene…
oct_chrI	ENA; Ensembl_Fungi	rRNA_gene	1078204	1078318	.	-	.	Name=5.8S_rRNA%3B rRNA_gene;ID=gene:EFSOCG00000000004%3B gene:EFSOCG00000000011%3B gene:EFSOCG00000000013%3B gene:EFSOCG00000000047%3B gene:EFSOCG00000000052%3B gene:EFSOCG00000000062%3B gene:EFSOCG00000000063%3B gene:EFSOCG00000000073%3B gene:EFSOCG00000000081%3B gene:EFSOCG00000000086%3B gene:EFSOCG00000000093%3B gene:EFSOCG00000000102%3B gene:EFSOCG00000000108%3B gene:EFSOCG00000000112%3B gene…
oct_chrI	ENA; Ensembl_Fungi	rRNA_gene	1264920	1265034	.	-	.	Name=5.8S_rRNA%3B rRNA_gene;ID=gene:EFSOCG00000000004%3B gene:EFSOCG00000000011%3B gene:EFSOCG00000000013%3B gene:EFSOCG00000000047%3B gene:EFSOCG00000000052%3B gene:EFSOCG00000000062%3B gene:EFSOCG00000000063%3B gene:EFSOCG00000000073%3B gene:EFSOCG00000000081%3B gene:EFSOCG00000000086%3B gene:EFSOCG00000000093%3B gene:EFSOCG00000000102%3B gene:EFSOCG00000000108%3B gene:EFSOCG00000000112%3B gene…
oct_chrI	ENA; Ensembl_Fungi	rRNA_gene	1276840	1276954	.	-	.	Name=5.8S_rRNA%3B rRNA_gene;ID=gene:EFSOCG00000000111%3B gene:EFSOCG00000000190%3B gene:SOCG_16191%3B gene:SOCG_16411%3B gene:EFSOCG00000000004%3B gene:EFSOCG00000000011%3B gene:EFSOCG00000000013%3B gene:EFSOCG00000000047%3B gene:EFSOCG00000000052%3B gene:EFSOCG00000000062%3B gene:EFSOCG00000000063%3B gene:EFSOCG00000000073%3B gene:EFSOCG00000000081%3B gene:EFSOCG00000000086%3B gene:EFSOCG0000000…
oct_chrI	ENA; Ensembl_Fungi	rRNA_gene	1270014	1270128	.	-	.	Name=5.8S_rRNA%3B rRNA_gene;ID=gene:EFSOCG00000000004%3B gene:EFSOCG00000000011%3B gene:EFSOCG00000000013%3B gene:EFSOCG00000000047%3B gene:EFSOCG00000000052%3B gene:EFSOCG00000000062%3B gene:EFSOCG00000000063%3B gene:EFSOCG00000000073%3B gene:EFSOCG00000000081%3B gene:EFSOCG00000000086%3B gene:EFSOCG00000000093%3B gene:EFSOCG00000000102%3B gene:EFSOCG00000000108%3B gene:EFSOCG00000000112%3B gene…
oct_chrI	ENA; Ensembl_Fungi	rRNA_gene	1787532	1787646	.	-	.	Name=5.8S_rRNA%3B rRNA_gene;ID=gene:EFSOCG00000000004%3B gene:EFSOCG00000000011%3B gene:EFSOCG00000000013%3B gene:EFSOCG00000000047%3B gene:EFSOCG00000000052%3B gene:EFSOCG00000000062%3B gene:EFSOCG00000000063%3B gene:EFSOCG00000000073%3B gene:EFSOCG00000000081%3B gene:EFSOCG00000000086%3B gene:EFSOCG00000000093%3B gene:EFSOCG00000000102%3B gene:EFSOCG00000000108%3B gene:EFSOCG00000000112%3B gene…
oct_chrI	ENA; Ensembl_Fungi	rRNA_gene	1794347	1794461	.	-	.	Name=5.8S_rRNA%3B rRNA_gene;ID=gene:EFSOCG00000000364%3B gene:SOCG_16179
oct_chrI	ENA; Ensembl_Fungi	rRNA_gene	2829548	2829662	.	-	.	Name=5.8S_rRNA%3B rRNA_gene;ID=gene:EFSOCG00000000004%3B gene:EFSOCG00000000011%3B gene:EFSOCG00000000013%3B gene:EFSOCG00000000047%3B gene:EFSOCG00000000052%3B gene:EFSOCG00000000062%3B gene:EFSOCG00000000063%3B gene:EFSOCG00000000073%3B gene:EFSOCG00000000081%3B gene:EFSOCG00000000086%3B gene:EFSOCG00000000093%3B gene:EFSOCG00000000102%3B gene:EFSOCG00000000108%3B gene:EFSOCG00000000112%3B gene…
oct_chrI	ENA; Ensembl_Fungi	rRNA_gene	2964472	2964586	.	-	.	Name=5.8S_rRNA%3B rRNA_gene;ID=gene:EFSOCG00000000004%3B gene:EFSOCG00000000011%3B gene:EFSOCG00000000013%3B gene:EFSOCG00000000047%3B gene:EFSOCG00000000052%3B gene:EFSOCG00000000062%3B gene:EFSOCG00000000063%3B gene:EFSOCG00000000073%3B gene:EFSOCG00000000081%3B gene:EFSOCG00000000086%3B gene:EFSOCG00000000093%3B gene:EFSOCG00000000102%3B gene:EFSOCG00000000108%3B gene:EFSOCG00000000112%3B gene…
oct_chrI	ENA; Ensembl_Fungi	rRNA_gene	3029426	3029540	.	-	.	Name=5.8S_rRNA%3B rRNA_gene;ID=gene:EFSOCG00000000004%3B gene:EFSOCG00000000011%3B gene:EFSOCG00000000013%3B gene:EFSOCG00000000047%3B gene:EFSOCG00000000052%3B gene:EFSOCG00000000062%3B gene:EFSOCG00000000063%3B gene:EFSOCG00000000073%3B gene:EFSOCG00000000081%3B gene:EFSOCG00000000086%3B gene:EFSOCG00000000093%3B gene:EFSOCG00000000102%3B gene:EFSOCG00000000108%3B gene:EFSOCG00000000112%3B gene…
oct_chrI	ENA; Ensembl_Fungi	rRNA_gene	3258531	3258645	.	+	.	Name=5.8S_rRNA%3B rRNA_gene;ID=gene:EFSOCG00000000372%3B gene:EFSOCG00000000389%3B gene:EFSOCG00000000397%3B gene:SOCG_16115%3B gene:SOCG_16155%3B gene:SOCG_16295%3B gene:EFSOCG00000000007%3B gene:EFSOCG00000000088%3B gene:EFSOCG00000000096%3B gene:EFSOCG00000000177%3B gene:EFSOCG00000000183%3B gene:EFSOCG00000000188%3B gene:SOCG_16109%3B gene:SOCG_16135%3B gene:SOCG_16147%3B gene:SOCG_16262%3B g…
oct_chrI	ENA; Ensembl_Fungi	rRNA_gene	3310547	3310661	.	+	.	Name=5.8S_rRNA%3B rRNA_gene;ID=gene:EFSOCG00000000007%3B gene:EFSOCG00000000088%3B gene:EFSOCG00000000096%3B gene:EFSOCG00000000177%3B gene:SOCG_16135%3B gene:SOCG_16147%3B gene:SOCG_16377%3B gene:SOCG_16448%3B gene:EFSOCG00000000059%3B gene:EFSOCG00000000146%3B gene:EFSOCG00000000180%3B gene:EFSOCG00000000218%3B gene:EFSOCG00000000232%3B gene:EFSOCG00000000244%3B gene:EFSOCG00000000372%3B gene:E…
oct_chrI	ENA; Ensembl_Fungi	rRNA_gene	3313022	3313136	.	+	.	Name=5.8S_rRNA%3B rRNA_gene;ID=gene:EFSOCG00000000007%3B gene:EFSOCG00000000088%3B gene:EFSOCG00000000096%3B gene:EFSOCG00000000177%3B gene:SOCG_16135%3B gene:SOCG_16147%3B gene:SOCG_16377%3B gene:SOCG_16448%3B gene:EFSOCG00000000059%3B gene:EFSOCG00000000146%3B gene:EFSOCG00000000180%3B gene:EFSOCG00000000218%3B gene:EFSOCG00000000232%3B gene:EFSOCG00000000244%3B gene:EFSOCG00000000372%3B gene:E…
oct_chrI	ENA; Ensembl_Fungi	rRNA_gene	3347434	3347548	.	+	.	Name=5.8S_rRNA%3B rRNA_gene;ID=gene:EFSOCG00000000007%3B gene:EFSOCG00000000088%3B gene:EFSOCG00000000096%3B gene:EFSOCG00000000177%3B gene:SOCG_16135%3B gene:SOCG_16147%3B gene:SOCG_16377%3B gene:SOCG_16448%3B gene:EFSOCG00000000059%3B gene:EFSOCG00000000146%3B gene:EFSOCG00000000180%3B gene:EFSOCG00000000218%3B gene:EFSOCG00000000232%3B gene:EFSOCG00000000244%3B gene:EFSOCG00000000372%3B gene:E…
oct_chrI	ENA; Ensembl_Fungi	rRNA_gene	3373028	3373142	.	+	.	Name=5.8S_rRNA%3B rRNA_gene;ID=gene:EFSOCG00000000372%3B gene:EFSOCG00000000389%3B gene:EFSOCG00000000397%3B gene:SOCG_16115%3B gene:SOCG_16155%3B gene:SOCG_16295%3B gene:EFSOCG00000000007%3B gene:EFSOCG00000000088%3B gene:EFSOCG00000000096%3B gene:EFSOCG00000000177%3B gene:EFSOCG00000000183%3B gene:EFSOCG00000000188%3B gene:SOCG_16109%3B gene:SOCG_16135%3B gene:SOCG_16147%3B gene:SOCG_16262%3B g…
oct_chrI	ENA; Ensembl_Fungi	rRNA_gene	3366808	3366922	.	-	.	Name=5.8S_rRNA%3B rRNA_gene;ID=gene:EFSOCG00000000007%3B gene:EFSOCG00000000088%3B gene:EFSOCG00000000096%3B gene:EFSOCG00000000177%3B gene:SOCG_16135%3B gene:SOCG_16147%3B gene:SOCG_16377%3B gene:SOCG_16448%3B gene:EFSOCG00000000059%3B gene:EFSOCG00000000146%3B gene:EFSOCG00000000180%3B gene:EFSOCG00000000218%3B gene:EFSOCG00000000232%3B gene:EFSOCG00000000244%3B gene:EFSOCG00000000372%3B gene:E…
oct_chrI	ENA; Ensembl_Fungi	rRNA_gene	3349892	3350006	.	+	.	Name=5.8S_rRNA%3B rRNA_gene;ID=gene:EFSOCG00000000180%3B gene:SOCG_16123%3B gene:EFSOCG00000000007%3B gene:EFSOCG00000000088%3B gene:EFSOCG00000000096%3B gene:EFSOCG00000000177%3B gene:SOCG_16135%3B gene:SOCG_16147%3B gene:SOCG_16377%3B gene:SOCG_16448
oct_chrI	ENA; Ensembl_Fungi	rRNA_gene	3364338	3364452	.	-	.	Name=5.8S_rRNA%3B rRNA_gene;ID=gene:EFSOCG00000000180%3B gene:SOCG_16123%3B gene:EFSOCG00000000007%3B gene:EFSOCG00000000088%3B gene:EFSOCG00000000096%3B gene:EFSOCG00000000177%3B gene:SOCG_16135%3B gene:SOCG_16147%3B gene:SOCG_16377%3B gene:SOCG_16448
oct_chrI	ENA; Ensembl_Fungi	rRNA_gene	3456387	3456501	.	-	.	Name=5.8S_rRNA%3B rRNA_gene;ID=gene:EFSOCG00000000004%3B gene:EFSOCG00000000011%3B gene:EFSOCG00000000013%3B gene:EFSOCG00000000047%3B gene:EFSOCG00000000052%3B gene:EFSOCG00000000062%3B gene:EFSOCG00000000063%3B gene:EFSOCG00000000073%3B gene:EFSOCG00000000081%3B gene:EFSOCG00000000086%3B gene:EFSOCG00000000093%3B gene:EFSOCG00000000102%3B gene:EFSOCG00000000108%3B gene:EFSOCG00000000112%3B gene…
oct_chrI	ENA; Ensembl_Fungi	rRNA_gene	3756499	3756613	.	-	.	Name=5.8S_rRNA%3B rRNA_gene;ID=gene:EFSOCG00000000188%3B gene:SOCG_16109%3B gene:EFSOCG00000000004%3B gene:EFSOCG00000000011%3B gene:EFSOCG00000000013%3B gene:EFSOCG00000000047%3B gene:EFSOCG00000000052%3B gene:EFSOCG00000000062%3B gene:EFSOCG00000000063%3B gene:EFSOCG00000000073%3B gene:EFSOCG00000000081%3B gene:EFSOCG00000000086%3B gene:EFSOCG00000000093%3B gene:EFSOCG00000000102%3B gene:EFSOCG…
oct_chrI	ENA; Ensembl_Fungi	rRNA_gene	1080784	1080894	.	-	.	Name=5.8S_rRNA%3B rRNA_gene;ID=gene:EFSOCG00000000279%3B gene:SOCG_16199
oct_chrI	ENA; Ensembl_Fungi	rRNA_gene	3753979	3754086	.	-	.	Name=5.8S_rRNA%3B rRNA_gene;ID=gene:EFSOCG00000000385%3B gene:SOCG_16110
oct_chrI	Geneious	rRNA	42478	42602	.	+	.	Name=5.8S_RNA_wtf25_up
oct_chrI	Geneious	rRNA	4160330	4160454	.	-	.	Name=5.8S_rRNA_wtf7_down
oct_chrI	Ensembl_Fungi	rRNA	4164520	4164643	.	-	.	Name=5.8S_rRNA_wtf5_down;ID=transcript:EFSOCT00000000280;Parent=jP6Ru2rizPQlNZbl0bOZuhzGxcs.1485453930217.219165
oct_chrI	Geneious	rRNA	4369362	4369485	.	-	.	Name=5.8S_rRNA_wtf1_down
oct_chrI	Ensembl_Fungi	rRNA	413920	414039	.	+	.	Name=5.8S_rRNA_wtf23_down_after_wag;ID=transcript:EFSOCT00000000145;Parent=jP6Ru2rizPQlNZbl0bOZuhzGxcs.1485453930271.224725
oct_chrI	Ensembl_Fungi	rRNA	33235	33350	.	+	.	Name=5.8S_rRNA_wtf36_down;ID=transcript:EFSOCT00000000092;Parent=jP6Ru2rizPQlNZbl0bOZuhzGxcs.1485453930357.227965
oct_chrI	Ensembl_Fungi	rRNA	1078203	1078318	.	-	.	Name=5.8S_rRNA_wtf36_down;ID=transcript:EFSOCT00000000092;Parent=jP6Ru2rizPQlNZbl0bOZuhzGxcs.1485453930357.227965
oct_chrI	Ensembl_Fungi	rRNA	1264919	1265034	.	-	.	Name=5.8S_rRNA_wtf36_down;ID=transcript:EFSOCT00000000092;Parent=jP6Ru2rizPQlNZbl0bOZuhzGxcs.1485453930357.227965
oct_chrI	Ensembl_Fungi	rRNA	1787531	1787646	.	-	.	Name=5.8S_rRNA_wtf36_down;ID=transcript:EFSOCT00000000092;Parent=jP6Ru2rizPQlNZbl0bOZuhzGxcs.1485453930357.227965
oct_chrI	Ensembl_Fungi	rRNA	2829547	2829662	.	-	.	Name=5.8S_rRNA_wtf36_down;ID=transcript:EFSOCT00000000092;Parent=jP6Ru2rizPQlNZbl0bOZuhzGxcs.1485453930357.227965
oct_chrI	Ensembl_Fungi	rRNA	4167107	4167222	.	-	.	Name=5.8S_rRNA_wtf36_down;ID=transcript:EFSOCT00000000092;Parent=jP6Ru2rizPQlNZbl0bOZuhzGxcs.1485453930357.227965
oct_chrI	Ensembl_Fungi	rRNA	4361472	4361587	.	+	.	Name=5.8S_rRNA_wtf36_down;ID=transcript:EFSOCT00000000092;Parent=jP6Ru2rizPQlNZbl0bOZuhzGxcs.1485453930357.227965
oct_chrI	Ensembl_Fungi	rRNA	880727	880841	.	+	.	Name=5.8S_rRNA%3B 5.8S_rRNA_SOCG_wtf42_up%3B 5.8S_rRNA_wtf10_down%3B 5.8S_rRNA_wtf11_down%3B 5.8S_rRNA_wtf12_down%3B 5.8S_rRNA_wtf13_up%3B 5.8S_rRNA_wtf16_down%3B 5.8S_rRNA_wtf19_down%3B 5.8S_rRNA_wtf20_down%3B 5.8S_rRNA_wtf21_down%3B 5.8S_rRNA_wtf22_up%3B 5.8S_rRNA_wtf26_down%3B 5.8S_rRNA_wtf28_up%3B 5.8S_rRNA_wtf29_up%3B 5.8S_rRNA_wtf2_down%3B 5.8S_rRNA_wtf32_down%3B 5.8S_rRNA_wtf33_down%3B 5.8…
oct_chrI	Ensembl_Fungi	rRNA	1276840	1276954	.	-	.	Name=5.8S_rRNA_wtf18_up%3B 5.8S_rRNA_wtf54_down%3B 5.8S_rRNA%3B 5.8S_rRNA_SOCG_wtf42_up%3B 5.8S_rRNA_wtf10_down%3B 5.8S_rRNA_wtf11_down%3B 5.8S_rRNA_wtf12_down%3B 5.8S_rRNA_wtf13_up%3B 5.8S_rRNA_wtf16_down%3B 5.8S_rRNA_wtf19_down%3B 5.8S_rRNA_wtf20_down%3B 5.8S_rRNA_wtf21_down%3B 5.8S_rRNA_wtf22_up%3B 5.8S_rRNA_wtf26_down%3B 5.8S_rRNA_wtf28_up%3B 5.8S_rRNA_wtf29_up%3B 5.8S_rRNA_wtf2_down%3B 5.8S_…
oct_chrI	Ensembl_Fungi	rRNA	1270014	1270128	.	-	.	Name=5.8S_rRNA%3B 5.8S_rRNA_SOCG_wtf42_up%3B 5.8S_rRNA_wtf10_down%3B 5.8S_rRNA_wtf11_down%3B 5.8S_rRNA_wtf12_down%3B 5.8S_rRNA_wtf13_up%3B 5.8S_rRNA_wtf16_down%3B 5.8S_rRNA_wtf19_down%3B 5.8S_rRNA_wtf20_down%3B 5.8S_rRNA_wtf21_down%3B 5.8S_rRNA_wtf22_up%3B 5.8S_rRNA_wtf26_down%3B 5.8S_rRNA_wtf28_up%3B 5.8S_rRNA_wtf29_up%3B 5.8S_rRNA_wtf2_down%3B 5.8S_rRNA_wtf32_down%3B 5.8S_rRNA_wtf33_down%3B 5.8…
oct_chrI	Ensembl_Fungi	rRNA	1794347	1794461	.	-	.	Name=5.8S_rRNA_wtf14_up;ID=transcript:EFSOCT00000000364;Parent=jP6Ru2rizPQlNZbl0bOZuhzGxcs.1485453930242.222613
oct_chrI	Ensembl_Fungi	rRNA	2031940	2032054	.	+	.	Name=5.8S_rRNA%3B 5.8S_rRNA_SOCG_wtf42_up%3B 5.8S_rRNA_wtf10_down%3B 5.8S_rRNA_wtf11_down%3B 5.8S_rRNA_wtf12_down%3B 5.8S_rRNA_wtf13_up%3B 5.8S_rRNA_wtf16_down%3B 5.8S_rRNA_wtf19_down%3B 5.8S_rRNA_wtf20_down%3B 5.8S_rRNA_wtf21_down%3B 5.8S_rRNA_wtf22_up%3B 5.8S_rRNA_wtf26_down%3B 5.8S_rRNA_wtf28_up%3B 5.8S_rRNA_wtf29_up%3B 5.8S_rRNA_wtf2_down%3B 5.8S_rRNA_wtf32_down%3B 5.8S_rRNA_wtf33_down%3B 5.8…
oct_chrI	Ensembl_Fungi	rRNA	2964472	2964586	.	-	.	Name=5.8S_rRNA%3B 5.8S_rRNA_SOCG_wtf42_up%3B 5.8S_rRNA_wtf10_down%3B 5.8S_rRNA_wtf11_down%3B 5.8S_rRNA_wtf12_down%3B 5.8S_rRNA_wtf13_up%3B 5.8S_rRNA_wtf16_down%3B 5.8S_rRNA_wtf19_down%3B 5.8S_rRNA_wtf20_down%3B 5.8S_rRNA_wtf21_down%3B 5.8S_rRNA_wtf22_up%3B 5.8S_rRNA_wtf26_down%3B 5.8S_rRNA_wtf28_up%3B 5.8S_rRNA_wtf29_up%3B 5.8S_rRNA_wtf2_down%3B 5.8S_rRNA_wtf32_down%3B 5.8S_rRNA_wtf33_down%3B 5.8…
oct_chrI	Ensembl_Fungi	rRNA	3029426	3029540	.	-	.	Name=5.8S_rRNA%3B 5.8S_rRNA_SOCG_wtf42_up%3B 5.8S_rRNA_wtf10_down%3B 5.8S_rRNA_wtf11_down%3B 5.8S_rRNA_wtf12_down%3B 5.8S_rRNA_wtf13_up%3B 5.8S_rRNA_wtf16_down%3B 5.8S_rRNA_wtf19_down%3B 5.8S_rRNA_wtf20_down%3B 5.8S_rRNA_wtf21_down%3B 5.8S_rRNA_wtf22_up%3B 5.8S_rRNA_wtf26_down%3B 5.8S_rRNA_wtf28_up%3B 5.8S_rRNA_wtf29_up%3B 5.8S_rRNA_wtf2_down%3B 5.8S_rRNA_wtf32_down%3B 5.8S_rRNA_wtf33_down%3B 5.8…
oct_chrI	Ensembl_Fungi	rRNA	3258531	3258645	.	+	.	Name=5.8S_rRNA%3B 5.8S_rRNA_wtf8_up;ID=transcript:EFSOCT00000000372%3B transcript:EFSOCT00000000389%3B transcript:EFSOCT00000000397%3B transcript:EFSOCT00000000007%3B transcript:EFSOCT00000000088%3B transcript:EFSOCT00000000096%3B transcript:EFSOCT00000000177%3B transcript:EFSOCT00000000183%3B transcript:EFSOCT00000000188;Parent=jP6Ru2rizPQlNZbl0bOZuhzGxcs.1485453930227.220316%3B jP6Ru2rizPQlNZbl…
oct_chrI	Ensembl_Fungi	rRNA	3310547	3310661	.	+	.	Name=5.8S_rRNA;ID=transcript:EFSOCT00000000007%3B transcript:EFSOCT00000000088%3B transcript:EFSOCT00000000096%3B transcript:EFSOCT00000000177%3B transcript:EFSOCT00000000059%3B transcript:EFSOCT00000000146%3B transcript:EFSOCT00000000180%3B transcript:EFSOCT00000000218%3B transcript:EFSOCT00000000232%3B transcript:EFSOCT00000000244%3B transcript:EFSOCT00000000372%3B transcript:EFSOCT00000000389%…
oct_chrI	Ensembl_Fungi	rRNA	3313022	3313136	.	+	.	Name=5.8S_rRNA;ID=transcript:EFSOCT00000000007%3B transcript:EFSOCT00000000088%3B transcript:EFSOCT00000000096%3B transcript:EFSOCT00000000177%3B transcript:EFSOCT00000000059%3B transcript:EFSOCT00000000146%3B transcript:EFSOCT00000000180%3B transcript:EFSOCT00000000218%3B transcript:EFSOCT00000000232%3B transcript:EFSOCT00000000244%3B transcript:EFSOCT00000000372%3B transcript:EFSOCT00000000389%…
oct_chrI	Ensembl_Fungi	rRNA	3347434	3347548	.	+	.	Name=5.8S_rRNA;ID=transcript:EFSOCT00000000007%3B transcript:EFSOCT00000000088%3B transcript:EFSOCT00000000096%3B transcript:EFSOCT00000000177%3B transcript:EFSOCT00000000059%3B transcript:EFSOCT00000000146%3B transcript:EFSOCT00000000180%3B transcript:EFSOCT00000000218%3B transcript:EFSOCT00000000232%3B transcript:EFSOCT00000000244%3B transcript:EFSOCT00000000372%3B transcript:EFSOCT00000000389%…
oct_chrI	Ensembl_Fungi	rRNA	3366808	3366922	.	-	.	Name=5.8S_rRNA;ID=transcript:EFSOCT00000000007%3B transcript:EFSOCT00000000088%3B transcript:EFSOCT00000000096%3B transcript:EFSOCT00000000177%3B transcript:EFSOCT00000000059%3B transcript:EFSOCT00000000146%3B transcript:EFSOCT00000000180%3B transcript:EFSOCT00000000218%3B transcript:EFSOCT00000000232%3B transcript:EFSOCT00000000244%3B transcript:EFSOCT00000000372%3B transcript:EFSOCT00000000389%…
oct_chrI	Ensembl_Fungi	rRNA	3349892	3350006	.	+	.	Name=5.8S_rRNA;ID=transcript:EFSOCT00000000180%3B transcript:EFSOCT00000000007%3B transcript:EFSOCT00000000088%3B transcript:EFSOCT00000000096%3B transcript:EFSOCT00000000177;Parent=jP6Ru2rizPQlNZbl0bOZuhzGxcs.1485453930227.220348%3B jP6Ru2rizPQlNZbl0bOZuhzGxcs.1485453930227.220396%3B jP6Ru2rizPQlNZbl0bOZuhzGxcs.1485453930227.220444%3B jP6Ru2rizPQlNZbl0bOZuhzGxcs.1485453930430.232434%3B jP6Ru2riz…
oct_chrI	Ensembl_Fungi	rRNA	3373028	3373142	.	+	.	Name=5.8S_rRNA%3B 5.8S_rRNA_wtf8_up;ID=transcript:EFSOCT00000000372%3B transcript:EFSOCT00000000389%3B transcript:EFSOCT00000000397%3B transcript:EFSOCT00000000007%3B transcript:EFSOCT00000000088%3B transcript:EFSOCT00000000096%3B transcript:EFSOCT00000000177%3B transcript:EFSOCT00000000183%3B transcript:EFSOCT00000000188;Parent=jP6Ru2rizPQlNZbl0bOZuhzGxcs.1485453930227.220316%3B jP6Ru2rizPQlNZbl…
oct_chrI	Ensembl_Fungi	rRNA	3364338	3364452	.	-	.	Name=5.8S_rRNA;ID=transcript:EFSOCT00000000180%3B transcript:EFSOCT00000000007%3B transcript:EFSOCT00000000088%3B transcript:EFSOCT00000000096%3B transcript:EFSOCT00000000177;Parent=jP6Ru2rizPQlNZbl0bOZuhzGxcs.1485453930227.220348%3B jP6Ru2rizPQlNZbl0bOZuhzGxcs.1485453930227.220396%3B jP6Ru2rizPQlNZbl0bOZuhzGxcs.1485453930227.220444%3B jP6Ru2rizPQlNZbl0bOZuhzGxcs.1485453930430.232434%3B jP6Ru2riz…
oct_chrI	Ensembl_Fungi	rRNA	3456387	3456501	.	-	.	Name=5.8S_rRNA%3B 5.8S_rRNA_SOCG_wtf42_up%3B 5.8S_rRNA_wtf10_down%3B 5.8S_rRNA_wtf11_down%3B 5.8S_rRNA_wtf12_down%3B 5.8S_rRNA_wtf13_up%3B 5.8S_rRNA_wtf16_down%3B 5.8S_rRNA_wtf19_down%3B 5.8S_rRNA_wtf20_down%3B 5.8S_rRNA_wtf21_down%3B 5.8S_rRNA_wtf22_up%3B 5.8S_rRNA_wtf26_down%3B 5.8S_rRNA_wtf28_up%3B 5.8S_rRNA_wtf29_up%3B 5.8S_rRNA_wtf2_down%3B 5.8S_rRNA_wtf32_down%3B 5.8S_rRNA_wtf33_down%3B 5.8…
oct_chrI	Ensembl_Fungi	rRNA	3756499	3756613	.	-	.	Name=5.8S_rRNA_wtf8_up%3B 5.8S_rRNA%3B 5.8S_rRNA_SOCG_wtf42_up%3B 5.8S_rRNA_wtf10_down%3B 5.8S_rRNA_wtf11_down%3B 5.8S_rRNA_wtf12_down%3B 5.8S_rRNA_wtf13_up%3B 5.8S_rRNA_wtf16_down%3B 5.8S_rRNA_wtf19_down%3B 5.8S_rRNA_wtf20_down%3B 5.8S_rRNA_wtf21_down%3B 5.8S_rRNA_wtf22_up%3B 5.8S_rRNA_wtf26_down%3B 5.8S_rRNA_wtf28_up%3B 5.8S_rRNA_wtf29_up%3B 5.8S_rRNA_wtf2_down%3B 5.8S_rRNA_wtf32_down%3B 5.8S_r…
oct_chrI	Ensembl_Fungi	rRNA	1080784	1080894	.	-	.	Name=5.8S_rRNA_wtf21_up;ID=transcript:EFSOCT00000000279;Parent=jP6Ru2rizPQlNZbl0bOZuhzGxcs.1485453930248.223705
oct_chrI	Ensembl_Fungi	rRNA	3753979	3754086	.	-	.	Name=5.8S_rRNA_wtf8_down;ID=transcript:EFSOCT00000000385;Parent=jP6Ru2rizPQlNZbl0bOZuhzGxcs.1485453930223.219766
oct_chrI	ENA; Ensembl_Fungi	tRNA_gene	94382	94454	.	-	.	Name=tRNA-Arg%3B tRNA_gene;ID=gene:EFSOCG00000000015%3B gene:EFSOCG00000000222%3B gene:SOCG_16233%3B gene:SOCG_16251%3B gene:EFSOCG00000000182%3B gene:SOCG_16229
oct_chrI	ENA; Ensembl_Fungi	tRNA_gene	99029	99107	.	+	.	Name=tRNA-Leu%3B tRNA_gene;ID=gene:EFSOCG00000000067%3B gene:EFSOCG00000000094%3B gene:EFSOCG00000000210%3B gene:EFSOCG00000000216%3B gene:EFSOCG00000000228%3B gene:EFSOCG00000000307%3B gene:EFSOCG00000000368%3B gene:SOCG_16112%3B gene:SOCG_16134%3B gene:SOCG_16205%3B gene:SOCG_16232%3B gene:SOCG_16272%3B gene:SOCG_16367%3B gene:SOCG_16405
oct_chrI	ENA; Ensembl_Fungi	tRNA_gene	99400	99471	.	-	.	Name=tRNA-Met%3B tRNA_gene;ID=gene:EFSOCG00000000065%3B gene:EFSOCG00000000071%3B gene:EFSOCG00000000220%3B gene:EFSOCG00000000240%3B gene:EFSOCG00000000263%3B gene:EFSOCG00000000314%3B gene:SOCG_16107%3B gene:SOCG_16111%3B gene:SOCG_16184%3B gene:SOCG_16231%3B gene:SOCG_16350%3B gene:SOCG_16403
oct_chrI	ENA; Ensembl_Fungi	tRNA_gene	145161	145233	.	-	.	Name=tRNA-Arg%3B tRNA_gene;ID=gene:EFSOCG00000000182%3B gene:SOCG_16229%3B gene:EFSOCG00000000015%3B gene:EFSOCG00000000222%3B gene:SOCG_16233%3B gene:SOCG_16251
oct_chrI	ENA; Ensembl_Fungi	tRNA_gene	144914	144984	.	+	.	Name=tRNA-Gly%3B tRNA_gene;ID=gene:EFSOCG00000000026%3B gene:EFSOCG00000000057%3B gene:EFSOCG00000000162%3B gene:EFSOCG00000000186%3B gene:EFSOCG00000000272%3B gene:EFSOCG00000000318%3B gene:EFSOCG00000000371%3B gene:SOCG_16092%3B gene:SOCG_16093%3B gene:SOCG_16195%3B gene:SOCG_16230%3B gene:SOCG_16321%3B gene:SOCG_16333%3B gene:SOCG_16437
oct_chrI	ENA; Ensembl_Fungi	tRNA_gene	166744	166815	.	+	.	Name=tRNA-Gln%3B tRNA_gene;ID=gene:EFSOCG00000000084%3B gene:EFSOCG00000000126%3B gene:EFSOCG00000000199%3B gene:EFSOCG00000000353%3B gene:SOCG_16172%3B gene:SOCG_16213%3B gene:SOCG_16227%3B gene:SOCG_16412%3B gene:EFSOCG00000000114%3B gene:SOCG_16210
oct_chrI	ENA; Ensembl_Fungi	tRNA_gene	166463	166545	.	-	.	Name=tRNA-Lys%3B tRNA_gene;ID=gene:EFSOCG00000000125%3B gene:SOCG_16228
oct_chrI	ENA; Ensembl_Fungi	tRNA_gene	376312	376409	.	-	.	Name=tRNA-Leu%3B tRNA_gene;ID=gene:EFSOCG00000000045%3B gene:EFSOCG00000000250%3B gene:SOCG_16222%3B gene:SOCG_16226
oct_chrI	ENA; Ensembl_Fungi	tRNA_gene	442444	442518	.	-	.	Name=tRNA-Lys%3B tRNA_gene;ID=gene:EFSOCG00000000174%3B gene:EFSOCG00000000197%3B gene:EFSOCG00000000312%3B gene:EFSOCG00000000313%3B gene:EFSOCG00000000322%3B gene:SOCG_16106%3B gene:SOCG_16223%3B gene:SOCG_16261%3B gene:SOCG_16348%3B gene:SOCG_16415
oct_chrI	ENA; Ensembl_Fungi	tRNA_gene	418240	418310	.	+	.	Name=tRNA-Gly%3B tRNA_gene;ID=gene:EFSOCG00000000039%3B gene:EFSOCG00000000046%3B gene:EFSOCG00000000061%3B gene:EFSOCG00000000070%3B gene:EFSOCG00000000077%3B gene:EFSOCG00000000110%3B gene:EFSOCG00000000121%3B gene:EFSOCG00000000127%3B gene:EFSOCG00000000129%3B gene:EFSOCG00000000136%3B gene:EFSOCG00000000208%3B gene:EFSOCG00000000234%3B gene:EFSOCG00000000252%3B gene:EFSOCG00000000266%3B gene:…
oct_chrI	ENA; Ensembl_Fungi	tRNA_gene	486339	486419	.	+	.	Name=tRNA-Met%3B tRNA_gene;ID=gene:EFSOCG00000000009%3B gene:EFSOCG00000000016%3B gene:EFSOCG00000000233%3B gene:SOCG_16196%3B gene:SOCG_16215%3B gene:SOCG_16221%3B gene:EFSOCG00000000087%3B gene:EFSOCG00000000144%3B gene:EFSOCG00000000288%3B gene:SOCG_16139%3B gene:SOCG_16356%3B gene:SOCG_16372
oct_chrI	ENA; Ensembl_Fungi	tRNA_gene	474644	474741	.	-	.	Name=tRNA-Leu%3B tRNA_gene;ID=gene:EFSOCG00000000045%3B gene:EFSOCG00000000250%3B gene:SOCG_16222%3B gene:SOCG_16226
oct_chrI	ENA; Ensembl_Fungi	tRNA_gene	533513	533594	.	-	.	Name=tRNA-Ser%3B tRNA_gene;ID=gene:EFSOCG00000000006%3B gene:EFSOCG00000000014%3B gene:EFSOCG00000000160%3B gene:EFSOCG00000000168%3B gene:EFSOCG00000000223%3B gene:EFSOCG00000000299%3B gene:EFSOCG00000000337%3B gene:EFSOCG00000000344%3B gene:EFSOCG00000000352%3B gene:EFSOCG00000000355%3B gene:EFSOCG00000000373%3B gene:SOCG_16085%3B gene:SOCG_16163%3B gene:SOCG_16177%3B gene:SOCG_16185%3B gene:SO…
oct_chrI	ENA; Ensembl_Fungi	tRNA_gene	511391	511463	.	+	.	Name=tRNA-Trp%3B tRNA_gene;ID=gene:EFSOCG00000000224%3B gene:EFSOCG00000000350%3B gene:EFSOCG00000000356%3B gene:SOCG_16102%3B gene:SOCG_16220%3B gene:SOCG_16297
oct_chrI	ENA; Ensembl_Fungi	tRNA_gene	604477	604548	.	+	.	Name=tRNA-Glu%3B tRNA_gene;ID=gene:EFSOCG00000000387%3B gene:SOCG_16218
oct_chrI	ENA; Ensembl_Fungi	tRNA_gene	615008	615079	.	+	.	Name=tRNA-Thr%3B tRNA_gene;ID=gene:EFSOCG00000000031%3B gene:EFSOCG00000000048%3B gene:EFSOCG00000000075%3B gene:EFSOCG00000000116%3B gene:EFSOCG00000000193%3B gene:EFSOCG00000000195%3B gene:EFSOCG00000000201%3B gene:EFSOCG00000000207%3B gene:EFSOCG00000000260%3B gene:EFSOCG00000000286%3B gene:EFSOCG00000000319%3B gene:EFSOCG00000000332%3B gene:SOCG_16091%3B gene:SOCG_16208%3B gene:SOCG_16217%3B …
oct_chrI	ENA; Ensembl_Fungi	tRNA_gene	681070	681143	.	-	.	Name=tRNA-Asn%3B tRNA_gene;ID=gene:EFSOCG00000000008%3B gene:EFSOCG00000000023%3B gene:EFSOCG00000000103%3B gene:EFSOCG00000000130%3B gene:EFSOCG00000000147%3B gene:EFSOCG00000000148%3B gene:EFSOCG00000000225%3B gene:EFSOCG00000000276%3B gene:SOCG_16140%3B gene:SOCG_16174%3B gene:SOCG_16216%3B gene:SOCG_16314%3B gene:SOCG_16319%3B gene:SOCG_16357%3B gene:SOCG_16363%3B gene:SOCG_16371%3B gene:EFSO…
oct_chrI	ENA; Ensembl_Fungi	tRNA_gene	681150	681230	.	-	.	Name=tRNA-Met%3B tRNA_gene;ID=gene:EFSOCG00000000009%3B gene:EFSOCG00000000016%3B gene:EFSOCG00000000233%3B gene:SOCG_16196%3B gene:SOCG_16215%3B gene:SOCG_16221%3B gene:EFSOCG00000000087%3B gene:EFSOCG00000000144%3B gene:EFSOCG00000000288%3B gene:SOCG_16139%3B gene:SOCG_16356%3B gene:SOCG_16372
oct_chrI	ENA; Ensembl_Fungi	tRNA_gene	731749	731820	.	+	.	Name=tRNA-Gln%3B tRNA_gene;ID=gene:EFSOCG00000000084%3B gene:EFSOCG00000000126%3B gene:EFSOCG00000000199%3B gene:EFSOCG00000000353%3B gene:SOCG_16172%3B gene:SOCG_16213%3B gene:SOCG_16227%3B gene:SOCG_16412%3B gene:EFSOCG00000000114%3B gene:SOCG_16210
oct_chrI	ENA; Ensembl_Fungi	tRNA_gene	754844	754915	.	+	.	Name=tRNA-Gln%3B tRNA_gene;ID=gene:EFSOCG00000000114%3B gene:SOCG_16210%3B gene:EFSOCG00000000084%3B gene:EFSOCG00000000126%3B gene:EFSOCG00000000199%3B gene:EFSOCG00000000353%3B gene:SOCG_16172%3B gene:SOCG_16213%3B gene:SOCG_16227%3B gene:SOCG_16412
oct_chrI	ENA; Ensembl_Fungi	tRNA_gene	731478	731549	.	+	.	Name=tRNA-Gln%3B tRNA_gene;ID=gene:EFSOCG00000000072%3B gene:EFSOCG00000000118%3B gene:SOCG_16211%3B gene:SOCG_16214
oct_chrI	ENA; Ensembl_Fungi	tRNA_gene	754551	754622	.	+	.	Name=tRNA-Gln%3B tRNA_gene;ID=gene:EFSOCG00000000072%3B gene:EFSOCG00000000118%3B gene:SOCG_16211%3B gene:SOCG_16214
oct_chrI	ENA; Ensembl_Fungi	tRNA_gene	754265	754347	.	+	.	Name=tRNA-Lys%3B tRNA_gene;ID=gene:EFSOCG00000000066%3B gene:EFSOCG00000000104%3B gene:EFSOCG00000000158%3B gene:EFSOCG00000000395%3B gene:SOCG_16212%3B gene:SOCG_16238%3B gene:SOCG_16416%3B gene:SOCG_16422%3B gene:EFSOCG00000000217%3B gene:EFSOCG00000000231%3B gene:EFSOCG00000000271%3B gene:EFSOCG00000000327%3B gene:SOCG_16127%3B gene:SOCG_16358%3B gene:SOCG_16443%3B gene:SOCG_16444%3B gene:EFSO…
oct_chrI	ENA; Ensembl_Fungi	tRNA_gene	800055	800125	.	+	.	Name=tRNA-Gly%3B tRNA_gene;ID=gene:EFSOCG00000000039%3B gene:EFSOCG00000000046%3B gene:EFSOCG00000000061%3B gene:EFSOCG00000000070%3B gene:EFSOCG00000000077%3B gene:EFSOCG00000000110%3B gene:EFSOCG00000000121%3B gene:EFSOCG00000000127%3B gene:EFSOCG00000000129%3B gene:EFSOCG00000000136%3B gene:EFSOCG00000000208%3B gene:EFSOCG00000000234%3B gene:EFSOCG00000000252%3B gene:EFSOCG00000000266%3B gene:…
oct_chrI	ENA; Ensembl_Fungi	tRNA_gene	820103	820174	.	-	.	Name=tRNA-Thr%3B tRNA_gene;ID=gene:EFSOCG00000000031%3B gene:EFSOCG00000000048%3B gene:EFSOCG00000000075%3B gene:EFSOCG00000000116%3B gene:EFSOCG00000000193%3B gene:EFSOCG00000000195%3B gene:EFSOCG00000000201%3B gene:EFSOCG00000000207%3B gene:EFSOCG00000000260%3B gene:EFSOCG00000000286%3B gene:EFSOCG00000000319%3B gene:EFSOCG00000000332%3B gene:SOCG_16091%3B gene:SOCG_16208%3B gene:SOCG_16217%3B …
oct_chrI	ENA; Ensembl_Fungi	tRNA_gene	890566	890636	.	-	.	Name=tRNA-Gly%3B tRNA_gene;ID=gene:EFSOCG00000000159%3B gene:SOCG_16206
oct_chrI	ENA; Ensembl_Fungi	tRNA_gene	979317	979395	.	+	.	Name=tRNA-Leu%3B tRNA_gene;ID=gene:EFSOCG00000000067%3B gene:EFSOCG00000000094%3B gene:EFSOCG00000000210%3B gene:EFSOCG00000000216%3B gene:EFSOCG00000000228%3B gene:EFSOCG00000000307%3B gene:EFSOCG00000000368%3B gene:SOCG_16112%3B gene:SOCG_16134%3B gene:SOCG_16205%3B gene:SOCG_16232%3B gene:SOCG_16272%3B gene:SOCG_16367%3B gene:SOCG_16405
oct_chrI	ENA; Ensembl_Fungi	tRNA_gene	991172	991243	.	-	.	Name=tRNA-Val%3B tRNA_gene;ID=gene:EFSOCG00000000323%3B gene:SOCG_16204
oct_chrI	ENA; Ensembl_Fungi	tRNA_gene	1075047	1075117	.	+	.	Name=tRNA-Gly%3B tRNA_gene;ID=gene:EFSOCG00000000039%3B gene:EFSOCG00000000046%3B gene:EFSOCG00000000061%3B gene:EFSOCG00000000070%3B gene:EFSOCG00000000077%3B gene:EFSOCG00000000110%3B gene:EFSOCG00000000121%3B gene:EFSOCG00000000127%3B gene:EFSOCG00000000129%3B gene:EFSOCG00000000136%3B gene:EFSOCG00000000208%3B gene:EFSOCG00000000234%3B gene:EFSOCG00000000252%3B gene:EFSOCG00000000266%3B gene:…
oct_chrI	ENA; Ensembl_Fungi	tRNA_gene	1075498	1075568	.	-	.	Name=tRNA-Gly%3B tRNA_gene;ID=gene:EFSOCG00000000039%3B gene:EFSOCG00000000046%3B gene:EFSOCG00000000061%3B gene:EFSOCG00000000070%3B gene:EFSOCG00000000077%3B gene:EFSOCG00000000110%3B gene:EFSOCG00000000121%3B gene:EFSOCG00000000127%3B gene:EFSOCG00000000129%3B gene:EFSOCG00000000136%3B gene:EFSOCG00000000208%3B gene:EFSOCG00000000234%3B gene:EFSOCG00000000252%3B gene:EFSOCG00000000266%3B gene:…
oct_chrI	ENA; Ensembl_Fungi	tRNA_gene	1066198	1066270	.	-	.	Name=tRNA-Phe%3B tRNA_gene;ID=gene:EFSOCG00000000056%3B gene:EFSOCG00000000179%3B gene:EFSOCG00000000248%3B gene:EFSOCG00000000295%3B gene:EFSOCG00000000298%3B gene:EFSOCG00000000374%3B gene:SOCG_16153%3B gene:SOCG_16169%3B gene:SOCG_16203%3B gene:SOCG_16246%3B gene:SOCG_16339%3B gene:SOCG_16340
oct_chrI	ENA; Ensembl_Fungi	tRNA_gene	1183007	1183100	.	+	.	Name=tRNA-Leu%3B tRNA_gene;ID=gene:EFSOCG00000000341%3B gene:SOCG_16197
oct_chrI	ENA; Ensembl_Fungi	tRNA_gene	1182302	1182385	.	-	.	Name=tRNA-Tyr%3B tRNA_gene;ID=gene:EFSOCG00000000043%3B gene:EFSOCG00000000115%3B gene:EFSOCG00000000134%3B gene:EFSOCG00000000137%3B gene:EFSOCG00000000143%3B gene:EFSOCG00000000254%3B gene:SOCG_16198%3B gene:SOCG_16249%3B gene:SOCG_16250%3B gene:SOCG_16253%3B gene:SOCG_16401%3B gene:SOCG_16414%3B gene:EFSOCG00000000107%3B gene:SOCG_16188
oct_chrI	ENA; Ensembl_Fungi	tRNA_gene	1248902	1248972	.	+	.	Name=tRNA-Gly%3B tRNA_gene;ID=gene:EFSOCG00000000026%3B gene:EFSOCG00000000057%3B gene:EFSOCG00000000162%3B gene:EFSOCG00000000186%3B gene:EFSOCG00000000272%3B gene:EFSOCG00000000318%3B gene:EFSOCG00000000371%3B gene:SOCG_16092%3B gene:SOCG_16093%3B gene:SOCG_16195%3B gene:SOCG_16230%3B gene:SOCG_16321%3B gene:SOCG_16333%3B gene:SOCG_16437
oct_chrI	ENA; Ensembl_Fungi	tRNA_gene	1221556	1221636	.	+	.	Name=tRNA-Met%3B tRNA_gene;ID=gene:EFSOCG00000000009%3B gene:EFSOCG00000000016%3B gene:EFSOCG00000000233%3B gene:SOCG_16196%3B gene:SOCG_16215%3B gene:SOCG_16221%3B gene:EFSOCG00000000087%3B gene:EFSOCG00000000144%3B gene:EFSOCG00000000288%3B gene:SOCG_16139%3B gene:SOCG_16356%3B gene:SOCG_16372
oct_chrI	ENA; Ensembl_Fungi	tRNA_gene	1253052	1253123	.	+	.	Name=tRNA-Pro%3B tRNA_gene;ID=gene:EFSOCG00000000053%3B gene:EFSOCG00000000068%3B gene:EFSOCG00000000080%3B gene:EFSOCG00000000091%3B gene:EFSOCG00000000133%3B gene:EFSOCG00000000169%3B gene:EFSOCG00000000191%3B gene:EFSOCG00000000245%3B gene:EFSOCG00000000251%3B gene:EFSOCG00000000273%3B gene:EFSOCG00000000281%3B gene:EFSOCG00000000317%3B gene:EFSOCG00000000361%3B gene:EFSOCG00000000400%3B gene:…
oct_chrI	ENA; Ensembl_Fungi	tRNA_gene	1294479	1294550	.	-	.	Name=tRNA-Glu%3B tRNA_gene;ID=gene:EFSOCG00000000058%3B gene:EFSOCG00000000109%3B gene:EFSOCG00000000181%3B gene:EFSOCG00000000206%3B gene:EFSOCG00000000213%3B gene:EFSOCG00000000347%3B gene:EFSOCG00000000351%3B gene:EFSOCG00000000367%3B gene:SOCG_16114%3B gene:SOCG_16116%3B gene:SOCG_16178%3B gene:SOCG_16181%3B gene:SOCG_16190%3B gene:SOCG_16273%3B gene:SOCG_16366%3B gene:SOCG_16373
oct_chrI	ENA; Ensembl_Fungi	tRNA_gene	1294927	1294998	.	-	.	Name=tRNA-Cys%3B tRNA_gene;ID=gene:EFSOCG00000000054%3B gene:EFSOCG00000000261%3B gene:EFSOCG00000000305%3B gene:EFSOCG00000000388%3B gene:SOCG_16189%3B gene:SOCG_16309%3B gene:SOCG_16313%3B gene:SOCG_16394
oct_chrI	ENA; Ensembl_Fungi	tRNA_gene	1394756	1394854	.	+	.	Name=tRNA-Pro%3B tRNA_gene;ID=gene:EFSOCG00000000392%3B gene:SOCG_16187
oct_chrI	ENA; Ensembl_Fungi	tRNA_gene	1394275	1394358	.	-	.	Name=tRNA-Tyr%3B tRNA_gene;ID=gene:EFSOCG00000000107%3B gene:SOCG_16188%3B gene:EFSOCG00000000043%3B gene:EFSOCG00000000115%3B gene:EFSOCG00000000134%3B gene:EFSOCG00000000137%3B gene:EFSOCG00000000143%3B gene:EFSOCG00000000254%3B gene:SOCG_16198%3B gene:SOCG_16249%3B gene:SOCG_16250%3B gene:SOCG_16253%3B gene:SOCG_16401%3B gene:SOCG_16414
oct_chrI	ENA; Ensembl_Fungi	tRNA_gene	1505703	1505774	.	+	.	Name=tRNA-Ala%3B tRNA_gene;ID=gene:EFSOCG00000000076%3B gene:EFSOCG00000000079%3B gene:EFSOCG00000000100%3B gene:SOCG_16186%3B gene:SOCG_16298%3B gene:SOCG_16423
oct_chrI	ENA; Ensembl_Fungi	tRNA_gene	1553392	1553473	.	-	.	Name=tRNA-Ser%3B tRNA_gene;ID=gene:EFSOCG00000000006%3B gene:EFSOCG00000000014%3B gene:EFSOCG00000000160%3B gene:EFSOCG00000000168%3B gene:EFSOCG00000000223%3B gene:EFSOCG00000000299%3B gene:EFSOCG00000000337%3B gene:EFSOCG00000000344%3B gene:EFSOCG00000000352%3B gene:EFSOCG00000000355%3B gene:EFSOCG00000000373%3B gene:SOCG_16085%3B gene:SOCG_16163%3B gene:SOCG_16177%3B gene:SOCG_16185%3B gene:SO…
oct_chrI	ENA; Ensembl_Fungi	tRNA_gene	1587467	1587538	.	-	.	Name=tRNA-Met%3B tRNA_gene;ID=gene:EFSOCG00000000065%3B gene:EFSOCG00000000071%3B gene:EFSOCG00000000220%3B gene:EFSOCG00000000240%3B gene:EFSOCG00000000263%3B gene:EFSOCG00000000314%3B gene:SOCG_16107%3B gene:SOCG_16111%3B gene:SOCG_16184%3B gene:SOCG_16231%3B gene:SOCG_16350%3B gene:SOCG_16403
oct_chrI	ENA; Ensembl_Fungi	tRNA_gene	1587550	1587646	.	-	.	Name=tRNA-Ser%3B tRNA_gene;ID=gene:EFSOCG00000000338%3B gene:EFSOCG00000000381%3B gene:SOCG_16183%3B gene:SOCG_16402
oct_chrI	ENA; Ensembl_Fungi	tRNA_gene	1712857	1712928	.	-	.	Name=tRNA-Glu%3B tRNA_gene;ID=gene:EFSOCG00000000058%3B gene:EFSOCG00000000109%3B gene:EFSOCG00000000181%3B gene:EFSOCG00000000206%3B gene:EFSOCG00000000213%3B gene:EFSOCG00000000347%3B gene:EFSOCG00000000351%3B gene:EFSOCG00000000367%3B gene:SOCG_16114%3B gene:SOCG_16116%3B gene:SOCG_16178%3B gene:SOCG_16181%3B gene:SOCG_16190%3B gene:SOCG_16273%3B gene:SOCG_16366%3B gene:SOCG_16373
oct_chrI	ENA; Ensembl_Fungi	tRNA_gene	1685167	1685240	.	+	.	Name=tRNA-Ala%3B tRNA_gene;ID=gene:EFSOCG00000000018%3B gene:EFSOCG00000000090%3B gene:EFSOCG00000000098%3B gene:EFSOCG00000000120%3B gene:EFSOCG00000000140%3B gene:EFSOCG00000000185%3B gene:EFSOCG00000000202%3B gene:EFSOCG00000000204%3B gene:EFSOCG00000000215%3B gene:EFSOCG00000000226%3B gene:EFSOCG00000000237%3B gene:EFSOCG00000000259%3B gene:EFSOCG00000000265%3B gene:EFSOCG00000000315%3B gene:…
oct_chrI	ENA; Ensembl_Fungi	tRNA_gene	1963237	1963308	.	-	.	Name=tRNA-Glu%3B tRNA_gene;ID=gene:EFSOCG00000000058%3B gene:EFSOCG00000000109%3B gene:EFSOCG00000000181%3B gene:EFSOCG00000000206%3B gene:EFSOCG00000000213%3B gene:EFSOCG00000000347%3B gene:EFSOCG00000000351%3B gene:EFSOCG00000000367%3B gene:SOCG_16114%3B gene:SOCG_16116%3B gene:SOCG_16178%3B gene:SOCG_16181%3B gene:SOCG_16190%3B gene:SOCG_16273%3B gene:SOCG_16366%3B gene:SOCG_16373
oct_chrI	ENA; Ensembl_Fungi	tRNA_gene	2033040	2033110	.	+	.	Name=tRNA-Gly%3B tRNA_gene;ID=gene:EFSOCG00000000039%3B gene:EFSOCG00000000046%3B gene:EFSOCG00000000061%3B gene:EFSOCG00000000070%3B gene:EFSOCG00000000077%3B gene:EFSOCG00000000110%3B gene:EFSOCG00000000121%3B gene:EFSOCG00000000127%3B gene:EFSOCG00000000129%3B gene:EFSOCG00000000136%3B gene:EFSOCG00000000208%3B gene:EFSOCG00000000234%3B gene:EFSOCG00000000252%3B gene:EFSOCG00000000266%3B gene:…
oct_chrI	ENA; Ensembl_Fungi	tRNA_gene	2029390	2029471	.	-	.	Name=tRNA-Ser%3B tRNA_gene;ID=gene:EFSOCG00000000006%3B gene:EFSOCG00000000014%3B gene:EFSOCG00000000160%3B gene:EFSOCG00000000168%3B gene:EFSOCG00000000223%3B gene:EFSOCG00000000299%3B gene:EFSOCG00000000337%3B gene:EFSOCG00000000344%3B gene:EFSOCG00000000352%3B gene:EFSOCG00000000355%3B gene:EFSOCG00000000373%3B gene:SOCG_16085%3B gene:SOCG_16163%3B gene:SOCG_16177%3B gene:SOCG_16185%3B gene:SO…
oct_chrI	ENA; Ensembl_Fungi	tRNA_gene	2033262	2033335	.	+	.	Name=tRNA-Asn%3B tRNA_gene;ID=gene:EFSOCG00000000008%3B gene:EFSOCG00000000023%3B gene:EFSOCG00000000103%3B gene:EFSOCG00000000130%3B gene:EFSOCG00000000147%3B gene:EFSOCG00000000148%3B gene:EFSOCG00000000225%3B gene:EFSOCG00000000276%3B gene:SOCG_16140%3B gene:SOCG_16174%3B gene:SOCG_16216%3B gene:SOCG_16314%3B gene:SOCG_16319%3B gene:SOCG_16357%3B gene:SOCG_16363%3B gene:SOCG_16371%3B gene:EFSO…
oct_chrI	ENA; Ensembl_Fungi	tRNA_gene	2181548	2181629	.	+	.	Name=tRNA-Val%3B tRNA_gene;ID=gene:EFSOCG00000000106%3B gene:EFSOCG00000000247%3B gene:SOCG_16173%3B gene:SOCG_16393
oct_chrI	ENA; Ensembl_Fungi	tRNA_gene	2235140	2235211	.	+	.	Name=tRNA-Gln%3B tRNA_gene;ID=gene:EFSOCG00000000084%3B gene:EFSOCG00000000126%3B gene:EFSOCG00000000199%3B gene:EFSOCG00000000353%3B gene:SOCG_16172%3B gene:SOCG_16213%3B gene:SOCG_16227%3B gene:SOCG_16412%3B gene:EFSOCG00000000114%3B gene:SOCG_16210
oct_chrI	ENA; Ensembl_Fungi	tRNA_gene	2313951	2314056	.	+	.	Name=tRNA-Leu%3B tRNA_gene;ID=gene:EFSOCG00000000030%3B gene:SOCG_16171%3B gene:EFSOCG00000000156%3B gene:SOCG_16090
oct_chrI	ENA; Ensembl_Fungi	tRNA_gene	2434594	2434665	.	+	.	Name=tRNA-His%3B tRNA_gene;ID=gene:EFSOCG00000000105%3B gene:EFSOCG00000000292%3B gene:EFSOCG00000000309%3B gene:EFSOCG00000000320%3B gene:EFSOCG00000000366%3B gene:SOCG_16087%3B gene:SOCG_16105%3B gene:SOCG_16170%3B gene:SOCG_16266%3B gene:SOCG_16425
oct_chrI	ENA; Ensembl_Fungi	tRNA_gene	2566907	2566979	.	-	.	Name=tRNA-Phe%3B tRNA_gene;ID=gene:EFSOCG00000000056%3B gene:EFSOCG00000000179%3B gene:EFSOCG00000000248%3B gene:EFSOCG00000000295%3B gene:EFSOCG00000000298%3B gene:EFSOCG00000000374%3B gene:SOCG_16153%3B gene:SOCG_16169%3B gene:SOCG_16203%3B gene:SOCG_16246%3B gene:SOCG_16339%3B gene:SOCG_16340
oct_chrI	ENA; Ensembl_Fungi	tRNA_gene	2611872	2611975	.	-	.	Name=tRNA-Arg%3B tRNA_gene;ID=gene:EFSOCG00000000164%3B gene:SOCG_16168
oct_chrI	ENA; Ensembl_Fungi	tRNA_gene	2721160	2721233	.	-	.	Name=tRNA-Ile%3B tRNA_gene;ID=gene:EFSOCG00000000001%3B gene:EFSOCG00000000020%3B gene:EFSOCG00000000024%3B gene:EFSOCG00000000040%3B gene:EFSOCG00000000095%3B gene:EFSOCG00000000139%3B gene:EFSOCG00000000141%3B gene:EFSOCG00000000157%3B gene:EFSOCG00000000184%3B gene:EFSOCG00000000329%3B gene:EFSOCG00000000362%3B gene:SOCG_16117%3B gene:SOCG_16130%3B gene:SOCG_16142%3B gene:SOCG_16167%3B gene:SO…
oct_chrI	ENA; Ensembl_Fungi	tRNA_gene	2792246	2792319	.	-	.	Name=tRNA-Ala%3B tRNA_gene;ID=gene:EFSOCG00000000018%3B gene:EFSOCG00000000090%3B gene:EFSOCG00000000098%3B gene:EFSOCG00000000120%3B gene:EFSOCG00000000140%3B gene:EFSOCG00000000185%3B gene:EFSOCG00000000202%3B gene:EFSOCG00000000204%3B gene:EFSOCG00000000215%3B gene:EFSOCG00000000226%3B gene:EFSOCG00000000237%3B gene:EFSOCG00000000259%3B gene:EFSOCG00000000265%3B gene:EFSOCG00000000315%3B gene:…
oct_chrI	ENA; Ensembl_Fungi	tRNA_gene	2832105	2832186	.	+	.	Name=tRNA-Ser%3B tRNA_gene;ID=gene:EFSOCG00000000006%3B gene:EFSOCG00000000014%3B gene:EFSOCG00000000160%3B gene:EFSOCG00000000168%3B gene:EFSOCG00000000223%3B gene:EFSOCG00000000299%3B gene:EFSOCG00000000337%3B gene:EFSOCG00000000344%3B gene:EFSOCG00000000352%3B gene:EFSOCG00000000355%3B gene:EFSOCG00000000373%3B gene:SOCG_16085%3B gene:SOCG_16163%3B gene:SOCG_16177%3B gene:SOCG_16185%3B gene:SO…
oct_chrI	ENA; Ensembl_Fungi	tRNA_gene	2828336	2828435	.	-	.	Name=tRNA-Leu%3B tRNA_gene;ID=gene:EFSOCG00000000219%3B gene:SOCG_16165
oct_chrI	ENA; Ensembl_Fungi	tRNA_gene	3028407	3028477	.	+	.	Name=tRNA-Gly%3B tRNA_gene;ID=gene:EFSOCG00000000039%3B gene:EFSOCG00000000046%3B gene:EFSOCG00000000061%3B gene:EFSOCG00000000070%3B gene:EFSOCG00000000077%3B gene:EFSOCG00000000110%3B gene:EFSOCG00000000121%3B gene:EFSOCG00000000127%3B gene:EFSOCG00000000129%3B gene:EFSOCG00000000136%3B gene:EFSOCG00000000208%3B gene:EFSOCG00000000234%3B gene:EFSOCG00000000252%3B gene:EFSOCG00000000266%3B gene:…
oct_chrI	ENA; Ensembl_Fungi	tRNA_gene	3029025	3029095	.	-	.	Name=tRNA-Gly%3B tRNA_gene;ID=gene:EFSOCG00000000039%3B gene:EFSOCG00000000046%3B gene:EFSOCG00000000061%3B gene:EFSOCG00000000070%3B gene:EFSOCG00000000077%3B gene:EFSOCG00000000110%3B gene:EFSOCG00000000121%3B gene:EFSOCG00000000127%3B gene:EFSOCG00000000129%3B gene:EFSOCG00000000136%3B gene:EFSOCG00000000208%3B gene:EFSOCG00000000234%3B gene:EFSOCG00000000252%3B gene:EFSOCG00000000266%3B gene:…
oct_chrI	ENA; Ensembl_Fungi	tRNA_gene	3031819	3031890	.	+	.	Name=tRNA-Pro%3B tRNA_gene;ID=gene:EFSOCG00000000053%3B gene:EFSOCG00000000068%3B gene:EFSOCG00000000080%3B gene:EFSOCG00000000091%3B gene:EFSOCG00000000133%3B gene:EFSOCG00000000169%3B gene:EFSOCG00000000191%3B gene:EFSOCG00000000245%3B gene:EFSOCG00000000251%3B gene:EFSOCG00000000273%3B gene:EFSOCG00000000281%3B gene:EFSOCG00000000317%3B gene:EFSOCG00000000361%3B gene:EFSOCG00000000400%3B gene:…
oct_chrI	ENA; Ensembl_Fungi	tRNA_gene	3083017	3083088	.	+	.	Name=tRNA-Pro%3B tRNA_gene;ID=gene:EFSOCG00000000053%3B gene:EFSOCG00000000068%3B gene:EFSOCG00000000080%3B gene:EFSOCG00000000091%3B gene:EFSOCG00000000133%3B gene:EFSOCG00000000169%3B gene:EFSOCG00000000191%3B gene:EFSOCG00000000245%3B gene:EFSOCG00000000251%3B gene:EFSOCG00000000273%3B gene:EFSOCG00000000281%3B gene:EFSOCG00000000317%3B gene:EFSOCG00000000361%3B gene:EFSOCG00000000400%3B gene:…
oct_chrI	ENA; Ensembl_Fungi	tRNA_gene	3119280	3119352	.	-	.	Name=tRNA-Trp%3B tRNA_gene;ID=gene:EFSOCG00000000002%3B gene:EFSOCG00000000285%3B gene:SOCG_16156%3B gene:SOCG_16285
oct_chrI	ENA; Ensembl_Fungi	tRNA_gene	3271549	3271631	.	-	.	Name=tRNA-Val%3B tRNA_gene;ID=gene:EFSOCG00000000021%3B gene:EFSOCG00000000035%3B gene:EFSOCG00000000041%3B gene:EFSOCG00000000151%3B gene:EFSOCG00000000269%3B gene:EFSOCG00000000270%3B gene:EFSOCG00000000321%3B gene:EFSOCG00000000334%3B gene:EFSOCG00000000378%3B gene:SOCG_16119%3B gene:SOCG_16132%3B gene:SOCG_16145%3B gene:SOCG_16150%3B gene:SOCG_16152%3B gene:SOCG_16270%3B gene:SOCG_16275%3B ge…
oct_chrI	ENA; Ensembl_Fungi	tRNA_gene	3263180	3263252	.	+	.	Name=tRNA-Phe%3B tRNA_gene;ID=gene:EFSOCG00000000056%3B gene:EFSOCG00000000179%3B gene:EFSOCG00000000248%3B gene:EFSOCG00000000295%3B gene:EFSOCG00000000298%3B gene:EFSOCG00000000374%3B gene:SOCG_16153%3B gene:SOCG_16169%3B gene:SOCG_16203%3B gene:SOCG_16246%3B gene:SOCG_16339%3B gene:SOCG_16340
oct_chrI	ENA; Ensembl_Fungi	tRNA_gene	3295076	3295148	.	+	.	Name=tRNA-Arg%3B tRNA_gene;ID=gene:EFSOCG00000000037%3B gene:EFSOCG00000000150%3B gene:EFSOCG00000000173%3B gene:EFSOCG00000000242%3B gene:EFSOCG00000000249%3B gene:EFSOCG00000000290%3B gene:SOCG_16129%3B gene:SOCG_16141%3B gene:SOCG_16151%3B gene:SOCG_16278%3B gene:SOCG_16288%3B gene:SOCG_16370%3B gene:EFSOCG00000000025%3B gene:EFSOCG00000000119%3B gene:EFSOCG00000000131%3B gene:EFSOCG0000000020…
oct_chrI	ENA; Ensembl_Fungi	tRNA_gene	3262694	3262765	.	+	.	Name=tRNA-Cys%3B tRNA_gene;ID=gene:EFSOCG00000000028%3B gene:SOCG_16154
oct_chrI	ENA; Ensembl_Fungi	tRNA_gene	3316530	3316600	.	-	.	Name=tRNA-Asp%3B tRNA_gene;ID=gene:EFSOCG00000000089%3B gene:EFSOCG00000000099%3B gene:EFSOCG00000000113%3B gene:EFSOCG00000000122%3B gene:EFSOCG00000000149%3B gene:EFSOCG00000000175%3B gene:EFSOCG00000000256%3B gene:EFSOCG00000000289%3B gene:EFSOCG00000000302%3B gene:EFSOCG00000000360%3B gene:EFSOCG00000000399%3B gene:SOCG_16103%3B gene:SOCG_16120%3B gene:SOCG_16133%3B gene:SOCG_16144%3B gene:SO…
oct_chrI	ENA; Ensembl_Fungi	tRNA_gene	3307399	3307469	.	-	.	Name=tRNA-Asp%3B tRNA_gene;ID=gene:EFSOCG00000000089%3B gene:EFSOCG00000000099%3B gene:EFSOCG00000000113%3B gene:EFSOCG00000000122%3B gene:EFSOCG00000000149%3B gene:EFSOCG00000000175%3B gene:EFSOCG00000000256%3B gene:EFSOCG00000000289%3B gene:EFSOCG00000000302%3B gene:EFSOCG00000000360%3B gene:EFSOCG00000000399%3B gene:SOCG_16103%3B gene:SOCG_16120%3B gene:SOCG_16133%3B gene:SOCG_16144%3B gene:SO…
oct_chrI	ENA; Ensembl_Fungi	tRNA_gene	3329434	3329505	.	+	.	Name=tRNA-Glu%3B tRNA_gene;ID=gene:EFSOCG00000000058%3B gene:EFSOCG00000000109%3B gene:EFSOCG00000000181%3B gene:EFSOCG00000000206%3B gene:EFSOCG00000000213%3B gene:EFSOCG00000000347%3B gene:EFSOCG00000000351%3B gene:EFSOCG00000000367%3B gene:SOCG_16114%3B gene:SOCG_16116%3B gene:SOCG_16178%3B gene:SOCG_16181%3B gene:SOCG_16190%3B gene:SOCG_16273%3B gene:SOCG_16366%3B gene:SOCG_16373
oct_chrI	ENA; Ensembl_Fungi	tRNA_gene	3320302	3320375	.	+	.	Name=tRNA-Ala%3B tRNA_gene;ID=gene:EFSOCG00000000018%3B gene:EFSOCG00000000090%3B gene:EFSOCG00000000098%3B gene:EFSOCG00000000120%3B gene:EFSOCG00000000140%3B gene:EFSOCG00000000185%3B gene:EFSOCG00000000202%3B gene:EFSOCG00000000204%3B gene:EFSOCG00000000215%3B gene:EFSOCG00000000226%3B gene:EFSOCG00000000237%3B gene:EFSOCG00000000259%3B gene:EFSOCG00000000265%3B gene:EFSOCG00000000315%3B gene:…
oct_chrI	ENA; Ensembl_Fungi	tRNA_gene	3309597	3309670	.	-	.	Name=tRNA-Ala%3B tRNA_gene;ID=gene:EFSOCG00000000018%3B gene:EFSOCG00000000090%3B gene:EFSOCG00000000098%3B gene:EFSOCG00000000120%3B gene:EFSOCG00000000140%3B gene:EFSOCG00000000185%3B gene:EFSOCG00000000202%3B gene:EFSOCG00000000204%3B gene:EFSOCG00000000215%3B gene:EFSOCG00000000226%3B gene:EFSOCG00000000237%3B gene:EFSOCG00000000259%3B gene:EFSOCG00000000265%3B gene:EFSOCG00000000315%3B gene:…
oct_chrI	ENA; Ensembl_Fungi	tRNA_gene	3307009	3307091	.	+	.	Name=tRNA-Val%3B tRNA_gene;ID=gene:EFSOCG00000000021%3B gene:EFSOCG00000000035%3B gene:EFSOCG00000000041%3B gene:EFSOCG00000000151%3B gene:EFSOCG00000000269%3B gene:EFSOCG00000000270%3B gene:EFSOCG00000000321%3B gene:EFSOCG00000000334%3B gene:EFSOCG00000000378%3B gene:SOCG_16119%3B gene:SOCG_16132%3B gene:SOCG_16145%3B gene:SOCG_16150%3B gene:SOCG_16152%3B gene:SOCG_16270%3B gene:SOCG_16275%3B ge…
oct_chrI	ENA; Ensembl_Fungi	tRNA_gene	3316124	3316206	.	+	.	Name=tRNA-Val%3B tRNA_gene;ID=gene:EFSOCG00000000021%3B gene:EFSOCG00000000035%3B gene:EFSOCG00000000041%3B gene:EFSOCG00000000151%3B gene:EFSOCG00000000269%3B gene:EFSOCG00000000270%3B gene:EFSOCG00000000321%3B gene:EFSOCG00000000334%3B gene:EFSOCG00000000378%3B gene:SOCG_16119%3B gene:SOCG_16132%3B gene:SOCG_16145%3B gene:SOCG_16150%3B gene:SOCG_16152%3B gene:SOCG_16270%3B gene:SOCG_16275%3B ge…
oct_chrI	ENA; Ensembl_Fungi	tRNA_gene	3324411	3324515	.	+	.	Name=tRNA-Leu%3B tRNA_gene;ID=gene:EFSOCG00000000055%3B gene:SOCG_16126%3B gene:EFSOCG00000000284%3B gene:EFSOCG00000000330%3B gene:SOCG_16138%3B gene:SOCG_16442
oct_chrI	ENA; Ensembl_Fungi	tRNA_gene	3336035	3336106	.	+	.	Name=tRNA-Thr%3B tRNA_gene;ID=gene:EFSOCG00000000031%3B gene:EFSOCG00000000048%3B gene:EFSOCG00000000075%3B gene:EFSOCG00000000116%3B gene:EFSOCG00000000193%3B gene:EFSOCG00000000195%3B gene:EFSOCG00000000201%3B gene:EFSOCG00000000207%3B gene:EFSOCG00000000260%3B gene:EFSOCG00000000286%3B gene:EFSOCG00000000319%3B gene:EFSOCG00000000332%3B gene:SOCG_16091%3B gene:SOCG_16208%3B gene:SOCG_16217%3B …
oct_chrI	ENA; Ensembl_Fungi	tRNA_gene	3339535	3339606	.	-	.	Name=tRNA-Thr%3B tRNA_gene;ID=gene:EFSOCG00000000031%3B gene:EFSOCG00000000048%3B gene:EFSOCG00000000075%3B gene:EFSOCG00000000116%3B gene:EFSOCG00000000193%3B gene:EFSOCG00000000195%3B gene:EFSOCG00000000201%3B gene:EFSOCG00000000207%3B gene:EFSOCG00000000260%3B gene:EFSOCG00000000286%3B gene:EFSOCG00000000319%3B gene:EFSOCG00000000332%3B gene:SOCG_16091%3B gene:SOCG_16208%3B gene:SOCG_16217%3B …
oct_chrI	ENA; Ensembl_Fungi	tRNA_gene	3323783	3323866	.	-	.	Name=tRNA-Lys%3B tRNA_gene;ID=gene:EFSOCG00000000217%3B gene:EFSOCG00000000231%3B gene:EFSOCG00000000271%3B gene:SOCG_16127%3B gene:SOCG_16443%3B gene:SOCG_16444%3B gene:EFSOCG00000000033%3B gene:EFSOCG00000000044%3B gene:SOCG_16381%3B gene:SOCG_16384%3B gene:EFSOCG00000000066%3B gene:EFSOCG00000000104%3B gene:EFSOCG00000000158%3B gene:EFSOCG00000000327%3B gene:EFSOCG00000000395%3B gene:SOCG_1621…
oct_chrI	ENA; Ensembl_Fungi	tRNA_gene	3321277	3321349	.	+	.	Name=tRNA-Arg%3B tRNA_gene;ID=gene:EFSOCG00000000037%3B gene:EFSOCG00000000150%3B gene:EFSOCG00000000173%3B gene:EFSOCG00000000242%3B gene:EFSOCG00000000249%3B gene:EFSOCG00000000290%3B gene:SOCG_16129%3B gene:SOCG_16141%3B gene:SOCG_16151%3B gene:SOCG_16278%3B gene:SOCG_16288%3B gene:SOCG_16370%3B gene:EFSOCG00000000025%3B gene:EFSOCG00000000119%3B gene:EFSOCG00000000131%3B gene:EFSOCG0000000020…
oct_chrI	ENA; Ensembl_Fungi	tRNA_gene	3323522	3323594	.	+	.	Name=tRNA-Arg%3B tRNA_gene;ID=gene:EFSOCG00000000119%3B gene:EFSOCG00000000131%3B gene:EFSOCG00000000205%3B gene:EFSOCG00000000236%3B gene:SOCG_16128%3B gene:SOCG_16267%3B gene:SOCG_16380%3B gene:SOCG_16385%3B gene:EFSOCG00000000037%3B gene:EFSOCG00000000150%3B gene:EFSOCG00000000173%3B gene:EFSOCG00000000242%3B gene:EFSOCG00000000249%3B gene:EFSOCG00000000290%3B gene:SOCG_16129%3B gene:SOCG_1614…
oct_chrI	ENA; Ensembl_Fungi	tRNA_gene	3320686	3320759	.	-	.	Name=tRNA-Ile%3B tRNA_gene;ID=gene:EFSOCG00000000001%3B gene:EFSOCG00000000020%3B gene:EFSOCG00000000024%3B gene:EFSOCG00000000040%3B gene:EFSOCG00000000095%3B gene:EFSOCG00000000139%3B gene:EFSOCG00000000141%3B gene:EFSOCG00000000157%3B gene:EFSOCG00000000184%3B gene:EFSOCG00000000329%3B gene:EFSOCG00000000362%3B gene:SOCG_16117%3B gene:SOCG_16130%3B gene:SOCG_16142%3B gene:SOCG_16167%3B gene:SO…
oct_chrI	ENA; Ensembl_Fungi	tRNA_gene	3352729	3352807	.	+	.	Name=tRNA-Leu%3B tRNA_gene;ID=gene:EFSOCG00000000067%3B gene:EFSOCG00000000094%3B gene:EFSOCG00000000210%3B gene:EFSOCG00000000216%3B gene:EFSOCG00000000228%3B gene:EFSOCG00000000307%3B gene:EFSOCG00000000368%3B gene:SOCG_16112%3B gene:SOCG_16134%3B gene:SOCG_16205%3B gene:SOCG_16232%3B gene:SOCG_16272%3B gene:SOCG_16367%3B gene:SOCG_16405
oct_chrI	ENA; Ensembl_Fungi	tRNA_gene	3355194	3355264	.	+	.	Name=tRNA-Asp%3B tRNA_gene;ID=gene:EFSOCG00000000089%3B gene:EFSOCG00000000099%3B gene:EFSOCG00000000113%3B gene:EFSOCG00000000122%3B gene:EFSOCG00000000149%3B gene:EFSOCG00000000175%3B gene:EFSOCG00000000256%3B gene:EFSOCG00000000289%3B gene:EFSOCG00000000302%3B gene:EFSOCG00000000360%3B gene:EFSOCG00000000399%3B gene:SOCG_16103%3B gene:SOCG_16120%3B gene:SOCG_16133%3B gene:SOCG_16144%3B gene:SO…
oct_chrI	ENA; Ensembl_Fungi	tRNA_gene	3369988	3370058	.	+	.	Name=tRNA-Asp%3B tRNA_gene;ID=gene:EFSOCG00000000089%3B gene:EFSOCG00000000099%3B gene:EFSOCG00000000113%3B gene:EFSOCG00000000122%3B gene:EFSOCG00000000149%3B gene:EFSOCG00000000175%3B gene:EFSOCG00000000256%3B gene:EFSOCG00000000289%3B gene:EFSOCG00000000302%3B gene:EFSOCG00000000360%3B gene:EFSOCG00000000399%3B gene:SOCG_16103%3B gene:SOCG_16120%3B gene:SOCG_16133%3B gene:SOCG_16144%3B gene:SO…
oct_chrI	ENA; Ensembl_Fungi	tRNA_gene	3361584	3361656	.	-	.	Name=tRNA-Phe%3B tRNA_gene;ID=gene:EFSOCG00000000198%3B gene:EFSOCG00000000343%3B gene:EFSOCG00000000358%3B gene:SOCG_16124%3B gene:SOCG_16392%3B gene:SOCG_16440
oct_chrI	ENA; Ensembl_Fungi	tRNA_gene	3371989	3372060	.	+	.	Name=tRNA-Glu%3B tRNA_gene;ID=gene:EFSOCG00000000058%3B gene:EFSOCG00000000109%3B gene:EFSOCG00000000181%3B gene:EFSOCG00000000206%3B gene:EFSOCG00000000213%3B gene:EFSOCG00000000347%3B gene:EFSOCG00000000351%3B gene:EFSOCG00000000367%3B gene:SOCG_16114%3B gene:SOCG_16116%3B gene:SOCG_16178%3B gene:SOCG_16181%3B gene:SOCG_16190%3B gene:SOCG_16273%3B gene:SOCG_16366%3B gene:SOCG_16373
oct_chrI	ENA; Ensembl_Fungi	tRNA_gene	3373277	3373348	.	-	.	Name=tRNA-Glu%3B tRNA_gene;ID=gene:EFSOCG00000000058%3B gene:EFSOCG00000000109%3B gene:EFSOCG00000000181%3B gene:EFSOCG00000000206%3B gene:EFSOCG00000000213%3B gene:EFSOCG00000000347%3B gene:EFSOCG00000000351%3B gene:EFSOCG00000000367%3B gene:SOCG_16114%3B gene:SOCG_16116%3B gene:SOCG_16178%3B gene:SOCG_16181%3B gene:SOCG_16190%3B gene:SOCG_16273%3B gene:SOCG_16366%3B gene:SOCG_16373
oct_chrI	ENA; Ensembl_Fungi	tRNA_gene	3356111	3356184	.	+	.	Name=tRNA-Ala%3B tRNA_gene;ID=gene:EFSOCG00000000018%3B gene:EFSOCG00000000090%3B gene:EFSOCG00000000098%3B gene:EFSOCG00000000120%3B gene:EFSOCG00000000140%3B gene:EFSOCG00000000185%3B gene:EFSOCG00000000202%3B gene:EFSOCG00000000204%3B gene:EFSOCG00000000215%3B gene:EFSOCG00000000226%3B gene:EFSOCG00000000237%3B gene:EFSOCG00000000259%3B gene:EFSOCG00000000265%3B gene:EFSOCG00000000315%3B gene:…
oct_chrI	ENA; Ensembl_Fungi	tRNA_gene	3367799	3367872	.	+	.	Name=tRNA-Ala%3B tRNA_gene;ID=gene:EFSOCG00000000018%3B gene:EFSOCG00000000090%3B gene:EFSOCG00000000098%3B gene:EFSOCG00000000120%3B gene:EFSOCG00000000140%3B gene:EFSOCG00000000185%3B gene:EFSOCG00000000202%3B gene:EFSOCG00000000204%3B gene:EFSOCG00000000215%3B gene:EFSOCG00000000226%3B gene:EFSOCG00000000237%3B gene:EFSOCG00000000259%3B gene:EFSOCG00000000265%3B gene:EFSOCG00000000315%3B gene:…
oct_chrI	ENA; Ensembl_Fungi	tRNA_gene	3370906	3370979	.	+	.	Name=tRNA-Ala%3B tRNA_gene;ID=gene:EFSOCG00000000018%3B gene:EFSOCG00000000090%3B gene:EFSOCG00000000098%3B gene:EFSOCG00000000120%3B gene:EFSOCG00000000140%3B gene:EFSOCG00000000185%3B gene:EFSOCG00000000202%3B gene:EFSOCG00000000204%3B gene:EFSOCG00000000215%3B gene:EFSOCG00000000226%3B gene:EFSOCG00000000237%3B gene:EFSOCG00000000259%3B gene:EFSOCG00000000265%3B gene:EFSOCG00000000315%3B gene:…
oct_chrI	ENA; Ensembl_Fungi	tRNA_gene	3370367	3370449	.	-	.	Name=tRNA-Val%3B tRNA_gene;ID=gene:EFSOCG00000000021%3B gene:EFSOCG00000000035%3B gene:EFSOCG00000000041%3B gene:EFSOCG00000000151%3B gene:EFSOCG00000000269%3B gene:EFSOCG00000000270%3B gene:EFSOCG00000000321%3B gene:EFSOCG00000000334%3B gene:EFSOCG00000000378%3B gene:SOCG_16119%3B gene:SOCG_16132%3B gene:SOCG_16145%3B gene:SOCG_16150%3B gene:SOCG_16152%3B gene:SOCG_16270%3B gene:SOCG_16275%3B ge…
oct_chrI	ENA; Ensembl_Fungi	tRNA_gene	3355572	3355654	.	-	.	Name=tRNA-Val%3B tRNA_gene;ID=gene:EFSOCG00000000021%3B gene:EFSOCG00000000035%3B gene:EFSOCG00000000041%3B gene:EFSOCG00000000151%3B gene:EFSOCG00000000269%3B gene:EFSOCG00000000270%3B gene:EFSOCG00000000321%3B gene:EFSOCG00000000334%3B gene:EFSOCG00000000378%3B gene:SOCG_16119%3B gene:SOCG_16132%3B gene:SOCG_16145%3B gene:SOCG_16150%3B gene:SOCG_16152%3B gene:SOCG_16270%3B gene:SOCG_16275%3B ge…
oct_chrI	ENA; Ensembl_Fungi	tRNA_gene	3360225	3360329	.	+	.	Name=tRNA-Leu%3B tRNA_gene;ID=gene:EFSOCG00000000055%3B gene:SOCG_16126%3B gene:EFSOCG00000000284%3B gene:EFSOCG00000000330%3B gene:SOCG_16138%3B gene:SOCG_16442
oct_chrI	ENA; Ensembl_Fungi	tRNA_gene	3359593	3359676	.	-	.	Name=tRNA-Lys%3B tRNA_gene;ID=gene:EFSOCG00000000217%3B gene:EFSOCG00000000231%3B gene:EFSOCG00000000271%3B gene:SOCG_16127%3B gene:SOCG_16443%3B gene:SOCG_16444%3B gene:EFSOCG00000000033%3B gene:EFSOCG00000000044%3B gene:SOCG_16381%3B gene:SOCG_16384%3B gene:EFSOCG00000000066%3B gene:EFSOCG00000000104%3B gene:EFSOCG00000000158%3B gene:EFSOCG00000000327%3B gene:EFSOCG00000000395%3B gene:SOCG_1621…
oct_chrI	ENA; Ensembl_Fungi	tRNA_gene	3357093	3357165	.	+	.	Name=tRNA-Arg%3B tRNA_gene;ID=gene:EFSOCG00000000037%3B gene:EFSOCG00000000150%3B gene:EFSOCG00000000173%3B gene:EFSOCG00000000242%3B gene:EFSOCG00000000249%3B gene:EFSOCG00000000290%3B gene:SOCG_16129%3B gene:SOCG_16141%3B gene:SOCG_16151%3B gene:SOCG_16278%3B gene:SOCG_16288%3B gene:SOCG_16370%3B gene:EFSOCG00000000025%3B gene:EFSOCG00000000119%3B gene:EFSOCG00000000131%3B gene:EFSOCG0000000020…
oct_chrI	ENA; Ensembl_Fungi	tRNA_gene	3359332	3359404	.	+	.	Name=tRNA-Arg%3B tRNA_gene;ID=gene:EFSOCG00000000119%3B gene:EFSOCG00000000131%3B gene:EFSOCG00000000205%3B gene:EFSOCG00000000236%3B gene:SOCG_16128%3B gene:SOCG_16267%3B gene:SOCG_16380%3B gene:SOCG_16385%3B gene:EFSOCG00000000037%3B gene:EFSOCG00000000150%3B gene:EFSOCG00000000173%3B gene:EFSOCG00000000242%3B gene:EFSOCG00000000249%3B gene:EFSOCG00000000290%3B gene:SOCG_16129%3B gene:SOCG_1614…
oct_chrI	ENA; Ensembl_Fungi	tRNA_gene	3371297	3371370	.	-	.	Name=tRNA-Ile%3B tRNA_gene;ID=gene:EFSOCG00000000001%3B gene:EFSOCG00000000020%3B gene:EFSOCG00000000024%3B gene:EFSOCG00000000040%3B gene:EFSOCG00000000095%3B gene:EFSOCG00000000139%3B gene:EFSOCG00000000141%3B gene:EFSOCG00000000157%3B gene:EFSOCG00000000184%3B gene:EFSOCG00000000329%3B gene:EFSOCG00000000362%3B gene:SOCG_16117%3B gene:SOCG_16130%3B gene:SOCG_16142%3B gene:SOCG_16167%3B gene:SO…
oct_chrI	ENA; Ensembl_Fungi	tRNA_gene	3356502	3356575	.	-	.	Name=tRNA-Ile%3B tRNA_gene;ID=gene:EFSOCG00000000001%3B gene:EFSOCG00000000020%3B gene:EFSOCG00000000024%3B gene:EFSOCG00000000040%3B gene:EFSOCG00000000095%3B gene:EFSOCG00000000139%3B gene:EFSOCG00000000141%3B gene:EFSOCG00000000157%3B gene:EFSOCG00000000184%3B gene:EFSOCG00000000329%3B gene:EFSOCG00000000362%3B gene:SOCG_16117%3B gene:SOCG_16130%3B gene:SOCG_16142%3B gene:SOCG_16167%3B gene:SO…
oct_chrI	ENA; Ensembl_Fungi	tRNA_gene	3361058	3361129	.	+	.	Name=tRNA-Glu%3B tRNA_gene;ID=gene:EFSOCG00000000003%3B gene:EFSOCG00000000022%3B gene:EFSOCG00000000152%3B gene:EFSOCG00000000172%3B gene:EFSOCG00000000326%3B gene:EFSOCG00000000346%3B gene:SOCG_16125%3B gene:SOCG_16308%3B gene:SOCG_16382%3B gene:SOCG_16383%3B gene:SOCG_16417%3B gene:SOCG_16441%3B gene:EFSOCG00000000333%3B gene:SOCG_16391
oct_chrI	ENA; Ensembl_Fungi	tRNA_gene	3600727	3600805	.	-	.	Name=tRNA-Leu%3B tRNA_gene;ID=gene:EFSOCG00000000067%3B gene:EFSOCG00000000094%3B gene:EFSOCG00000000210%3B gene:EFSOCG00000000216%3B gene:EFSOCG00000000228%3B gene:EFSOCG00000000307%3B gene:EFSOCG00000000368%3B gene:SOCG_16112%3B gene:SOCG_16134%3B gene:SOCG_16205%3B gene:SOCG_16232%3B gene:SOCG_16272%3B gene:SOCG_16367%3B gene:SOCG_16405
oct_chrI	ENA; Ensembl_Fungi	tRNA_gene	3716580	3716651	.	+	.	Name=tRNA-Met%3B tRNA_gene;ID=gene:EFSOCG00000000065%3B gene:EFSOCG00000000071%3B gene:EFSOCG00000000220%3B gene:EFSOCG00000000240%3B gene:EFSOCG00000000263%3B gene:EFSOCG00000000314%3B gene:SOCG_16107%3B gene:SOCG_16111%3B gene:SOCG_16184%3B gene:SOCG_16231%3B gene:SOCG_16350%3B gene:SOCG_16403
oct_chrI	ENA; Ensembl_Fungi	tRNA_gene	3780632	3780703	.	+	.	Name=tRNA-Met%3B tRNA_gene;ID=gene:EFSOCG00000000065%3B gene:EFSOCG00000000071%3B gene:EFSOCG00000000220%3B gene:EFSOCG00000000240%3B gene:EFSOCG00000000263%3B gene:EFSOCG00000000314%3B gene:SOCG_16107%3B gene:SOCG_16111%3B gene:SOCG_16184%3B gene:SOCG_16231%3B gene:SOCG_16350%3B gene:SOCG_16403
oct_chrI	ENA; Ensembl_Fungi	tRNA_gene	3780535	3780627	.	+	.	Name=tRNA-Ser%3B tRNA_gene;ID=gene:EFSOCG00000000235%3B gene:EFSOCG00000000303%3B gene:SOCG_16108%3B gene:SOCG_16351
oct_chrI	ENA; Ensembl_Fungi	tRNA_gene	3818008	3818082	.	-	.	Name=tRNA-Lys%3B tRNA_gene;ID=gene:EFSOCG00000000174%3B gene:EFSOCG00000000197%3B gene:EFSOCG00000000312%3B gene:EFSOCG00000000313%3B gene:EFSOCG00000000322%3B gene:SOCG_16106%3B gene:SOCG_16223%3B gene:SOCG_16261%3B gene:SOCG_16348%3B gene:SOCG_16415
oct_chrI	ENA; Ensembl_Fungi	tRNA_gene	3934735	3934806	.	+	.	Name=tRNA-His%3B tRNA_gene;ID=gene:EFSOCG00000000105%3B gene:EFSOCG00000000292%3B gene:EFSOCG00000000309%3B gene:EFSOCG00000000320%3B gene:EFSOCG00000000366%3B gene:SOCG_16087%3B gene:SOCG_16105%3B gene:SOCG_16170%3B gene:SOCG_16266%3B gene:SOCG_16425
oct_chrI	ENA; Ensembl_Fungi	tRNA_gene	4012809	4012882	.	-	.	Name=tRNA-Asn%3B tRNA_gene;ID=gene:EFSOCG00000000051%3B gene:EFSOCG00000000123%3B gene:SOCG_16104%3B gene:SOCG_16410%3B gene:EFSOCG00000000008%3B gene:EFSOCG00000000023%3B gene:EFSOCG00000000103%3B gene:EFSOCG00000000130%3B gene:EFSOCG00000000147%3B gene:EFSOCG00000000148%3B gene:EFSOCG00000000225%3B gene:EFSOCG00000000276%3B gene:SOCG_16140%3B gene:SOCG_16174%3B gene:SOCG_16216%3B gene:SOCG_1631…
oct_chrI	ENA; Ensembl_Fungi	tRNA_gene	4032087	4032157	.	-	.	Name=tRNA-Asp%3B tRNA_gene;ID=gene:EFSOCG00000000089%3B gene:EFSOCG00000000099%3B gene:EFSOCG00000000113%3B gene:EFSOCG00000000122%3B gene:EFSOCG00000000149%3B gene:EFSOCG00000000175%3B gene:EFSOCG00000000256%3B gene:EFSOCG00000000289%3B gene:EFSOCG00000000302%3B gene:EFSOCG00000000360%3B gene:EFSOCG00000000399%3B gene:SOCG_16103%3B gene:SOCG_16120%3B gene:SOCG_16133%3B gene:SOCG_16144%3B gene:SO…
oct_chrI	ENA; Ensembl_Fungi	tRNA_gene	4045019	4045091	.	+	.	Name=tRNA-Trp%3B tRNA_gene;ID=gene:EFSOCG00000000224%3B gene:EFSOCG00000000350%3B gene:EFSOCG00000000356%3B gene:SOCG_16102%3B gene:SOCG_16220%3B gene:SOCG_16297
oct_chrI	ENA; Ensembl_Fungi	tRNA_gene	4068273	4068344	.	+	.	Name=tRNA-Gln%3B tRNA_gene;ID=gene:EFSOCG00000000212%3B gene:EFSOCG00000000310%3B gene:EFSOCG00000000325%3B gene:SOCG_16101%3B gene:SOCG_16260%3B gene:SOCG_16427
oct_chrI	ENA; Ensembl_Fungi	tRNA_gene	4102633	4102727	.	+	.	Name=tRNA-Ser%3B tRNA_gene;ID=gene:EFSOCG00000000064%3B gene:EFSOCG00000000241%3B gene:EFSOCG00000000246%3B gene:EFSOCG00000000380%3B gene:EFSOCG00000000383%3B gene:SOCG_16099%3B gene:SOCG_16100%3B gene:SOCG_16345%3B gene:SOCG_16395%3B gene:SOCG_16406
oct_chrI	ENA; Ensembl_Fungi	tRNA_gene	4071356	4071450	.	-	.	Name=tRNA-Ser%3B tRNA_gene;ID=gene:EFSOCG00000000064%3B gene:EFSOCG00000000241%3B gene:EFSOCG00000000246%3B gene:EFSOCG00000000380%3B gene:EFSOCG00000000383%3B gene:SOCG_16099%3B gene:SOCG_16100%3B gene:SOCG_16345%3B gene:SOCG_16395%3B gene:SOCG_16406
oct_chrI	ENA; Ensembl_Fungi	tRNA_gene	4110405	4110487	.	+	.	Name=tRNA-Lys%3B tRNA_gene;ID=gene:EFSOCG00000000029%3B gene:SOCG_16098%3B gene:EFSOCG00000000066%3B gene:EFSOCG00000000104%3B gene:EFSOCG00000000158%3B gene:EFSOCG00000000395%3B gene:SOCG_16212%3B gene:SOCG_16238%3B gene:SOCG_16416%3B gene:SOCG_16422
oct_chrI	ENA; Ensembl_Fungi	tRNA_gene	4174013	4174083	.	+	.	Name=tRNA-Gly%3B tRNA_gene;ID=gene:EFSOCG00000000026%3B gene:EFSOCG00000000057%3B gene:EFSOCG00000000162%3B gene:EFSOCG00000000186%3B gene:EFSOCG00000000272%3B gene:EFSOCG00000000318%3B gene:EFSOCG00000000371%3B gene:SOCG_16092%3B gene:SOCG_16093%3B gene:SOCG_16195%3B gene:SOCG_16230%3B gene:SOCG_16321%3B gene:SOCG_16333%3B gene:SOCG_16437
oct_chrI	ENA; Ensembl_Fungi	tRNA_gene	4176699	4176769	.	+	.	Name=tRNA-Gly%3B tRNA_gene;ID=gene:EFSOCG00000000026%3B gene:EFSOCG00000000057%3B gene:EFSOCG00000000162%3B gene:EFSOCG00000000186%3B gene:EFSOCG00000000272%3B gene:EFSOCG00000000318%3B gene:EFSOCG00000000371%3B gene:SOCG_16092%3B gene:SOCG_16093%3B gene:SOCG_16195%3B gene:SOCG_16230%3B gene:SOCG_16321%3B gene:SOCG_16333%3B gene:SOCG_16437
oct_chrI	ENA; Ensembl_Fungi	tRNA_gene	4159843	4159913	.	-	.	Name=tRNA-Gly%3B tRNA_gene;ID=gene:EFSOCG00000000039%3B gene:EFSOCG00000000046%3B gene:EFSOCG00000000061%3B gene:EFSOCG00000000070%3B gene:EFSOCG00000000077%3B gene:EFSOCG00000000110%3B gene:EFSOCG00000000121%3B gene:EFSOCG00000000127%3B gene:EFSOCG00000000129%3B gene:EFSOCG00000000136%3B gene:EFSOCG00000000208%3B gene:EFSOCG00000000234%3B gene:EFSOCG00000000252%3B gene:EFSOCG00000000266%3B gene:…
oct_chrI	ENA; Ensembl_Fungi	tRNA_gene	4173548	4173619	.	+	.	Name=tRNA-Pro%3B tRNA_gene;ID=gene:EFSOCG00000000053%3B gene:EFSOCG00000000068%3B gene:EFSOCG00000000080%3B gene:EFSOCG00000000091%3B gene:EFSOCG00000000133%3B gene:EFSOCG00000000169%3B gene:EFSOCG00000000191%3B gene:EFSOCG00000000245%3B gene:EFSOCG00000000251%3B gene:EFSOCG00000000273%3B gene:EFSOCG00000000281%3B gene:EFSOCG00000000317%3B gene:EFSOCG00000000361%3B gene:EFSOCG00000000400%3B gene:…
oct_chrI	ENA; Ensembl_Fungi	tRNA_gene	4311155	4311226	.	+	.	Name=tRNA-Thr%3B tRNA_gene;ID=gene:EFSOCG00000000031%3B gene:EFSOCG00000000048%3B gene:EFSOCG00000000075%3B gene:EFSOCG00000000116%3B gene:EFSOCG00000000193%3B gene:EFSOCG00000000195%3B gene:EFSOCG00000000201%3B gene:EFSOCG00000000207%3B gene:EFSOCG00000000260%3B gene:EFSOCG00000000286%3B gene:EFSOCG00000000319%3B gene:EFSOCG00000000332%3B gene:SOCG_16091%3B gene:SOCG_16208%3B gene:SOCG_16217%3B …
oct_chrI	ENA; Ensembl_Fungi	tRNA_gene	4324450	4324522	.	+	.	Name=tRNA-Arg%3B tRNA_gene;ID=gene:EFSOCG00000000069%3B gene:EFSOCG00000000171%3B gene:SOCG_16089%3B gene:SOCG_16259
oct_chrI	ENA; Ensembl_Fungi	tRNA_gene	4319547	4319652	.	+	.	Name=tRNA-Leu%3B tRNA_gene;ID=gene:EFSOCG00000000156%3B gene:SOCG_16090%3B gene:EFSOCG00000000030%3B gene:SOCG_16171
oct_chrI	ENA; Ensembl_Fungi	tRNA_gene	4371998	4372069	.	-	.	Name=tRNA-His%3B tRNA_gene;ID=gene:EFSOCG00000000105%3B gene:EFSOCG00000000292%3B gene:EFSOCG00000000309%3B gene:EFSOCG00000000320%3B gene:EFSOCG00000000366%3B gene:SOCG_16087%3B gene:SOCG_16105%3B gene:SOCG_16170%3B gene:SOCG_16266%3B gene:SOCG_16425
oct_chrI	ENA; Ensembl_Fungi	tRNA_gene	4461913	4461983	.	+	.	Name=tRNA-Gly%3B tRNA_gene;ID=gene:EFSOCG00000000039%3B gene:EFSOCG00000000046%3B gene:EFSOCG00000000061%3B gene:EFSOCG00000000070%3B gene:EFSOCG00000000077%3B gene:EFSOCG00000000110%3B gene:EFSOCG00000000121%3B gene:EFSOCG00000000127%3B gene:EFSOCG00000000129%3B gene:EFSOCG00000000136%3B gene:EFSOCG00000000208%3B gene:EFSOCG00000000234%3B gene:EFSOCG00000000252%3B gene:EFSOCG00000000266%3B gene:…
oct_chrI	ENA; Ensembl_Fungi	tRNA_gene	4462213	4462294	.	+	.	Name=tRNA-Ser%3B tRNA_gene;ID=gene:EFSOCG00000000006%3B gene:EFSOCG00000000014%3B gene:EFSOCG00000000160%3B gene:EFSOCG00000000168%3B gene:EFSOCG00000000223%3B gene:EFSOCG00000000299%3B gene:EFSOCG00000000337%3B gene:EFSOCG00000000344%3B gene:EFSOCG00000000352%3B gene:EFSOCG00000000355%3B gene:EFSOCG00000000373%3B gene:SOCG_16085%3B gene:SOCG_16163%3B gene:SOCG_16177%3B gene:SOCG_16185%3B gene:SO…
oct_chrI	ENA; Ensembl_Fungi	tRNA_gene	4491370	4491452	.	+	.	Name=tRNA-Val%3B tRNA_gene;ID=gene:EFSOCG00000000354%3B gene:SOCG_16084
oct_chrI	SO6_CALLGENES_FINAL_1	CDS	35814	35914	.	+	0	Name=SOCG_04638T0;ID=YbIsSh1nZQTsrTh9A6ZLkUpTCJE.1638925571357.42
oct_chrI	SO6_CALLGENES_FINAL_1	CDS	36388	36467	.	+	0	Name=SOCG_04638T0;ID=YbIsSh1nZQTsrTh9A6ZLkUpTCJE.1638925571357.42
oct_chrI	SO6_CALLGENES_FINAL_1	CDS	36559	36615	.	+	0	Name=SOCG_04638T0;ID=YbIsSh1nZQTsrTh9A6ZLkUpTCJE.1638925571357.42
oct_chrI	SO6_CALLGENES_FINAL_1	CDS	36656	36699	.	+	0	Name=SOCG_04638T0;ID=YbIsSh1nZQTsrTh9A6ZLkUpTCJE.1638925571357.42
oct_chrI	SO6_CALLGENES_FINAL_1	CDS	36750	36830	.	+	0	Name=SOCG_04638T0;ID=YbIsSh1nZQTsrTh9A6ZLkUpTCJE.1638925571357.42
oct_chrI	SO6_CALLGENES_FINAL_1	CDS	39286	40128	.	+	0	Name=SOCG_02321T0
oct_chrI	SO6_CALLGENES_FINAL_1	CDS	39409	40128	.	+	0	Name=SOCG_04637T0
oct_chrI	SO6_CALLGENES_FINAL_1	CDS	43276	45030	.	-	0	Name=SOCG_04635T0
oct_chrI	SO6_CALLGENES_FINAL_1	CDS	40940	41048	.	+	0	Name=SOCG_04636T0;ID=YbIsSh1nZQTsrTh9A6ZLkUpTCJE.1638925571357.43
oct_chrI	SO6_CALLGENES_FINAL_1	CDS	41251	41355	.	+	0	Name=SOCG_04636T0;ID=YbIsSh1nZQTsrTh9A6ZLkUpTCJE.1638925571357.43
oct_chrI	SO6_CALLGENES_FINAL_1	CDS	41559	41759	.	+	0	Name=SOCG_04636T0;ID=YbIsSh1nZQTsrTh9A6ZLkUpTCJE.1638925571357.43
oct_chrI	SO6_CALLGENES_FINAL_1	CDS	24494	25272	.	-	2	Name=SOCG_01146T0
oct_chrI	SO6_CALLGENES_FINAL_1	CDS	28355	28504	.	-	0	Name=SOCG_01145T0
oct_chrI	SO6_CALLGENES_FINAL_1	CDS	35814	35922	.	+	0	Name=SOCG_01109T0;ID=YbIsSh1nZQTsrTh9A6ZLkUpTCJE.1638925571357.44
oct_chrI	SO6_CALLGENES_FINAL_1	CDS	36080	36343	.	+	0	Name=SOCG_01109T0;ID=YbIsSh1nZQTsrTh9A6ZLkUpTCJE.1638925571357.44
oct_chrI	SO6_CALLGENES_FINAL_1	CDS	36388	36513	.	+	0	Name=SOCG_01109T0;ID=YbIsSh1nZQTsrTh9A6ZLkUpTCJE.1638925571357.44
oct_chrI	SO6_CALLGENES_FINAL_1	CDS	36559	36615	.	+	0	Name=SOCG_01109T0;ID=YbIsSh1nZQTsrTh9A6ZLkUpTCJE.1638925571357.44
oct_chrI	SO6_CALLGENES_FINAL_1	CDS	36656	36699	.	+	0	Name=SOCG_01109T0;ID=YbIsSh1nZQTsrTh9A6ZLkUpTCJE.1638925571357.44
oct_chrI	SO6_CALLGENES_FINAL_1	CDS	36750	36830	.	+	0	Name=SOCG_01109T0;ID=YbIsSh1nZQTsrTh9A6ZLkUpTCJE.1638925571357.44
oct_chrI	SO6_CALLGENES_FINAL_1	CDS	30211	30873	.	-	0	Name=SOCG_16325T0
oct_chrI	SO6_CALLGENES_FINAL_1	CDS	35814	35922	.	+	0	Name=SOCG_06529T0;ID=YbIsSh1nZQTsrTh9A6ZLkUpTCJE.1638925571358.45
oct_chrI	SO6_CALLGENES_FINAL_1	CDS	36080	36343	.	+	0	Name=SOCG_06529T0;ID=YbIsSh1nZQTsrTh9A6ZLkUpTCJE.1638925571358.45
oct_chrI	SO6_CALLGENES_FINAL_1	CDS	34232	34255	.	-	0	Name=SOCG_01893T0
oct_chrI	SO6_CALLGENES_FINAL_1	CDS	67219	67683	.	-	0	Name=SOCG_04626T0
oct_chrI	SO6_CALLGENES_FINAL_1	CDS	50479	50835	.	-	0	Name=SOCG_04633T0
oct_chrI	SO6_CALLGENES_FINAL_1	CDS	80332	80456	.	-	0	Name=SOCG_04621T0;ID=YbIsSh1nZQTsrTh9A6ZLkUpTCJE.1638925571358.46
oct_chrI	SO6_CALLGENES_FINAL_1	CDS	80268	80277	.	-	0	Name=SOCG_04621T0;ID=YbIsSh1nZQTsrTh9A6ZLkUpTCJE.1638925571358.46
oct_chrI	SO6_CALLGENES_FINAL_1	CDS	84545	85234	.	+	0	Name=SOCG_04618T0
oct_chrI	SO6_CALLGENES_FINAL_1	CDS	54269	54954	.	+	0	Name=SOCG_04632T0;ID=YbIsSh1nZQTsrTh9A6ZLkUpTCJE.1638925571358.47
oct_chrI	SO6_CALLGENES_FINAL_1	CDS	55019	55244	.	+	0	Name=SOCG_04632T0;ID=YbIsSh1nZQTsrTh9A6ZLkUpTCJE.1638925571358.47
oct_chrI	SO6_CALLGENES_FINAL_1	CDS	81761	82915	.	+	0	Name=SOCG_04620T0
oct_chrI	SO6_CALLGENES_FINAL_1	CDS	83237	83971	.	+	0	Name=SOCG_04619T0
oct_chrI	SO6_CALLGENES_FINAL_1	CDS	70530	70882	.	-	0	Name=SOCG_04625T0;ID=YbIsSh1nZQTsrTh9A6ZLkUpTCJE.1638925571358.48
oct_chrI	SO6_CALLGENES_FINAL_1	CDS	69177	70470	.	-	0	Name=SOCG_04625T0;ID=YbIsSh1nZQTsrTh9A6ZLkUpTCJE.1638925571358.48
oct_chrI	SO6_CALLGENES_FINAL_1	CDS	76578	78182	.	+	0	Name=SOCG_04623T0
oct_chrI	SO6_CALLGENES_FINAL_1	CDS	73012	74790	.	+	0	Name=SOCG_04624T0
oct_chrI	SO6_CALLGENES_FINAL_1	CDS	57688	59007	.	-	0	Name=SOCG_04630T0
oct_chrI	SO6_CALLGENES_FINAL_1	CDS	59383	60027	.	-	0	Name=SOCG_04629T0
oct_chrI	SO6_CALLGENES_FINAL_1	CDS	87855	88534	.	-	0	Name=SOCG_04617T0;ID=YbIsSh1nZQTsrTh9A6ZLkUpTCJE.1638925571358.49
oct_chrI	SO6_CALLGENES_FINAL_1	CDS	87460	87769	.	-	0	Name=SOCG_04617T0;ID=YbIsSh1nZQTsrTh9A6ZLkUpTCJE.1638925571358.49
oct_chrI	SO6_CALLGENES_FINAL_1	CDS	46323	46829	.	-	0	Name=SOCG_04634T0
oct_chrI	SO6_CALLGENES_FINAL_1	CDS	78961	79569	.	-	0	Name=SOCG_04622T0
oct_chrI	SO6_CALLGENES_FINAL_1	CDS	64418	65896	.	+	0	Name=SOCG_04627T0
oct_chrI	SO6_CALLGENES_FINAL_1	CDS	90070	90149	.	-	0	Name=SOCG_04616T0;ID=YbIsSh1nZQTsrTh9A6ZLkUpTCJE.1638925571358.50
oct_chrI	SO6_CALLGENES_FINAL_1	CDS	89623	89932	.	-	0	Name=SOCG_04616T0;ID=YbIsSh1nZQTsrTh9A6ZLkUpTCJE.1638925571358.50
oct_chrI	SO6_CALLGENES_FINAL_1	CDS	89294	89542	.	-	0	Name=SOCG_04616T0;ID=YbIsSh1nZQTsrTh9A6ZLkUpTCJE.1638925571358.50
oct_chrI	SO6_CALLGENES_FINAL_1	CDS	62188	63558	.	-	0	Name=SOCG_04628T0
oct_chrI	SO6_CALLGENES_FINAL_1	CDS	131458	131507	.	+	0	Name=SOCG_04597T0;ID=YbIsSh1nZQTsrTh9A6ZLkUpTCJE.1638925571358.51
oct_chrI	SO6_CALLGENES_FINAL_1	CDS	131566	132820	.	+	0	Name=SOCG_04597T0;ID=YbIsSh1nZQTsrTh9A6ZLkUpTCJE.1638925571358.51
oct_chrI	SO6_CALLGENES_FINAL_1	CDS	93486	93974	.	+	0	Name=SOCG_04614T0
oct_chrI	SO6_CALLGENES_FINAL_1	CDS	120261	121038	.	+	0	Name=SOCG_04602T0;ID=YbIsSh1nZQTsrTh9A6ZLkUpTCJE.1638925571358.52
oct_chrI	SO6_CALLGENES_FINAL_1	CDS	121291	121937	.	+	0	Name=SOCG_04602T0;ID=YbIsSh1nZQTsrTh9A6ZLkUpTCJE.1638925571358.52
oct_chrI	SO6_CALLGENES_FINAL_1	CDS	106304	106561	.	+	0	Name=SOCG_04607T0
oct_chrI	SO6_CALLGENES_FINAL_1	CDS	104878	105966	.	+	0	Name=SOCG_04608T0
oct_chrI	SO6_CALLGENES_FINAL_1	CDS	108868	109890	.	-	0	Name=SOCG_04606T0
oct_chrI	SO6_CALLGENES_FINAL_1	CDS	122365	122523	.	+	0	Name=SOCG_04601T0;ID=YbIsSh1nZQTsrTh9A6ZLkUpTCJE.1638925571358.53
oct_chrI	SO6_CALLGENES_FINAL_1	CDS	122560	122783	.	+	0	Name=SOCG_04601T0;ID=YbIsSh1nZQTsrTh9A6ZLkUpTCJE.1638925571358.53
oct_chrI	SO6_CALLGENES_FINAL_1	CDS	122826	124275	.	+	0	Name=SOCG_04601T0;ID=YbIsSh1nZQTsrTh9A6ZLkUpTCJE.1638925571358.53
oct_chrI	SO6_CALLGENES_FINAL_1	CDS	133371	133975	.	+	0	Name=SOCG_04596T0;ID=YbIsSh1nZQTsrTh9A6ZLkUpTCJE.1638925571358.54
oct_chrI	SO6_CALLGENES_FINAL_1	CDS	134015	134519	.	+	0	Name=SOCG_04596T0;ID=YbIsSh1nZQTsrTh9A6ZLkUpTCJE.1638925571358.54
oct_chrI	SO6_CALLGENES_FINAL_1	CDS	134567	134785	.	+	0	Name=SOCG_04596T0;ID=YbIsSh1nZQTsrTh9A6ZLkUpTCJE.1638925571358.54
oct_chrI	SO6_CALLGENES_FINAL_1	CDS	94633	95442	.	-	0	Name=SOCG_04613T0
oct_chrI	SO6_CALLGENES_FINAL_1	CDS	100070	100094	.	+	0	Name=SOCG_04611T0;ID=YbIsSh1nZQTsrTh9A6ZLkUpTCJE.1638925571358.55
oct_chrI	SO6_CALLGENES_FINAL_1	CDS	100135	100261	.	+	0	Name=SOCG_04611T0;ID=YbIsSh1nZQTsrTh9A6ZLkUpTCJE.1638925571358.55
oct_chrI	SO6_CALLGENES_FINAL_1	CDS	100314	100588	.	+	0	Name=SOCG_04611T0;ID=YbIsSh1nZQTsrTh9A6ZLkUpTCJE.1638925571358.55
oct_chrI	SO6_CALLGENES_FINAL_1	CDS	100652	100813	.	+	0	Name=SOCG_04611T0;ID=YbIsSh1nZQTsrTh9A6ZLkUpTCJE.1638925571358.55
oct_chrI	SO6_CALLGENES_FINAL_1	CDS	100866	101050	.	+	0	Name=SOCG_04611T0;ID=YbIsSh1nZQTsrTh9A6ZLkUpTCJE.1638925571358.55
oct_chrI	SO6_CALLGENES_FINAL_1	CDS	96632	97522	.	+	0	Name=SOCG_04612T0
oct_chrI	SO6_CALLGENES_FINAL_1	CDS	125356	125910	.	-	0	Name=SOCG_04600T0
oct_chrI	SO6_CALLGENES_FINAL_1	CDS	135401	135848	.	+	0	Name=SOCG_04595T0;ID=YbIsSh1nZQTsrTh9A6ZLkUpTCJE.1638925571358.56
oct_chrI	SO6_CALLGENES_FINAL_1	CDS	135941	136069	.	+	0	Name=SOCG_04595T0;ID=YbIsSh1nZQTsrTh9A6ZLkUpTCJE.1638925571358.56
oct_chrI	SO6_CALLGENES_FINAL_1	CDS	136119	136186	.	+	0	Name=SOCG_04595T0;ID=YbIsSh1nZQTsrTh9A6ZLkUpTCJE.1638925571358.56
oct_chrI	SO6_CALLGENES_FINAL_1	CDS	111778	113448	.	-	0	Name=SOCG_04605T0
oct_chrI	SO6_CALLGENES_FINAL_1	CDS	101399	101438	.	+	0	Name=SOCG_04610T0;ID=YbIsSh1nZQTsrTh9A6ZLkUpTCJE.1638925571358.57
oct_chrI	SO6_CALLGENES_FINAL_1	CDS	101541	101672	.	+	0	Name=SOCG_04610T0;ID=YbIsSh1nZQTsrTh9A6ZLkUpTCJE.1638925571358.57
oct_chrI	SO6_CALLGENES_FINAL_1	CDS	101724	102511	.	+	0	Name=SOCG_04610T0;ID=YbIsSh1nZQTsrTh9A6ZLkUpTCJE.1638925571358.57
oct_chrI	SO6_CALLGENES_FINAL_1	CDS	103169	104356	.	+	0	Name=SOCG_04609T0
oct_chrI	SO6_CALLGENES_FINAL_1	CDS	118456	118563	.	-	0	Name=SOCG_04603T0;ID=YbIsSh1nZQTsrTh9A6ZLkUpTCJE.1638925571358.58
oct_chrI	SO6_CALLGENES_FINAL_1	CDS	118342	118405	.	-	0	Name=SOCG_04603T0;ID=YbIsSh1nZQTsrTh9A6ZLkUpTCJE.1638925571358.58
oct_chrI	SO6_CALLGENES_FINAL_1	CDS	118065	118300	.	-	0	Name=SOCG_04603T0;ID=YbIsSh1nZQTsrTh9A6ZLkUpTCJE.1638925571358.58
oct_chrI	SO6_CALLGENES_FINAL_1	CDS	91429	92991	.	+	0	Name=SOCG_04615T0
oct_chrI	SO6_CALLGENES_FINAL_1	CDS	129235	130938	.	+	0	Name=SOCG_04598T0
oct_chrI	SO6_CALLGENES_FINAL_1	CDS	117303	117449	.	-	0	Name=SOCG_04604T0;ID=YbIsSh1nZQTsrTh9A6ZLkUpTCJE.1638925571358.59
oct_chrI	SO6_CALLGENES_FINAL_1	CDS	114117	117095	.	-	0	Name=SOCG_04604T0;ID=YbIsSh1nZQTsrTh9A6ZLkUpTCJE.1638925571358.59
oct_chrI	SO6_CALLGENES_FINAL_1	CDS	126775	126845	.	+	0	Name=SOCG_04599T0;ID=YbIsSh1nZQTsrTh9A6ZLkUpTCJE.1638925571358.60
oct_chrI	SO6_CALLGENES_FINAL_1	CDS	126904	128026	.	+	0	Name=SOCG_04599T0;ID=YbIsSh1nZQTsrTh9A6ZLkUpTCJE.1638925571358.60
oct_chrI	SO6_CALLGENES_FINAL_1	CDS	171715	172503	.	+	0	Name=SOCG_04580T0
oct_chrI	SO6_CALLGENES_FINAL_1	CDS	174887	174986	.	-	0	Name=SOCG_04579T0;ID=YbIsSh1nZQTsrTh9A6ZLkUpTCJE.1638925571358.61
oct_chrI	SO6_CALLGENES_FINAL_1	CDS	172681	174827	.	-	0	Name=SOCG_04579T0;ID=YbIsSh1nZQTsrTh9A6ZLkUpTCJE.1638925571358.61
oct_chrI	SO6_CALLGENES_FINAL_1	CDS	140994	142013	.	-	0	Name=SOCG_04592T0
oct_chrI	SO6_CALLGENES_FINAL_1	CDS	180092	186067	.	-	0	Name=SOCG_04577T0
oct_chrI	SO6_CALLGENES_FINAL_1	CDS	148779	150815	.	+	0	Name=SOCG_04589T0
oct_chrI	SO6_CALLGENES_FINAL_1	CDS	145554	147176	.	-	0	Name=SOCG_04590T0
oct_chrI	SO6_CALLGENES_FINAL_1	CDS	143381	144721	.	+	0	Name=SOCG_04591T0
oct_chrI	SO6_CALLGENES_FINAL_1	CDS	179058	179173	.	-	0	Name=SOCG_04578T0;ID=YbIsSh1nZQTsrTh9A6ZLkUpTCJE.1638925571358.62
oct_chrI	SO6_CALLGENES_FINAL_1	CDS	176614	178645	.	-	0	Name=SOCG_04578T0;ID=YbIsSh1nZQTsrTh9A6ZLkUpTCJE.1638925571358.62
oct_chrI	SO6_CALLGENES_FINAL_1	CDS	160809	162542	.	+	0	Name=SOCG_04584T0
oct_chrI	SO6_CALLGENES_FINAL_1	CDS	168211	168828	.	+	0	Name=SOCG_04582T0
oct_chrI	SO6_CALLGENES_FINAL_1	CDS	137425	138465	.	+	0	Name=SOCG_04594T0
oct_chrI	SO6_CALLGENES_FINAL_1	CDS	163589	165133	.	-	0	Name=SOCG_04583T0
oct_chrI	SO6_CALLGENES_FINAL_1	CDS	151019	152350	.	-	0	Name=SOCG_04588T0
oct_chrI	SO6_CALLGENES_FINAL_1	CDS	169942	170157	.	+	0	Name=SOCG_04581T0;ID=YbIsSh1nZQTsrTh9A6ZLkUpTCJE.1638925571358.63
oct_chrI	SO6_CALLGENES_FINAL_1	CDS	170224	171000	.	+	0	Name=SOCG_04581T0;ID=YbIsSh1nZQTsrTh9A6ZLkUpTCJE.1638925571358.63
oct_chrI	SO6_CALLGENES_FINAL_1	CDS	171044	171100	.	+	0	Name=SOCG_04581T0;ID=YbIsSh1nZQTsrTh9A6ZLkUpTCJE.1638925571358.63
oct_chrI	SO6_CALLGENES_FINAL_1	CDS	139698	140777	.	+	0	Name=SOCG_04593T0
oct_chrI	SO6_CALLGENES_FINAL_1	CDS	157720	157793	.	-	0	Name=SOCG_04586T0;ID=YbIsSh1nZQTsrTh9A6ZLkUpTCJE.1638925571358.64
oct_chrI	SO6_CALLGENES_FINAL_1	CDS	157658	157670	.	-	0	Name=SOCG_04586T0;ID=YbIsSh1nZQTsrTh9A6ZLkUpTCJE.1638925571358.64
oct_chrI	SO6_CALLGENES_FINAL_1	CDS	157556	157581	.	-	0	Name=SOCG_04586T0;ID=YbIsSh1nZQTsrTh9A6ZLkUpTCJE.1638925571358.64
oct_chrI	SO6_CALLGENES_FINAL_1	CDS	157334	157412	.	-	0	Name=SOCG_04586T0;ID=YbIsSh1nZQTsrTh9A6ZLkUpTCJE.1638925571358.64
oct_chrI	SO6_CALLGENES_FINAL_1	CDS	157163	157285	.	-	0	Name=SOCG_04586T0;ID=YbIsSh1nZQTsrTh9A6ZLkUpTCJE.1638925571358.64
oct_chrI	SO6_CALLGENES_FINAL_1	CDS	156720	157032	.	-	0	Name=SOCG_04586T0;ID=YbIsSh1nZQTsrTh9A6ZLkUpTCJE.1638925571358.64
oct_chrI	SO6_CALLGENES_FINAL_1	CDS	156125	156663	.	-	0	Name=SOCG_04586T0;ID=YbIsSh1nZQTsrTh9A6ZLkUpTCJE.1638925571358.64
oct_chrI	SO6_CALLGENES_FINAL_1	CDS	155299	155372	.	-	0	Name=SOCG_04587T0;ID=YbIsSh1nZQTsrTh9A6ZLkUpTCJE.1638925571359.65
oct_chrI	SO6_CALLGENES_FINAL_1	CDS	154680	155229	.	-	0	Name=SOCG_04587T0;ID=YbIsSh1nZQTsrTh9A6ZLkUpTCJE.1638925571359.65
oct_chrI	SO6_CALLGENES_FINAL_1	CDS	192912	193283	.	-	0	Name=SOCG_04573T0
oct_chrI	SO6_CALLGENES_FINAL_1	CDS	220611	220739	.	+	0	Name=SOCG_04561T0;ID=YbIsSh1nZQTsrTh9A6ZLkUpTCJE.1638925571359.66
oct_chrI	SO6_CALLGENES_FINAL_1	CDS	221000	221128	.	+	0	Name=SOCG_04561T0;ID=YbIsSh1nZQTsrTh9A6ZLkUpTCJE.1638925571359.66
oct_chrI	SO6_CALLGENES_FINAL_1	CDS	221193	221516	.	+	0	Name=SOCG_04561T0;ID=YbIsSh1nZQTsrTh9A6ZLkUpTCJE.1638925571359.66
oct_chrI	SO6_CALLGENES_FINAL_1	CDS	221564	221689	.	+	0	Name=SOCG_04561T0;ID=YbIsSh1nZQTsrTh9A6ZLkUpTCJE.1638925571359.66
oct_chrI	SO6_CALLGENES_FINAL_1	CDS	208908	209342	.	+	0	Name=SOCG_04567T0
oct_chrI	SO6_CALLGENES_FINAL_1	CDS	213859	214410	.	-	0	Name=SOCG_04565T0
oct_chrI	SO6_CALLGENES_FINAL_1	CDS	209775	212330	.	+	0	Name=SOCG_04566T0
oct_chrI	SO6_CALLGENES_FINAL_1	CDS	186699	186911	.	-	0	Name=SOCG_05377T0
oct_chrI	SO6_CALLGENES_FINAL_1	CDS	222604	222634	.	-	0	Name=SOCG_04560T0;ID=YbIsSh1nZQTsrTh9A6ZLkUpTCJE.1638925571359.67
oct_chrI	SO6_CALLGENES_FINAL_1	CDS	222452	222493	.	-	0	Name=SOCG_04560T0;ID=YbIsSh1nZQTsrTh9A6ZLkUpTCJE.1638925571359.67
oct_chrI	SO6_CALLGENES_FINAL_1	CDS	222260	222399	.	-	0	Name=SOCG_04560T0;ID=YbIsSh1nZQTsrTh9A6ZLkUpTCJE.1638925571359.67
oct_chrI	SO6_CALLGENES_FINAL_1	CDS	227170	227262	.	-	0	Name=SOCG_04559T0;ID=YbIsSh1nZQTsrTh9A6ZLkUpTCJE.1638925571359.68
oct_chrI	SO6_CALLGENES_FINAL_1	CDS	223167	227120	.	-	0	Name=SOCG_04559T0;ID=YbIsSh1nZQTsrTh9A6ZLkUpTCJE.1638925571359.68
oct_chrI	SO6_CALLGENES_FINAL_1	CDS	194586	197018	.	+	0	Name=SOCG_04572T0
oct_chrI	SO6_CALLGENES_FINAL_1	CDS	202926	203411	.	-	0	Name=SOCG_04570T0
oct_chrI	SO6_CALLGENES_FINAL_1	CDS	201618	202218	.	-	0	Name=SOCG_04571T0;ID=YbIsSh1nZQTsrTh9A6ZLkUpTCJE.1638925571359.69
oct_chrI	SO6_CALLGENES_FINAL_1	CDS	197266	201536	.	-	0	Name=SOCG_04571T0;ID=YbIsSh1nZQTsrTh9A6ZLkUpTCJE.1638925571359.69
oct_chrI	SO6_CALLGENES_FINAL_1	CDS	214979	214991	.	+	0	Name=SOCG_04564T0;ID=YbIsSh1nZQTsrTh9A6ZLkUpTCJE.1638925571359.70
oct_chrI	SO6_CALLGENES_FINAL_1	CDS	215054	215144	.	+	0	Name=SOCG_04564T0;ID=YbIsSh1nZQTsrTh9A6ZLkUpTCJE.1638925571359.70
oct_chrI	SO6_CALLGENES_FINAL_1	CDS	215227	216262	.	+	0	Name=SOCG_04564T0;ID=YbIsSh1nZQTsrTh9A6ZLkUpTCJE.1638925571359.70
oct_chrI	SO6_CALLGENES_FINAL_1	CDS	187825	188667	.	+	0	Name=SOCG_04576T0
oct_chrI	SO6_CALLGENES_FINAL_1	CDS	207273	207929	.	-	0	Name=SOCG_04568T0;ID=YbIsSh1nZQTsrTh9A6ZLkUpTCJE.1638925571359.71
oct_chrI	SO6_CALLGENES_FINAL_1	CDS	207010	207202	.	-	0	Name=SOCG_04568T0;ID=YbIsSh1nZQTsrTh9A6ZLkUpTCJE.1638925571359.71
oct_chrI	SO6_CALLGENES_FINAL_1	CDS	205267	206972	.	-	0	Name=SOCG_04568T0;ID=YbIsSh1nZQTsrTh9A6ZLkUpTCJE.1638925571359.71
oct_chrI	SO6_CALLGENES_FINAL_1	CDS	190656	191543	.	-	0	Name=SOCG_04574T0
oct_chrI	SO6_CALLGENES_FINAL_1	CDS	218744	219790	.	-	0	Name=SOCG_04562T0
oct_chrI	SO6_CALLGENES_FINAL_1	CDS	217302	217469	.	-	0	Name=SOCG_04563T0;ID=YbIsSh1nZQTsrTh9A6ZLkUpTCJE.1638925571359.72
oct_chrI	SO6_CALLGENES_FINAL_1	CDS	217143	217197	.	-	0	Name=SOCG_04563T0;ID=YbIsSh1nZQTsrTh9A6ZLkUpTCJE.1638925571359.72
oct_chrI	SO6_CALLGENES_FINAL_1	CDS	216940	217091	.	-	0	Name=SOCG_04563T0;ID=YbIsSh1nZQTsrTh9A6ZLkUpTCJE.1638925571359.72
oct_chrI	SO6_CALLGENES_FINAL_1	CDS	216773	216847	.	-	0	Name=SOCG_04563T0;ID=YbIsSh1nZQTsrTh9A6ZLkUpTCJE.1638925571359.72
oct_chrI	SO6_CALLGENES_FINAL_1	CDS	216617	216714	.	-	0	Name=SOCG_04563T0;ID=YbIsSh1nZQTsrTh9A6ZLkUpTCJE.1638925571359.72
oct_chrI	SO6_CALLGENES_FINAL_1	CDS	216487	216559	.	-	0	Name=SOCG_04563T0;ID=YbIsSh1nZQTsrTh9A6ZLkUpTCJE.1638925571359.72
oct_chrI	SO6_CALLGENES_FINAL_1	CDS	189442	190380	.	+	0	Name=SOCG_04575T0
oct_chrI	SO6_CALLGENES_FINAL_1	CDS	247645	247851	.	+	0	Name=SOCG_04548T0;ID=YbIsSh1nZQTsrTh9A6ZLkUpTCJE.1638925571359.73
oct_chrI	SO6_CALLGENES_FINAL_1	CDS	247903	248045	.	+	0	Name=SOCG_04548T0;ID=YbIsSh1nZQTsrTh9A6ZLkUpTCJE.1638925571359.73
oct_chrI	SO6_CALLGENES_FINAL_1	CDS	248097	248213	.	+	0	Name=SOCG_04548T0;ID=YbIsSh1nZQTsrTh9A6ZLkUpTCJE.1638925571359.73
oct_chrI	SO6_CALLGENES_FINAL_1	CDS	248258	248474	.	+	0	Name=SOCG_04548T0;ID=YbIsSh1nZQTsrTh9A6ZLkUpTCJE.1638925571359.73
oct_chrI	SO6_CALLGENES_FINAL_1	CDS	248527	248637	.	+	0	Name=SOCG_04548T0;ID=YbIsSh1nZQTsrTh9A6ZLkUpTCJE.1638925571359.73
oct_chrI	SO6_CALLGENES_FINAL_1	CDS	234721	234874	.	+	0	Name=SOCG_04554T0;ID=YbIsSh1nZQTsrTh9A6ZLkUpTCJE.1638925571359.74
oct_chrI	SO6_CALLGENES_FINAL_1	CDS	234982	236055	.	+	0	Name=SOCG_04554T0;ID=YbIsSh1nZQTsrTh9A6ZLkUpTCJE.1638925571359.74
oct_chrI	SO6_CALLGENES_FINAL_1	CDS	236106	236398	.	+	0	Name=SOCG_04554T0;ID=YbIsSh1nZQTsrTh9A6ZLkUpTCJE.1638925571359.74
oct_chrI	SO6_CALLGENES_FINAL_1	CDS	263557	265149	.	+	0	Name=SOCG_04542T0
oct_chrI	SO6_CALLGENES_FINAL_1	CDS	260621	262636	.	+	0	Name=SOCG_04543T0
oct_chrI	SO6_CALLGENES_FINAL_1	CDS	233896	233996	.	-	0	Name=SOCG_04555T0;ID=YbIsSh1nZQTsrTh9A6ZLkUpTCJE.1638925571359.75
oct_chrI	SO6_CALLGENES_FINAL_1	CDS	233778	233820	.	-	0	Name=SOCG_04555T0;ID=YbIsSh1nZQTsrTh9A6ZLkUpTCJE.1638925571359.75
oct_chrI	SO6_CALLGENES_FINAL_1	CDS	233028	233711	.	-	0	Name=SOCG_04555T0;ID=YbIsSh1nZQTsrTh9A6ZLkUpTCJE.1638925571359.75
oct_chrI	SO6_CALLGENES_FINAL_1	CDS	238841	238992	.	-	0	Name=SOCG_04553T0;ID=YbIsSh1nZQTsrTh9A6ZLkUpTCJE.1638925571359.76
oct_chrI	SO6_CALLGENES_FINAL_1	CDS	238483	238753	.	-	0	Name=SOCG_04553T0;ID=YbIsSh1nZQTsrTh9A6ZLkUpTCJE.1638925571359.76
oct_chrI	SO6_CALLGENES_FINAL_1	CDS	237988	238429	.	-	0	Name=SOCG_04553T0;ID=YbIsSh1nZQTsrTh9A6ZLkUpTCJE.1638925571359.76
oct_chrI	SO6_CALLGENES_FINAL_1	CDS	237791	237924	.	-	0	Name=SOCG_04553T0;ID=YbIsSh1nZQTsrTh9A6ZLkUpTCJE.1638925571359.76
oct_chrI	SO6_CALLGENES_FINAL_1	CDS	237358	237729	.	-	0	Name=SOCG_04553T0;ID=YbIsSh1nZQTsrTh9A6ZLkUpTCJE.1638925571359.76
oct_chrI	SO6_CALLGENES_FINAL_1	CDS	265541	269365	.	+	0	Name=SOCG_04541T0
oct_chrI	SO6_CALLGENES_FINAL_1	CDS	248788	250845	.	-	0	Name=SOCG_04547T0
oct_chrI	SO6_CALLGENES_FINAL_1	CDS	230813	231658	.	+	0	Name=SOCG_04557T0
oct_chrI	SO6_CALLGENES_FINAL_1	CDS	252850	252971	.	+	0	Name=SOCG_04545T0;ID=YbIsSh1nZQTsrTh9A6ZLkUpTCJE.1638925571359.77
oct_chrI	SO6_CALLGENES_FINAL_1	CDS	253198	254014	.	+	0	Name=SOCG_04545T0;ID=YbIsSh1nZQTsrTh9A6ZLkUpTCJE.1638925571359.77
oct_chrI	SO6_CALLGENES_FINAL_1	CDS	228039	230102	.	-	0	Name=SOCG_04558T0
oct_chrI	SO6_CALLGENES_FINAL_1	CDS	252265	252558	.	+	0	Name=SOCG_04546T0
oct_chrI	SO6_CALLGENES_FINAL_1	CDS	269719	269811	.	+	0	Name=SOCG_04540T0;ID=YbIsSh1nZQTsrTh9A6ZLkUpTCJE.1638925571359.78
oct_chrI	SO6_CALLGENES_FINAL_1	CDS	269874	271058	.	+	0	Name=SOCG_04540T0;ID=YbIsSh1nZQTsrTh9A6ZLkUpTCJE.1638925571359.78
oct_chrI	SO6_CALLGENES_FINAL_1	CDS	240412	242004	.	+	0	Name=SOCG_04552T0
oct_chrI	SO6_CALLGENES_FINAL_1	CDS	254564	260251	.	+	0	Name=SOCG_04544T0
oct_chrI	SO6_CALLGENES_FINAL_1	CDS	232020	232250	.	+	0	Name=SOCG_04556T0;ID=YbIsSh1nZQTsrTh9A6ZLkUpTCJE.1638925571359.79
oct_chrI	SO6_CALLGENES_FINAL_1	CDS	232294	232353	.	+	0	Name=SOCG_04556T0;ID=YbIsSh1nZQTsrTh9A6ZLkUpTCJE.1638925571359.79
oct_chrI	SO6_CALLGENES_FINAL_1	CDS	244702	244736	.	+	0	Name=SOCG_04550T0;ID=YbIsSh1nZQTsrTh9A6ZLkUpTCJE.1638925571359.80
oct_chrI	SO6_CALLGENES_FINAL_1	CDS	244935	245688	.	+	0	Name=SOCG_04550T0;ID=YbIsSh1nZQTsrTh9A6ZLkUpTCJE.1638925571359.80
oct_chrI	SO6_CALLGENES_FINAL_1	CDS	247074	247136	.	-	0	Name=SOCG_04549T0;ID=YbIsSh1nZQTsrTh9A6ZLkUpTCJE.1638925571359.81
oct_chrI	SO6_CALLGENES_FINAL_1	CDS	246893	247013	.	-	0	Name=SOCG_04549T0;ID=YbIsSh1nZQTsrTh9A6ZLkUpTCJE.1638925571359.81
oct_chrI	SO6_CALLGENES_FINAL_1	CDS	245862	246661	.	-	0	Name=SOCG_04549T0;ID=YbIsSh1nZQTsrTh9A6ZLkUpTCJE.1638925571359.81
oct_chrI	SO6_CALLGENES_FINAL_1	CDS	242587	244392	.	+	0	Name=SOCG_04551T0
oct_chrI	SO6_CALLGENES_FINAL_1	CDS	308545	309594	.	-	0	Name=SOCG_04524T0
oct_chrI	SO6_CALLGENES_FINAL_1	CDS	291223	295107	.	-	0	Name=SOCG_04529T0
oct_chrI	SO6_CALLGENES_FINAL_1	CDS	289351	290592	.	+	0	Name=SOCG_04530T0
oct_chrI	SO6_CALLGENES_FINAL_1	CDS	286806	287191	.	+	0	Name=SOCG_04531T0;ID=YbIsSh1nZQTsrTh9A6ZLkUpTCJE.1638925571359.82
oct_chrI	SO6_CALLGENES_FINAL_1	CDS	287368	287446	.	+	0	Name=SOCG_04531T0;ID=YbIsSh1nZQTsrTh9A6ZLkUpTCJE.1638925571359.82
oct_chrI	SO6_CALLGENES_FINAL_1	CDS	297362	297508	.	+	0	Name=SOCG_04528T0;ID=YbIsSh1nZQTsrTh9A6ZLkUpTCJE.1638925571359.83
oct_chrI	SO6_CALLGENES_FINAL_1	CDS	297606	297759	.	+	0	Name=SOCG_04528T0;ID=YbIsSh1nZQTsrTh9A6ZLkUpTCJE.1638925571359.83
oct_chrI	SO6_CALLGENES_FINAL_1	CDS	297803	297897	.	+	0	Name=SOCG_04528T0;ID=YbIsSh1nZQTsrTh9A6ZLkUpTCJE.1638925571359.83
oct_chrI	SO6_CALLGENES_FINAL_1	CDS	297954	298045	.	+	0	Name=SOCG_04528T0;ID=YbIsSh1nZQTsrTh9A6ZLkUpTCJE.1638925571359.83
oct_chrI	SO6_CALLGENES_FINAL_1	CDS	298096	298194	.	+	0	Name=SOCG_04528T0;ID=YbIsSh1nZQTsrTh9A6ZLkUpTCJE.1638925571359.83
oct_chrI	SO6_CALLGENES_FINAL_1	CDS	298250	298411	.	+	0	Name=SOCG_04528T0;ID=YbIsSh1nZQTsrTh9A6ZLkUpTCJE.1638925571359.83
oct_chrI	SO6_CALLGENES_FINAL_1	CDS	298469	298700	.	+	0	Name=SOCG_04528T0;ID=YbIsSh1nZQTsrTh9A6ZLkUpTCJE.1638925571359.83
oct_chrI	SO6_CALLGENES_FINAL_1	CDS	298771	298968	.	+	0	Name=SOCG_04528T0;ID=YbIsSh1nZQTsrTh9A6ZLkUpTCJE.1638925571359.83
oct_chrI	SO6_CALLGENES_FINAL_1	CDS	312513	313304	.	-	0	Name=SOCG_04523T0;ID=YbIsSh1nZQTsrTh9A6ZLkUpTCJE.1638925571359.84
oct_chrI	SO6_CALLGENES_FINAL_1	CDS	311384	312178	.	-	0	Name=SOCG_04523T0;ID=YbIsSh1nZQTsrTh9A6ZLkUpTCJE.1638925571359.84
oct_chrI	SO6_CALLGENES_FINAL_1	CDS	280042	280345	.	-	0	Name=SOCG_04535T0;ID=YbIsSh1nZQTsrTh9A6ZLkUpTCJE.1638925571359.85
oct_chrI	SO6_CALLGENES_FINAL_1	CDS	279593	279942	.	-	0	Name=SOCG_04535T0;ID=YbIsSh1nZQTsrTh9A6ZLkUpTCJE.1638925571359.85
oct_chrI	SO6_CALLGENES_FINAL_1	CDS	283768	283971	.	+	0	Name=SOCG_04533T0
oct_chrI	SO6_CALLGENES_FINAL_1	CDS	282666	282858	.	-	0	Name=SOCG_04534T0;ID=YbIsSh1nZQTsrTh9A6ZLkUpTCJE.1638925571359.86
oct_chrI	SO6_CALLGENES_FINAL_1	CDS	282103	282597	.	-	0	Name=SOCG_04534T0;ID=YbIsSh1nZQTsrTh9A6ZLkUpTCJE.1638925571359.86
oct_chrI	SO6_CALLGENES_FINAL_1	CDS	281105	282049	.	-	0	Name=SOCG_04534T0;ID=YbIsSh1nZQTsrTh9A6ZLkUpTCJE.1638925571359.86
oct_chrI	SO6_CALLGENES_FINAL_1	CDS	280981	281065	.	-	0	Name=SOCG_04534T0;ID=YbIsSh1nZQTsrTh9A6ZLkUpTCJE.1638925571359.86
oct_chrI	SO6_CALLGENES_FINAL_1	CDS	280585	280942	.	-	0	Name=SOCG_04534T0;ID=YbIsSh1nZQTsrTh9A6ZLkUpTCJE.1638925571359.86
oct_chrI	SO6_CALLGENES_FINAL_1	CDS	313753	315180	.	-	0	Name=SOCG_04522T0
oct_chrI	SO6_CALLGENES_FINAL_1	CDS	299092	299567	.	+	0	Name=SOCG_04527T0;ID=YbIsSh1nZQTsrTh9A6ZLkUpTCJE.1638925571359.87
oct_chrI	SO6_CALLGENES_FINAL_1	CDS	299621	299648	.	+	0	Name=SOCG_04527T0;ID=YbIsSh1nZQTsrTh9A6ZLkUpTCJE.1638925571359.87
oct_chrI	SO6_CALLGENES_FINAL_1	CDS	299701	299914	.	+	0	Name=SOCG_04527T0;ID=YbIsSh1nZQTsrTh9A6ZLkUpTCJE.1638925571359.87
oct_chrI	SO6_CALLGENES_FINAL_1	CDS	299957	300006	.	+	0	Name=SOCG_04527T0;ID=YbIsSh1nZQTsrTh9A6ZLkUpTCJE.1638925571359.87
oct_chrI	SO6_CALLGENES_FINAL_1	CDS	271835	271914	.	-	0	Name=SOCG_04539T0;ID=YbIsSh1nZQTsrTh9A6ZLkUpTCJE.1638925571359.88
oct_chrI	SO6_CALLGENES_FINAL_1	CDS	271347	271776	.	-	0	Name=SOCG_04539T0;ID=YbIsSh1nZQTsrTh9A6ZLkUpTCJE.1638925571359.88
oct_chrI	SO6_CALLGENES_FINAL_1	CDS	284604	286046	.	-	0	Name=SOCG_04532T0
oct_chrI	SO6_CALLGENES_FINAL_1	CDS	276651	276681	.	-	0	Name=SOCG_04537T0;ID=YbIsSh1nZQTsrTh9A6ZLkUpTCJE.1638925571359.89
oct_chrI	SO6_CALLGENES_FINAL_1	CDS	276470	276601	.	-	0	Name=SOCG_04537T0;ID=YbIsSh1nZQTsrTh9A6ZLkUpTCJE.1638925571359.89
oct_chrI	SO6_CALLGENES_FINAL_1	CDS	276196	276336	.	-	0	Name=SOCG_04537T0;ID=YbIsSh1nZQTsrTh9A6ZLkUpTCJE.1638925571359.89
oct_chrI	SO6_CALLGENES_FINAL_1	CDS	276054	276146	.	-	0	Name=SOCG_04537T0;ID=YbIsSh1nZQTsrTh9A6ZLkUpTCJE.1638925571359.89
oct_chrI	SO6_CALLGENES_FINAL_1	CDS	275963	275988	.	-	0	Name=SOCG_04537T0;ID=YbIsSh1nZQTsrTh9A6ZLkUpTCJE.1638925571359.89
oct_chrI	SO6_CALLGENES_FINAL_1	CDS	302615	307090	.	+	0	Name=SOCG_04525T0;ID=YbIsSh1nZQTsrTh9A6ZLkUpTCJE.1638925571359.90
oct_chrI	SO6_CALLGENES_FINAL_1	CDS	307136	308194	.	+	0	Name=SOCG_04525T0;ID=YbIsSh1nZQTsrTh9A6ZLkUpTCJE.1638925571359.90
oct_chrI	SO6_CALLGENES_FINAL_1	CDS	300611	301327	.	+	0	Name=SOCG_04526T0
oct_chrI	SO6_CALLGENES_FINAL_1	CDS	273255	273269	.	+	0	Name=SOCG_04538T0;ID=YbIsSh1nZQTsrTh9A6ZLkUpTCJE.1638925571359.91
oct_chrI	SO6_CALLGENES_FINAL_1	CDS	273321	273368	.	+	0	Name=SOCG_04538T0;ID=YbIsSh1nZQTsrTh9A6ZLkUpTCJE.1638925571359.91
oct_chrI	SO6_CALLGENES_FINAL_1	CDS	273413	273518	.	+	0	Name=SOCG_04538T0;ID=YbIsSh1nZQTsrTh9A6ZLkUpTCJE.1638925571359.91
oct_chrI	SO6_CALLGENES_FINAL_1	CDS	273703	274606	.	+	0	Name=SOCG_04538T0;ID=YbIsSh1nZQTsrTh9A6ZLkUpTCJE.1638925571359.91
oct_chrI	SO6_CALLGENES_FINAL_1	CDS	274653	274753	.	+	0	Name=SOCG_04538T0;ID=YbIsSh1nZQTsrTh9A6ZLkUpTCJE.1638925571359.91
oct_chrI	SO6_CALLGENES_FINAL_1	CDS	274801	275138	.	+	0	Name=SOCG_04538T0;ID=YbIsSh1nZQTsrTh9A6ZLkUpTCJE.1638925571359.91
oct_chrI	SO6_CALLGENES_FINAL_1	CDS	275202	275459	.	+	0	Name=SOCG_04538T0;ID=YbIsSh1nZQTsrTh9A6ZLkUpTCJE.1638925571359.91
oct_chrI	SO6_CALLGENES_FINAL_1	CDS	336610	336845	.	-	0	Name=SOCG_04512T0;ID=YbIsSh1nZQTsrTh9A6ZLkUpTCJE.1638925571359.92
oct_chrI	SO6_CALLGENES_FINAL_1	CDS	335994	336489	.	-	0	Name=SOCG_04512T0;ID=YbIsSh1nZQTsrTh9A6ZLkUpTCJE.1638925571359.92
oct_chrI	SO6_CALLGENES_FINAL_1	CDS	335685	335819	.	-	0	Name=SOCG_04512T0;ID=YbIsSh1nZQTsrTh9A6ZLkUpTCJE.1638925571359.92
oct_chrI	SO6_CALLGENES_FINAL_1	CDS	351431	351762	.	-	0	Name=SOCG_04505T0;ID=YbIsSh1nZQTsrTh9A6ZLkUpTCJE.1638925571360.93
oct_chrI	SO6_CALLGENES_FINAL_1	CDS	351345	351381	.	-	0	Name=SOCG_04505T0;ID=YbIsSh1nZQTsrTh9A6ZLkUpTCJE.1638925571360.93
oct_chrI	SO6_CALLGENES_FINAL_1	CDS	350540	351286	.	-	0	Name=SOCG_04505T0;ID=YbIsSh1nZQTsrTh9A6ZLkUpTCJE.1638925571360.93
oct_chrI	SO6_CALLGENES_FINAL_1	CDS	325304	325336	.	+	0	Name=SOCG_04517T0;ID=YbIsSh1nZQTsrTh9A6ZLkUpTCJE.1638925571360.94
oct_chrI	SO6_CALLGENES_FINAL_1	CDS	325466	325852	.	+	0	Name=SOCG_04517T0;ID=YbIsSh1nZQTsrTh9A6ZLkUpTCJE.1638925571360.94
oct_chrI	SO6_CALLGENES_FINAL_1	CDS	349982	350092	.	-	0	Name=SOCG_04506T0;ID=YbIsSh1nZQTsrTh9A6ZLkUpTCJE.1638925571360.95
oct_chrI	SO6_CALLGENES_FINAL_1	CDS	349247	349897	.	-	0	Name=SOCG_04506T0;ID=YbIsSh1nZQTsrTh9A6ZLkUpTCJE.1638925571360.95
oct_chrI	SO6_CALLGENES_FINAL_1	CDS	323793	324293	.	-	0	Name=SOCG_04518T0;ID=YbIsSh1nZQTsrTh9A6ZLkUpTCJE.1638925571360.96
oct_chrI	SO6_CALLGENES_FINAL_1	CDS	323636	323726	.	-	0	Name=SOCG_04518T0;ID=YbIsSh1nZQTsrTh9A6ZLkUpTCJE.1638925571360.96
oct_chrI	SO6_CALLGENES_FINAL_1	CDS	323396	323543	.	-	0	Name=SOCG_04518T0;ID=YbIsSh1nZQTsrTh9A6ZLkUpTCJE.1638925571360.96
oct_chrI	SO6_CALLGENES_FINAL_1	CDS	323040	323208	.	-	0	Name=SOCG_04518T0;ID=YbIsSh1nZQTsrTh9A6ZLkUpTCJE.1638925571360.96
oct_chrI	SO6_CALLGENES_FINAL_1	CDS	327405	327466	.	-	0	Name=SOCG_04516T0;ID=YbIsSh1nZQTsrTh9A6ZLkUpTCJE.1638925571360.97
oct_chrI	SO6_CALLGENES_FINAL_1	CDS	326469	327363	.	-	0	Name=SOCG_04516T0;ID=YbIsSh1nZQTsrTh9A6ZLkUpTCJE.1638925571360.97
oct_chrI	SO6_CALLGENES_FINAL_1	CDS	352535	352718	.	+	0	Name=SOCG_04504T0;ID=YbIsSh1nZQTsrTh9A6ZLkUpTCJE.1638925571360.98
oct_chrI	SO6_CALLGENES_FINAL_1	CDS	352774	353411	.	+	0	Name=SOCG_04504T0;ID=YbIsSh1nZQTsrTh9A6ZLkUpTCJE.1638925571360.98
oct_chrI	SO6_CALLGENES_FINAL_1	CDS	353452	356115	.	+	0	Name=SOCG_04504T0;ID=YbIsSh1nZQTsrTh9A6ZLkUpTCJE.1638925571360.98
oct_chrI	SO6_CALLGENES_FINAL_1	CDS	337404	337484	.	+	0	Name=SOCG_04511T0;ID=YbIsSh1nZQTsrTh9A6ZLkUpTCJE.1638925571360.99
oct_chrI	SO6_CALLGENES_FINAL_1	CDS	337551	337590	.	+	0	Name=SOCG_04511T0;ID=YbIsSh1nZQTsrTh9A6ZLkUpTCJE.1638925571360.99
oct_chrI	SO6_CALLGENES_FINAL_1	CDS	337649	337672	.	+	0	Name=SOCG_04511T0;ID=YbIsSh1nZQTsrTh9A6ZLkUpTCJE.1638925571360.99
oct_chrI	SO6_CALLGENES_FINAL_1	CDS	337739	337799	.	+	0	Name=SOCG_04511T0;ID=YbIsSh1nZQTsrTh9A6ZLkUpTCJE.1638925571360.99
oct_chrI	SO6_CALLGENES_FINAL_1	CDS	337849	337895	.	+	0	Name=SOCG_04511T0;ID=YbIsSh1nZQTsrTh9A6ZLkUpTCJE.1638925571360.99
oct_chrI	SO6_CALLGENES_FINAL_1	CDS	337958	338004	.	+	0	Name=SOCG_04511T0;ID=YbIsSh1nZQTsrTh9A6ZLkUpTCJE.1638925571360.99
oct_chrI	SO6_CALLGENES_FINAL_1	CDS	338059	338391	.	+	0	Name=SOCG_04511T0;ID=YbIsSh1nZQTsrTh9A6ZLkUpTCJE.1638925571360.99
oct_chrI	SO6_CALLGENES_FINAL_1	CDS	341735	344578	.	+	0	Name=SOCG_04508T0;ID=YbIsSh1nZQTsrTh9A6ZLkUpTCJE.1638925571360.100
oct_chrI	SO6_CALLGENES_FINAL_1	CDS	344627	345883	.	+	0	Name=SOCG_04508T0;ID=YbIsSh1nZQTsrTh9A6ZLkUpTCJE.1638925571360.100
oct_chrI	SO6_CALLGENES_FINAL_1	CDS	317518	317813	.	+	0	Name=SOCG_04521T0;ID=YbIsSh1nZQTsrTh9A6ZLkUpTCJE.1638925571360.101
oct_chrI	SO6_CALLGENES_FINAL_1	CDS	317886	317949	.	+	0	Name=SOCG_04521T0;ID=YbIsSh1nZQTsrTh9A6ZLkUpTCJE.1638925571360.101
oct_chrI	SO6_CALLGENES_FINAL_1	CDS	339921	340244	.	-	0	Name=SOCG_04509T0
oct_chrI	SO6_CALLGENES_FINAL_1	CDS	339671	339770	.	-	0	Name=SOCG_04510T0;ID=YbIsSh1nZQTsrTh9A6ZLkUpTCJE.1638925571360.102
oct_chrI	SO6_CALLGENES_FINAL_1	CDS	338699	339609	.	-	0	Name=SOCG_04510T0;ID=YbIsSh1nZQTsrTh9A6ZLkUpTCJE.1638925571360.102
oct_chrI	SO6_CALLGENES_FINAL_1	CDS	356686	356820	.	+	0	Name=SOCG_04503T0;ID=YbIsSh1nZQTsrTh9A6ZLkUpTCJE.1638925571360.103
oct_chrI	SO6_CALLGENES_FINAL_1	CDS	356882	356951	.	+	0	Name=SOCG_04503T0;ID=YbIsSh1nZQTsrTh9A6ZLkUpTCJE.1638925571360.103
oct_chrI	SO6_CALLGENES_FINAL_1	CDS	357012	358120	.	+	0	Name=SOCG_04503T0;ID=YbIsSh1nZQTsrTh9A6ZLkUpTCJE.1638925571360.103
oct_chrI	SO6_CALLGENES_FINAL_1	CDS	328808	328846	.	-	0	Name=SOCG_04515T0;ID=YbIsSh1nZQTsrTh9A6ZLkUpTCJE.1638925571360.104
oct_chrI	SO6_CALLGENES_FINAL_1	CDS	328659	328767	.	-	0	Name=SOCG_04515T0;ID=YbIsSh1nZQTsrTh9A6ZLkUpTCJE.1638925571360.104
oct_chrI	SO6_CALLGENES_FINAL_1	CDS	328421	328609	.	-	0	Name=SOCG_04515T0;ID=YbIsSh1nZQTsrTh9A6ZLkUpTCJE.1638925571360.104
oct_chrI	SO6_CALLGENES_FINAL_1	CDS	328241	328358	.	-	0	Name=SOCG_04515T0;ID=YbIsSh1nZQTsrTh9A6ZLkUpTCJE.1638925571360.104
oct_chrI	SO6_CALLGENES_FINAL_1	CDS	327717	328194	.	-	0	Name=SOCG_04515T0;ID=YbIsSh1nZQTsrTh9A6ZLkUpTCJE.1638925571360.104
oct_chrI	SO6_CALLGENES_FINAL_1	CDS	360693	360828	.	-	0	Name=SOCG_04501T0;ID=YbIsSh1nZQTsrTh9A6ZLkUpTCJE.1638925571360.105
oct_chrI	SO6_CALLGENES_FINAL_1	CDS	360271	360404	.	-	0	Name=SOCG_04501T0;ID=YbIsSh1nZQTsrTh9A6ZLkUpTCJE.1638925571360.105
oct_chrI	SO6_CALLGENES_FINAL_1	CDS	333110	335401	.	-	0	Name=SOCG_04513T0
oct_chrI	SO6_CALLGENES_FINAL_1	CDS	358707	359699	.	-	0	Name=SOCG_04502T0
oct_chrI	SO6_CALLGENES_FINAL_1	CDS	331519	331650	.	+	0	Name=SOCG_04514T0;ID=YbIsSh1nZQTsrTh9A6ZLkUpTCJE.1638925571360.106
oct_chrI	SO6_CALLGENES_FINAL_1	CDS	331708	331843	.	+	0	Name=SOCG_04514T0;ID=YbIsSh1nZQTsrTh9A6ZLkUpTCJE.1638925571360.106
oct_chrI	SO6_CALLGENES_FINAL_1	CDS	331901	332835	.	+	0	Name=SOCG_04514T0;ID=YbIsSh1nZQTsrTh9A6ZLkUpTCJE.1638925571360.106
oct_chrI	SO6_CALLGENES_FINAL_1	CDS	3589198	3589207	.	-	0	Name=SOCG_04507T0;ID=YbIsSh1nZQTsrTh9A6ZLkUpTCJE.1638925571360.107
oct_chrI	SO6_CALLGENES_FINAL_1	CDS	348333	348381	.	-	0	Name=SOCG_04507T0;ID=YbIsSh1nZQTsrTh9A6ZLkUpTCJE.1638925571360.107
oct_chrI	SO6_CALLGENES_FINAL_1	CDS	346015	348286	.	-	0	Name=SOCG_04507T0;ID=YbIsSh1nZQTsrTh9A6ZLkUpTCJE.1638925571360.107
oct_chrI	SO6_CALLGENES_FINAL_1	CDS	322711	322912	.	-	0	Name=SOCG_04519T0;ID=YbIsSh1nZQTsrTh9A6ZLkUpTCJE.1638925571360.108
oct_chrI	SO6_CALLGENES_FINAL_1	CDS	322565	322597	.	-	0	Name=SOCG_04519T0;ID=YbIsSh1nZQTsrTh9A6ZLkUpTCJE.1638925571360.108
oct_chrI	SO6_CALLGENES_FINAL_1	CDS	322454	322500	.	-	0	Name=SOCG_04519T0;ID=YbIsSh1nZQTsrTh9A6ZLkUpTCJE.1638925571360.108
oct_chrI	SO6_CALLGENES_FINAL_1	CDS	322200	322370	.	-	0	Name=SOCG_04519T0;ID=YbIsSh1nZQTsrTh9A6ZLkUpTCJE.1638925571360.108
oct_chrI	SO6_CALLGENES_FINAL_1	CDS	318232	321690	.	-	0	Name=SOCG_04520T0
oct_chrI	SO6_CALLGENES_FINAL_1	CDS	380958	382229	.	-	0	Name=SOCG_04489T0
oct_chrI	SO6_CALLGENES_FINAL_1	CDS	377514	380747	.	+	0	Name=SOCG_04490T0
oct_chrI	SO6_CALLGENES_FINAL_1	CDS	384542	384636	.	-	0	Name=SOCG_04488T0;ID=YbIsSh1nZQTsrTh9A6ZLkUpTCJE.1638925571360.109
oct_chrI	SO6_CALLGENES_FINAL_1	CDS	383550	384477	.	-	0	Name=SOCG_04488T0;ID=YbIsSh1nZQTsrTh9A6ZLkUpTCJE.1638925571360.109
oct_chrI	SO6_CALLGENES_FINAL_1	CDS	367916	368299	.	-	0	Name=SOCG_04495T0
oct_chrI	SO6_CALLGENES_FINAL_1	CDS	397648	399141	.	+	0	Name=SOCG_04483T0
oct_chrI	SO6_CALLGENES_FINAL_1	CDS	399534	400532	.	-	0	Name=SOCG_04482T0
oct_chrI	SO6_CALLGENES_FINAL_1	CDS	368493	368600	.	+	0	Name=SOCG_04494T0;ID=YbIsSh1nZQTsrTh9A6ZLkUpTCJE.1638925571360.110
oct_chrI	SO6_CALLGENES_FINAL_1	CDS	368904	369197	.	+	0	Name=SOCG_04494T0;ID=YbIsSh1nZQTsrTh9A6ZLkUpTCJE.1638925571360.110
oct_chrI	SO6_CALLGENES_FINAL_1	CDS	386999	387147	.	+	0	Name=SOCG_04487T0;ID=YbIsSh1nZQTsrTh9A6ZLkUpTCJE.1638925571360.111
oct_chrI	SO6_CALLGENES_FINAL_1	CDS	387409	387679	.	+	0	Name=SOCG_04487T0;ID=YbIsSh1nZQTsrTh9A6ZLkUpTCJE.1638925571360.111
oct_chrI	SO6_CALLGENES_FINAL_1	CDS	362889	363203	.	+	0	Name=SOCG_04499T0
oct_chrI	SO6_CALLGENES_FINAL_1	CDS	363943	364992	.	-	0	Name=SOCG_04498T0
oct_chrI	SO6_CALLGENES_FINAL_1	CDS	388570	390248	.	+	0	Name=SOCG_04486T0;ID=YbIsSh1nZQTsrTh9A6ZLkUpTCJE.1638925571360.112
oct_chrI	SO6_CALLGENES_FINAL_1	CDS	390297	390669	.	+	0	Name=SOCG_04486T0;ID=YbIsSh1nZQTsrTh9A6ZLkUpTCJE.1638925571360.112
oct_chrI	SO6_CALLGENES_FINAL_1	CDS	390728	390832	.	+	0	Name=SOCG_04486T0;ID=YbIsSh1nZQTsrTh9A6ZLkUpTCJE.1638925571360.112
oct_chrI	SO6_CALLGENES_FINAL_1	CDS	370124	371476	.	+	0	Name=SOCG_04493T0
oct_chrI	SO6_CALLGENES_FINAL_1	CDS	402085	403776	.	-	0	Name=SOCG_04481T0
oct_chrI	SO6_CALLGENES_FINAL_1	CDS	386353	386586	.	+	0	Name=SOCG_05359T0
oct_chrI	SO6_CALLGENES_FINAL_1	CDS	373681	373859	.	-	0	Name=SOCG_04492T0;ID=YbIsSh1nZQTsrTh9A6ZLkUpTCJE.1638925571360.113
oct_chrI	SO6_CALLGENES_FINAL_1	CDS	373487	373620	.	-	0	Name=SOCG_04492T0;ID=YbIsSh1nZQTsrTh9A6ZLkUpTCJE.1638925571360.113
oct_chrI	SO6_CALLGENES_FINAL_1	CDS	371931	373375	.	-	0	Name=SOCG_04492T0;ID=YbIsSh1nZQTsrTh9A6ZLkUpTCJE.1638925571360.113
oct_chrI	SO6_CALLGENES_FINAL_1	CDS	371754	371893	.	-	0	Name=SOCG_04492T0;ID=YbIsSh1nZQTsrTh9A6ZLkUpTCJE.1638925571360.113
oct_chrI	SO6_CALLGENES_FINAL_1	CDS	371600	371696	.	-	0	Name=SOCG_04492T0;ID=YbIsSh1nZQTsrTh9A6ZLkUpTCJE.1638925571360.113
oct_chrI	SO6_CALLGENES_FINAL_1	CDS	406349	406457	.	+	0	Name=SOCG_04480T0;ID=YbIsSh1nZQTsrTh9A6ZLkUpTCJE.1638925571360.114
oct_chrI	SO6_CALLGENES_FINAL_1	CDS	406669	406932	.	+	0	Name=SOCG_04480T0;ID=YbIsSh1nZQTsrTh9A6ZLkUpTCJE.1638925571360.114
oct_chrI	SO6_CALLGENES_FINAL_1	CDS	406979	407200	.	+	0	Name=SOCG_04480T0;ID=YbIsSh1nZQTsrTh9A6ZLkUpTCJE.1638925571360.114
oct_chrI	SO6_CALLGENES_FINAL_1	CDS	407240	407332	.	+	0	Name=SOCG_04480T0;ID=YbIsSh1nZQTsrTh9A6ZLkUpTCJE.1638925571360.114
oct_chrI	SO6_CALLGENES_FINAL_1	CDS	407390	407466	.	+	0	Name=SOCG_04480T0;ID=YbIsSh1nZQTsrTh9A6ZLkUpTCJE.1638925571360.114
oct_chrI	SO6_CALLGENES_FINAL_1	CDS	397865	397874	.	+	0	Name=SOCG_03532T0;ID=YbIsSh1nZQTsrTh9A6ZLkUpTCJE.1638925571360.115
oct_chrI	SO6_CALLGENES_FINAL_1	CDS	2452165	2452380	.	+	0	Name=SOCG_03532T0;ID=YbIsSh1nZQTsrTh9A6ZLkUpTCJE.1638925571360.115
oct_chrI	SO6_CALLGENES_FINAL_1	CDS	2452445	2452767	.	+	0	Name=SOCG_03532T0;ID=YbIsSh1nZQTsrTh9A6ZLkUpTCJE.1638925571360.115
oct_chrI	SO6_CALLGENES_FINAL_1	CDS	365071	366666	.	+	0	Name=SOCG_04497T0
oct_chrI	SO6_CALLGENES_FINAL_1	CDS	391389	393575	.	-	0	Name=SOCG_04485T0;ID=YbIsSh1nZQTsrTh9A6ZLkUpTCJE.1638925571360.116
oct_chrI	SO6_CALLGENES_FINAL_1	CDS	391279	391345	.	-	0	Name=SOCG_04485T0;ID=YbIsSh1nZQTsrTh9A6ZLkUpTCJE.1638925571360.116
oct_chrI	SO6_CALLGENES_FINAL_1	CDS	391111	391229	.	-	0	Name=SOCG_04485T0;ID=YbIsSh1nZQTsrTh9A6ZLkUpTCJE.1638925571360.116
oct_chrI	SO6_CALLGENES_FINAL_1	CDS	390942	391058	.	-	0	Name=SOCG_04485T0;ID=YbIsSh1nZQTsrTh9A6ZLkUpTCJE.1638925571360.116
oct_chrI	SO6_CALLGENES_FINAL_1	CDS	367179	367302	.	-	0	Name=SOCG_04496T0;ID=YbIsSh1nZQTsrTh9A6ZLkUpTCJE.1638925571360.117
oct_chrI	SO6_CALLGENES_FINAL_1	CDS	366824	367056	.	-	0	Name=SOCG_04496T0;ID=YbIsSh1nZQTsrTh9A6ZLkUpTCJE.1638925571360.117
oct_chrI	SO6_CALLGENES_FINAL_1	CDS	395170	397137	.	+	0	Name=SOCG_04484T0
oct_chrI	SO6_CALLGENES_FINAL_1	CDS	374356	375312	.	-	0	Name=SOCG_04491T0
oct_chrI	SO6_CALLGENES_FINAL_1	CDS	414935	415454	.	-	0	Name=SOCG_04477T0;ID=YbIsSh1nZQTsrTh9A6ZLkUpTCJE.1638925571360.118
oct_chrI	SO6_CALLGENES_FINAL_1	CDS	414442	414878	.	-	0	Name=SOCG_04477T0;ID=YbIsSh1nZQTsrTh9A6ZLkUpTCJE.1638925571360.118
oct_chrI	SO6_CALLGENES_FINAL_1	CDS	443632	443817	.	-	0	Name=SOCG_04464T0
oct_chrI	SO6_CALLGENES_FINAL_1	CDS	416265	416373	.	+	0	Name=SOCG_04476T0;ID=YbIsSh1nZQTsrTh9A6ZLkUpTCJE.1638925571360.119
oct_chrI	SO6_CALLGENES_FINAL_1	CDS	416585	416848	.	+	0	Name=SOCG_04476T0;ID=YbIsSh1nZQTsrTh9A6ZLkUpTCJE.1638925571360.119
oct_chrI	SO6_CALLGENES_FINAL_1	CDS	416892	416953	.	+	0	Name=SOCG_04476T0;ID=YbIsSh1nZQTsrTh9A6ZLkUpTCJE.1638925571360.119
oct_chrI	SO6_CALLGENES_FINAL_1	CDS	430328	431593	.	+	0	Name=SOCG_04471T0
oct_chrI	SO6_CALLGENES_FINAL_1	CDS	435145	437433	.	+	0	Name=SOCG_04469T0
oct_chrI	SO6_CALLGENES_FINAL_1	CDS	432568	434811	.	+	0	Name=SOCG_04470T0
oct_chrI	SO6_CALLGENES_FINAL_1	CDS	418991	421708	.	+	0	Name=SOCG_04475T0
oct_chrI	SO6_CALLGENES_FINAL_1	CDS	445444	448554	.	+	0	Name=SOCG_04463T0
oct_chrI	SO6_CALLGENES_FINAL_1	CDS	423446	424450	.	+	0	Name=SOCG_04474T0
oct_chrI	SO6_CALLGENES_FINAL_1	CDS	449143	449556	.	+	0	Name=SOCG_04462T0
oct_chrI	SO6_CALLGENES_FINAL_1	CDS	438166	439659	.	+	0	Name=SOCG_04468T0
oct_chrI	SO6_CALLGENES_FINAL_1	CDS	409233	410000	.	-	0	Name=SOCG_04479T0
oct_chrI	SO6_CALLGENES_FINAL_1	CDS	440033	440785	.	-	0	Name=SOCG_04467T0
oct_chrI	SO6_CALLGENES_FINAL_1	CDS	411361	413076	.	-	0	Name=SOCG_04478T0
oct_chrI	SO6_CALLGENES_FINAL_1	CDS	441253	442011	.	+	0	Name=SOCG_04466T0
oct_chrI	SO6_CALLGENES_FINAL_1	CDS	422702	423088	.	+	0	Name=SOCG_06179T0
oct_chrI	SO6_CALLGENES_FINAL_1	CDS	425158	427404	.	+	0	Name=SOCG_04473T0
oct_chrI	SO6_CALLGENES_FINAL_1	CDS	452701	452851	.	-	0	Name=SOCG_04461T0;ID=YbIsSh1nZQTsrTh9A6ZLkUpTCJE.1638925571361.120
oct_chrI	SO6_CALLGENES_FINAL_1	CDS	450220	452561	.	-	0	Name=SOCG_04461T0;ID=YbIsSh1nZQTsrTh9A6ZLkUpTCJE.1638925571361.120
oct_chrI	SO6_CALLGENES_FINAL_1	CDS	449982	450170	.	-	0	Name=SOCG_04461T0;ID=YbIsSh1nZQTsrTh9A6ZLkUpTCJE.1638925571361.120
oct_chrI	SO6_CALLGENES_FINAL_1	CDS	449805	449933	.	-	0	Name=SOCG_04461T0;ID=YbIsSh1nZQTsrTh9A6ZLkUpTCJE.1638925571361.120
oct_chrI	SO6_CALLGENES_FINAL_1	CDS	429650	429677	.	-	0	Name=SOCG_04472T0;ID=YbIsSh1nZQTsrTh9A6ZLkUpTCJE.1638925571361.121
oct_chrI	SO6_CALLGENES_FINAL_1	CDS	429523	429605	.	-	0	Name=SOCG_04472T0;ID=YbIsSh1nZQTsrTh9A6ZLkUpTCJE.1638925571361.121
oct_chrI	SO6_CALLGENES_FINAL_1	CDS	429356	429476	.	-	0	Name=SOCG_04472T0;ID=YbIsSh1nZQTsrTh9A6ZLkUpTCJE.1638925571361.121
oct_chrI	SO6_CALLGENES_FINAL_1	CDS	428945	429304	.	-	0	Name=SOCG_04472T0;ID=YbIsSh1nZQTsrTh9A6ZLkUpTCJE.1638925571361.121
oct_chrI	SO6_CALLGENES_FINAL_1	CDS	427993	428886	.	-	0	Name=SOCG_04472T0;ID=YbIsSh1nZQTsrTh9A6ZLkUpTCJE.1638925571361.121
oct_chrI	SO6_CALLGENES_FINAL_1	CDS	427780	427943	.	-	0	Name=SOCG_04472T0;ID=YbIsSh1nZQTsrTh9A6ZLkUpTCJE.1638925571361.121
oct_chrI	SO6_CALLGENES_FINAL_1	CDS	489849	491888	.	-	0	Name=SOCG_04441T0
oct_chrI	SO6_CALLGENES_FINAL_1	CDS	463456	463490	.	+	0	Name=SOCG_04453T0;ID=YbIsSh1nZQTsrTh9A6ZLkUpTCJE.1638925571361.122
oct_chrI	SO6_CALLGENES_FINAL_1	CDS	463544	463688	.	+	0	Name=SOCG_04453T0;ID=YbIsSh1nZQTsrTh9A6ZLkUpTCJE.1638925571361.122
oct_chrI	SO6_CALLGENES_FINAL_1	CDS	463885	466515	.	+	0	Name=SOCG_04453T0;ID=YbIsSh1nZQTsrTh9A6ZLkUpTCJE.1638925571361.122
oct_chrI	SO6_CALLGENES_FINAL_1	CDS	493438	494826	.	-	0	Name=SOCG_04440T0;ID=YbIsSh1nZQTsrTh9A6ZLkUpTCJE.1638925571361.123
oct_chrI	SO6_CALLGENES_FINAL_1	CDS	492973	493381	.	-	0	Name=SOCG_04440T0;ID=YbIsSh1nZQTsrTh9A6ZLkUpTCJE.1638925571361.123
oct_chrI	SO6_CALLGENES_FINAL_1	CDS	492706	492920	.	-	0	Name=SOCG_04440T0;ID=YbIsSh1nZQTsrTh9A6ZLkUpTCJE.1638925571361.123
oct_chrI	SO6_CALLGENES_FINAL_1	CDS	467966	467992	.	-	0	Name=SOCG_04452T0;ID=YbIsSh1nZQTsrTh9A6ZLkUpTCJE.1638925571361.124
oct_chrI	SO6_CALLGENES_FINAL_1	CDS	467774	467811	.	-	0	Name=SOCG_04452T0;ID=YbIsSh1nZQTsrTh9A6ZLkUpTCJE.1638925571361.124
oct_chrI	SO6_CALLGENES_FINAL_1	CDS	467584	467603	.	-	0	Name=SOCG_04452T0;ID=YbIsSh1nZQTsrTh9A6ZLkUpTCJE.1638925571361.124
oct_chrI	SO6_CALLGENES_FINAL_1	CDS	467366	467452	.	-	0	Name=SOCG_04452T0;ID=YbIsSh1nZQTsrTh9A6ZLkUpTCJE.1638925571361.124
oct_chrI	SO6_CALLGENES_FINAL_1	CDS	467226	467304	.	-	0	Name=SOCG_04452T0;ID=YbIsSh1nZQTsrTh9A6ZLkUpTCJE.1638925571361.124
oct_chrI	SO6_CALLGENES_FINAL_1	CDS	467124	467171	.	-	0	Name=SOCG_04452T0;ID=YbIsSh1nZQTsrTh9A6ZLkUpTCJE.1638925571361.124
oct_chrI	SO6_CALLGENES_FINAL_1	CDS	467035	467071	.	-	0	Name=SOCG_04452T0;ID=YbIsSh1nZQTsrTh9A6ZLkUpTCJE.1638925571361.124
oct_chrI	SO6_CALLGENES_FINAL_1	CDS	495066	496199	.	+	0	Name=SOCG_04439T0
oct_chrI	SO6_CALLGENES_FINAL_1	CDS	456561	457529	.	-	0	Name=SOCG_04458T0
oct_chrI	SO6_CALLGENES_FINAL_1	CDS	479260	479322	.	-	0	Name=SOCG_04446T0;ID=YbIsSh1nZQTsrTh9A6ZLkUpTCJE.1638925571361.125
oct_chrI	SO6_CALLGENES_FINAL_1	CDS	478483	479217	.	-	0	Name=SOCG_04446T0;ID=YbIsSh1nZQTsrTh9A6ZLkUpTCJE.1638925571361.125
oct_chrI	SO6_CALLGENES_FINAL_1	CDS	477897	478430	.	-	0	Name=SOCG_04446T0;ID=YbIsSh1nZQTsrTh9A6ZLkUpTCJE.1638925571361.125
oct_chrI	SO6_CALLGENES_FINAL_1	CDS	456468	456478	.	+	0	Name=SOCG_03411T0;ID=YbIsSh1nZQTsrTh9A6ZLkUpTCJE.1638925571361.126
oct_chrI	SO6_CALLGENES_FINAL_1	CDS	2693996	2694219	.	+	0	Name=SOCG_03411T0;ID=YbIsSh1nZQTsrTh9A6ZLkUpTCJE.1638925571361.126
oct_chrI	SO6_CALLGENES_FINAL_1	CDS	2694264	2694346	.	+	0	Name=SOCG_03411T0;ID=YbIsSh1nZQTsrTh9A6ZLkUpTCJE.1638925571361.126
oct_chrI	SO6_CALLGENES_FINAL_1	CDS	2694436	2694909	.	+	0	Name=SOCG_03411T0;ID=YbIsSh1nZQTsrTh9A6ZLkUpTCJE.1638925571361.126
oct_chrI	SO6_CALLGENES_FINAL_1	CDS	480642	483079	.	+	0	Name=SOCG_04445T0;ID=YbIsSh1nZQTsrTh9A6ZLkUpTCJE.1638925571361.127
oct_chrI	SO6_CALLGENES_FINAL_1	CDS	483121	483454	.	+	0	Name=SOCG_04445T0;ID=YbIsSh1nZQTsrTh9A6ZLkUpTCJE.1638925571361.127
oct_chrI	SO6_CALLGENES_FINAL_1	CDS	458232	458855	.	+	0	Name=SOCG_04457T0
oct_chrI	SO6_CALLGENES_FINAL_1	CDS	483989	485764	.	-	0	Name=SOCG_04444T0;ID=YbIsSh1nZQTsrTh9A6ZLkUpTCJE.1638925571361.128
oct_chrI	SO6_CALLGENES_FINAL_1	CDS	483676	483945	.	-	0	Name=SOCG_04444T0;ID=YbIsSh1nZQTsrTh9A6ZLkUpTCJE.1638925571361.128
oct_chrI	SO6_CALLGENES_FINAL_1	CDS	459766	459806	.	-	0	Name=SOCG_04456T0;ID=YbIsSh1nZQTsrTh9A6ZLkUpTCJE.1638925571361.129
oct_chrI	SO6_CALLGENES_FINAL_1	CDS	459175	459724	.	-	0	Name=SOCG_04456T0;ID=YbIsSh1nZQTsrTh9A6ZLkUpTCJE.1638925571361.129
oct_chrI	SO6_CALLGENES_FINAL_1	CDS	468971	470353	.	+	0	Name=SOCG_04451T0
oct_chrI	SO6_CALLGENES_FINAL_1	CDS	496987	497105	.	+	0	Name=SOCG_01706T0%3B SOCG_04438T0;ID=YbIsSh1nZQTsrTh9A6ZLkUpTCJE.1638925571361.130
oct_chrI	SO6_CALLGENES_FINAL_1	CDS	497172	497181	.	+	0	Name=SOCG_01706T0%3B SOCG_04438T0;ID=YbIsSh1nZQTsrTh9A6ZLkUpTCJE.1638925571361.130
oct_chrI	SO6_CALLGENES_FINAL_1	CDS	470734	470788	.	+	0	Name=SOCG_04450T0;ID=YbIsSh1nZQTsrTh9A6ZLkUpTCJE.1638925571361.131
oct_chrI	SO6_CALLGENES_FINAL_1	CDS	470876	471504	.	+	0	Name=SOCG_04450T0;ID=YbIsSh1nZQTsrTh9A6ZLkUpTCJE.1638925571361.131
oct_chrI	SO6_CALLGENES_FINAL_1	CDS	472642	474306	.	+	0	Name=SOCG_04449T0
oct_chrI	SO6_CALLGENES_FINAL_1	CDS	460740	460780	.	-	0	Name=SOCG_04455T0;ID=YbIsSh1nZQTsrTh9A6ZLkUpTCJE.1638925571361.132
oct_chrI	SO6_CALLGENES_FINAL_1	CDS	460028	460682	.	-	0	Name=SOCG_04455T0;ID=YbIsSh1nZQTsrTh9A6ZLkUpTCJE.1638925571361.132
oct_chrI	SO6_CALLGENES_FINAL_1	CDS	487172	488131	.	+	0	Name=SOCG_04443T0
oct_chrI	SO6_CALLGENES_FINAL_1	CDS	488413	489165	.	-	0	Name=SOCG_04442T0
oct_chrI	SO6_CALLGENES_FINAL_1	CDS	461585	462964	.	-	0	Name=SOCG_04454T0
oct_chrI	SO6_CALLGENES_FINAL_1	CDS	475188	475370	.	+	0	Name=SOCG_04448T0;ID=YbIsSh1nZQTsrTh9A6ZLkUpTCJE.1638925571361.133
oct_chrI	SO6_CALLGENES_FINAL_1	CDS	475426	475545	.	+	0	Name=SOCG_04448T0;ID=YbIsSh1nZQTsrTh9A6ZLkUpTCJE.1638925571361.133
oct_chrI	SO6_CALLGENES_FINAL_1	CDS	475899	477254	.	-	0	Name=SOCG_04447T0
oct_chrI	SO6_CALLGENES_FINAL_1	CDS	453972	454056	.	-	0	Name=SOCG_04460T0;ID=YbIsSh1nZQTsrTh9A6ZLkUpTCJE.1638925571361.134
oct_chrI	SO6_CALLGENES_FINAL_1	CDS	453593	453879	.	-	0	Name=SOCG_04460T0;ID=YbIsSh1nZQTsrTh9A6ZLkUpTCJE.1638925571361.134
oct_chrI	SO6_CALLGENES_FINAL_1	CDS	454288	454306	.	+	0	Name=SOCG_04459T0;ID=YbIsSh1nZQTsrTh9A6ZLkUpTCJE.1638925571361.135
oct_chrI	SO6_CALLGENES_FINAL_1	CDS	454360	456182	.	+	0	Name=SOCG_04459T0;ID=YbIsSh1nZQTsrTh9A6ZLkUpTCJE.1638925571361.135
oct_chrI	SO6_CALLGENES_FINAL_1	CDS	456235	456468	.	+	0	Name=SOCG_04459T0;ID=YbIsSh1nZQTsrTh9A6ZLkUpTCJE.1638925571361.135
oct_chrI	SO6_CALLGENES_FINAL_1	CDS	532700	532738	.	+	0	Name=SOCG_04422T0;ID=YbIsSh1nZQTsrTh9A6ZLkUpTCJE.1638925571361.136
oct_chrI	SO6_CALLGENES_FINAL_1	CDS	532792	532959	.	+	0	Name=SOCG_04422T0;ID=YbIsSh1nZQTsrTh9A6ZLkUpTCJE.1638925571361.136
oct_chrI	SO6_CALLGENES_FINAL_1	CDS	520848	520913	.	+	0	Name=SOCG_04428T0;ID=YbIsSh1nZQTsrTh9A6ZLkUpTCJE.1638925571361.137
oct_chrI	SO6_CALLGENES_FINAL_1	CDS	521027	521206	.	+	0	Name=SOCG_04428T0;ID=YbIsSh1nZQTsrTh9A6ZLkUpTCJE.1638925571361.137
oct_chrI	SO6_CALLGENES_FINAL_1	CDS	521304	521375	.	+	0	Name=SOCG_04428T0;ID=YbIsSh1nZQTsrTh9A6ZLkUpTCJE.1638925571361.137
oct_chrI	SO6_CALLGENES_FINAL_1	CDS	521449	522408	.	+	0	Name=SOCG_04428T0;ID=YbIsSh1nZQTsrTh9A6ZLkUpTCJE.1638925571361.137
oct_chrI	SO6_CALLGENES_FINAL_1	CDS	523962	524085	.	-	0	Name=SOCG_04427T0;ID=YbIsSh1nZQTsrTh9A6ZLkUpTCJE.1638925571361.138
oct_chrI	SO6_CALLGENES_FINAL_1	CDS	523447	523877	.	-	0	Name=SOCG_04427T0;ID=YbIsSh1nZQTsrTh9A6ZLkUpTCJE.1638925571361.138
oct_chrI	SO6_CALLGENES_FINAL_1	CDS	508353	508371	.	+	0	Name=SOCG_04434T0;ID=YbIsSh1nZQTsrTh9A6ZLkUpTCJE.1638925571361.139
oct_chrI	SO6_CALLGENES_FINAL_1	CDS	508432	508524	.	+	0	Name=SOCG_04434T0;ID=YbIsSh1nZQTsrTh9A6ZLkUpTCJE.1638925571361.139
oct_chrI	SO6_CALLGENES_FINAL_1	CDS	508575	509947	.	+	0	Name=SOCG_04434T0;ID=YbIsSh1nZQTsrTh9A6ZLkUpTCJE.1638925571361.139
oct_chrI	SO6_CALLGENES_FINAL_1	CDS	510334	510453	.	+	0	Name=SOCG_04433T0;ID=YbIsSh1nZQTsrTh9A6ZLkUpTCJE.1638925571361.140
oct_chrI	SO6_CALLGENES_FINAL_1	CDS	510553	510630	.	+	0	Name=SOCG_04433T0;ID=YbIsSh1nZQTsrTh9A6ZLkUpTCJE.1638925571361.140
oct_chrI	SO6_CALLGENES_FINAL_1	CDS	510935	511177	.	+	0	Name=SOCG_04433T0;ID=YbIsSh1nZQTsrTh9A6ZLkUpTCJE.1638925571361.140
oct_chrI	SO6_CALLGENES_FINAL_1	CDS	534679	534927	.	+	0	Name=SOCG_04421T0;ID=YbIsSh1nZQTsrTh9A6ZLkUpTCJE.1638925571361.141
oct_chrI	SO6_CALLGENES_FINAL_1	CDS	535000	535086	.	+	0	Name=SOCG_04421T0;ID=YbIsSh1nZQTsrTh9A6ZLkUpTCJE.1638925571361.141
oct_chrI	SO6_CALLGENES_FINAL_1	CDS	535140	535319	.	+	0	Name=SOCG_04421T0;ID=YbIsSh1nZQTsrTh9A6ZLkUpTCJE.1638925571361.141
oct_chrI	SO6_CALLGENES_FINAL_1	CDS	535381	535651	.	+	0	Name=SOCG_04421T0;ID=YbIsSh1nZQTsrTh9A6ZLkUpTCJE.1638925571361.141
oct_chrI	SO6_CALLGENES_FINAL_1	CDS	535701	535779	.	+	0	Name=SOCG_04421T0;ID=YbIsSh1nZQTsrTh9A6ZLkUpTCJE.1638925571361.141
oct_chrI	SO6_CALLGENES_FINAL_1	CDS	535831	536080	.	+	0	Name=SOCG_04421T0;ID=YbIsSh1nZQTsrTh9A6ZLkUpTCJE.1638925571361.141
oct_chrI	SO6_CALLGENES_FINAL_1	CDS	537704	539119	.	-	0	Name=SOCG_04419T0
oct_chrI	SO6_CALLGENES_FINAL_1	CDS	536359	536425	.	+	0	Name=SOCG_04420T0;ID=YbIsSh1nZQTsrTh9A6ZLkUpTCJE.1638925571361.142
oct_chrI	SO6_CALLGENES_FINAL_1	CDS	536500	536653	.	+	0	Name=SOCG_04420T0;ID=YbIsSh1nZQTsrTh9A6ZLkUpTCJE.1638925571361.142
oct_chrI	SO6_CALLGENES_FINAL_1	CDS	536709	537594	.	+	0	Name=SOCG_04420T0;ID=YbIsSh1nZQTsrTh9A6ZLkUpTCJE.1638925571361.142
oct_chrI	SO6_CALLGENES_FINAL_1	CDS	511669	511923	.	+	0	Name=SOCG_04432T0
oct_chrI	SO6_CALLGENES_FINAL_1	CDS	525121	526794	.	+	0	Name=SOCG_04426T0
oct_chrI	SO6_CALLGENES_FINAL_1	CDS	527290	528369	.	-	0	Name=SOCG_04425T0
oct_chrI	SO6_CALLGENES_FINAL_1	CDS	497919	501026	.	+	0	Name=SOCG_04437T0;ID=YbIsSh1nZQTsrTh9A6ZLkUpTCJE.1638925571361.143
oct_chrI	SO6_CALLGENES_FINAL_1	CDS	501073	501336	.	+	0	Name=SOCG_04437T0;ID=YbIsSh1nZQTsrTh9A6ZLkUpTCJE.1638925571361.143
oct_chrI	SO6_CALLGENES_FINAL_1	CDS	501378	501617	.	+	0	Name=SOCG_04437T0;ID=YbIsSh1nZQTsrTh9A6ZLkUpTCJE.1638925571361.143
oct_chrI	SO6_CALLGENES_FINAL_1	CDS	539323	539442	.	+	0	Name=SOCG_04418T0;ID=YbIsSh1nZQTsrTh9A6ZLkUpTCJE.1638925571361.144
oct_chrI	SO6_CALLGENES_FINAL_1	CDS	539507	542359	.	+	0	Name=SOCG_04418T0;ID=YbIsSh1nZQTsrTh9A6ZLkUpTCJE.1638925571361.144
oct_chrI	SO6_CALLGENES_FINAL_1	CDS	512408	512773	.	+	0	Name=SOCG_04431T0
oct_chrI	SO6_CALLGENES_FINAL_1	CDS	514183	514974	.	+	0	Name=SOCG_04430T0
oct_chrI	SO6_CALLGENES_FINAL_1	CDS	515405	515490	.	+	0	Name=SOCG_04429T0;ID=YbIsSh1nZQTsrTh9A6ZLkUpTCJE.1638925571361.145
oct_chrI	SO6_CALLGENES_FINAL_1	CDS	515538	515665	.	+	0	Name=SOCG_04429T0;ID=YbIsSh1nZQTsrTh9A6ZLkUpTCJE.1638925571361.145
oct_chrI	SO6_CALLGENES_FINAL_1	CDS	515740	520634	.	+	0	Name=SOCG_04429T0;ID=YbIsSh1nZQTsrTh9A6ZLkUpTCJE.1638925571361.145
oct_chrI	SO6_CALLGENES_FINAL_1	CDS	502083	502228	.	+	0	Name=SOCG_04436T0;ID=YbIsSh1nZQTsrTh9A6ZLkUpTCJE.1638925571361.146
oct_chrI	SO6_CALLGENES_FINAL_1	CDS	502291	502807	.	+	0	Name=SOCG_04436T0;ID=YbIsSh1nZQTsrTh9A6ZLkUpTCJE.1638925571361.146
oct_chrI	SO6_CALLGENES_FINAL_1	CDS	528993	530201	.	+	0	Name=SOCG_04424T0
oct_chrI	SO6_CALLGENES_FINAL_1	CDS	503426	507898	.	+	0	Name=SOCG_04435T0
oct_chrI	SO6_CALLGENES_FINAL_1	CDS	530632	532191	.	-	0	Name=SOCG_04423T0
oct_chrI	SO6_CALLGENES_FINAL_1	CDS	557780	559270	.	-	0	Name=SOCG_04409T0
oct_chrI	SO6_CALLGENES_FINAL_1	CDS	556053	556089	.	+	0	Name=SOCG_04410T0;ID=YbIsSh1nZQTsrTh9A6ZLkUpTCJE.1638925571361.147
oct_chrI	SO6_CALLGENES_FINAL_1	CDS	556137	556284	.	+	0	Name=SOCG_04410T0;ID=YbIsSh1nZQTsrTh9A6ZLkUpTCJE.1638925571361.147
oct_chrI	SO6_CALLGENES_FINAL_1	CDS	556335	556439	.	+	0	Name=SOCG_04410T0;ID=YbIsSh1nZQTsrTh9A6ZLkUpTCJE.1638925571361.147
oct_chrI	SO6_CALLGENES_FINAL_1	CDS	556480	556597	.	+	0	Name=SOCG_04410T0;ID=YbIsSh1nZQTsrTh9A6ZLkUpTCJE.1638925571361.147
oct_chrI	SO6_CALLGENES_FINAL_1	CDS	556648	556726	.	+	0	Name=SOCG_04410T0;ID=YbIsSh1nZQTsrTh9A6ZLkUpTCJE.1638925571361.147
oct_chrI	SO6_CALLGENES_FINAL_1	CDS	556777	557498	.	+	0	Name=SOCG_04410T0;ID=YbIsSh1nZQTsrTh9A6ZLkUpTCJE.1638925571361.147
oct_chrI	SO6_CALLGENES_FINAL_1	CDS	580588	581220	.	-	0	Name=SOCG_04399T0
oct_chrI	SO6_CALLGENES_FINAL_1	CDS	544382	544568	.	-	0	Name=SOCG_04416T0;ID=YbIsSh1nZQTsrTh9A6ZLkUpTCJE.1638925571361.148
oct_chrI	SO6_CALLGENES_FINAL_1	CDS	543836	544275	.	-	0	Name=SOCG_04416T0;ID=YbIsSh1nZQTsrTh9A6ZLkUpTCJE.1638925571361.148
oct_chrI	SO6_CALLGENES_FINAL_1	CDS	567234	567351	.	+	0	Name=SOCG_04404T0;ID=YbIsSh1nZQTsrTh9A6ZLkUpTCJE.1638925571361.149
oct_chrI	SO6_CALLGENES_FINAL_1	CDS	567405	568292	.	+	0	Name=SOCG_04404T0;ID=YbIsSh1nZQTsrTh9A6ZLkUpTCJE.1638925571361.149
oct_chrI	SO6_CALLGENES_FINAL_1	CDS	568340	569154	.	+	0	Name=SOCG_04404T0;ID=YbIsSh1nZQTsrTh9A6ZLkUpTCJE.1638925571361.149
oct_chrI	SO6_CALLGENES_FINAL_1	CDS	582262	582321	.	+	0	Name=SOCG_04398T0;ID=YbIsSh1nZQTsrTh9A6ZLkUpTCJE.1638925571361.150
oct_chrI	SO6_CALLGENES_FINAL_1	CDS	582484	583953	.	+	0	Name=SOCG_04398T0;ID=YbIsSh1nZQTsrTh9A6ZLkUpTCJE.1638925571361.150
oct_chrI	SO6_CALLGENES_FINAL_1	CDS	569558	571761	.	+	0	Name=SOCG_04403T0;ID=YbIsSh1nZQTsrTh9A6ZLkUpTCJE.1638925571361.151
oct_chrI	SO6_CALLGENES_FINAL_1	CDS	571810	572028	.	+	0	Name=SOCG_04403T0;ID=YbIsSh1nZQTsrTh9A6ZLkUpTCJE.1638925571361.151
oct_chrI	SO6_CALLGENES_FINAL_1	CDS	572092	572143	.	+	0	Name=SOCG_04403T0;ID=YbIsSh1nZQTsrTh9A6ZLkUpTCJE.1638925571361.151
oct_chrI	SO6_CALLGENES_FINAL_1	CDS	572192	572347	.	+	0	Name=SOCG_04403T0;ID=YbIsSh1nZQTsrTh9A6ZLkUpTCJE.1638925571361.151
oct_chrI	SO6_CALLGENES_FINAL_1	CDS	544877	545190	.	+	0	Name=SOCG_04415T0;ID=YbIsSh1nZQTsrTh9A6ZLkUpTCJE.1638925571361.152
oct_chrI	SO6_CALLGENES_FINAL_1	CDS	545236	545521	.	+	0	Name=SOCG_04415T0;ID=YbIsSh1nZQTsrTh9A6ZLkUpTCJE.1638925571361.152
oct_chrI	SO6_CALLGENES_FINAL_1	CDS	560049	560834	.	+	0	Name=SOCG_04408T0
oct_chrI	SO6_CALLGENES_FINAL_1	CDS	561284	562327	.	-	0	Name=SOCG_04407T0
oct_chrI	SO6_CALLGENES_FINAL_1	CDS	585062	587323	.	+	0	Name=SOCG_04397T0
oct_chrI	SO6_CALLGENES_FINAL_1	CDS	573497	573622	.	-	0	Name=SOCG_04402T0;ID=YbIsSh1nZQTsrTh9A6ZLkUpTCJE.1638925571362.153
oct_chrI	SO6_CALLGENES_FINAL_1	CDS	573125	573447	.	-	0	Name=SOCG_04402T0;ID=YbIsSh1nZQTsrTh9A6ZLkUpTCJE.1638925571362.153
oct_chrI	SO6_CALLGENES_FINAL_1	CDS	572993	573078	.	-	0	Name=SOCG_04402T0;ID=YbIsSh1nZQTsrTh9A6ZLkUpTCJE.1638925571362.153
oct_chrI	SO6_CALLGENES_FINAL_1	CDS	572855	572943	.	-	0	Name=SOCG_04402T0;ID=YbIsSh1nZQTsrTh9A6ZLkUpTCJE.1638925571362.153
oct_chrI	SO6_CALLGENES_FINAL_1	CDS	546102	546142	.	-	0	Name=SOCG_04414T0;ID=YbIsSh1nZQTsrTh9A6ZLkUpTCJE.1638925571362.154
oct_chrI	SO6_CALLGENES_FINAL_1	CDS	545899	546054	.	-	0	Name=SOCG_04414T0;ID=YbIsSh1nZQTsrTh9A6ZLkUpTCJE.1638925571362.154
oct_chrI	SO6_CALLGENES_FINAL_1	CDS	545679	545829	.	-	0	Name=SOCG_04414T0;ID=YbIsSh1nZQTsrTh9A6ZLkUpTCJE.1638925571362.154
oct_chrI	SO6_CALLGENES_FINAL_1	CDS	591225	591237	.	-	0	Name=SOCG_04396T0;ID=YbIsSh1nZQTsrTh9A6ZLkUpTCJE.1638925571362.155
oct_chrI	SO6_CALLGENES_FINAL_1	CDS	587596	591095	.	-	0	Name=SOCG_04396T0;ID=YbIsSh1nZQTsrTh9A6ZLkUpTCJE.1638925571362.155
oct_chrI	SO6_CALLGENES_FINAL_1	CDS	574095	575315	.	-	0	Name=SOCG_04401T0
oct_chrI	SO6_CALLGENES_FINAL_1	CDS	563029	564252	.	-	0	Name=SOCG_04406T0
oct_chrI	SO6_CALLGENES_FINAL_1	CDS	565618	565875	.	+	0	Name=SOCG_04405T0;ID=YbIsSh1nZQTsrTh9A6ZLkUpTCJE.1638925571362.156
oct_chrI	SO6_CALLGENES_FINAL_1	CDS	566066	566165	.	+	0	Name=SOCG_04405T0;ID=YbIsSh1nZQTsrTh9A6ZLkUpTCJE.1638925571362.156
oct_chrI	SO6_CALLGENES_FINAL_1	CDS	566291	566658	.	+	0	Name=SOCG_04405T0;ID=YbIsSh1nZQTsrTh9A6ZLkUpTCJE.1638925571362.156
oct_chrI	SO6_CALLGENES_FINAL_1	CDS	552916	553101	.	+	0	Name=SOCG_04412T0;ID=YbIsSh1nZQTsrTh9A6ZLkUpTCJE.1638925571362.157
oct_chrI	SO6_CALLGENES_FINAL_1	CDS	553152	553488	.	+	0	Name=SOCG_04412T0;ID=YbIsSh1nZQTsrTh9A6ZLkUpTCJE.1638925571362.157
oct_chrI	SO6_CALLGENES_FINAL_1	CDS	553541	554520	.	+	0	Name=SOCG_04412T0;ID=YbIsSh1nZQTsrTh9A6ZLkUpTCJE.1638925571362.157
oct_chrI	SO6_CALLGENES_FINAL_1	CDS	577021	578565	.	+	0	Name=SOCG_04400T0
oct_chrI	SO6_CALLGENES_FINAL_1	CDS	555505	555728	.	-	0	Name=SOCG_04411T0;ID=YbIsSh1nZQTsrTh9A6ZLkUpTCJE.1638925571362.158
oct_chrI	SO6_CALLGENES_FINAL_1	CDS	554848	555460	.	-	0	Name=SOCG_04411T0;ID=YbIsSh1nZQTsrTh9A6ZLkUpTCJE.1638925571362.158
oct_chrI	SO6_CALLGENES_FINAL_1	CDS	609266	610765	.	-	0	Name=SOCG_02618T0
oct_chrI	SO6_CALLGENES_FINAL_1	CDS	630465	630532	.	-	0	Name=SOCG_02612T0;ID=YbIsSh1nZQTsrTh9A6ZLkUpTCJE.1638925571362.159
oct_chrI	SO6_CALLGENES_FINAL_1	CDS	629104	630415	.	-	0	Name=SOCG_02612T0;ID=YbIsSh1nZQTsrTh9A6ZLkUpTCJE.1638925571362.159
oct_chrI	SO6_CALLGENES_FINAL_1	CDS	596597	597352	.	-	0	Name=SOCG_04393T0;ID=YbIsSh1nZQTsrTh9A6ZLkUpTCJE.1638925571362.160
oct_chrI	SO6_CALLGENES_FINAL_1	CDS	596418	596549	.	-	0	Name=SOCG_04393T0;ID=YbIsSh1nZQTsrTh9A6ZLkUpTCJE.1638925571362.160
oct_chrI	SO6_CALLGENES_FINAL_1	CDS	604825	606669	.	-	0	Name=SOCG_06178T0
oct_chrI	SO6_CALLGENES_FINAL_1	CDS	611848	613458	.	-	0	Name=SOCG_02617T0
oct_chrI	SO6_CALLGENES_FINAL_1	CDS	632114	632536	.	-	0	Name=SOCG_02611T0;ID=YbIsSh1nZQTsrTh9A6ZLkUpTCJE.1638925571362.161
oct_chrI	SO6_CALLGENES_FINAL_1	CDS	631057	632039	.	-	0	Name=SOCG_02611T0;ID=YbIsSh1nZQTsrTh9A6ZLkUpTCJE.1638925571362.161
oct_chrI	SO6_CALLGENES_FINAL_1	CDS	630735	631002	.	-	0	Name=SOCG_02611T0;ID=YbIsSh1nZQTsrTh9A6ZLkUpTCJE.1638925571362.161
oct_chrI	SO6_CALLGENES_FINAL_1	CDS	598294	599250	.	-	0	Name=SOCG_04392T0
oct_chrI	SO6_CALLGENES_FINAL_1	CDS	600391	602844	.	-	0	Name=SOCG_04391T0
oct_chrI	SO6_CALLGENES_FINAL_1	CDS	615666	617372	.	-	0	Name=SOCG_02616T0
oct_chrI	SO6_CALLGENES_FINAL_1	CDS	619638	621329	.	+	0	Name=SOCG_02615T0
oct_chrI	SO6_CALLGENES_FINAL_1	CDS	621917	626191	.	-	0	Name=SOCG_02614T0
oct_chrI	SO6_CALLGENES_FINAL_1	CDS	591686	592408	.	-	0	Name=SOCG_04395T0
oct_chrI	SO6_CALLGENES_FINAL_1	CDS	593777	596200	.	+	0	Name=SOCG_04394T0
oct_chrI	SO6_CALLGENES_FINAL_1	CDS	607668	607825	.	+	0	Name=SOCG_02619T0;ID=YbIsSh1nZQTsrTh9A6ZLkUpTCJE.1638925571362.162
oct_chrI	SO6_CALLGENES_FINAL_1	CDS	607870	608077	.	+	0	Name=SOCG_02619T0;ID=YbIsSh1nZQTsrTh9A6ZLkUpTCJE.1638925571362.162
oct_chrI	SO6_CALLGENES_FINAL_1	CDS	608119	608242	.	+	0	Name=SOCG_02619T0;ID=YbIsSh1nZQTsrTh9A6ZLkUpTCJE.1638925571362.162
oct_chrI	SO6_CALLGENES_FINAL_1	CDS	608285	608790	.	+	0	Name=SOCG_02619T0;ID=YbIsSh1nZQTsrTh9A6ZLkUpTCJE.1638925571362.162
oct_chrI	SO6_CALLGENES_FINAL_1	CDS	627274	628875	.	+	0	Name=SOCG_02613T0
oct_chrI	SO6_CALLGENES_FINAL_1	CDS	650466	651341	.	+	0	Name=SOCG_02601T0
oct_chrI	SO6_CALLGENES_FINAL_1	CDS	669785	670942	.	+	0	Name=SOCG_02591T0
oct_chrI	SO6_CALLGENES_FINAL_1	CDS	641753	641950	.	+	0	Name=SOCG_02606T0;ID=YbIsSh1nZQTsrTh9A6ZLkUpTCJE.1638925571362.163
oct_chrI	SO6_CALLGENES_FINAL_1	CDS	642001	644697	.	+	0	Name=SOCG_02606T0;ID=YbIsSh1nZQTsrTh9A6ZLkUpTCJE.1638925571362.163
oct_chrI	SO6_CALLGENES_FINAL_1	CDS	657101	658447	.	+	0	Name=SOCG_02597T0
oct_chrI	SO6_CALLGENES_FINAL_1	CDS	649400	649924	.	-	0	Name=SOCG_02602T0
oct_chrI	SO6_CALLGENES_FINAL_1	CDS	666872	668188	.	-	0	Name=SOCG_02592T0
oct_chrI	SO6_CALLGENES_FINAL_1	CDS	655967	656039	.	-	0	Name=SOCG_02598T0;ID=YbIsSh1nZQTsrTh9A6ZLkUpTCJE.1638925571362.164
oct_chrI	SO6_CALLGENES_FINAL_1	CDS	654852	655912	.	-	0	Name=SOCG_02598T0;ID=YbIsSh1nZQTsrTh9A6ZLkUpTCJE.1638925571362.164
oct_chrI	SO6_CALLGENES_FINAL_1	CDS	648426	648495	.	-	0	Name=SOCG_02603T0;ID=YbIsSh1nZQTsrTh9A6ZLkUpTCJE.1638925571362.165
oct_chrI	SO6_CALLGENES_FINAL_1	CDS	648168	648369	.	-	0	Name=SOCG_02603T0;ID=YbIsSh1nZQTsrTh9A6ZLkUpTCJE.1638925571362.165
oct_chrI	SO6_CALLGENES_FINAL_1	CDS	648024	648126	.	-	0	Name=SOCG_02603T0;ID=YbIsSh1nZQTsrTh9A6ZLkUpTCJE.1638925571362.165
oct_chrI	SO6_CALLGENES_FINAL_1	CDS	665315	665885	.	+	0	Name=SOCG_02593T0;ID=YbIsSh1nZQTsrTh9A6ZLkUpTCJE.1638925571362.166
oct_chrI	SO6_CALLGENES_FINAL_1	CDS	665964	666376	.	+	0	Name=SOCG_02593T0;ID=YbIsSh1nZQTsrTh9A6ZLkUpTCJE.1638925571362.166
oct_chrI	SO6_CALLGENES_FINAL_1	CDS	635308	635380	.	+	0	Name=SOCG_02609T0;ID=YbIsSh1nZQTsrTh9A6ZLkUpTCJE.1638925571362.167
oct_chrI	SO6_CALLGENES_FINAL_1	CDS	635430	635884	.	+	0	Name=SOCG_02609T0;ID=YbIsSh1nZQTsrTh9A6ZLkUpTCJE.1638925571362.167
oct_chrI	SO6_CALLGENES_FINAL_1	CDS	635924	637048	.	+	0	Name=SOCG_02609T0;ID=YbIsSh1nZQTsrTh9A6ZLkUpTCJE.1638925571362.167
oct_chrI	SO6_CALLGENES_FINAL_1	CDS	633702	633875	.	+	0	Name=SOCG_02610T0;ID=YbIsSh1nZQTsrTh9A6ZLkUpTCJE.1638925571362.168
oct_chrI	SO6_CALLGENES_FINAL_1	CDS	633938	634081	.	+	0	Name=SOCG_02610T0;ID=YbIsSh1nZQTsrTh9A6ZLkUpTCJE.1638925571362.168
oct_chrI	SO6_CALLGENES_FINAL_1	CDS	634136	634480	.	+	0	Name=SOCG_02610T0;ID=YbIsSh1nZQTsrTh9A6ZLkUpTCJE.1638925571362.168
oct_chrI	SO6_CALLGENES_FINAL_1	CDS	634524	634706	.	+	0	Name=SOCG_02610T0;ID=YbIsSh1nZQTsrTh9A6ZLkUpTCJE.1638925571362.168
oct_chrI	SO6_CALLGENES_FINAL_1	CDS	646518	647726	.	+	0	Name=SOCG_02604T0
oct_chrI	SO6_CALLGENES_FINAL_1	CDS	652696	654453	.	+	0	Name=SOCG_02599T0
oct_chrI	SO6_CALLGENES_FINAL_1	CDS	663253	664521	.	-	0	Name=SOCG_02594T0
oct_chrI	SO6_CALLGENES_FINAL_1	CDS	637477	638379	.	+	0	Name=SOCG_02608T0
oct_chrI	SO6_CALLGENES_FINAL_1	CDS	644585	645355	.	-	0	Name=SOCG_02605T0
oct_chrI	SO6_CALLGENES_FINAL_1	CDS	677116	677637	.	-	0	Name=SOCG_02588T0
oct_chrI	SO6_CALLGENES_FINAL_1	CDS	651544	651646	.	+	0	Name=SOCG_02600T0;ID=YbIsSh1nZQTsrTh9A6ZLkUpTCJE.1638925571362.169
oct_chrI	SO6_CALLGENES_FINAL_1	CDS	651692	651746	.	+	0	Name=SOCG_02600T0;ID=YbIsSh1nZQTsrTh9A6ZLkUpTCJE.1638925571362.169
oct_chrI	SO6_CALLGENES_FINAL_1	CDS	651790	651845	.	+	0	Name=SOCG_02600T0;ID=YbIsSh1nZQTsrTh9A6ZLkUpTCJE.1638925571362.169
oct_chrI	SO6_CALLGENES_FINAL_1	CDS	651888	652168	.	+	0	Name=SOCG_02600T0;ID=YbIsSh1nZQTsrTh9A6ZLkUpTCJE.1638925571362.169
oct_chrI	SO6_CALLGENES_FINAL_1	CDS	661182	662462	.	-	0	Name=SOCG_02595T0
oct_chrI	SO6_CALLGENES_FINAL_1	CDS	640328	640384	.	-	0	Name=SOCG_02607T0;ID=YbIsSh1nZQTsrTh9A6ZLkUpTCJE.1638925571362.170
oct_chrI	SO6_CALLGENES_FINAL_1	CDS	640122	640195	.	-	0	Name=SOCG_02607T0;ID=YbIsSh1nZQTsrTh9A6ZLkUpTCJE.1638925571362.170
oct_chrI	SO6_CALLGENES_FINAL_1	CDS	639627	639933	.	-	0	Name=SOCG_02607T0;ID=YbIsSh1nZQTsrTh9A6ZLkUpTCJE.1638925571362.170
oct_chrI	SO6_CALLGENES_FINAL_1	CDS	638883	639554	.	-	0	Name=SOCG_02607T0;ID=YbIsSh1nZQTsrTh9A6ZLkUpTCJE.1638925571362.170
oct_chrI	SO6_CALLGENES_FINAL_1	CDS	638671	638841	.	-	0	Name=SOCG_02607T0;ID=YbIsSh1nZQTsrTh9A6ZLkUpTCJE.1638925571362.170
oct_chrI	SO6_CALLGENES_FINAL_1	CDS	671437	672327	.	+	0	Name=SOCG_02590T0
oct_chrI	SO6_CALLGENES_FINAL_1	CDS	673006	676563	.	+	0	Name=SOCG_02589T0
oct_chrI	SO6_CALLGENES_FINAL_1	CDS	660202	660228	.	-	0	Name=SOCG_02596T0;ID=YbIsSh1nZQTsrTh9A6ZLkUpTCJE.1638925571362.171
oct_chrI	SO6_CALLGENES_FINAL_1	CDS	659992	660129	.	-	0	Name=SOCG_02596T0;ID=YbIsSh1nZQTsrTh9A6ZLkUpTCJE.1638925571362.171
oct_chrI	SO6_CALLGENES_FINAL_1	CDS	659472	659665	.	-	0	Name=SOCG_02596T0;ID=YbIsSh1nZQTsrTh9A6ZLkUpTCJE.1638925571362.171
oct_chrI	SO6_CALLGENES_FINAL_1	CDS	658939	659419	.	-	0	Name=SOCG_02596T0;ID=YbIsSh1nZQTsrTh9A6ZLkUpTCJE.1638925571362.171
oct_chrI	SO6_CALLGENES_FINAL_1	CDS	658854	658886	.	-	0	Name=SOCG_02596T0;ID=YbIsSh1nZQTsrTh9A6ZLkUpTCJE.1638925571362.171
oct_chrI	SO6_CALLGENES_FINAL_1	CDS	685191	685259	.	+	0	Name=SOCG_02584T0;ID=YbIsSh1nZQTsrTh9A6ZLkUpTCJE.1638925571362.172
oct_chrI	SO6_CALLGENES_FINAL_1	CDS	685359	685691	.	+	0	Name=SOCG_02584T0;ID=YbIsSh1nZQTsrTh9A6ZLkUpTCJE.1638925571362.172
oct_chrI	SO6_CALLGENES_FINAL_1	CDS	698456	702010	.	-	0	Name=SOCG_02578T0
oct_chrI	SO6_CALLGENES_FINAL_1	CDS	683750	684751	.	-	0	Name=SOCG_02585T0
oct_chrI	SO6_CALLGENES_FINAL_1	CDS	710419	711582	.	-	0	Name=SOCG_02573T0
oct_chrI	SO6_CALLGENES_FINAL_1	CDS	696989	697355	.	+	0	Name=SOCG_02579T0;ID=YbIsSh1nZQTsrTh9A6ZLkUpTCJE.1638925571363.173
oct_chrI	SO6_CALLGENES_FINAL_1	CDS	697404	697543	.	+	0	Name=SOCG_02579T0;ID=YbIsSh1nZQTsrTh9A6ZLkUpTCJE.1638925571363.173
oct_chrI	SO6_CALLGENES_FINAL_1	CDS	697591	697693	.	+	0	Name=SOCG_02579T0;ID=YbIsSh1nZQTsrTh9A6ZLkUpTCJE.1638925571363.173
oct_chrI	SO6_CALLGENES_FINAL_1	CDS	697738	698246	.	+	0	Name=SOCG_02579T0;ID=YbIsSh1nZQTsrTh9A6ZLkUpTCJE.1638925571363.173
oct_chrI	SO6_CALLGENES_FINAL_1	CDS	694659	696425	.	+	0	Name=SOCG_02580T0
oct_chrI	SO6_CALLGENES_FINAL_1	CDS	723332	723384	.	-	0	Name=SOCG_02567T0;ID=YbIsSh1nZQTsrTh9A6ZLkUpTCJE.1638925571363.174
oct_chrI	SO6_CALLGENES_FINAL_1	CDS	723234	723292	.	-	0	Name=SOCG_02567T0;ID=YbIsSh1nZQTsrTh9A6ZLkUpTCJE.1638925571363.174
oct_chrI	SO6_CALLGENES_FINAL_1	CDS	723015	723196	.	-	0	Name=SOCG_02567T0;ID=YbIsSh1nZQTsrTh9A6ZLkUpTCJE.1638925571363.174
oct_chrI	SO6_CALLGENES_FINAL_1	CDS	721910	722884	.	-	0	Name=SOCG_02567T0;ID=YbIsSh1nZQTsrTh9A6ZLkUpTCJE.1638925571363.174
oct_chrI	SO6_CALLGENES_FINAL_1	CDS	682125	683453	.	+	0	Name=SOCG_02586T0
oct_chrI	SO6_CALLGENES_FINAL_1	CDS	707615	709645	.	-	0	Name=SOCG_02574T0
oct_chrI	SO6_CALLGENES_FINAL_1	CDS	691947	693962	.	+	0	Name=SOCG_02581T0
oct_chrI	SO6_CALLGENES_FINAL_1	CDS	720876	721361	.	+	0	Name=SOCG_02568T0
oct_chrI	SO6_CALLGENES_FINAL_1	CDS	706046	707362	.	-	0	Name=SOCG_02575T0
oct_chrI	SO6_CALLGENES_FINAL_1	CDS	678262	679599	.	-	0	Name=SOCG_02587T0
oct_chrI	SO6_CALLGENES_FINAL_1	CDS	718943	720457	.	-	0	Name=SOCG_02569T0
oct_chrI	SO6_CALLGENES_FINAL_1	CDS	718211	718242	.	-	0	Name=SOCG_02570T0;ID=YbIsSh1nZQTsrTh9A6ZLkUpTCJE.1638925571363.175
oct_chrI	SO6_CALLGENES_FINAL_1	CDS	716884	717868	.	-	0	Name=SOCG_02570T0;ID=YbIsSh1nZQTsrTh9A6ZLkUpTCJE.1638925571363.175
oct_chrI	SO6_CALLGENES_FINAL_1	CDS	689326	690525	.	-	0	Name=SOCG_02582T0
oct_chrI	SO6_CALLGENES_FINAL_1	CDS	705498	705702	.	-	0	Name=SOCG_02576T0;ID=YbIsSh1nZQTsrTh9A6ZLkUpTCJE.1638925571363.176
oct_chrI	SO6_CALLGENES_FINAL_1	CDS	705092	705450	.	-	0	Name=SOCG_02576T0;ID=YbIsSh1nZQTsrTh9A6ZLkUpTCJE.1638925571363.176
oct_chrI	SO6_CALLGENES_FINAL_1	CDS	715457	715486	.	+	0	Name=SOCG_02571T0;ID=YbIsSh1nZQTsrTh9A6ZLkUpTCJE.1638925571363.177
oct_chrI	SO6_CALLGENES_FINAL_1	CDS	715533	716321	.	+	0	Name=SOCG_02571T0;ID=YbIsSh1nZQTsrTh9A6ZLkUpTCJE.1638925571363.177
oct_chrI	SO6_CALLGENES_FINAL_1	CDS	688618	688654	.	-	0	Name=SOCG_02583T0;ID=YbIsSh1nZQTsrTh9A6ZLkUpTCJE.1638925571363.178
oct_chrI	SO6_CALLGENES_FINAL_1	CDS	685971	688555	.	-	0	Name=SOCG_02583T0;ID=YbIsSh1nZQTsrTh9A6ZLkUpTCJE.1638925571363.178
oct_chrI	SO6_CALLGENES_FINAL_1	CDS	702447	704033	.	-	0	Name=SOCG_02577T0
oct_chrI	SO6_CALLGENES_FINAL_1	CDS	769860	769900	.	-	0	Name=SOCG_02547T0;ID=YbIsSh1nZQTsrTh9A6ZLkUpTCJE.1638925571363.179
oct_chrI	SO6_CALLGENES_FINAL_1	CDS	767981	769790	.	-	0	Name=SOCG_02547T0;ID=YbIsSh1nZQTsrTh9A6ZLkUpTCJE.1638925571363.179
oct_chrI	SO6_CALLGENES_FINAL_1	CDS	741966	741982	.	-	0	Name=SOCG_02559T0;ID=YbIsSh1nZQTsrTh9A6ZLkUpTCJE.1638925571363.180
oct_chrI	SO6_CALLGENES_FINAL_1	CDS	741792	741893	.	-	0	Name=SOCG_02559T0;ID=YbIsSh1nZQTsrTh9A6ZLkUpTCJE.1638925571363.180
oct_chrI	SO6_CALLGENES_FINAL_1	CDS	741647	741746	.	-	0	Name=SOCG_02559T0;ID=YbIsSh1nZQTsrTh9A6ZLkUpTCJE.1638925571363.180
oct_chrI	SO6_CALLGENES_FINAL_1	CDS	737780	740479	.	-	0	Name=SOCG_02560T0
oct_chrI	SO6_CALLGENES_FINAL_1	CDS	725298	725392	.	-	0	Name=SOCG_02566T0;ID=YbIsSh1nZQTsrTh9A6ZLkUpTCJE.1638925571363.181
oct_chrI	SO6_CALLGENES_FINAL_1	CDS	723871	725170	.	-	0	Name=SOCG_02566T0;ID=YbIsSh1nZQTsrTh9A6ZLkUpTCJE.1638925571363.181
oct_chrI	SO6_CALLGENES_FINAL_1	CDS	751734	753755	.	+	0	Name=SOCG_02554T0
oct_chrI	SO6_CALLGENES_FINAL_1	CDS	732305	737203	.	-	0	Name=SOCG_02561T0
oct_chrI	SO6_CALLGENES_FINAL_1	CDS	766145	767332	.	-	0	Name=SOCG_02548T0
oct_chrI	SO6_CALLGENES_FINAL_1	CDS	750023	750079	.	+	0	Name=SOCG_02555T0;ID=YbIsSh1nZQTsrTh9A6ZLkUpTCJE.1638925571363.182
oct_chrI	SO6_CALLGENES_FINAL_1	CDS	750203	750838	.	+	0	Name=SOCG_02555T0;ID=YbIsSh1nZQTsrTh9A6ZLkUpTCJE.1638925571363.182
oct_chrI	SO6_CALLGENES_FINAL_1	CDS	730832	730988	.	+	0	Name=SOCG_02562T0;ID=YbIsSh1nZQTsrTh9A6ZLkUpTCJE.1638925571363.183
oct_chrI	SO6_CALLGENES_FINAL_1	CDS	731097	731221	.	+	0	Name=SOCG_02562T0;ID=YbIsSh1nZQTsrTh9A6ZLkUpTCJE.1638925571363.183
oct_chrI	SO6_CALLGENES_FINAL_1	CDS	764490	764695	.	+	0	Name=SOCG_02549T0;ID=YbIsSh1nZQTsrTh9A6ZLkUpTCJE.1638925571363.184
oct_chrI	SO6_CALLGENES_FINAL_1	CDS	764920	765121	.	+	0	Name=SOCG_02549T0;ID=YbIsSh1nZQTsrTh9A6ZLkUpTCJE.1638925571363.184
oct_chrI	SO6_CALLGENES_FINAL_1	CDS	765170	765769	.	+	0	Name=SOCG_02549T0;ID=YbIsSh1nZQTsrTh9A6ZLkUpTCJE.1638925571363.184
oct_chrI	SO6_CALLGENES_FINAL_1	CDS	761695	761811	.	+	0	Name=SOCG_02550T0;ID=YbIsSh1nZQTsrTh9A6ZLkUpTCJE.1638925571363.185
oct_chrI	SO6_CALLGENES_FINAL_1	CDS	761908	764253	.	+	0	Name=SOCG_02550T0;ID=YbIsSh1nZQTsrTh9A6ZLkUpTCJE.1638925571363.185
oct_chrI	SO6_CALLGENES_FINAL_1	CDS	745948	746049	.	+	0	Name=SOCG_02556T0;ID=YbIsSh1nZQTsrTh9A6ZLkUpTCJE.1638925571363.186
oct_chrI	SO6_CALLGENES_FINAL_1	CDS	746099	749365	.	+	0	Name=SOCG_02556T0;ID=YbIsSh1nZQTsrTh9A6ZLkUpTCJE.1638925571363.186
oct_chrI	SO6_CALLGENES_FINAL_1	CDS	760698	761036	.	+	0	Name=SOCG_02551T0
oct_chrI	SO6_CALLGENES_FINAL_1	CDS	728698	730044	.	+	0	Name=SOCG_02563T0
oct_chrI	SO6_CALLGENES_FINAL_1	CDS	744167	744304	.	+	0	Name=SOCG_02557T0;ID=YbIsSh1nZQTsrTh9A6ZLkUpTCJE.1638925571363.187
oct_chrI	SO6_CALLGENES_FINAL_1	CDS	744355	745635	.	+	0	Name=SOCG_02557T0;ID=YbIsSh1nZQTsrTh9A6ZLkUpTCJE.1638925571363.187
oct_chrI	SO6_CALLGENES_FINAL_1	CDS	758906	758929	.	+	0	Name=SOCG_02552T0;ID=YbIsSh1nZQTsrTh9A6ZLkUpTCJE.1638925571363.188
oct_chrI	SO6_CALLGENES_FINAL_1	CDS	759076	760251	.	+	0	Name=SOCG_02552T0;ID=YbIsSh1nZQTsrTh9A6ZLkUpTCJE.1638925571363.188
oct_chrI	SO6_CALLGENES_FINAL_1	CDS	727020	727898	.	-	0	Name=SOCG_02564T0
oct_chrI	SO6_CALLGENES_FINAL_1	CDS	742752	743310	.	+	0	Name=SOCG_02558T0;ID=YbIsSh1nZQTsrTh9A6ZLkUpTCJE.1638925571363.189
oct_chrI	SO6_CALLGENES_FINAL_1	CDS	743411	743619	.	+	0	Name=SOCG_02558T0;ID=YbIsSh1nZQTsrTh9A6ZLkUpTCJE.1638925571363.189
oct_chrI	SO6_CALLGENES_FINAL_1	CDS	756238	758412	.	+	0	Name=SOCG_02553T0
oct_chrI	SO6_CALLGENES_FINAL_1	CDS	725883	726770	.	+	0	Name=SOCG_02565T0
oct_chrI	SO6_CALLGENES_FINAL_1	CDS	794764	794851	.	+	0	Name=SOCG_02535T0;ID=YbIsSh1nZQTsrTh9A6ZLkUpTCJE.1638925571363.190
oct_chrI	SO6_CALLGENES_FINAL_1	CDS	794911	796154	.	+	0	Name=SOCG_02535T0;ID=YbIsSh1nZQTsrTh9A6ZLkUpTCJE.1638925571363.190
oct_chrI	SO6_CALLGENES_FINAL_1	CDS	804708	805970	.	-	0	Name=SOCG_02530T0
oct_chrI	SO6_CALLGENES_FINAL_1	CDS	807171	808442	.	-	0	Name=SOCG_02529T0
oct_chrI	SO6_CALLGENES_FINAL_1	CDS	780030	781016	.	+	0	Name=SOCG_02542T0
oct_chrI	SO6_CALLGENES_FINAL_1	CDS	811327	811554	.	+	0	Name=SOCG_05315T0
oct_chrI	SO6_CALLGENES_FINAL_1	CDS	793308	793835	.	-	0	Name=SOCG_02536T0;ID=YbIsSh1nZQTsrTh9A6ZLkUpTCJE.1638925571363.191
oct_chrI	SO6_CALLGENES_FINAL_1	CDS	793045	793188	.	-	0	Name=SOCG_02536T0;ID=YbIsSh1nZQTsrTh9A6ZLkUpTCJE.1638925571363.191
oct_chrI	SO6_CALLGENES_FINAL_1	CDS	792705	792971	.	-	0	Name=SOCG_02536T0;ID=YbIsSh1nZQTsrTh9A6ZLkUpTCJE.1638925571363.191
oct_chrI	SO6_CALLGENES_FINAL_1	CDS	803737	804570	.	+	0	Name=SOCG_02531T0
oct_chrI	SO6_CALLGENES_FINAL_1	CDS	778903	778990	.	-	0	Name=SOCG_02543T0;ID=YbIsSh1nZQTsrTh9A6ZLkUpTCJE.1638925571363.192
oct_chrI	SO6_CALLGENES_FINAL_1	CDS	778404	778834	.	-	0	Name=SOCG_02543T0;ID=YbIsSh1nZQTsrTh9A6ZLkUpTCJE.1638925571363.192
oct_chrI	SO6_CALLGENES_FINAL_1	CDS	791389	791506	.	+	0	Name=SOCG_02537T0;ID=YbIsSh1nZQTsrTh9A6ZLkUpTCJE.1638925571363.193
oct_chrI	SO6_CALLGENES_FINAL_1	CDS	791559	792697	.	+	0	Name=SOCG_02537T0;ID=YbIsSh1nZQTsrTh9A6ZLkUpTCJE.1638925571363.193
oct_chrI	SO6_CALLGENES_FINAL_1	CDS	800397	800544	.	+	0	Name=SOCG_02532T0;ID=YbIsSh1nZQTsrTh9A6ZLkUpTCJE.1638925571363.194
oct_chrI	SO6_CALLGENES_FINAL_1	CDS	800602	800718	.	+	0	Name=SOCG_02532T0;ID=YbIsSh1nZQTsrTh9A6ZLkUpTCJE.1638925571363.194
oct_chrI	SO6_CALLGENES_FINAL_1	CDS	800854	801572	.	+	0	Name=SOCG_02532T0;ID=YbIsSh1nZQTsrTh9A6ZLkUpTCJE.1638925571363.194
oct_chrI	SO6_CALLGENES_FINAL_1	CDS	801625	801690	.	+	0	Name=SOCG_02532T0;ID=YbIsSh1nZQTsrTh9A6ZLkUpTCJE.1638925571363.194
oct_chrI	SO6_CALLGENES_FINAL_1	CDS	801732	802115	.	+	0	Name=SOCG_02532T0;ID=YbIsSh1nZQTsrTh9A6ZLkUpTCJE.1638925571363.194
oct_chrI	SO6_CALLGENES_FINAL_1	CDS	802161	802279	.	+	0	Name=SOCG_02532T0;ID=YbIsSh1nZQTsrTh9A6ZLkUpTCJE.1638925571363.194
oct_chrI	SO6_CALLGENES_FINAL_1	CDS	802326	802624	.	+	0	Name=SOCG_02532T0;ID=YbIsSh1nZQTsrTh9A6ZLkUpTCJE.1638925571363.194
oct_chrI	SO6_CALLGENES_FINAL_1	CDS	802667	803302	.	+	0	Name=SOCG_02532T0;ID=YbIsSh1nZQTsrTh9A6ZLkUpTCJE.1638925571363.194
oct_chrI	SO6_CALLGENES_FINAL_1	CDS	803351	803394	.	+	0	Name=SOCG_02532T0;ID=YbIsSh1nZQTsrTh9A6ZLkUpTCJE.1638925571363.194
oct_chrI	SO6_CALLGENES_FINAL_1	CDS	812521	814188	.	+	0	Name=SOCG_02526T0
oct_chrI	SO6_CALLGENES_FINAL_1	CDS	788488	789345	.	+	0	Name=SOCG_02538T0;ID=YbIsSh1nZQTsrTh9A6ZLkUpTCJE.1638925571363.195
oct_chrI	SO6_CALLGENES_FINAL_1	CDS	789392	789644	.	+	0	Name=SOCG_02538T0;ID=YbIsSh1nZQTsrTh9A6ZLkUpTCJE.1638925571363.195
oct_chrI	SO6_CALLGENES_FINAL_1	CDS	789686	790252	.	+	0	Name=SOCG_02538T0;ID=YbIsSh1nZQTsrTh9A6ZLkUpTCJE.1638925571363.195
oct_chrI	SO6_CALLGENES_FINAL_1	CDS	790292	791025	.	+	0	Name=SOCG_02538T0;ID=YbIsSh1nZQTsrTh9A6ZLkUpTCJE.1638925571363.195
oct_chrI	SO6_CALLGENES_FINAL_1	CDS	791075	791176	.	+	0	Name=SOCG_02538T0;ID=YbIsSh1nZQTsrTh9A6ZLkUpTCJE.1638925571363.195
oct_chrI	SO6_CALLGENES_FINAL_1	CDS	772768	772814	.	+	0	Name=SOCG_02545T0;ID=YbIsSh1nZQTsrTh9A6ZLkUpTCJE.1638925571363.196
oct_chrI	SO6_CALLGENES_FINAL_1	CDS	772866	773285	.	+	0	Name=SOCG_02545T0;ID=YbIsSh1nZQTsrTh9A6ZLkUpTCJE.1638925571363.196
oct_chrI	SO6_CALLGENES_FINAL_1	CDS	773363	773403	.	+	0	Name=SOCG_02545T0;ID=YbIsSh1nZQTsrTh9A6ZLkUpTCJE.1638925571363.196
oct_chrI	SO6_CALLGENES_FINAL_1	CDS	773457	773620	.	+	0	Name=SOCG_02545T0;ID=YbIsSh1nZQTsrTh9A6ZLkUpTCJE.1638925571363.196
oct_chrI	SO6_CALLGENES_FINAL_1	CDS	773698	774420	.	+	0	Name=SOCG_02545T0;ID=YbIsSh1nZQTsrTh9A6ZLkUpTCJE.1638925571363.196
oct_chrI	SO6_CALLGENES_FINAL_1	CDS	798962	799546	.	-	0	Name=SOCG_02533T0
oct_chrI	SO6_CALLGENES_FINAL_1	CDS	786669	787651	.	-	0	Name=SOCG_02539T0;ID=YbIsSh1nZQTsrTh9A6ZLkUpTCJE.1638925571363.197
oct_chrI	SO6_CALLGENES_FINAL_1	CDS	786284	786610	.	-	0	Name=SOCG_02539T0;ID=YbIsSh1nZQTsrTh9A6ZLkUpTCJE.1638925571363.197
oct_chrI	SO6_CALLGENES_FINAL_1	CDS	786019	786226	.	-	0	Name=SOCG_02539T0;ID=YbIsSh1nZQTsrTh9A6ZLkUpTCJE.1638925571363.197
oct_chrI	SO6_CALLGENES_FINAL_1	CDS	785527	785711	.	-	0	Name=SOCG_02540T0;ID=YbIsSh1nZQTsrTh9A6ZLkUpTCJE.1638925571363.198
oct_chrI	SO6_CALLGENES_FINAL_1	CDS	785318	785441	.	-	0	Name=SOCG_02540T0;ID=YbIsSh1nZQTsrTh9A6ZLkUpTCJE.1638925571363.198
oct_chrI	SO6_CALLGENES_FINAL_1	CDS	784237	785259	.	-	0	Name=SOCG_02540T0;ID=YbIsSh1nZQTsrTh9A6ZLkUpTCJE.1638925571363.198
oct_chrI	SO6_CALLGENES_FINAL_1	CDS	810290	810994	.	+	0	Name=SOCG_02527T0
oct_chrI	SO6_CALLGENES_FINAL_1	CDS	770321	771526	.	+	0	Name=SOCG_02546T0;ID=YbIsSh1nZQTsrTh9A6ZLkUpTCJE.1638925571363.199
oct_chrI	SO6_CALLGENES_FINAL_1	CDS	771565	772104	.	+	0	Name=SOCG_02546T0;ID=YbIsSh1nZQTsrTh9A6ZLkUpTCJE.1638925571363.199
oct_chrI	SO6_CALLGENES_FINAL_1	CDS	797127	797220	.	+	0	Name=SOCG_02534T0;ID=YbIsSh1nZQTsrTh9A6ZLkUpTCJE.1638925571363.200
oct_chrI	SO6_CALLGENES_FINAL_1	CDS	797290	798174	.	+	0	Name=SOCG_02534T0;ID=YbIsSh1nZQTsrTh9A6ZLkUpTCJE.1638925571363.200
oct_chrI	SO6_CALLGENES_FINAL_1	CDS	798205	798638	.	+	0	Name=SOCG_02534T0;ID=YbIsSh1nZQTsrTh9A6ZLkUpTCJE.1638925571363.200
oct_chrI	SO6_CALLGENES_FINAL_1	CDS	775002	775550	.	+	0	Name=SOCG_05320T0
oct_chrI	SO6_CALLGENES_FINAL_1	CDS	781962	781987	.	+	0	Name=SOCG_02541T0;ID=YbIsSh1nZQTsrTh9A6ZLkUpTCJE.1638925571363.201
oct_chrI	SO6_CALLGENES_FINAL_1	CDS	782040	783435	.	+	0	Name=SOCG_02541T0;ID=YbIsSh1nZQTsrTh9A6ZLkUpTCJE.1638925571363.201
oct_chrI	SO6_CALLGENES_FINAL_1	CDS	808633	809250	.	-	0	Name=SOCG_02528T0
oct_chrI	SO6_CALLGENES_FINAL_1	CDS	826166	826702	.	+	0	Name=SOCG_02523T0
oct_chrI	SO6_CALLGENES_FINAL_1	CDS	858978	859008	.	-	0	Name=SOCG_02511T0;ID=YbIsSh1nZQTsrTh9A6ZLkUpTCJE.1638925571364.202
oct_chrI	SO6_CALLGENES_FINAL_1	CDS	858458	858753	.	-	0	Name=SOCG_02511T0;ID=YbIsSh1nZQTsrTh9A6ZLkUpTCJE.1638925571364.202
oct_chrI	SO6_CALLGENES_FINAL_1	CDS	828516	828866	.	+	0	Name=SOCG_02521T0%3B SOCG_06172T0
oct_chrI	SO6_CALLGENES_FINAL_1	CDS	851175	851525	.	+	0	Name=SOCG_02521T0%3B SOCG_06172T0
oct_chrI	SO6_CALLGENES_FINAL_1	CDS	846714	846767	.	+	0	Name=SOCG_02517T0;ID=YbIsSh1nZQTsrTh9A6ZLkUpTCJE.1638925571364.203
oct_chrI	SO6_CALLGENES_FINAL_1	CDS	846810	847262	.	+	0	Name=SOCG_02517T0;ID=YbIsSh1nZQTsrTh9A6ZLkUpTCJE.1638925571364.203
oct_chrI	SO6_CALLGENES_FINAL_1	CDS	847307	848008	.	+	0	Name=SOCG_02517T0;ID=YbIsSh1nZQTsrTh9A6ZLkUpTCJE.1638925571364.203
oct_chrI	SO6_CALLGENES_FINAL_1	CDS	816118	816972	.	+	0	Name=SOCG_02524T0
oct_chrI	SO6_CALLGENES_FINAL_1	CDS	856019	857380	.	+	0	Name=SOCG_02512T0;ID=YbIsSh1nZQTsrTh9A6ZLkUpTCJE.1638925571364.204
oct_chrI	SO6_CALLGENES_FINAL_1	CDS	857432	858241	.	+	0	Name=SOCG_02512T0;ID=YbIsSh1nZQTsrTh9A6ZLkUpTCJE.1638925571364.204
oct_chrI	SO6_CALLGENES_FINAL_1	CDS	844406	846400	.	+	0	Name=SOCG_02518T0
oct_chrI	SO6_CALLGENES_FINAL_1	CDS	854687	855029	.	+	0	Name=SOCG_02513T0;ID=YbIsSh1nZQTsrTh9A6ZLkUpTCJE.1638925571364.205
oct_chrI	SO6_CALLGENES_FINAL_1	CDS	855075	855407	.	+	0	Name=SOCG_02513T0;ID=YbIsSh1nZQTsrTh9A6ZLkUpTCJE.1638925571364.205
oct_chrI	SO6_CALLGENES_FINAL_1	CDS	855457	855629	.	+	0	Name=SOCG_02513T0;ID=YbIsSh1nZQTsrTh9A6ZLkUpTCJE.1638925571364.205
oct_chrI	SO6_CALLGENES_FINAL_1	CDS	814603	815487	.	-	0	Name=SOCG_02525T0
oct_chrI	SO6_CALLGENES_FINAL_1	CDS	842899	843204	.	+	0	Name=SOCG_02520T0;ID=YbIsSh1nZQTsrTh9A6ZLkUpTCJE.1638925571364.206
oct_chrI	SO6_CALLGENES_FINAL_1	CDS	843245	843265	.	+	0	Name=SOCG_02520T0;ID=YbIsSh1nZQTsrTh9A6ZLkUpTCJE.1638925571364.206
oct_chrI	SO6_CALLGENES_FINAL_1	CDS	843537	843941	.	-	0	Name=SOCG_02519T0
oct_chrI	SO6_CALLGENES_FINAL_1	CDS	852353	854353	.	+	0	Name=SOCG_02514T0
oct_chrI	SO6_CALLGENES_FINAL_1	CDS	850570	851043	.	-	0	Name=SOCG_02522T0%3B SOCG_06173T0
oct_chrI	SO6_CALLGENES_FINAL_1	CDS	827911	828384	.	-	0	Name=SOCG_02522T0%3B SOCG_06173T0
oct_chrI	SO6_CALLGENES_FINAL_1	CDS	849341	849520	.	-	0	Name=SOCG_02516T0;ID=YbIsSh1nZQTsrTh9A6ZLkUpTCJE.1638925571364.207
oct_chrI	SO6_CALLGENES_FINAL_1	CDS	848906	849289	.	-	0	Name=SOCG_02516T0;ID=YbIsSh1nZQTsrTh9A6ZLkUpTCJE.1638925571364.207
oct_chrI	SO6_CALLGENES_FINAL_1	CDS	888948	889847	.	-	0	Name=SOCG_02494T0;ID=YbIsSh1nZQTsrTh9A6ZLkUpTCJE.1638925571364.208
oct_chrI	SO6_CALLGENES_FINAL_1	CDS	888244	888900	.	-	0	Name=SOCG_02494T0;ID=YbIsSh1nZQTsrTh9A6ZLkUpTCJE.1638925571364.208
oct_chrI	SO6_CALLGENES_FINAL_1	CDS	900451	901329	.	+	0	Name=SOCG_02488T0
oct_chrI	SO6_CALLGENES_FINAL_1	CDS	870292	870495	.	-	0	Name=SOCG_02505T0;ID=YbIsSh1nZQTsrTh9A6ZLkUpTCJE.1638925571364.209
oct_chrI	SO6_CALLGENES_FINAL_1	CDS	869082	870221	.	-	0	Name=SOCG_02505T0;ID=YbIsSh1nZQTsrTh9A6ZLkUpTCJE.1638925571364.209
oct_chrI	SO6_CALLGENES_FINAL_1	CDS	876774	877436	.	-	0	Name=SOCG_02500T0
oct_chrI	SO6_CALLGENES_FINAL_1	CDS	887299	887358	.	-	0	Name=SOCG_02495T0;ID=YbIsSh1nZQTsrTh9A6ZLkUpTCJE.1638925571364.210
oct_chrI	SO6_CALLGENES_FINAL_1	CDS	886338	887201	.	-	0	Name=SOCG_02495T0;ID=YbIsSh1nZQTsrTh9A6ZLkUpTCJE.1638925571364.210
oct_chrI	SO6_CALLGENES_FINAL_1	CDS	899271	899849	.	-	0	Name=SOCG_02489T0
oct_chrI	SO6_CALLGENES_FINAL_1	CDS	897733	898109	.	+	0	Name=SOCG_02490T0;ID=YbIsSh1nZQTsrTh9A6ZLkUpTCJE.1638925571364.211
oct_chrI	SO6_CALLGENES_FINAL_1	CDS	898188	898926	.	+	0	Name=SOCG_02490T0;ID=YbIsSh1nZQTsrTh9A6ZLkUpTCJE.1638925571364.211
oct_chrI	SO6_CALLGENES_FINAL_1	CDS	867485	867865	.	+	0	Name=SOCG_02506T0;ID=YbIsSh1nZQTsrTh9A6ZLkUpTCJE.1638925571364.212
oct_chrI	SO6_CALLGENES_FINAL_1	CDS	867978	869018	.	+	0	Name=SOCG_02506T0;ID=YbIsSh1nZQTsrTh9A6ZLkUpTCJE.1638925571364.212
oct_chrI	SO6_CALLGENES_FINAL_1	CDS	875443	875564	.	+	0	Name=SOCG_02501T0;ID=YbIsSh1nZQTsrTh9A6ZLkUpTCJE.1638925571364.213
oct_chrI	SO6_CALLGENES_FINAL_1	CDS	875622	876438	.	+	0	Name=SOCG_02501T0;ID=YbIsSh1nZQTsrTh9A6ZLkUpTCJE.1638925571364.213
oct_chrI	SO6_CALLGENES_FINAL_1	CDS	884308	885363	.	-	0	Name=SOCG_02496T0
oct_chrI	SO6_CALLGENES_FINAL_1	CDS	894052	894108	.	+	0	Name=SOCG_02491T0;ID=YbIsSh1nZQTsrTh9A6ZLkUpTCJE.1638925571364.214
oct_chrI	SO6_CALLGENES_FINAL_1	CDS	894204	894322	.	+	0	Name=SOCG_02491T0;ID=YbIsSh1nZQTsrTh9A6ZLkUpTCJE.1638925571364.214
oct_chrI	SO6_CALLGENES_FINAL_1	CDS	894367	894632	.	+	0	Name=SOCG_02491T0;ID=YbIsSh1nZQTsrTh9A6ZLkUpTCJE.1638925571364.214
oct_chrI	SO6_CALLGENES_FINAL_1	CDS	894673	894929	.	+	0	Name=SOCG_02491T0;ID=YbIsSh1nZQTsrTh9A6ZLkUpTCJE.1638925571364.214
oct_chrI	SO6_CALLGENES_FINAL_1	CDS	894971	895121	.	+	0	Name=SOCG_02491T0;ID=YbIsSh1nZQTsrTh9A6ZLkUpTCJE.1638925571364.214
oct_chrI	SO6_CALLGENES_FINAL_1	CDS	895157	895227	.	+	0	Name=SOCG_02491T0;ID=YbIsSh1nZQTsrTh9A6ZLkUpTCJE.1638925571364.214
oct_chrI	SO6_CALLGENES_FINAL_1	CDS	895267	895536	.	+	0	Name=SOCG_02491T0;ID=YbIsSh1nZQTsrTh9A6ZLkUpTCJE.1638925571364.214
oct_chrI	SO6_CALLGENES_FINAL_1	CDS	895578	895685	.	+	0	Name=SOCG_02491T0;ID=YbIsSh1nZQTsrTh9A6ZLkUpTCJE.1638925571364.214
oct_chrI	SO6_CALLGENES_FINAL_1	CDS	895727	895810	.	+	0	Name=SOCG_02491T0;ID=YbIsSh1nZQTsrTh9A6ZLkUpTCJE.1638925571364.214
oct_chrI	SO6_CALLGENES_FINAL_1	CDS	895849	895949	.	+	0	Name=SOCG_02491T0;ID=YbIsSh1nZQTsrTh9A6ZLkUpTCJE.1638925571364.214
oct_chrI	SO6_CALLGENES_FINAL_1	CDS	895989	896173	.	+	0	Name=SOCG_02491T0;ID=YbIsSh1nZQTsrTh9A6ZLkUpTCJE.1638925571364.214
oct_chrI	SO6_CALLGENES_FINAL_1	CDS	896216	896364	.	+	0	Name=SOCG_02491T0;ID=YbIsSh1nZQTsrTh9A6ZLkUpTCJE.1638925571364.214
oct_chrI	SO6_CALLGENES_FINAL_1	CDS	896404	896617	.	+	0	Name=SOCG_02491T0;ID=YbIsSh1nZQTsrTh9A6ZLkUpTCJE.1638925571364.214
oct_chrI	SO6_CALLGENES_FINAL_1	CDS	896653	896896	.	+	0	Name=SOCG_02491T0;ID=YbIsSh1nZQTsrTh9A6ZLkUpTCJE.1638925571364.214
oct_chrI	SO6_CALLGENES_FINAL_1	CDS	896935	897101	.	+	0	Name=SOCG_02491T0;ID=YbIsSh1nZQTsrTh9A6ZLkUpTCJE.1638925571364.214
oct_chrI	SO6_CALLGENES_FINAL_1	CDS	897144	897240	.	+	0	Name=SOCG_02491T0;ID=YbIsSh1nZQTsrTh9A6ZLkUpTCJE.1638925571364.214
oct_chrI	SO6_CALLGENES_FINAL_1	CDS	897279	897450	.	+	0	Name=SOCG_02491T0;ID=YbIsSh1nZQTsrTh9A6ZLkUpTCJE.1638925571364.214
oct_chrI	SO6_CALLGENES_FINAL_1	CDS	865512	866978	.	+	0	Name=SOCG_02507T0
oct_chrI	SO6_CALLGENES_FINAL_1	CDS	875048	875097	.	-	0	Name=SOCG_02502T0;ID=YbIsSh1nZQTsrTh9A6ZLkUpTCJE.1638925571364.215
oct_chrI	SO6_CALLGENES_FINAL_1	CDS	874776	874986	.	-	0	Name=SOCG_02502T0;ID=YbIsSh1nZQTsrTh9A6ZLkUpTCJE.1638925571364.215
oct_chrI	SO6_CALLGENES_FINAL_1	CDS	882407	883933	.	+	0	Name=SOCG_02497T0
oct_chrI	SO6_CALLGENES_FINAL_1	CDS	891876	893315	.	+	0	Name=SOCG_02492T0
oct_chrI	SO6_CALLGENES_FINAL_1	CDS	864101	864793	.	-	0	Name=SOCG_02508T0
oct_chrI	SO6_CALLGENES_FINAL_1	CDS	881087	881770	.	+	0	Name=SOCG_02498T0;ID=YbIsSh1nZQTsrTh9A6ZLkUpTCJE.1638925571364.216
oct_chrI	SO6_CALLGENES_FINAL_1	CDS	881838	881987	.	+	0	Name=SOCG_02498T0;ID=YbIsSh1nZQTsrTh9A6ZLkUpTCJE.1638925571364.216
oct_chrI	SO6_CALLGENES_FINAL_1	CDS	872268	874175	.	-	0	Name=SOCG_02503T0
oct_chrI	SO6_CALLGENES_FINAL_1	CDS	903086	905296	.	+	0	Name=SOCG_02486T0
oct_chrI	SO6_CALLGENES_FINAL_1	CDS	890984	891487	.	-	0	Name=SOCG_02493T0
oct_chrI	SO6_CALLGENES_FINAL_1	CDS	860752	862770	.	+	0	Name=SOCG_02510T0
oct_chrI	SO6_CALLGENES_FINAL_1	CDS	863160	863609	.	-	0	Name=SOCG_02509T0
oct_chrI	SO6_CALLGENES_FINAL_1	CDS	901918	901938	.	+	0	Name=SOCG_02487T0;ID=YbIsSh1nZQTsrTh9A6ZLkUpTCJE.1638925571364.217
oct_chrI	SO6_CALLGENES_FINAL_1	CDS	901986	902031	.	+	0	Name=SOCG_02487T0;ID=YbIsSh1nZQTsrTh9A6ZLkUpTCJE.1638925571364.217
oct_chrI	SO6_CALLGENES_FINAL_1	CDS	902087	902119	.	+	0	Name=SOCG_02487T0;ID=YbIsSh1nZQTsrTh9A6ZLkUpTCJE.1638925571364.217
oct_chrI	SO6_CALLGENES_FINAL_1	CDS	902178	902368	.	+	0	Name=SOCG_02487T0;ID=YbIsSh1nZQTsrTh9A6ZLkUpTCJE.1638925571364.217
oct_chrI	SO6_CALLGENES_FINAL_1	CDS	902419	902454	.	+	0	Name=SOCG_02487T0;ID=YbIsSh1nZQTsrTh9A6ZLkUpTCJE.1638925571364.217
oct_chrI	SO6_CALLGENES_FINAL_1	CDS	879129	879243	.	+	0	Name=SOCG_02499T0;ID=YbIsSh1nZQTsrTh9A6ZLkUpTCJE.1638925571364.218
oct_chrI	SO6_CALLGENES_FINAL_1	CDS	879389	879652	.	+	0	Name=SOCG_02499T0;ID=YbIsSh1nZQTsrTh9A6ZLkUpTCJE.1638925571364.218
oct_chrI	SO6_CALLGENES_FINAL_1	CDS	879691	880017	.	+	0	Name=SOCG_02499T0;ID=YbIsSh1nZQTsrTh9A6ZLkUpTCJE.1638925571364.218
oct_chrI	SO6_CALLGENES_FINAL_1	CDS	880076	880155	.	+	0	Name=SOCG_02499T0;ID=YbIsSh1nZQTsrTh9A6ZLkUpTCJE.1638925571364.218
oct_chrI	SO6_CALLGENES_FINAL_1	CDS	870820	871389	.	-	0	Name=SOCG_02504T0
oct_chrI	SO6_CALLGENES_FINAL_1	CDS	935327	936073	.	-	0	Name=SOCG_02470T0
oct_chrI	SO6_CALLGENES_FINAL_1	CDS	936252	936620	.	-	0	Name=SOCG_02469T0
oct_chrI	SO6_CALLGENES_FINAL_1	CDS	911036	911092	.	-	0	Name=SOCG_02482T0;ID=YbIsSh1nZQTsrTh9A6ZLkUpTCJE.1638925571364.219
oct_chrI	SO6_CALLGENES_FINAL_1	CDS	910884	910989	.	-	0	Name=SOCG_02482T0;ID=YbIsSh1nZQTsrTh9A6ZLkUpTCJE.1638925571364.219
oct_chrI	SO6_CALLGENES_FINAL_1	CDS	910747	910826	.	-	0	Name=SOCG_02482T0;ID=YbIsSh1nZQTsrTh9A6ZLkUpTCJE.1638925571364.219
oct_chrI	SO6_CALLGENES_FINAL_1	CDS	910534	910707	.	-	0	Name=SOCG_02482T0;ID=YbIsSh1nZQTsrTh9A6ZLkUpTCJE.1638925571364.219
oct_chrI	SO6_CALLGENES_FINAL_1	CDS	927244	927283	.	-	0	Name=SOCG_02476T0;ID=YbIsSh1nZQTsrTh9A6ZLkUpTCJE.1638925571364.220
oct_chrI	SO6_CALLGENES_FINAL_1	CDS	925827	927187	.	-	0	Name=SOCG_02476T0;ID=YbIsSh1nZQTsrTh9A6ZLkUpTCJE.1638925571364.220
oct_chrI	SO6_CALLGENES_FINAL_1	CDS	942216	943325	.	+	0	Name=SOCG_02464T0
oct_chrI	SO6_CALLGENES_FINAL_1	CDS	932997	933040	.	+	0	Name=SOCG_02471T0;ID=YbIsSh1nZQTsrTh9A6ZLkUpTCJE.1638925571364.221
oct_chrI	SO6_CALLGENES_FINAL_1	CDS	933086	933126	.	+	0	Name=SOCG_02471T0;ID=YbIsSh1nZQTsrTh9A6ZLkUpTCJE.1638925571364.221
oct_chrI	SO6_CALLGENES_FINAL_1	CDS	933190	934478	.	+	0	Name=SOCG_02471T0;ID=YbIsSh1nZQTsrTh9A6ZLkUpTCJE.1638925571364.221
oct_chrI	SO6_CALLGENES_FINAL_1	CDS	934528	934548	.	+	0	Name=SOCG_02471T0;ID=YbIsSh1nZQTsrTh9A6ZLkUpTCJE.1638925571364.221
oct_chrI	SO6_CALLGENES_FINAL_1	CDS	908322	909989	.	-	0	Name=SOCG_02483T0
oct_chrI	SO6_CALLGENES_FINAL_1	CDS	924348	924938	.	+	0	Name=SOCG_02477T0
oct_chrI	SO6_CALLGENES_FINAL_1	CDS	941118	941234	.	+	0	Name=SOCG_02465T0;ID=YbIsSh1nZQTsrTh9A6ZLkUpTCJE.1638925571364.222
oct_chrI	SO6_CALLGENES_FINAL_1	CDS	941345	941473	.	+	0	Name=SOCG_02465T0;ID=YbIsSh1nZQTsrTh9A6ZLkUpTCJE.1638925571364.222
oct_chrI	SO6_CALLGENES_FINAL_1	CDS	931656	931825	.	+	0	Name=SOCG_02472T0;ID=YbIsSh1nZQTsrTh9A6ZLkUpTCJE.1638925571364.223
oct_chrI	SO6_CALLGENES_FINAL_1	CDS	931875	932165	.	+	0	Name=SOCG_02472T0;ID=YbIsSh1nZQTsrTh9A6ZLkUpTCJE.1638925571364.223
oct_chrI	SO6_CALLGENES_FINAL_1	CDS	932222	932270	.	+	0	Name=SOCG_02472T0;ID=YbIsSh1nZQTsrTh9A6ZLkUpTCJE.1638925571364.223
oct_chrI	SO6_CALLGENES_FINAL_1	CDS	907714	907957	.	+	0	Name=SOCG_02484T0;ID=YbIsSh1nZQTsrTh9A6ZLkUpTCJE.1638925571364.224
oct_chrI	SO6_CALLGENES_FINAL_1	CDS	908019	908116	.	+	0	Name=SOCG_02484T0;ID=YbIsSh1nZQTsrTh9A6ZLkUpTCJE.1638925571364.224
oct_chrI	SO6_CALLGENES_FINAL_1	CDS	940168	940815	.	+	0	Name=SOCG_02466T0
oct_chrI	SO6_CALLGENES_FINAL_1	CDS	922516	922707	.	-	0	Name=SOCG_02478T0;ID=YbIsSh1nZQTsrTh9A6ZLkUpTCJE.1638925571364.225
oct_chrI	SO6_CALLGENES_FINAL_1	CDS	921962	922441	.	-	0	Name=SOCG_02478T0;ID=YbIsSh1nZQTsrTh9A6ZLkUpTCJE.1638925571364.225
oct_chrI	SO6_CALLGENES_FINAL_1	CDS	905716	906507	.	-	0	Name=SOCG_02485T0
oct_chrI	SO6_CALLGENES_FINAL_1	CDS	929727	930974	.	-	0	Name=SOCG_02473T0
oct_chrI	SO6_CALLGENES_FINAL_1	CDS	914056	914154	.	+	0	Name=SOCG_02480T0;ID=YbIsSh1nZQTsrTh9A6ZLkUpTCJE.1638925571364.226
oct_chrI	SO6_CALLGENES_FINAL_1	CDS	914204	914262	.	+	0	Name=SOCG_02480T0;ID=YbIsSh1nZQTsrTh9A6ZLkUpTCJE.1638925571364.226
oct_chrI	SO6_CALLGENES_FINAL_1	CDS	914353	914487	.	+	0	Name=SOCG_02480T0;ID=YbIsSh1nZQTsrTh9A6ZLkUpTCJE.1638925571364.226
oct_chrI	SO6_CALLGENES_FINAL_1	CDS	914607	914752	.	+	0	Name=SOCG_02480T0;ID=YbIsSh1nZQTsrTh9A6ZLkUpTCJE.1638925571364.226
oct_chrI	SO6_CALLGENES_FINAL_1	CDS	914816	914877	.	+	0	Name=SOCG_02480T0;ID=YbIsSh1nZQTsrTh9A6ZLkUpTCJE.1638925571364.226
oct_chrI	SO6_CALLGENES_FINAL_1	CDS	917579	920179	.	-	0	Name=SOCG_02479T0
oct_chrI	SO6_CALLGENES_FINAL_1	CDS	938552	939658	.	+	0	Name=SOCG_02467T0
oct_chrI	SO6_CALLGENES_FINAL_1	CDS	929250	929277	.	-	0	Name=SOCG_02474T0;ID=YbIsSh1nZQTsrTh9A6ZLkUpTCJE.1638925571365.227
oct_chrI	SO6_CALLGENES_FINAL_1	CDS	929122	929212	.	-	0	Name=SOCG_02474T0;ID=YbIsSh1nZQTsrTh9A6ZLkUpTCJE.1638925571365.227
oct_chrI	SO6_CALLGENES_FINAL_1	CDS	928948	929071	.	-	0	Name=SOCG_02474T0;ID=YbIsSh1nZQTsrTh9A6ZLkUpTCJE.1638925571365.227
oct_chrI	SO6_CALLGENES_FINAL_1	CDS	928789	928887	.	-	0	Name=SOCG_02474T0;ID=YbIsSh1nZQTsrTh9A6ZLkUpTCJE.1638925571365.227
oct_chrI	SO6_CALLGENES_FINAL_1	CDS	949952	949967	.	-	0	Name=SOCG_02462T0;ID=YbIsSh1nZQTsrTh9A6ZLkUpTCJE.1638925571365.228
oct_chrI	SO6_CALLGENES_FINAL_1	CDS	949788	949906	.	-	0	Name=SOCG_02462T0;ID=YbIsSh1nZQTsrTh9A6ZLkUpTCJE.1638925571365.228
oct_chrI	SO6_CALLGENES_FINAL_1	CDS	948018	949745	.	-	0	Name=SOCG_02462T0;ID=YbIsSh1nZQTsrTh9A6ZLkUpTCJE.1638925571365.228
oct_chrI	SO6_CALLGENES_FINAL_1	CDS	947782	947974	.	-	0	Name=SOCG_02462T0;ID=YbIsSh1nZQTsrTh9A6ZLkUpTCJE.1638925571365.228
oct_chrI	SO6_CALLGENES_FINAL_1	CDS	944697	947743	.	-	0	Name=SOCG_02462T0;ID=YbIsSh1nZQTsrTh9A6ZLkUpTCJE.1638925571365.228
oct_chrI	SO6_CALLGENES_FINAL_1	CDS	937083	937610	.	-	0	Name=SOCG_02468T0
oct_chrI	SO6_CALLGENES_FINAL_1	CDS	927512	927589	.	+	0	Name=SOCG_02475T0;ID=YbIsSh1nZQTsrTh9A6ZLkUpTCJE.1638925571365.229
oct_chrI	SO6_CALLGENES_FINAL_1	CDS	927646	927909	.	+	0	Name=SOCG_02475T0;ID=YbIsSh1nZQTsrTh9A6ZLkUpTCJE.1638925571365.229
oct_chrI	SO6_CALLGENES_FINAL_1	CDS	928044	928628	.	+	0	Name=SOCG_02475T0;ID=YbIsSh1nZQTsrTh9A6ZLkUpTCJE.1638925571365.229
oct_chrI	SO6_CALLGENES_FINAL_1	CDS	944332	944343	.	-	0	Name=SOCG_02463T0;ID=YbIsSh1nZQTsrTh9A6ZLkUpTCJE.1638925571365.230
oct_chrI	SO6_CALLGENES_FINAL_1	CDS	943805	944302	.	-	0	Name=SOCG_02463T0;ID=YbIsSh1nZQTsrTh9A6ZLkUpTCJE.1638925571365.230
oct_chrI	SO6_CALLGENES_FINAL_1	CDS	960619	962403	.	+	0	Name=SOCG_02457T0
oct_chrI	SO6_CALLGENES_FINAL_1	CDS	971730	972845	.	-	0	Name=SOCG_02452T0
oct_chrI	SO6_CALLGENES_FINAL_1	CDS	991613	993343	.	-	0	Name=SOCG_02446T0
oct_chrI	SO6_CALLGENES_FINAL_1	CDS	956993	958441	.	+	0	Name=SOCG_02458T0
oct_chrI	SO6_CALLGENES_FINAL_1	CDS	968934	968951	.	+	0	Name=SOCG_02453T0;ID=YbIsSh1nZQTsrTh9A6ZLkUpTCJE.1638925571365.231
oct_chrI	SO6_CALLGENES_FINAL_1	CDS	969010	971154	.	+	0	Name=SOCG_02453T0;ID=YbIsSh1nZQTsrTh9A6ZLkUpTCJE.1638925571365.231
oct_chrI	SO6_CALLGENES_FINAL_1	CDS	953146	953393	.	-	0	Name=SOCG_02460T0;ID=YbIsSh1nZQTsrTh9A6ZLkUpTCJE.1638925571365.232
oct_chrI	SO6_CALLGENES_FINAL_1	CDS	952799	953090	.	-	0	Name=SOCG_02460T0;ID=YbIsSh1nZQTsrTh9A6ZLkUpTCJE.1638925571365.232
oct_chrI	SO6_CALLGENES_FINAL_1	CDS	953561	953602	.	+	0	Name=SOCG_02459T0;ID=YbIsSh1nZQTsrTh9A6ZLkUpTCJE.1638925571365.233
oct_chrI	SO6_CALLGENES_FINAL_1	CDS	953660	955038	.	+	0	Name=SOCG_02459T0;ID=YbIsSh1nZQTsrTh9A6ZLkUpTCJE.1638925571365.233
oct_chrI	SO6_CALLGENES_FINAL_1	CDS	955081	955190	.	+	0	Name=SOCG_02459T0;ID=YbIsSh1nZQTsrTh9A6ZLkUpTCJE.1638925571365.233
oct_chrI	SO6_CALLGENES_FINAL_1	CDS	955233	955300	.	+	0	Name=SOCG_02459T0;ID=YbIsSh1nZQTsrTh9A6ZLkUpTCJE.1638925571365.233
oct_chrI	SO6_CALLGENES_FINAL_1	CDS	955341	955514	.	+	0	Name=SOCG_02459T0;ID=YbIsSh1nZQTsrTh9A6ZLkUpTCJE.1638925571365.233
oct_chrI	SO6_CALLGENES_FINAL_1	CDS	955566	955975	.	+	0	Name=SOCG_02459T0;ID=YbIsSh1nZQTsrTh9A6ZLkUpTCJE.1638925571365.233
oct_chrI	SO6_CALLGENES_FINAL_1	CDS	956037	956205	.	+	0	Name=SOCG_02459T0;ID=YbIsSh1nZQTsrTh9A6ZLkUpTCJE.1638925571365.233
oct_chrI	SO6_CALLGENES_FINAL_1	CDS	987152	989560	.	+	0	Name=SOCG_02447T0;ID=YbIsSh1nZQTsrTh9A6ZLkUpTCJE.1638925571365.234
oct_chrI	SO6_CALLGENES_FINAL_1	CDS	989609	990829	.	+	0	Name=SOCG_02447T0;ID=YbIsSh1nZQTsrTh9A6ZLkUpTCJE.1638925571365.234
oct_chrI	SO6_CALLGENES_FINAL_1	CDS	967620	968315	.	+	0	Name=SOCG_02454T0
oct_chrI	SO6_CALLGENES_FINAL_1	CDS	984542	986203	.	+	0	Name=SOCG_02448T0
oct_chrI	SO6_CALLGENES_FINAL_1	CDS	952139	952385	.	-	0	Name=SOCG_02461T0;ID=YbIsSh1nZQTsrTh9A6ZLkUpTCJE.1638925571365.235
oct_chrI	SO6_CALLGENES_FINAL_1	CDS	951643	952076	.	-	0	Name=SOCG_02461T0;ID=YbIsSh1nZQTsrTh9A6ZLkUpTCJE.1638925571365.235
oct_chrI	SO6_CALLGENES_FINAL_1	CDS	951480	951599	.	-	0	Name=SOCG_02461T0;ID=YbIsSh1nZQTsrTh9A6ZLkUpTCJE.1638925571365.235
oct_chrI	SO6_CALLGENES_FINAL_1	CDS	951262	951432	.	-	0	Name=SOCG_02461T0;ID=YbIsSh1nZQTsrTh9A6ZLkUpTCJE.1638925571365.235
oct_chrI	SO6_CALLGENES_FINAL_1	CDS	950534	951206	.	-	0	Name=SOCG_02461T0;ID=YbIsSh1nZQTsrTh9A6ZLkUpTCJE.1638925571365.235
oct_chrI	SO6_CALLGENES_FINAL_1	CDS	950380	950483	.	-	0	Name=SOCG_02461T0;ID=YbIsSh1nZQTsrTh9A6ZLkUpTCJE.1638925571365.235
oct_chrI	SO6_CALLGENES_FINAL_1	CDS	966237	966251	.	+	0	Name=SOCG_02455T0;ID=YbIsSh1nZQTsrTh9A6ZLkUpTCJE.1638925571365.236
oct_chrI	SO6_CALLGENES_FINAL_1	CDS	966304	966867	.	+	0	Name=SOCG_02455T0;ID=YbIsSh1nZQTsrTh9A6ZLkUpTCJE.1638925571365.236
oct_chrI	SO6_CALLGENES_FINAL_1	CDS	980681	983395	.	+	0	Name=SOCG_02449T0
oct_chrI	SO6_CALLGENES_FINAL_1	CDS	977571	978944	.	-	0	Name=SOCG_02450T0
oct_chrI	SO6_CALLGENES_FINAL_1	CDS	963624	963665	.	+	0	Name=SOCG_02456T0;ID=YbIsSh1nZQTsrTh9A6ZLkUpTCJE.1638925571365.237
oct_chrI	SO6_CALLGENES_FINAL_1	CDS	963723	965792	.	+	0	Name=SOCG_02456T0;ID=YbIsSh1nZQTsrTh9A6ZLkUpTCJE.1638925571365.237
oct_chrI	SO6_CALLGENES_FINAL_1	CDS	973547	976456	.	-	0	Name=SOCG_02451T0
oct_chrI	SO6_CALLGENES_FINAL_1	CDS	998258	998425	.	-	0	Name=SOCG_02445T0;ID=YbIsSh1nZQTsrTh9A6ZLkUpTCJE.1638925571365.238
oct_chrI	SO6_CALLGENES_FINAL_1	CDS	997697	998202	.	-	0	Name=SOCG_02445T0;ID=YbIsSh1nZQTsrTh9A6ZLkUpTCJE.1638925571365.238
oct_chrI	SO6_CALLGENES_FINAL_1	CDS	997064	997638	.	-	0	Name=SOCG_02445T0;ID=YbIsSh1nZQTsrTh9A6ZLkUpTCJE.1638925571365.238
oct_chrI	SO6_CALLGENES_FINAL_1	CDS	996834	997017	.	-	0	Name=SOCG_02445T0;ID=YbIsSh1nZQTsrTh9A6ZLkUpTCJE.1638925571365.238
oct_chrI	SO6_CALLGENES_FINAL_1	CDS	996243	996771	.	-	0	Name=SOCG_02445T0;ID=YbIsSh1nZQTsrTh9A6ZLkUpTCJE.1638925571365.238
oct_chrI	SO6_CALLGENES_FINAL_1	CDS	1023988	1024110	.	-	0	Name=SOCG_02433T0;ID=YbIsSh1nZQTsrTh9A6ZLkUpTCJE.1638925571365.239
oct_chrI	SO6_CALLGENES_FINAL_1	CDS	1023829	1023897	.	-	0	Name=SOCG_02433T0;ID=YbIsSh1nZQTsrTh9A6ZLkUpTCJE.1638925571365.239
oct_chrI	SO6_CALLGENES_FINAL_1	CDS	1023672	1023706	.	-	0	Name=SOCG_02433T0;ID=YbIsSh1nZQTsrTh9A6ZLkUpTCJE.1638925571365.239
oct_chrI	SO6_CALLGENES_FINAL_1	CDS	1023377	1023563	.	-	0	Name=SOCG_02433T0;ID=YbIsSh1nZQTsrTh9A6ZLkUpTCJE.1638925571365.239
oct_chrI	SO6_CALLGENES_FINAL_1	CDS	1022341	1023318	.	-	0	Name=SOCG_02433T0;ID=YbIsSh1nZQTsrTh9A6ZLkUpTCJE.1638925571365.239
oct_chrI	SO6_CALLGENES_FINAL_1	CDS	1006338	1007093	.	+	0	Name=SOCG_02440T0
oct_chrI	SO6_CALLGENES_FINAL_1	CDS	1035190	1035912	.	+	0	Name=SOCG_02427T0
oct_chrI	SO6_CALLGENES_FINAL_1	CDS	1008564	1010985	.	-	0	Name=SOCG_02439T0;ID=YbIsSh1nZQTsrTh9A6ZLkUpTCJE.1638925571365.240
oct_chrI	SO6_CALLGENES_FINAL_1	CDS	1008274	1008501	.	-	0	Name=SOCG_02439T0;ID=YbIsSh1nZQTsrTh9A6ZLkUpTCJE.1638925571365.240
oct_chrI	SO6_CALLGENES_FINAL_1	CDS	1007580	1008235	.	-	0	Name=SOCG_02439T0;ID=YbIsSh1nZQTsrTh9A6ZLkUpTCJE.1638925571365.240
oct_chrI	SO6_CALLGENES_FINAL_1	CDS	1020898	1022148	.	+	0	Name=SOCG_02434T0
oct_chrI	SO6_CALLGENES_FINAL_1	CDS	1005833	1005872	.	-	0	Name=SOCG_02441T0;ID=YbIsSh1nZQTsrTh9A6ZLkUpTCJE.1638925571365.241
oct_chrI	SO6_CALLGENES_FINAL_1	CDS	1005570	1005789	.	-	0	Name=SOCG_02441T0;ID=YbIsSh1nZQTsrTh9A6ZLkUpTCJE.1638925571365.241
oct_chrI	SO6_CALLGENES_FINAL_1	CDS	1004506	1005514	.	-	0	Name=SOCG_02441T0;ID=YbIsSh1nZQTsrTh9A6ZLkUpTCJE.1638925571365.241
oct_chrI	SO6_CALLGENES_FINAL_1	CDS	1032709	1034337	.	+	0	Name=SOCG_02428T0
oct_chrI	SO6_CALLGENES_FINAL_1	CDS	1017597	1019372	.	-	0	Name=SOCG_02435T0
oct_chrI	SO6_CALLGENES_FINAL_1	CDS	1003918	1004365	.	-	0	Name=SOCG_02442T0;ID=YbIsSh1nZQTsrTh9A6ZLkUpTCJE.1638925571365.242
oct_chrI	SO6_CALLGENES_FINAL_1	CDS	1003273	1003877	.	-	0	Name=SOCG_02442T0;ID=YbIsSh1nZQTsrTh9A6ZLkUpTCJE.1638925571365.242
oct_chrI	SO6_CALLGENES_FINAL_1	CDS	1003132	1003216	.	-	0	Name=SOCG_02442T0;ID=YbIsSh1nZQTsrTh9A6ZLkUpTCJE.1638925571365.242
oct_chrI	SO6_CALLGENES_FINAL_1	CDS	1002548	1002798	.	-	0	Name=SOCG_02442T0;ID=YbIsSh1nZQTsrTh9A6ZLkUpTCJE.1638925571365.242
oct_chrI	SO6_CALLGENES_FINAL_1	CDS	1031305	1031423	.	+	0	Name=SOCG_02429T0;ID=YbIsSh1nZQTsrTh9A6ZLkUpTCJE.1638925571365.243
oct_chrI	SO6_CALLGENES_FINAL_1	CDS	1031600	1032248	.	+	0	Name=SOCG_02429T0;ID=YbIsSh1nZQTsrTh9A6ZLkUpTCJE.1638925571365.243
oct_chrI	SO6_CALLGENES_FINAL_1	CDS	1016602	1016718	.	+	0	Name=SOCG_02436T0;ID=YbIsSh1nZQTsrTh9A6ZLkUpTCJE.1638925571365.244
oct_chrI	SO6_CALLGENES_FINAL_1	CDS	1016773	1016928	.	+	0	Name=SOCG_02436T0;ID=YbIsSh1nZQTsrTh9A6ZLkUpTCJE.1638925571365.244
oct_chrI	SO6_CALLGENES_FINAL_1	CDS	1001538	1002290	.	-	0	Name=SOCG_02443T0
oct_chrI	SO6_CALLGENES_FINAL_1	CDS	1026752	1026782	.	+	0	Name=SOCG_02431T0;ID=YbIsSh1nZQTsrTh9A6ZLkUpTCJE.1638925571365.245
oct_chrI	SO6_CALLGENES_FINAL_1	CDS	1026822	1026856	.	+	0	Name=SOCG_02431T0;ID=YbIsSh1nZQTsrTh9A6ZLkUpTCJE.1638925571365.245
oct_chrI	SO6_CALLGENES_FINAL_1	CDS	1026898	1026979	.	+	0	Name=SOCG_02431T0;ID=YbIsSh1nZQTsrTh9A6ZLkUpTCJE.1638925571365.245
oct_chrI	SO6_CALLGENES_FINAL_1	CDS	1027047	1027156	.	+	0	Name=SOCG_02431T0;ID=YbIsSh1nZQTsrTh9A6ZLkUpTCJE.1638925571365.245
oct_chrI	SO6_CALLGENES_FINAL_1	CDS	1027208	1029454	.	+	0	Name=SOCG_02431T0;ID=YbIsSh1nZQTsrTh9A6ZLkUpTCJE.1638925571365.245
oct_chrI	SO6_CALLGENES_FINAL_1	CDS	1015669	1015948	.	-	0	Name=SOCG_02437T0;ID=YbIsSh1nZQTsrTh9A6ZLkUpTCJE.1638925571365.246
oct_chrI	SO6_CALLGENES_FINAL_1	CDS	1013048	1015623	.	-	0	Name=SOCG_02437T0;ID=YbIsSh1nZQTsrTh9A6ZLkUpTCJE.1638925571365.246
oct_chrI	SO6_CALLGENES_FINAL_1	CDS	1025189	1026202	.	+	0	Name=SOCG_02432T0
oct_chrI	SO6_CALLGENES_FINAL_1	CDS	999073	999110	.	+	0	Name=SOCG_02444T0;ID=YbIsSh1nZQTsrTh9A6ZLkUpTCJE.1638925571365.247
oct_chrI	SO6_CALLGENES_FINAL_1	CDS	999149	999234	.	+	0	Name=SOCG_02444T0;ID=YbIsSh1nZQTsrTh9A6ZLkUpTCJE.1638925571365.247
oct_chrI	SO6_CALLGENES_FINAL_1	CDS	999281	1000506	.	+	0	Name=SOCG_02444T0;ID=YbIsSh1nZQTsrTh9A6ZLkUpTCJE.1638925571365.247
oct_chrI	SO6_CALLGENES_FINAL_1	CDS	1000549	1000667	.	+	0	Name=SOCG_02444T0;ID=YbIsSh1nZQTsrTh9A6ZLkUpTCJE.1638925571365.247
oct_chrI	SO6_CALLGENES_FINAL_1	CDS	1000723	1000792	.	+	0	Name=SOCG_02444T0;ID=YbIsSh1nZQTsrTh9A6ZLkUpTCJE.1638925571365.247
oct_chrI	SO6_CALLGENES_FINAL_1	CDS	1036182	1039544	.	-	0	Name=SOCG_02426T0
oct_chrI	SO6_CALLGENES_FINAL_1	CDS	1011703	1011830	.	+	0	Name=SOCG_02438T0;ID=YbIsSh1nZQTsrTh9A6ZLkUpTCJE.1638925571365.248
oct_chrI	SO6_CALLGENES_FINAL_1	CDS	1011913	1012147	.	+	0	Name=SOCG_02438T0;ID=YbIsSh1nZQTsrTh9A6ZLkUpTCJE.1638925571365.248
oct_chrI	SO6_CALLGENES_FINAL_1	CDS	1012188	1012649	.	+	0	Name=SOCG_02438T0;ID=YbIsSh1nZQTsrTh9A6ZLkUpTCJE.1638925571365.248
oct_chrI	SO6_CALLGENES_FINAL_1	CDS	1012688	1012930	.	+	0	Name=SOCG_02438T0;ID=YbIsSh1nZQTsrTh9A6ZLkUpTCJE.1638925571365.248
oct_chrI	SO6_CALLGENES_FINAL_1	CDS	1081514	1081587	.	+	0	Name=SOCG_02408T0;ID=YbIsSh1nZQTsrTh9A6ZLkUpTCJE.1638925571368.249
oct_chrI	SO6_CALLGENES_FINAL_1	CDS	1081654	1081804	.	+	0	Name=SOCG_02408T0;ID=YbIsSh1nZQTsrTh9A6ZLkUpTCJE.1638925571368.249
oct_chrI	SO6_CALLGENES_FINAL_1	CDS	1081854	1083134	.	+	0	Name=SOCG_02408T0;ID=YbIsSh1nZQTsrTh9A6ZLkUpTCJE.1638925571368.249
oct_chrI	SO6_CALLGENES_FINAL_1	CDS	1049319	1050629	.	-	0	Name=SOCG_02421T0
oct_chrI	SO6_CALLGENES_FINAL_1	CDS	1066670	1067863	.	-	0	Name=SOCG_02415T0
oct_chrI	SO6_CALLGENES_FINAL_1	CDS	1266578	1266686	.	-	0	Name=SOCG_02409T0;ID=YbIsSh1nZQTsrTh9A6ZLkUpTCJE.1638925571369.250
oct_chrI	SO6_CALLGENES_FINAL_1	CDS	1079158	1079400	.	-	0	Name=SOCG_02409T0;ID=YbIsSh1nZQTsrTh9A6ZLkUpTCJE.1638925571369.250
oct_chrI	SO6_CALLGENES_FINAL_1	CDS	1079029	1079118	.	-	0	Name=SOCG_02409T0;ID=YbIsSh1nZQTsrTh9A6ZLkUpTCJE.1638925571369.250
oct_chrI	SO6_CALLGENES_FINAL_1	CDS	1078894	1078973	.	-	0	Name=SOCG_02409T0;ID=YbIsSh1nZQTsrTh9A6ZLkUpTCJE.1638925571369.250
oct_chrI	SO6_CALLGENES_FINAL_1	CDS	1076927	1076980	.	-	0	Name=SOCG_02410T0;ID=YbIsSh1nZQTsrTh9A6ZLkUpTCJE.1638925571369.251
oct_chrI	SO6_CALLGENES_FINAL_1	CDS	1076636	1076857	.	-	0	Name=SOCG_02410T0;ID=YbIsSh1nZQTsrTh9A6ZLkUpTCJE.1638925571369.251
oct_chrI	SO6_CALLGENES_FINAL_1	CDS	1046904	1048970	.	-	0	Name=SOCG_02422T0
oct_chrI	SO6_CALLGENES_FINAL_1	CDS	1063719	1065638	.	-	0	Name=SOCG_02416T0
oct_chrI	SO6_CALLGENES_FINAL_1	CDS	1044784	1045110	.	+	0	Name=SOCG_02423T0;ID=YbIsSh1nZQTsrTh9A6ZLkUpTCJE.1638925571369.252
oct_chrI	SO6_CALLGENES_FINAL_1	CDS	1045165	1046619	.	+	0	Name=SOCG_02423T0;ID=YbIsSh1nZQTsrTh9A6ZLkUpTCJE.1638925571369.252
oct_chrI	SO6_CALLGENES_FINAL_1	CDS	1058805	1063457	.	+	0	Name=SOCG_02417T0
oct_chrI	SO6_CALLGENES_FINAL_1	CDS	1071177	1072328	.	+	0	Name=SOCG_02412T0
oct_chrI	SO6_CALLGENES_FINAL_1	CDS	1044369	1044390	.	-	0	Name=SOCG_02424T0;ID=YbIsSh1nZQTsrTh9A6ZLkUpTCJE.1638925571369.253
oct_chrI	SO6_CALLGENES_FINAL_1	CDS	1043758	1044308	.	-	0	Name=SOCG_02424T0;ID=YbIsSh1nZQTsrTh9A6ZLkUpTCJE.1638925571369.253
oct_chrI	SO6_CALLGENES_FINAL_1	CDS	1055350	1056558	.	-	0	Name=SOCG_02418T0
oct_chrI	SO6_CALLGENES_FINAL_1	CDS	1084613	1085161	.	-	0	Name=SOCG_02406T0
oct_chrI	SO6_CALLGENES_FINAL_1	CDS	1040700	1042550	.	-	0	Name=SOCG_02425T0
oct_chrI	SO6_CALLGENES_FINAL_1	CDS	1070777	1070903	.	-	0	Name=SOCG_02413T0;ID=YbIsSh1nZQTsrTh9A6ZLkUpTCJE.1638925571369.254
oct_chrI	SO6_CALLGENES_FINAL_1	CDS	1070572	1070728	.	-	0	Name=SOCG_02413T0;ID=YbIsSh1nZQTsrTh9A6ZLkUpTCJE.1638925571369.254
oct_chrI	SO6_CALLGENES_FINAL_1	CDS	1069860	1070523	.	-	0	Name=SOCG_02413T0;ID=YbIsSh1nZQTsrTh9A6ZLkUpTCJE.1638925571369.254
oct_chrI	SO6_CALLGENES_FINAL_1	CDS	1068987	1069802	.	-	0	Name=SOCG_02413T0;ID=YbIsSh1nZQTsrTh9A6ZLkUpTCJE.1638925571369.254
oct_chrI	SO6_CALLGENES_FINAL_1	CDS	1051511	1051724	.	+	0	Name=SOCG_02420T0;ID=YbIsSh1nZQTsrTh9A6ZLkUpTCJE.1638925571369.255
oct_chrI	SO6_CALLGENES_FINAL_1	CDS	1051775	1052174	.	+	0	Name=SOCG_02420T0;ID=YbIsSh1nZQTsrTh9A6ZLkUpTCJE.1638925571369.255
oct_chrI	SO6_CALLGENES_FINAL_1	CDS	1052225	1052728	.	+	0	Name=SOCG_02420T0;ID=YbIsSh1nZQTsrTh9A6ZLkUpTCJE.1638925571369.255
oct_chrI	SO6_CALLGENES_FINAL_1	CDS	1052788	1052857	.	+	0	Name=SOCG_02420T0;ID=YbIsSh1nZQTsrTh9A6ZLkUpTCJE.1638925571369.255
oct_chrI	SO6_CALLGENES_FINAL_1	CDS	1084012	1084030	.	-	0	Name=SOCG_02407T0;ID=YbIsSh1nZQTsrTh9A6ZLkUpTCJE.1638925571369.256
oct_chrI	SO6_CALLGENES_FINAL_1	CDS	1083850	1083972	.	-	0	Name=SOCG_02407T0;ID=YbIsSh1nZQTsrTh9A6ZLkUpTCJE.1638925571369.256
oct_chrI	SO6_CALLGENES_FINAL_1	CDS	1083509	1083636	.	-	0	Name=SOCG_02407T0;ID=YbIsSh1nZQTsrTh9A6ZLkUpTCJE.1638925571369.256
oct_chrI	SO6_CALLGENES_FINAL_1	CDS	1054649	1054804	.	-	0	Name=SOCG_02419T0;ID=YbIsSh1nZQTsrTh9A6ZLkUpTCJE.1638925571369.257
oct_chrI	SO6_CALLGENES_FINAL_1	CDS	1054400	1054549	.	-	0	Name=SOCG_02419T0;ID=YbIsSh1nZQTsrTh9A6ZLkUpTCJE.1638925571369.257
oct_chrI	SO6_CALLGENES_FINAL_1	CDS	1053746	1054255	.	-	0	Name=SOCG_02419T0;ID=YbIsSh1nZQTsrTh9A6ZLkUpTCJE.1638925571369.257
oct_chrI	SO6_CALLGENES_FINAL_1	CDS	1053061	1053693	.	-	0	Name=SOCG_02419T0;ID=YbIsSh1nZQTsrTh9A6ZLkUpTCJE.1638925571369.257
oct_chrI	SO6_CALLGENES_FINAL_1	CDS	1068299	1068364	.	+	0	Name=SOCG_02414T0;ID=YbIsSh1nZQTsrTh9A6ZLkUpTCJE.1638925571369.258
oct_chrI	SO6_CALLGENES_FINAL_1	CDS	1068479	1068729	.	+	0	Name=SOCG_02414T0;ID=YbIsSh1nZQTsrTh9A6ZLkUpTCJE.1638925571369.258
oct_chrI	SO6_CALLGENES_FINAL_1	CDS	1068796	1068811	.	+	0	Name=SOCG_02414T0;ID=YbIsSh1nZQTsrTh9A6ZLkUpTCJE.1638925571369.258
oct_chrI	SO6_CALLGENES_FINAL_1	CDS	1111667	1114504	.	-	0	Name=SOCG_02392T0
oct_chrI	SO6_CALLGENES_FINAL_1	CDS	1089440	1089617	.	+	0	Name=SOCG_02403T0;ID=YbIsSh1nZQTsrTh9A6ZLkUpTCJE.1638925571369.259
oct_chrI	SO6_CALLGENES_FINAL_1	CDS	1089673	1089686	.	+	0	Name=SOCG_02403T0;ID=YbIsSh1nZQTsrTh9A6ZLkUpTCJE.1638925571369.259
oct_chrI	SO6_CALLGENES_FINAL_1	CDS	1110208	1111260	.	-	0	Name=SOCG_02393T0
oct_chrI	SO6_CALLGENES_FINAL_1	CDS	1124950	1125117	.	-	0	Name=SOCG_02386T0;ID=YbIsSh1nZQTsrTh9A6ZLkUpTCJE.1638925571369.260
oct_chrI	SO6_CALLGENES_FINAL_1	CDS	1124395	1124904	.	-	0	Name=SOCG_02386T0;ID=YbIsSh1nZQTsrTh9A6ZLkUpTCJE.1638925571369.260
oct_chrI	SO6_CALLGENES_FINAL_1	CDS	1102042	1102677	.	+	0	Name=SOCG_02398T0;ID=YbIsSh1nZQTsrTh9A6ZLkUpTCJE.1638925571369.261
oct_chrI	SO6_CALLGENES_FINAL_1	CDS	1102722	1102829	.	+	0	Name=SOCG_02398T0;ID=YbIsSh1nZQTsrTh9A6ZLkUpTCJE.1638925571369.261
oct_chrI	SO6_CALLGENES_FINAL_1	CDS	1100583	1101204	.	+	0	Name=SOCG_02399T0;ID=YbIsSh1nZQTsrTh9A6ZLkUpTCJE.1638925571369.262
oct_chrI	SO6_CALLGENES_FINAL_1	CDS	1101246	1101838	.	+	0	Name=SOCG_02399T0;ID=YbIsSh1nZQTsrTh9A6ZLkUpTCJE.1638925571369.262
oct_chrI	SO6_CALLGENES_FINAL_1	CDS	1122662	1123741	.	+	0	Name=SOCG_02387T0
oct_chrI	SO6_CALLGENES_FINAL_1	CDS	1088003	1088107	.	-	0	Name=SOCG_02404T0;ID=YbIsSh1nZQTsrTh9A6ZLkUpTCJE.1638925571369.263
oct_chrI	SO6_CALLGENES_FINAL_1	CDS	1087258	1087941	.	-	0	Name=SOCG_02404T0;ID=YbIsSh1nZQTsrTh9A6ZLkUpTCJE.1638925571369.263
oct_chrI	SO6_CALLGENES_FINAL_1	CDS	1121303	1121449	.	+	0	Name=SOCG_02388T0
oct_chrI	SO6_CALLGENES_FINAL_1	CDS	1109071	1109797	.	-	0	Name=SOCG_02394T0;ID=YbIsSh1nZQTsrTh9A6ZLkUpTCJE.1638925571369.264
oct_chrI	SO6_CALLGENES_FINAL_1	CDS	1108727	1109022	.	-	0	Name=SOCG_02394T0;ID=YbIsSh1nZQTsrTh9A6ZLkUpTCJE.1638925571369.264
oct_chrI	SO6_CALLGENES_FINAL_1	CDS	1107577	1107688	.	+	0	Name=SOCG_02395T0;ID=YbIsSh1nZQTsrTh9A6ZLkUpTCJE.1638925571369.265
oct_chrI	SO6_CALLGENES_FINAL_1	CDS	1107727	1108556	.	+	0	Name=SOCG_02395T0;ID=YbIsSh1nZQTsrTh9A6ZLkUpTCJE.1638925571369.265
oct_chrI	SO6_CALLGENES_FINAL_1	CDS	1128522	1130072	.	-	0	Name=SOCG_02383T0
oct_chrI	SO6_CALLGENES_FINAL_1	CDS	1099094	1100032	.	+	0	Name=SOCG_02400T0
oct_chrI	SO6_CALLGENES_FINAL_1	CDS	1119401	1119500	.	+	0	Name=SOCG_02389T0;ID=YbIsSh1nZQTsrTh9A6ZLkUpTCJE.1638925571369.266
oct_chrI	SO6_CALLGENES_FINAL_1	CDS	1119564	1119625	.	+	0	Name=SOCG_02389T0;ID=YbIsSh1nZQTsrTh9A6ZLkUpTCJE.1638925571369.266
oct_chrI	SO6_CALLGENES_FINAL_1	CDS	1119682	1120758	.	+	0	Name=SOCG_02389T0;ID=YbIsSh1nZQTsrTh9A6ZLkUpTCJE.1638925571369.266
oct_chrI	SO6_CALLGENES_FINAL_1	CDS	1118492	1118810	.	-	0	Name=SOCG_02390T0;ID=YbIsSh1nZQTsrTh9A6ZLkUpTCJE.1638925571369.267
oct_chrI	SO6_CALLGENES_FINAL_1	CDS	1118031	1118356	.	-	0	Name=SOCG_02390T0;ID=YbIsSh1nZQTsrTh9A6ZLkUpTCJE.1638925571369.267
oct_chrI	SO6_CALLGENES_FINAL_1	CDS	1093521	1093537	.	+	0	Name=SOCG_02401T0;ID=YbIsSh1nZQTsrTh9A6ZLkUpTCJE.1638925571369.268
oct_chrI	SO6_CALLGENES_FINAL_1	CDS	1093613	1098452	.	+	0	Name=SOCG_02401T0;ID=YbIsSh1nZQTsrTh9A6ZLkUpTCJE.1638925571369.268
oct_chrI	SO6_CALLGENES_FINAL_1	CDS	1115856	1115970	.	+	0	Name=SOCG_02391T0;ID=YbIsSh1nZQTsrTh9A6ZLkUpTCJE.1638925571369.269
oct_chrI	SO6_CALLGENES_FINAL_1	CDS	1116128	1117596	.	+	0	Name=SOCG_02391T0;ID=YbIsSh1nZQTsrTh9A6ZLkUpTCJE.1638925571369.269
oct_chrI	SO6_CALLGENES_FINAL_1	CDS	1104353	1104514	.	+	0	Name=SOCG_02396T0;ID=YbIsSh1nZQTsrTh9A6ZLkUpTCJE.1638925571369.270
oct_chrI	SO6_CALLGENES_FINAL_1	CDS	1104563	1104704	.	+	0	Name=SOCG_02396T0;ID=YbIsSh1nZQTsrTh9A6ZLkUpTCJE.1638925571369.270
oct_chrI	SO6_CALLGENES_FINAL_1	CDS	1104761	1104919	.	+	0	Name=SOCG_02396T0;ID=YbIsSh1nZQTsrTh9A6ZLkUpTCJE.1638925571369.270
oct_chrI	SO6_CALLGENES_FINAL_1	CDS	1104978	1106906	.	+	0	Name=SOCG_02396T0;ID=YbIsSh1nZQTsrTh9A6ZLkUpTCJE.1638925571369.270
oct_chrI	SO6_CALLGENES_FINAL_1	CDS	1106959	1107191	.	+	0	Name=SOCG_02396T0;ID=YbIsSh1nZQTsrTh9A6ZLkUpTCJE.1638925571369.270
oct_chrI	SO6_CALLGENES_FINAL_1	CDS	1127102	1128262	.	+	0	Name=SOCG_02384T0
oct_chrI	SO6_CALLGENES_FINAL_1	CDS	1103153	1103315	.	+	0	Name=SOCG_02397T0;ID=YbIsSh1nZQTsrTh9A6ZLkUpTCJE.1638925571369.271
oct_chrI	SO6_CALLGENES_FINAL_1	CDS	1103374	1103504	.	+	0	Name=SOCG_02397T0;ID=YbIsSh1nZQTsrTh9A6ZLkUpTCJE.1638925571369.271
oct_chrI	SO6_CALLGENES_FINAL_1	CDS	1103562	1103753	.	+	0	Name=SOCG_02397T0;ID=YbIsSh1nZQTsrTh9A6ZLkUpTCJE.1638925571369.271
oct_chrI	SO6_CALLGENES_FINAL_1	CDS	1125684	1125744	.	+	0	Name=SOCG_02385T0;ID=YbIsSh1nZQTsrTh9A6ZLkUpTCJE.1638925571369.272
oct_chrI	SO6_CALLGENES_FINAL_1	CDS	1125806	1125874	.	+	0	Name=SOCG_02385T0;ID=YbIsSh1nZQTsrTh9A6ZLkUpTCJE.1638925571369.272
oct_chrI	SO6_CALLGENES_FINAL_1	CDS	1125982	1126303	.	+	0	Name=SOCG_02385T0;ID=YbIsSh1nZQTsrTh9A6ZLkUpTCJE.1638925571369.272
oct_chrI	SO6_CALLGENES_FINAL_1	CDS	1126408	1126804	.	+	0	Name=SOCG_02385T0;ID=YbIsSh1nZQTsrTh9A6ZLkUpTCJE.1638925571369.272
oct_chrI	SO6_CALLGENES_FINAL_1	CDS	1091268	1092412	.	-	0	Name=SOCG_02402T0;ID=YbIsSh1nZQTsrTh9A6ZLkUpTCJE.1638925571369.273
oct_chrI	SO6_CALLGENES_FINAL_1	CDS	1090001	1091198	.	-	0	Name=SOCG_02402T0;ID=YbIsSh1nZQTsrTh9A6ZLkUpTCJE.1638925571369.273
oct_chrI	SO6_CALLGENES_FINAL_1	CDS	1115008	1115334	.	-	0	Name=SOCG_05284T0
oct_chrI	SO6_CALLGENES_FINAL_1	CDS	1133463	1133630	.	-	0	Name=SOCG_02380T0;ID=YbIsSh1nZQTsrTh9A6ZLkUpTCJE.1638925571369.274
oct_chrI	SO6_CALLGENES_FINAL_1	CDS	1133021	1133407	.	-	0	Name=SOCG_02380T0;ID=YbIsSh1nZQTsrTh9A6ZLkUpTCJE.1638925571369.274
oct_chrI	SO6_CALLGENES_FINAL_1	CDS	1159346	1160850	.	+	0	Name=SOCG_02367T0;ID=YbIsSh1nZQTsrTh9A6ZLkUpTCJE.1638925571369.275
oct_chrI	SO6_CALLGENES_FINAL_1	CDS	1160908	1160983	.	+	0	Name=SOCG_02367T0;ID=YbIsSh1nZQTsrTh9A6ZLkUpTCJE.1638925571369.275
oct_chrI	SO6_CALLGENES_FINAL_1	CDS	1161028	1161129	.	+	0	Name=SOCG_02367T0;ID=YbIsSh1nZQTsrTh9A6ZLkUpTCJE.1638925571369.275
oct_chrI	SO6_CALLGENES_FINAL_1	CDS	1161183	1161299	.	+	0	Name=SOCG_02367T0;ID=YbIsSh1nZQTsrTh9A6ZLkUpTCJE.1638925571369.275
oct_chrI	SO6_CALLGENES_FINAL_1	CDS	1134238	1134447	.	+	0	Name=SOCG_02379T0;ID=YbIsSh1nZQTsrTh9A6ZLkUpTCJE.1638925571369.276
oct_chrI	SO6_CALLGENES_FINAL_1	CDS	1134513	1134569	.	+	0	Name=SOCG_02379T0;ID=YbIsSh1nZQTsrTh9A6ZLkUpTCJE.1638925571369.276
oct_chrI	SO6_CALLGENES_FINAL_1	CDS	1157789	1158199	.	+	0	Name=SOCG_02368T0;ID=YbIsSh1nZQTsrTh9A6ZLkUpTCJE.1638925571369.277
oct_chrI	SO6_CALLGENES_FINAL_1	CDS	1158274	1158352	.	+	0	Name=SOCG_02368T0;ID=YbIsSh1nZQTsrTh9A6ZLkUpTCJE.1638925571369.277
oct_chrI	SO6_CALLGENES_FINAL_1	CDS	1158414	1158445	.	+	0	Name=SOCG_02368T0;ID=YbIsSh1nZQTsrTh9A6ZLkUpTCJE.1638925571369.277
oct_chrI	SO6_CALLGENES_FINAL_1	CDS	1158502	1158573	.	+	0	Name=SOCG_02368T0;ID=YbIsSh1nZQTsrTh9A6ZLkUpTCJE.1638925571369.277
oct_chrI	SO6_CALLGENES_FINAL_1	CDS	1131919	1132844	.	+	0	Name=SOCG_02381T0;ID=YbIsSh1nZQTsrTh9A6ZLkUpTCJE.1638925571369.278
oct_chrI	SO6_CALLGENES_FINAL_1	CDS	1132895	1132976	.	+	0	Name=SOCG_02381T0;ID=YbIsSh1nZQTsrTh9A6ZLkUpTCJE.1638925571369.278
oct_chrI	SO6_CALLGENES_FINAL_1	CDS	1153734	1154018	.	-	0	Name=SOCG_05279T0;ID=YbIsSh1nZQTsrTh9A6ZLkUpTCJE.1638925571369.279
oct_chrI	SO6_CALLGENES_FINAL_1	CDS	1153574	1153694	.	-	0	Name=SOCG_05279T0;ID=YbIsSh1nZQTsrTh9A6ZLkUpTCJE.1638925571369.279
oct_chrI	SO6_CALLGENES_FINAL_1	CDS	1153397	1153521	.	-	0	Name=SOCG_05279T0;ID=YbIsSh1nZQTsrTh9A6ZLkUpTCJE.1638925571369.279
oct_chrI	SO6_CALLGENES_FINAL_1	CDS	1171112	1175227	.	+	0	Name=SOCG_02363T0
oct_chrI	SO6_CALLGENES_FINAL_1	CDS	1142569	1143563	.	-	0	Name=SOCG_02375T0;ID=YbIsSh1nZQTsrTh9A6ZLkUpTCJE.1638925571369.280
oct_chrI	SO6_CALLGENES_FINAL_1	CDS	1142379	1142505	.	-	0	Name=SOCG_02375T0;ID=YbIsSh1nZQTsrTh9A6ZLkUpTCJE.1638925571369.280
oct_chrI	SO6_CALLGENES_FINAL_1	CDS	1155547	1157478	.	-	0	Name=SOCG_02369T0
oct_chrI	SO6_CALLGENES_FINAL_1	CDS	1130900	1131327	.	-	0	Name=SOCG_02382T0;ID=YbIsSh1nZQTsrTh9A6ZLkUpTCJE.1638925571369.281
oct_chrI	SO6_CALLGENES_FINAL_1	CDS	1130715	1130856	.	-	0	Name=SOCG_02382T0;ID=YbIsSh1nZQTsrTh9A6ZLkUpTCJE.1638925571369.281
oct_chrI	SO6_CALLGENES_FINAL_1	CDS	1154223	1154309	.	+	0	Name=SOCG_02370T0;ID=YbIsSh1nZQTsrTh9A6ZLkUpTCJE.1638925571369.282
oct_chrI	SO6_CALLGENES_FINAL_1	CDS	1154368	1154518	.	+	0	Name=SOCG_02370T0;ID=YbIsSh1nZQTsrTh9A6ZLkUpTCJE.1638925571369.282
oct_chrI	SO6_CALLGENES_FINAL_1	CDS	1154575	1154691	.	+	0	Name=SOCG_02370T0;ID=YbIsSh1nZQTsrTh9A6ZLkUpTCJE.1638925571369.282
oct_chrI	SO6_CALLGENES_FINAL_1	CDS	1154760	1154975	.	+	0	Name=SOCG_02370T0;ID=YbIsSh1nZQTsrTh9A6ZLkUpTCJE.1638925571369.282
oct_chrI	SO6_CALLGENES_FINAL_1	CDS	1155040	1155173	.	+	0	Name=SOCG_02370T0;ID=YbIsSh1nZQTsrTh9A6ZLkUpTCJE.1638925571369.282
oct_chrI	SO6_CALLGENES_FINAL_1	CDS	1155216	1155476	.	+	0	Name=SOCG_02370T0;ID=YbIsSh1nZQTsrTh9A6ZLkUpTCJE.1638925571369.282
oct_chrI	SO6_CALLGENES_FINAL_1	CDS	1149598	1149624	.	+	0	Name=SOCG_02371T0;ID=YbIsSh1nZQTsrTh9A6ZLkUpTCJE.1638925571369.283
oct_chrI	SO6_CALLGENES_FINAL_1	CDS	1149786	1149954	.	+	0	Name=SOCG_02371T0;ID=YbIsSh1nZQTsrTh9A6ZLkUpTCJE.1638925571369.283
oct_chrI	SO6_CALLGENES_FINAL_1	CDS	1150196	1152996	.	+	0	Name=SOCG_02371T0;ID=YbIsSh1nZQTsrTh9A6ZLkUpTCJE.1638925571369.283
oct_chrI	SO6_CALLGENES_FINAL_1	CDS	1153050	1153223	.	+	0	Name=SOCG_02371T0;ID=YbIsSh1nZQTsrTh9A6ZLkUpTCJE.1638925571369.283
oct_chrI	SO6_CALLGENES_FINAL_1	CDS	1141989	1142120	.	-	0	Name=SOCG_02376T0;ID=YbIsSh1nZQTsrTh9A6ZLkUpTCJE.1638925571369.284
oct_chrI	SO6_CALLGENES_FINAL_1	CDS	1141781	1141948	.	-	0	Name=SOCG_02376T0;ID=YbIsSh1nZQTsrTh9A6ZLkUpTCJE.1638925571369.284
oct_chrI	SO6_CALLGENES_FINAL_1	CDS	1141452	1141648	.	-	0	Name=SOCG_02376T0;ID=YbIsSh1nZQTsrTh9A6ZLkUpTCJE.1638925571369.284
oct_chrI	SO6_CALLGENES_FINAL_1	CDS	1140921	1141410	.	-	0	Name=SOCG_02376T0;ID=YbIsSh1nZQTsrTh9A6ZLkUpTCJE.1638925571369.284
oct_chrI	SO6_CALLGENES_FINAL_1	CDS	1167278	1169209	.	-	0	Name=SOCG_02364T0
oct_chrI	SO6_CALLGENES_FINAL_1	CDS	1163955	1166158	.	-	0	Name=SOCG_02365T0;ID=YbIsSh1nZQTsrTh9A6ZLkUpTCJE.1638925571369.285
oct_chrI	SO6_CALLGENES_FINAL_1	CDS	1163812	1163906	.	-	0	Name=SOCG_02365T0;ID=YbIsSh1nZQTsrTh9A6ZLkUpTCJE.1638925571369.285
oct_chrI	SO6_CALLGENES_FINAL_1	CDS	1163056	1163764	.	-	0	Name=SOCG_02365T0;ID=YbIsSh1nZQTsrTh9A6ZLkUpTCJE.1638925571369.285
oct_chrI	SO6_CALLGENES_FINAL_1	CDS	1162947	1163003	.	-	0	Name=SOCG_02365T0;ID=YbIsSh1nZQTsrTh9A6ZLkUpTCJE.1638925571369.285
oct_chrI	SO6_CALLGENES_FINAL_1	CDS	1162850	1162895	.	-	0	Name=SOCG_02365T0;ID=YbIsSh1nZQTsrTh9A6ZLkUpTCJE.1638925571369.285
oct_chrI	SO6_CALLGENES_FINAL_1	CDS	1138407	1140740	.	+	0	Name=SOCG_02377T0
oct_chrI	SO6_CALLGENES_FINAL_1	CDS	1162082	1162441	.	-	0	Name=SOCG_02366T0
oct_chrI	SO6_CALLGENES_FINAL_1	CDS	1135058	1135130	.	+	0	Name=SOCG_02378T0;ID=YbIsSh1nZQTsrTh9A6ZLkUpTCJE.1638925571370.286
oct_chrI	SO6_CALLGENES_FINAL_1	CDS	1135175	1135252	.	+	0	Name=SOCG_02378T0;ID=YbIsSh1nZQTsrTh9A6ZLkUpTCJE.1638925571370.286
oct_chrI	SO6_CALLGENES_FINAL_1	CDS	1135294	1135398	.	+	0	Name=SOCG_02378T0;ID=YbIsSh1nZQTsrTh9A6ZLkUpTCJE.1638925571370.286
oct_chrI	SO6_CALLGENES_FINAL_1	CDS	1135455	1137837	.	+	0	Name=SOCG_02378T0;ID=YbIsSh1nZQTsrTh9A6ZLkUpTCJE.1638925571370.286
oct_chrI	SO6_CALLGENES_FINAL_1	CDS	1137899	1137968	.	+	0	Name=SOCG_02378T0;ID=YbIsSh1nZQTsrTh9A6ZLkUpTCJE.1638925571370.286
oct_chrI	SO6_CALLGENES_FINAL_1	CDS	4258873	4258882	.	-	0	Name=SOCG_02372T0;ID=YbIsSh1nZQTsrTh9A6ZLkUpTCJE.1638925571370.287
oct_chrI	SO6_CALLGENES_FINAL_1	CDS	1148939	1149035	.	-	0	Name=SOCG_02372T0;ID=YbIsSh1nZQTsrTh9A6ZLkUpTCJE.1638925571370.287
oct_chrI	SO6_CALLGENES_FINAL_1	CDS	1148812	1148881	.	-	0	Name=SOCG_02372T0;ID=YbIsSh1nZQTsrTh9A6ZLkUpTCJE.1638925571370.287
oct_chrI	SO6_CALLGENES_FINAL_1	CDS	1148657	1148746	.	-	0	Name=SOCG_02372T0;ID=YbIsSh1nZQTsrTh9A6ZLkUpTCJE.1638925571370.287
oct_chrI	SO6_CALLGENES_FINAL_1	CDS	1146779	1148023	.	+	0	Name=SOCG_02373T0
oct_chrI	SO6_CALLGENES_FINAL_1	CDS	1217002	1217805	.	+	0	Name=SOCG_02343T0
oct_chrI	SO6_CALLGENES_FINAL_1	CDS	1194957	1195205	.	+	0	Name=SOCG_02355T0;ID=YbIsSh1nZQTsrTh9A6ZLkUpTCJE.1638925571370.288
oct_chrI	SO6_CALLGENES_FINAL_1	CDS	1195254	1195484	.	+	0	Name=SOCG_02355T0;ID=YbIsSh1nZQTsrTh9A6ZLkUpTCJE.1638925571370.288
oct_chrI	SO6_CALLGENES_FINAL_1	CDS	1195531	1196112	.	+	0	Name=SOCG_02355T0;ID=YbIsSh1nZQTsrTh9A6ZLkUpTCJE.1638925571370.288
oct_chrI	SO6_CALLGENES_FINAL_1	CDS	1196156	1196704	.	+	0	Name=SOCG_02355T0;ID=YbIsSh1nZQTsrTh9A6ZLkUpTCJE.1638925571370.288
oct_chrI	SO6_CALLGENES_FINAL_1	CDS	1215111	1216121	.	+	0	Name=SOCG_02344T0
oct_chrI	SO6_CALLGENES_FINAL_1	CDS	1192703	1192780	.	+	0	Name=SOCG_02356T0;ID=YbIsSh1nZQTsrTh9A6ZLkUpTCJE.1638925571370.289
oct_chrI	SO6_CALLGENES_FINAL_1	CDS	1192898	1193924	.	+	0	Name=SOCG_02356T0;ID=YbIsSh1nZQTsrTh9A6ZLkUpTCJE.1638925571370.289
oct_chrI	SO6_CALLGENES_FINAL_1	CDS	1194063	1194466	.	+	0	Name=SOCG_02356T0;ID=YbIsSh1nZQTsrTh9A6ZLkUpTCJE.1638925571370.289
oct_chrI	SO6_CALLGENES_FINAL_1	CDS	1207297	1207378	.	-	0	Name=SOCG_02349T0;ID=YbIsSh1nZQTsrTh9A6ZLkUpTCJE.1638925571370.290
oct_chrI	SO6_CALLGENES_FINAL_1	CDS	1205879	1207059	.	-	0	Name=SOCG_02349T0;ID=YbIsSh1nZQTsrTh9A6ZLkUpTCJE.1638925571370.290
oct_chrI	SO6_CALLGENES_FINAL_1	CDS	1204951	1205421	.	-	0	Name=SOCG_02350T0;ID=YbIsSh1nZQTsrTh9A6ZLkUpTCJE.1638925571370.291
oct_chrI	SO6_CALLGENES_FINAL_1	CDS	1204746	1204910	.	-	0	Name=SOCG_02350T0;ID=YbIsSh1nZQTsrTh9A6ZLkUpTCJE.1638925571370.291
oct_chrI	SO6_CALLGENES_FINAL_1	CDS	1175638	1175904	.	+	0	Name=SOCG_02362T0;ID=YbIsSh1nZQTsrTh9A6ZLkUpTCJE.1638925571370.292
oct_chrI	SO6_CALLGENES_FINAL_1	CDS	1175950	1178418	.	+	0	Name=SOCG_02362T0;ID=YbIsSh1nZQTsrTh9A6ZLkUpTCJE.1638925571370.292
oct_chrI	SO6_CALLGENES_FINAL_1	CDS	1203701	1203827	.	+	0	Name=SOCG_02351T0;ID=YbIsSh1nZQTsrTh9A6ZLkUpTCJE.1638925571370.293
oct_chrI	SO6_CALLGENES_FINAL_1	CDS	1203919	1204024	.	+	0	Name=SOCG_02351T0;ID=YbIsSh1nZQTsrTh9A6ZLkUpTCJE.1638925571370.293
oct_chrI	SO6_CALLGENES_FINAL_1	CDS	1204072	1204194	.	+	0	Name=SOCG_02351T0;ID=YbIsSh1nZQTsrTh9A6ZLkUpTCJE.1638925571370.293
oct_chrI	SO6_CALLGENES_FINAL_1	CDS	1204256	1204520	.	+	0	Name=SOCG_02351T0;ID=YbIsSh1nZQTsrTh9A6ZLkUpTCJE.1638925571370.293
oct_chrI	SO6_CALLGENES_FINAL_1	CDS	1188126	1192073	.	+	0	Name=SOCG_02357T0
oct_chrI	SO6_CALLGENES_FINAL_1	CDS	1213378	1214376	.	+	0	Name=SOCG_02345T0
oct_chrI	SO6_CALLGENES_FINAL_1	CDS	1212524	1212775	.	-	0	Name=SOCG_02346T0
oct_chrI	SO6_CALLGENES_FINAL_1	CDS	1187711	1187741	.	-	0	Name=SOCG_02358T0;ID=YbIsSh1nZQTsrTh9A6ZLkUpTCJE.1638925571370.294
oct_chrI	SO6_CALLGENES_FINAL_1	CDS	1185620	1187667	.	-	0	Name=SOCG_02358T0;ID=YbIsSh1nZQTsrTh9A6ZLkUpTCJE.1638925571370.294
oct_chrI	SO6_CALLGENES_FINAL_1	CDS	1184928	1185569	.	-	0	Name=SOCG_02358T0;ID=YbIsSh1nZQTsrTh9A6ZLkUpTCJE.1638925571370.294
oct_chrI	SO6_CALLGENES_FINAL_1	CDS	1201548	1201685	.	+	0	Name=SOCG_02352T0;ID=YbIsSh1nZQTsrTh9A6ZLkUpTCJE.1638925571370.295
oct_chrI	SO6_CALLGENES_FINAL_1	CDS	1201734	1201864	.	+	0	Name=SOCG_02352T0;ID=YbIsSh1nZQTsrTh9A6ZLkUpTCJE.1638925571370.295
oct_chrI	SO6_CALLGENES_FINAL_1	CDS	1201921	1202011	.	+	0	Name=SOCG_02352T0;ID=YbIsSh1nZQTsrTh9A6ZLkUpTCJE.1638925571370.295
oct_chrI	SO6_CALLGENES_FINAL_1	CDS	1202060	1203004	.	+	0	Name=SOCG_02352T0;ID=YbIsSh1nZQTsrTh9A6ZLkUpTCJE.1638925571370.295
oct_chrI	SO6_CALLGENES_FINAL_1	CDS	1220604	1220646	.	-	0	Name=SOCG_02341T0;ID=YbIsSh1nZQTsrTh9A6ZLkUpTCJE.1638925571370.296
oct_chrI	SO6_CALLGENES_FINAL_1	CDS	1219602	1220545	.	-	0	Name=SOCG_02341T0;ID=YbIsSh1nZQTsrTh9A6ZLkUpTCJE.1638925571370.296
oct_chrI	SO6_CALLGENES_FINAL_1	CDS	1198300	1199223	.	-	0	Name=SOCG_02353T0
oct_chrI	SO6_CALLGENES_FINAL_1	CDS	1197496	1197885	.	+	0	Name=SOCG_02354T0
oct_chrI	SO6_CALLGENES_FINAL_1	CDS	1180157	1181652	.	+	0	Name=SOCG_02360T0;ID=YbIsSh1nZQTsrTh9A6ZLkUpTCJE.1638925571370.297
oct_chrI	SO6_CALLGENES_FINAL_1	CDS	1181717	1181765	.	+	0	Name=SOCG_02360T0;ID=YbIsSh1nZQTsrTh9A6ZLkUpTCJE.1638925571370.297
oct_chrI	SO6_CALLGENES_FINAL_1	CDS	1210093	1211199	.	-	0	Name=SOCG_02347T0
oct_chrI	SO6_CALLGENES_FINAL_1	CDS	1183342	1184448	.	+	0	Name=SOCG_02359T0
oct_chrI	SO6_CALLGENES_FINAL_1	CDS	1208627	1208824	.	-	0	Name=SOCG_02348T0;ID=YbIsSh1nZQTsrTh9A6ZLkUpTCJE.1638925571370.298
oct_chrI	SO6_CALLGENES_FINAL_1	CDS	1208459	1208581	.	-	0	Name=SOCG_02348T0;ID=YbIsSh1nZQTsrTh9A6ZLkUpTCJE.1638925571370.298
oct_chrI	SO6_CALLGENES_FINAL_1	CDS	1178660	1179586	.	-	0	Name=SOCG_02361T0
oct_chrI	SO6_CALLGENES_FINAL_1	CDS	1218491	1219238	.	+	0	Name=SOCG_02342T0;ID=YbIsSh1nZQTsrTh9A6ZLkUpTCJE.1638925571370.299
oct_chrI	SO6_CALLGENES_FINAL_1	CDS	1219291	1219370	.	+	0	Name=SOCG_02342T0;ID=YbIsSh1nZQTsrTh9A6ZLkUpTCJE.1638925571370.299
oct_chrI	SO6_CALLGENES_FINAL_1	CDS	1247527	1247543	.	-	0	Name=SOCG_02331T0;ID=YbIsSh1nZQTsrTh9A6ZLkUpTCJE.1638925571370.300
oct_chrI	SO6_CALLGENES_FINAL_1	CDS	1247395	1247461	.	-	0	Name=SOCG_02331T0;ID=YbIsSh1nZQTsrTh9A6ZLkUpTCJE.1638925571370.300
oct_chrI	SO6_CALLGENES_FINAL_1	CDS	1245756	1247171	.	-	0	Name=SOCG_02331T0;ID=YbIsSh1nZQTsrTh9A6ZLkUpTCJE.1638925571370.300
oct_chrI	SO6_CALLGENES_FINAL_1	CDS	1244621	1244719	.	+	0	Name=SOCG_02332T0;ID=YbIsSh1nZQTsrTh9A6ZLkUpTCJE.1638925571370.301
oct_chrI	SO6_CALLGENES_FINAL_1	CDS	1244958	1245353	.	+	0	Name=SOCG_02332T0;ID=YbIsSh1nZQTsrTh9A6ZLkUpTCJE.1638925571370.301
oct_chrI	SO6_CALLGENES_FINAL_1	CDS	1230134	1231012	.	+	0	Name=SOCG_02337T0
oct_chrI	SO6_CALLGENES_FINAL_1	CDS	1259514	1260371	.	-	0	Name=SOCG_02325T0
oct_chrI	SO6_CALLGENES_FINAL_1	CDS	1258465	1258477	.	+	0	Name=SOCG_02326T0;ID=YbIsSh1nZQTsrTh9A6ZLkUpTCJE.1638925571370.302
oct_chrI	SO6_CALLGENES_FINAL_1	CDS	1258519	1259312	.	+	0	Name=SOCG_02326T0;ID=YbIsSh1nZQTsrTh9A6ZLkUpTCJE.1638925571370.302
oct_chrI	SO6_CALLGENES_FINAL_1	CDS	1227349	1229643	.	-	0	Name=SOCG_02338T0
oct_chrI	SO6_CALLGENES_FINAL_1	CDS	1237421	1243948	.	+	0	Name=SOCG_02333T0
oct_chrI	SO6_CALLGENES_FINAL_1	CDS	1234713	1236985	.	-	0	Name=SOCG_02334T0;ID=YbIsSh1nZQTsrTh9A6ZLkUpTCJE.1638925571370.303
oct_chrI	SO6_CALLGENES_FINAL_1	CDS	1234425	1234671	.	-	0	Name=SOCG_02334T0;ID=YbIsSh1nZQTsrTh9A6ZLkUpTCJE.1638925571370.303
oct_chrI	SO6_CALLGENES_FINAL_1	CDS	1222000	1223760	.	-	0	Name=SOCG_02340T0
oct_chrI	SO6_CALLGENES_FINAL_1	CDS	1225202	1225603	.	-	0	Name=SOCG_02339T0
oct_chrI	SO6_CALLGENES_FINAL_1	CDS	1253313	1255586	.	-	0	Name=SOCG_02328T0
oct_chrI	SO6_CALLGENES_FINAL_1	CDS	1257919	1258131	.	+	0	Name=SOCG_05265T0
oct_chrI	SO6_CALLGENES_FINAL_1	CDS	1233521	1233600	.	+	0	Name=SOCG_02335T0;ID=YbIsSh1nZQTsrTh9A6ZLkUpTCJE.1638925571370.304
oct_chrI	SO6_CALLGENES_FINAL_1	CDS	1233652	1233675	.	+	0	Name=SOCG_02335T0;ID=YbIsSh1nZQTsrTh9A6ZLkUpTCJE.1638925571370.304
oct_chrI	SO6_CALLGENES_FINAL_1	CDS	1233723	1233800	.	+	0	Name=SOCG_02335T0;ID=YbIsSh1nZQTsrTh9A6ZLkUpTCJE.1638925571370.304
oct_chrI	SO6_CALLGENES_FINAL_1	CDS	1233865	1233921	.	+	0	Name=SOCG_02335T0;ID=YbIsSh1nZQTsrTh9A6ZLkUpTCJE.1638925571370.304
oct_chrI	SO6_CALLGENES_FINAL_1	CDS	1233964	1234133	.	+	0	Name=SOCG_02335T0;ID=YbIsSh1nZQTsrTh9A6ZLkUpTCJE.1638925571370.304
oct_chrI	SO6_CALLGENES_FINAL_1	CDS	1234185	1234375	.	+	0	Name=SOCG_02335T0;ID=YbIsSh1nZQTsrTh9A6ZLkUpTCJE.1638925571370.304
oct_chrI	SO6_CALLGENES_FINAL_1	CDS	1262444	1262971	.	-	0	Name=SOCG_02323T0
oct_chrI	SO6_CALLGENES_FINAL_1	CDS	1231952	1232114	.	+	0	Name=SOCG_02336T0;ID=YbIsSh1nZQTsrTh9A6ZLkUpTCJE.1638925571370.305
oct_chrI	SO6_CALLGENES_FINAL_1	CDS	1232177	1233114	.	+	0	Name=SOCG_02336T0;ID=YbIsSh1nZQTsrTh9A6ZLkUpTCJE.1638925571370.305
oct_chrI	SO6_CALLGENES_FINAL_1	CDS	1260889	1261106	.	+	0	Name=SOCG_02324T0;ID=YbIsSh1nZQTsrTh9A6ZLkUpTCJE.1638925571370.306
oct_chrI	SO6_CALLGENES_FINAL_1	CDS	1261161	1261325	.	+	0	Name=SOCG_02324T0;ID=YbIsSh1nZQTsrTh9A6ZLkUpTCJE.1638925571370.306
oct_chrI	SO6_CALLGENES_FINAL_1	CDS	1261370	1262153	.	+	0	Name=SOCG_02324T0;ID=YbIsSh1nZQTsrTh9A6ZLkUpTCJE.1638925571370.306
oct_chrI	SO6_CALLGENES_FINAL_1	CDS	1249816	1251006	.	+	0	Name=SOCG_02330T0
oct_chrI	SO6_CALLGENES_FINAL_1	CDS	1251564	1251695	.	+	0	Name=SOCG_02329T0;ID=YbIsSh1nZQTsrTh9A6ZLkUpTCJE.1638925571370.307
oct_chrI	SO6_CALLGENES_FINAL_1	CDS	1251807	1252166	.	+	0	Name=SOCG_02329T0;ID=YbIsSh1nZQTsrTh9A6ZLkUpTCJE.1638925571370.307
oct_chrI	SO6_CALLGENES_FINAL_1	CDS	1274363	1274471	.	-	0	Name=SOCG_02318T0;ID=YbIsSh1nZQTsrTh9A6ZLkUpTCJE.1638925571370.308
oct_chrI	SO6_CALLGENES_FINAL_1	CDS	1273943	1274206	.	-	0	Name=SOCG_02318T0;ID=YbIsSh1nZQTsrTh9A6ZLkUpTCJE.1638925571370.308
oct_chrI	SO6_CALLGENES_FINAL_1	CDS	1273683	1273898	.	-	0	Name=SOCG_02318T0;ID=YbIsSh1nZQTsrTh9A6ZLkUpTCJE.1638925571370.308
oct_chrI	SO6_CALLGENES_FINAL_1	CDS	1273599	1273642	.	-	0	Name=SOCG_02318T0;ID=YbIsSh1nZQTsrTh9A6ZLkUpTCJE.1638925571370.308
oct_chrI	SO6_CALLGENES_FINAL_1	CDS	1273468	1273548	.	-	0	Name=SOCG_02318T0;ID=YbIsSh1nZQTsrTh9A6ZLkUpTCJE.1638925571370.308
oct_chrI	SO6_CALLGENES_FINAL_1	CDS	1297170	1297226	.	+	0	Name=SOCG_02306T0;ID=YbIsSh1nZQTsrTh9A6ZLkUpTCJE.1638925571370.309
oct_chrI	SO6_CALLGENES_FINAL_1	CDS	1297265	1297410	.	+	0	Name=SOCG_02306T0;ID=YbIsSh1nZQTsrTh9A6ZLkUpTCJE.1638925571370.309
oct_chrI	SO6_CALLGENES_FINAL_1	CDS	1297461	1300356	.	+	0	Name=SOCG_02306T0;ID=YbIsSh1nZQTsrTh9A6ZLkUpTCJE.1638925571370.309
oct_chrI	SO6_CALLGENES_FINAL_1	CDS	1268842	1269026	.	+	0	Name=SOCG_02320T0
oct_chrI	SO6_CALLGENES_FINAL_1	CDS	1281837	1282013	.	+	0	Name=SOCG_02313T0;ID=YbIsSh1nZQTsrTh9A6ZLkUpTCJE.1638925571370.310
oct_chrI	SO6_CALLGENES_FINAL_1	CDS	1282057	1282158	.	+	0	Name=SOCG_02313T0;ID=YbIsSh1nZQTsrTh9A6ZLkUpTCJE.1638925571370.310
oct_chrI	SO6_CALLGENES_FINAL_1	CDS	1281061	1281110	.	-	0	Name=SOCG_02314T0;ID=YbIsSh1nZQTsrTh9A6ZLkUpTCJE.1638925571370.311
oct_chrI	SO6_CALLGENES_FINAL_1	CDS	1280920	1281009	.	-	0	Name=SOCG_02314T0;ID=YbIsSh1nZQTsrTh9A6ZLkUpTCJE.1638925571370.311
oct_chrI	SO6_CALLGENES_FINAL_1	CDS	1280633	1280861	.	-	0	Name=SOCG_02314T0;ID=YbIsSh1nZQTsrTh9A6ZLkUpTCJE.1638925571370.311
oct_chrI	SO6_CALLGENES_FINAL_1	CDS	1307287	1313568	.	-	0	Name=SOCG_02302T0
oct_chrI	SO6_CALLGENES_FINAL_1	CDS	1271681	1271789	.	-	0	Name=SOCG_02319T0;ID=YbIsSh1nZQTsrTh9A6ZLkUpTCJE.1638925571370.312
oct_chrI	SO6_CALLGENES_FINAL_1	CDS	1271205	1271468	.	-	0	Name=SOCG_02319T0;ID=YbIsSh1nZQTsrTh9A6ZLkUpTCJE.1638925571370.312
oct_chrI	SO6_CALLGENES_FINAL_1	CDS	1270924	1271166	.	-	0	Name=SOCG_02319T0;ID=YbIsSh1nZQTsrTh9A6ZLkUpTCJE.1638925571370.312
oct_chrI	SO6_CALLGENES_FINAL_1	CDS	1270819	1270884	.	-	0	Name=SOCG_02319T0;ID=YbIsSh1nZQTsrTh9A6ZLkUpTCJE.1638925571370.312
oct_chrI	SO6_CALLGENES_FINAL_1	CDS	1270676	1270755	.	-	0	Name=SOCG_02319T0;ID=YbIsSh1nZQTsrTh9A6ZLkUpTCJE.1638925571370.312
oct_chrI	SO6_CALLGENES_FINAL_1	CDS	1295340	1295978	.	+	0	Name=SOCG_02307T0;ID=YbIsSh1nZQTsrTh9A6ZLkUpTCJE.1638925571370.313
oct_chrI	SO6_CALLGENES_FINAL_1	CDS	1296021	1296371	.	+	0	Name=SOCG_02307T0;ID=YbIsSh1nZQTsrTh9A6ZLkUpTCJE.1638925571370.313
oct_chrI	SO6_CALLGENES_FINAL_1	CDS	1296418	1296876	.	+	0	Name=SOCG_02307T0;ID=YbIsSh1nZQTsrTh9A6ZLkUpTCJE.1638925571370.313
oct_chrI	SO6_CALLGENES_FINAL_1	CDS	1292775	1292927	.	-	0	Name=SOCG_02308T0;ID=YbIsSh1nZQTsrTh9A6ZLkUpTCJE.1638925571370.314
oct_chrI	SO6_CALLGENES_FINAL_1	CDS	1292346	1292718	.	-	0	Name=SOCG_02308T0;ID=YbIsSh1nZQTsrTh9A6ZLkUpTCJE.1638925571370.314
oct_chrI	SO6_CALLGENES_FINAL_1	CDS	1291979	1292304	.	-	0	Name=SOCG_02308T0;ID=YbIsSh1nZQTsrTh9A6ZLkUpTCJE.1638925571370.314
oct_chrI	SO6_CALLGENES_FINAL_1	CDS	1267497	1268339	.	-	0	Name=SOCG_02321T0
oct_chrI	SO6_CALLGENES_FINAL_1	CDS	1267497	1268216	.	-	0	Name=SOCG_04637T0
oct_chrI	SO6_CALLGENES_FINAL_1	CDS	1266578	1266686	.	-	0	Name=SOCG_02322T0;ID=YbIsSh1nZQTsrTh9A6ZLkUpTCJE.1638925571370.315
oct_chrI	SO6_CALLGENES_FINAL_1	CDS	1266103	1266366	.	-	0	Name=SOCG_02322T0;ID=YbIsSh1nZQTsrTh9A6ZLkUpTCJE.1638925571370.315
oct_chrI	SO6_CALLGENES_FINAL_1	CDS	1265855	1266064	.	-	0	Name=SOCG_02322T0;ID=YbIsSh1nZQTsrTh9A6ZLkUpTCJE.1638925571370.315
oct_chrI	SO6_CALLGENES_FINAL_1	CDS	1265750	1265815	.	-	0	Name=SOCG_02322T0;ID=YbIsSh1nZQTsrTh9A6ZLkUpTCJE.1638925571370.315
oct_chrI	SO6_CALLGENES_FINAL_1	CDS	1265607	1265686	.	-	0	Name=SOCG_02322T0;ID=YbIsSh1nZQTsrTh9A6ZLkUpTCJE.1638925571370.315
oct_chrI	SO6_CALLGENES_FINAL_1	CDS	1289482	1289566	.	+	0	Name=SOCG_02310T0;ID=YbIsSh1nZQTsrTh9A6ZLkUpTCJE.1638925571370.316
oct_chrI	SO6_CALLGENES_FINAL_1	CDS	1289607	1289665	.	+	0	Name=SOCG_02310T0;ID=YbIsSh1nZQTsrTh9A6ZLkUpTCJE.1638925571370.316
oct_chrI	SO6_CALLGENES_FINAL_1	CDS	1289727	1289825	.	+	0	Name=SOCG_02310T0;ID=YbIsSh1nZQTsrTh9A6ZLkUpTCJE.1638925571370.316
oct_chrI	SO6_CALLGENES_FINAL_1	CDS	1289864	1290370	.	+	0	Name=SOCG_02310T0;ID=YbIsSh1nZQTsrTh9A6ZLkUpTCJE.1638925571370.316
oct_chrI	SO6_CALLGENES_FINAL_1	CDS	1290879	1291793	.	+	0	Name=SOCG_02309T0
oct_chrI	SO6_CALLGENES_FINAL_1	CDS	1279257	1279901	.	-	0	Name=SOCG_02315T0
oct_chrI	SO6_CALLGENES_FINAL_1	CDS	1306236	1306889	.	+	0	Name=SOCG_02303T0
oct_chrI	SO6_CALLGENES_FINAL_1	CDS	1278027	1278896	.	+	0	Name=SOCG_02316T0
oct_chrI	SO6_CALLGENES_FINAL_1	CDS	1304545	1304782	.	+	0	Name=SOCG_02304T0;ID=YbIsSh1nZQTsrTh9A6ZLkUpTCJE.1638925571371.317
oct_chrI	SO6_CALLGENES_FINAL_1	CDS	1304962	1305177	.	+	0	Name=SOCG_02304T0;ID=YbIsSh1nZQTsrTh9A6ZLkUpTCJE.1638925571371.317
oct_chrI	SO6_CALLGENES_FINAL_1	CDS	1305230	1305273	.	+	0	Name=SOCG_02304T0;ID=YbIsSh1nZQTsrTh9A6ZLkUpTCJE.1638925571371.317
oct_chrI	SO6_CALLGENES_FINAL_1	CDS	1285221	1285265	.	+	0	Name=SOCG_02311T0;ID=YbIsSh1nZQTsrTh9A6ZLkUpTCJE.1638925571371.318
oct_chrI	SO6_CALLGENES_FINAL_1	CDS	1285312	1285426	.	+	0	Name=SOCG_02311T0;ID=YbIsSh1nZQTsrTh9A6ZLkUpTCJE.1638925571371.318
oct_chrI	SO6_CALLGENES_FINAL_1	CDS	1285520	1288583	.	+	0	Name=SOCG_02311T0;ID=YbIsSh1nZQTsrTh9A6ZLkUpTCJE.1638925571371.318
oct_chrI	SO6_CALLGENES_FINAL_1	CDS	1288635	1288773	.	+	0	Name=SOCG_02311T0;ID=YbIsSh1nZQTsrTh9A6ZLkUpTCJE.1638925571371.318
oct_chrI	SO6_CALLGENES_FINAL_1	CDS	1288821	1288973	.	+	0	Name=SOCG_02311T0;ID=YbIsSh1nZQTsrTh9A6ZLkUpTCJE.1638925571371.318
oct_chrI	SO6_CALLGENES_FINAL_1	CDS	1282484	1284769	.	+	0	Name=SOCG_02312T0
oct_chrI	SO6_CALLGENES_FINAL_1	CDS	1300729	1302336	.	+	0	Name=SOCG_02305T0;ID=YbIsSh1nZQTsrTh9A6ZLkUpTCJE.1638925571371.319
oct_chrI	SO6_CALLGENES_FINAL_1	CDS	1302380	1302514	.	+	0	Name=SOCG_02305T0;ID=YbIsSh1nZQTsrTh9A6ZLkUpTCJE.1638925571371.319
oct_chrI	SO6_CALLGENES_FINAL_1	CDS	1302567	1303499	.	+	0	Name=SOCG_02305T0;ID=YbIsSh1nZQTsrTh9A6ZLkUpTCJE.1638925571371.319
oct_chrI	SO6_CALLGENES_FINAL_1	CDS	1303543	1303653	.	+	0	Name=SOCG_02305T0;ID=YbIsSh1nZQTsrTh9A6ZLkUpTCJE.1638925571371.319
oct_chrI	SO6_CALLGENES_FINAL_1	CDS	1276016	1276344	.	+	2	Name=SOCG_02317T0
oct_chrI	SO6_CALLGENES_FINAL_1	CDS	1337595	1337958	.	-	0	Name=SOCG_02290T0;ID=YbIsSh1nZQTsrTh9A6ZLkUpTCJE.1638925571371.320
oct_chrI	SO6_CALLGENES_FINAL_1	CDS	1337505	1337545	.	-	0	Name=SOCG_02290T0;ID=YbIsSh1nZQTsrTh9A6ZLkUpTCJE.1638925571371.320
oct_chrI	SO6_CALLGENES_FINAL_1	CDS	1339609	1341258	.	+	0	Name=SOCG_02289T0
oct_chrI	SO6_CALLGENES_FINAL_1	CDS	1336289	1337221	.	-	0	Name=SOCG_02291T0
oct_chrI	SO6_CALLGENES_FINAL_1	CDS	1349686	1350921	.	-	0	Name=SOCG_02284T0
oct_chrI	SO6_CALLGENES_FINAL_1	CDS	1328031	1329365	.	+	0	Name=SOCG_02296T0
oct_chrI	SO6_CALLGENES_FINAL_1	CDS	1314018	1314098	.	+	0	Name=SOCG_02301T0;ID=YbIsSh1nZQTsrTh9A6ZLkUpTCJE.1638925571371.321
oct_chrI	SO6_CALLGENES_FINAL_1	CDS	1314154	1314245	.	+	0	Name=SOCG_02301T0;ID=YbIsSh1nZQTsrTh9A6ZLkUpTCJE.1638925571371.321
oct_chrI	SO6_CALLGENES_FINAL_1	CDS	1314422	1316951	.	+	0	Name=SOCG_02301T0;ID=YbIsSh1nZQTsrTh9A6ZLkUpTCJE.1638925571371.321
oct_chrI	SO6_CALLGENES_FINAL_1	CDS	1327033	1327115	.	-	0	Name=SOCG_02297T0;ID=YbIsSh1nZQTsrTh9A6ZLkUpTCJE.1638925571371.322
oct_chrI	SO6_CALLGENES_FINAL_1	CDS	1326466	1326994	.	-	0	Name=SOCG_02297T0;ID=YbIsSh1nZQTsrTh9A6ZLkUpTCJE.1638925571371.322
oct_chrI	SO6_CALLGENES_FINAL_1	CDS	1324697	1326412	.	-	0	Name=SOCG_02297T0;ID=YbIsSh1nZQTsrTh9A6ZLkUpTCJE.1638925571371.322
oct_chrI	SO6_CALLGENES_FINAL_1	CDS	1346456	1348789	.	-	0	Name=SOCG_02285T0
oct_chrI	SO6_CALLGENES_FINAL_1	CDS	1334889	1335794	.	+	0	Name=SOCG_02292T0;ID=YbIsSh1nZQTsrTh9A6ZLkUpTCJE.1638925571371.323
oct_chrI	SO6_CALLGENES_FINAL_1	CDS	1336006	1336015	.	+	0	Name=SOCG_02292T0;ID=YbIsSh1nZQTsrTh9A6ZLkUpTCJE.1638925571371.323
oct_chrI	SO6_CALLGENES_FINAL_1	CDS	1333914	1334052	.	-	0	Name=SOCG_02293T0;ID=YbIsSh1nZQTsrTh9A6ZLkUpTCJE.1638925571371.324
oct_chrI	SO6_CALLGENES_FINAL_1	CDS	1332993	1333837	.	-	0	Name=SOCG_02293T0;ID=YbIsSh1nZQTsrTh9A6ZLkUpTCJE.1638925571371.324
oct_chrI	SO6_CALLGENES_FINAL_1	CDS	1322187	1324283	.	-	0	Name=SOCG_02298T0
oct_chrI	SO6_CALLGENES_FINAL_1	CDS	1343961	1344179	.	-	0	Name=SOCG_02287T0;ID=YbIsSh1nZQTsrTh9A6ZLkUpTCJE.1638925571371.325
oct_chrI	SO6_CALLGENES_FINAL_1	CDS	1343116	1343904	.	-	0	Name=SOCG_02287T0;ID=YbIsSh1nZQTsrTh9A6ZLkUpTCJE.1638925571371.325
oct_chrI	SO6_CALLGENES_FINAL_1	CDS	1320023	1321678	.	-	0	Name=SOCG_02299T0
oct_chrI	SO6_CALLGENES_FINAL_1	CDS	1331992	1332121	.	-	0	Name=SOCG_02294T0;ID=YbIsSh1nZQTsrTh9A6ZLkUpTCJE.1638925571371.326
oct_chrI	SO6_CALLGENES_FINAL_1	CDS	1331852	1331910	.	-	0	Name=SOCG_02294T0;ID=YbIsSh1nZQTsrTh9A6ZLkUpTCJE.1638925571371.326
oct_chrI	SO6_CALLGENES_FINAL_1	CDS	1331542	1331667	.	-	0	Name=SOCG_02294T0;ID=YbIsSh1nZQTsrTh9A6ZLkUpTCJE.1638925571371.326
oct_chrI	SO6_CALLGENES_FINAL_1	CDS	1353513	1353827	.	+	0	Name=SOCG_05253T0
oct_chrI	SO6_CALLGENES_FINAL_1	CDS	1354008	1356077	.	-	0	Name=SOCG_02283T0
oct_chrI	SO6_CALLGENES_FINAL_1	CDS	1329757	1330051	.	+	0	Name=SOCG_02295T0;ID=YbIsSh1nZQTsrTh9A6ZLkUpTCJE.1638925571371.327
oct_chrI	SO6_CALLGENES_FINAL_1	CDS	1330101	1330702	.	+	0	Name=SOCG_02295T0;ID=YbIsSh1nZQTsrTh9A6ZLkUpTCJE.1638925571371.327
oct_chrI	SO6_CALLGENES_FINAL_1	CDS	1317895	1319682	.	+	0	Name=SOCG_02300T0;ID=YbIsSh1nZQTsrTh9A6ZLkUpTCJE.1638925571371.328
oct_chrI	SO6_CALLGENES_FINAL_1	CDS	1319728	1319794	.	+	0	Name=SOCG_02300T0;ID=YbIsSh1nZQTsrTh9A6ZLkUpTCJE.1638925571371.328
oct_chrI	SO6_CALLGENES_FINAL_1	CDS	1319834	1319847	.	+	0	Name=SOCG_02300T0;ID=YbIsSh1nZQTsrTh9A6ZLkUpTCJE.1638925571371.328
oct_chrI	SO6_CALLGENES_FINAL_1	CDS	1342110	1342142	.	+	0	Name=SOCG_02288T0;ID=YbIsSh1nZQTsrTh9A6ZLkUpTCJE.1638925571371.329
oct_chrI	SO6_CALLGENES_FINAL_1	CDS	1342219	1342542	.	+	0	Name=SOCG_02288T0;ID=YbIsSh1nZQTsrTh9A6ZLkUpTCJE.1638925571371.329
oct_chrI	SO6_CALLGENES_FINAL_1	CDS	1369918	1369929	.	+	0	Name=SOCG_02277T0;ID=YbIsSh1nZQTsrTh9A6ZLkUpTCJE.1638925571371.330
oct_chrI	SO6_CALLGENES_FINAL_1	CDS	1370092	1370211	.	+	0	Name=SOCG_02277T0;ID=YbIsSh1nZQTsrTh9A6ZLkUpTCJE.1638925571371.330
oct_chrI	SO6_CALLGENES_FINAL_1	CDS	1370423	1371343	.	+	0	Name=SOCG_02277T0;ID=YbIsSh1nZQTsrTh9A6ZLkUpTCJE.1638925571371.330
oct_chrI	SO6_CALLGENES_FINAL_1	CDS	1402584	1402639	.	-	0	Name=SOCG_02265T0;ID=YbIsSh1nZQTsrTh9A6ZLkUpTCJE.1638925571371.331
oct_chrI	SO6_CALLGENES_FINAL_1	CDS	1400155	1402525	.	-	0	Name=SOCG_02265T0;ID=YbIsSh1nZQTsrTh9A6ZLkUpTCJE.1638925571371.331
oct_chrI	SO6_CALLGENES_FINAL_1	CDS	1385130	1385167	.	+	0	Name=SOCG_02272T0;ID=YbIsSh1nZQTsrTh9A6ZLkUpTCJE.1638925571371.332
oct_chrI	SO6_CALLGENES_FINAL_1	CDS	1385207	1385258	.	+	0	Name=SOCG_02272T0;ID=YbIsSh1nZQTsrTh9A6ZLkUpTCJE.1638925571371.332
oct_chrI	SO6_CALLGENES_FINAL_1	CDS	1385305	1385446	.	+	0	Name=SOCG_02272T0;ID=YbIsSh1nZQTsrTh9A6ZLkUpTCJE.1638925571371.332
oct_chrI	SO6_CALLGENES_FINAL_1	CDS	1385494	1386986	.	+	0	Name=SOCG_02272T0;ID=YbIsSh1nZQTsrTh9A6ZLkUpTCJE.1638925571371.332
oct_chrI	SO6_CALLGENES_FINAL_1	CDS	1380491	1384102	.	-	0	Name=SOCG_02273T0
oct_chrI	SO6_CALLGENES_FINAL_1	CDS	1396491	1398131	.	-	0	Name=SOCG_02266T0
oct_chrI	SO6_CALLGENES_FINAL_1	CDS	1368879	1368991	.	-	0	Name=SOCG_02278T0;ID=YbIsSh1nZQTsrTh9A6ZLkUpTCJE.1638925571371.333
oct_chrI	SO6_CALLGENES_FINAL_1	CDS	1367928	1368646	.	-	0	Name=SOCG_02278T0;ID=YbIsSh1nZQTsrTh9A6ZLkUpTCJE.1638925571371.333
oct_chrI	SO6_CALLGENES_FINAL_1	CDS	1367040	1367884	.	-	0	Name=SOCG_02278T0;ID=YbIsSh1nZQTsrTh9A6ZLkUpTCJE.1638925571371.333
oct_chrI	SO6_CALLGENES_FINAL_1	CDS	1395145	1395852	.	+	0	Name=SOCG_02267T0
oct_chrI	SO6_CALLGENES_FINAL_1	CDS	1364782	1366373	.	+	0	Name=SOCG_02279T0;ID=YbIsSh1nZQTsrTh9A6ZLkUpTCJE.1638925571371.334
oct_chrI	SO6_CALLGENES_FINAL_1	CDS	1366410	1366545	.	+	0	Name=SOCG_02279T0;ID=YbIsSh1nZQTsrTh9A6ZLkUpTCJE.1638925571371.334
oct_chrI	SO6_CALLGENES_FINAL_1	CDS	1366602	1366877	.	+	0	Name=SOCG_02279T0;ID=YbIsSh1nZQTsrTh9A6ZLkUpTCJE.1638925571371.334
oct_chrI	SO6_CALLGENES_FINAL_1	CDS	1361151	1364474	.	+	0	Name=SOCG_02280T0
oct_chrI	SO6_CALLGENES_FINAL_1	CDS	1358700	1360740	.	-	0	Name=SOCG_02281T0;ID=YbIsSh1nZQTsrTh9A6ZLkUpTCJE.1638925571371.335
oct_chrI	SO6_CALLGENES_FINAL_1	CDS	1358552	1358658	.	-	0	Name=SOCG_02281T0;ID=YbIsSh1nZQTsrTh9A6ZLkUpTCJE.1638925571371.335
oct_chrI	SO6_CALLGENES_FINAL_1	CDS	1393528	1393923	.	-	0	Name=SOCG_02268T0
oct_chrI	SO6_CALLGENES_FINAL_1	CDS	1376296	1380258	.	+	0	Name=SOCG_02274T0
oct_chrI	SO6_CALLGENES_FINAL_1	CDS	1374416	1374532	.	+	0	Name=SOCG_02275T0;ID=YbIsSh1nZQTsrTh9A6ZLkUpTCJE.1638925571371.336
oct_chrI	SO6_CALLGENES_FINAL_1	CDS	1374698	1375951	.	+	0	Name=SOCG_02275T0;ID=YbIsSh1nZQTsrTh9A6ZLkUpTCJE.1638925571371.336
oct_chrI	SO6_CALLGENES_FINAL_1	CDS	1356901	1357145	.	+	0	Name=SOCG_02282T0;ID=YbIsSh1nZQTsrTh9A6ZLkUpTCJE.1638925571371.337
oct_chrI	SO6_CALLGENES_FINAL_1	CDS	1357243	1358101	.	+	0	Name=SOCG_02282T0;ID=YbIsSh1nZQTsrTh9A6ZLkUpTCJE.1638925571371.337
oct_chrI	SO6_CALLGENES_FINAL_1	CDS	1390495	1392204	.	+	0	Name=SOCG_02269T0
oct_chrI	SO6_CALLGENES_FINAL_1	CDS	1388889	1389366	.	-	0	Name=SOCG_02270T0;ID=YbIsSh1nZQTsrTh9A6ZLkUpTCJE.1638925571371.338
oct_chrI	SO6_CALLGENES_FINAL_1	CDS	1388725	1388828	.	-	0	Name=SOCG_02270T0;ID=YbIsSh1nZQTsrTh9A6ZLkUpTCJE.1638925571371.338
oct_chrI	SO6_CALLGENES_FINAL_1	CDS	1388650	1388676	.	-	0	Name=SOCG_02270T0;ID=YbIsSh1nZQTsrTh9A6ZLkUpTCJE.1638925571371.338
oct_chrI	SO6_CALLGENES_FINAL_1	CDS	1387880	1387928	.	-	0	Name=SOCG_02271T0;ID=YbIsSh1nZQTsrTh9A6ZLkUpTCJE.1638925571371.339
oct_chrI	SO6_CALLGENES_FINAL_1	CDS	1387534	1387593	.	-	0	Name=SOCG_02271T0;ID=YbIsSh1nZQTsrTh9A6ZLkUpTCJE.1638925571371.339
oct_chrI	SO6_CALLGENES_FINAL_1	CDS	1387284	1387469	.	-	0	Name=SOCG_02271T0;ID=YbIsSh1nZQTsrTh9A6ZLkUpTCJE.1638925571371.339
oct_chrI	SO6_CALLGENES_FINAL_1	CDS	1387079	1387239	.	-	0	Name=SOCG_02271T0;ID=YbIsSh1nZQTsrTh9A6ZLkUpTCJE.1638925571371.339
oct_chrI	SO6_CALLGENES_FINAL_1	CDS	1373336	1373701	.	-	0	Name=SOCG_02276T0;ID=YbIsSh1nZQTsrTh9A6ZLkUpTCJE.1638925571371.340
oct_chrI	SO6_CALLGENES_FINAL_1	CDS	1372989	1373235	.	-	0	Name=SOCG_02276T0;ID=YbIsSh1nZQTsrTh9A6ZLkUpTCJE.1638925571371.340
oct_chrI	SO6_CALLGENES_FINAL_1	CDS	1372743	1372939	.	-	0	Name=SOCG_02276T0;ID=YbIsSh1nZQTsrTh9A6ZLkUpTCJE.1638925571371.340
oct_chrI	SO6_CALLGENES_FINAL_1	CDS	1372301	1372698	.	-	0	Name=SOCG_02276T0;ID=YbIsSh1nZQTsrTh9A6ZLkUpTCJE.1638925571371.340
oct_chrI	SO6_CALLGENES_FINAL_1	CDS	1371614	1372256	.	-	0	Name=SOCG_02276T0;ID=YbIsSh1nZQTsrTh9A6ZLkUpTCJE.1638925571371.340
oct_chrI	SO6_CALLGENES_FINAL_1	CDS	1424220	1424414	.	+	0	Name=SOCG_02253T0;ID=YbIsSh1nZQTsrTh9A6ZLkUpTCJE.1638925571371.341
oct_chrI	SO6_CALLGENES_FINAL_1	CDS	1424565	1424615	.	+	0	Name=SOCG_02253T0;ID=YbIsSh1nZQTsrTh9A6ZLkUpTCJE.1638925571371.341
oct_chrI	SO6_CALLGENES_FINAL_1	CDS	1424673	1425332	.	+	0	Name=SOCG_02253T0;ID=YbIsSh1nZQTsrTh9A6ZLkUpTCJE.1638925571371.341
oct_chrI	SO6_CALLGENES_FINAL_1	CDS	1443803	1443908	.	+	0	Name=SOCG_02241T0;ID=YbIsSh1nZQTsrTh9A6ZLkUpTCJE.1638925571371.342
oct_chrI	SO6_CALLGENES_FINAL_1	CDS	1443956	1444371	.	+	0	Name=SOCG_02241T0;ID=YbIsSh1nZQTsrTh9A6ZLkUpTCJE.1638925571371.342
oct_chrI	SO6_CALLGENES_FINAL_1	CDS	1444416	1445555	.	+	0	Name=SOCG_02241T0;ID=YbIsSh1nZQTsrTh9A6ZLkUpTCJE.1638925571371.342
oct_chrI	SO6_CALLGENES_FINAL_1	CDS	1413242	1413820	.	-	0	Name=SOCG_02260T0
oct_chrI	SO6_CALLGENES_FINAL_1	CDS	1414248	1414299	.	+	0	Name=SOCG_02259T0;ID=YbIsSh1nZQTsrTh9A6ZLkUpTCJE.1638925571371.343
oct_chrI	SO6_CALLGENES_FINAL_1	CDS	1414464	1415527	.	+	0	Name=SOCG_02259T0;ID=YbIsSh1nZQTsrTh9A6ZLkUpTCJE.1638925571371.343
oct_chrI	SO6_CALLGENES_FINAL_1	CDS	1431226	1431248	.	+	0	Name=SOCG_02247T0;ID=YbIsSh1nZQTsrTh9A6ZLkUpTCJE.1638925571371.344
oct_chrI	SO6_CALLGENES_FINAL_1	CDS	1431298	1431392	.	+	0	Name=SOCG_02247T0;ID=YbIsSh1nZQTsrTh9A6ZLkUpTCJE.1638925571371.344
oct_chrI	SO6_CALLGENES_FINAL_1	CDS	1431453	1431534	.	+	0	Name=SOCG_02247T0;ID=YbIsSh1nZQTsrTh9A6ZLkUpTCJE.1638925571371.344
oct_chrI	SO6_CALLGENES_FINAL_1	CDS	1431582	1431642	.	+	0	Name=SOCG_02247T0;ID=YbIsSh1nZQTsrTh9A6ZLkUpTCJE.1638925571371.344
oct_chrI	SO6_CALLGENES_FINAL_1	CDS	1431696	1432748	.	+	0	Name=SOCG_02247T0;ID=YbIsSh1nZQTsrTh9A6ZLkUpTCJE.1638925571371.344
oct_chrI	SO6_CALLGENES_FINAL_1	CDS	1430409	1430643	.	-	0	Name=SOCG_02248T0;ID=YbIsSh1nZQTsrTh9A6ZLkUpTCJE.1638925571371.345
oct_chrI	SO6_CALLGENES_FINAL_1	CDS	1430304	1430353	.	-	0	Name=SOCG_02248T0;ID=YbIsSh1nZQTsrTh9A6ZLkUpTCJE.1638925571371.345
oct_chrI	SO6_CALLGENES_FINAL_1	CDS	1411843	1411933	.	+	0	Name=SOCG_02261T0;ID=YbIsSh1nZQTsrTh9A6ZLkUpTCJE.1638925571371.346
oct_chrI	SO6_CALLGENES_FINAL_1	CDS	1412132	1412826	.	+	0	Name=SOCG_02261T0;ID=YbIsSh1nZQTsrTh9A6ZLkUpTCJE.1638925571371.346
oct_chrI	SO6_CALLGENES_FINAL_1	CDS	1423477	1423682	.	-	0	Name=SOCG_02254T0;ID=YbIsSh1nZQTsrTh9A6ZLkUpTCJE.1638925571371.347
oct_chrI	SO6_CALLGENES_FINAL_1	CDS	1423310	1423427	.	-	0	Name=SOCG_02254T0;ID=YbIsSh1nZQTsrTh9A6ZLkUpTCJE.1638925571371.347
oct_chrI	SO6_CALLGENES_FINAL_1	CDS	1423183	1423262	.	-	0	Name=SOCG_02254T0;ID=YbIsSh1nZQTsrTh9A6ZLkUpTCJE.1638925571371.347
oct_chrI	SO6_CALLGENES_FINAL_1	CDS	1422782	1423128	.	-	0	Name=SOCG_02254T0;ID=YbIsSh1nZQTsrTh9A6ZLkUpTCJE.1638925571371.347
oct_chrI	SO6_CALLGENES_FINAL_1	CDS	1422557	1422732	.	-	0	Name=SOCG_02254T0;ID=YbIsSh1nZQTsrTh9A6ZLkUpTCJE.1638925571371.347
oct_chrI	SO6_CALLGENES_FINAL_1	CDS	1440508	1442145	.	+	0	Name=SOCG_02242T0
oct_chrI	SO6_CALLGENES_FINAL_1	CDS	1421431	1422363	.	+	0	Name=SOCG_02255T0
oct_chrI	SO6_CALLGENES_FINAL_1	CDS	1439682	1439792	.	-	0	Name=SOCG_02243T0;ID=YbIsSh1nZQTsrTh9A6ZLkUpTCJE.1638925571371.348
oct_chrI	SO6_CALLGENES_FINAL_1	CDS	1438385	1439629	.	-	0	Name=SOCG_02243T0;ID=YbIsSh1nZQTsrTh9A6ZLkUpTCJE.1638925571371.348
oct_chrI	SO6_CALLGENES_FINAL_1	CDS	1427665	1428517	.	+	0	Name=SOCG_02250T0;ID=YbIsSh1nZQTsrTh9A6ZLkUpTCJE.1638925571371.349
oct_chrI	SO6_CALLGENES_FINAL_1	CDS	1428563	1428867	.	+	0	Name=SOCG_02250T0;ID=YbIsSh1nZQTsrTh9A6ZLkUpTCJE.1638925571371.349
oct_chrI	SO6_CALLGENES_FINAL_1	CDS	1428931	1429713	.	-	0	Name=SOCG_02249T0
oct_chrI	SO6_CALLGENES_FINAL_1	CDS	1408626	1410917	.	-	0	Name=SOCG_02262T0
oct_chrI	SO6_CALLGENES_FINAL_1	CDS	1407486	1407615	.	+	0	Name=SOCG_02263T0;ID=YbIsSh1nZQTsrTh9A6ZLkUpTCJE.1638925571371.350
oct_chrI	SO6_CALLGENES_FINAL_1	CDS	1407665	1407873	.	+	0	Name=SOCG_02263T0;ID=YbIsSh1nZQTsrTh9A6ZLkUpTCJE.1638925571371.350
oct_chrI	SO6_CALLGENES_FINAL_1	CDS	1407959	1408042	.	+	0	Name=SOCG_02263T0;ID=YbIsSh1nZQTsrTh9A6ZLkUpTCJE.1638925571371.350
oct_chrI	SO6_CALLGENES_FINAL_1	CDS	1408094	1408168	.	+	0	Name=SOCG_02263T0;ID=YbIsSh1nZQTsrTh9A6ZLkUpTCJE.1638925571371.350
oct_chrI	SO6_CALLGENES_FINAL_1	CDS	1408208	1408303	.	+	0	Name=SOCG_02263T0;ID=YbIsSh1nZQTsrTh9A6ZLkUpTCJE.1638925571371.350
oct_chrI	SO6_CALLGENES_FINAL_1	CDS	1426888	1427094	.	-	0	Name=SOCG_02251T0;ID=YbIsSh1nZQTsrTh9A6ZLkUpTCJE.1638925571371.351
oct_chrI	SO6_CALLGENES_FINAL_1	CDS	1426785	1426834	.	-	0	Name=SOCG_02251T0;ID=YbIsSh1nZQTsrTh9A6ZLkUpTCJE.1638925571371.351
oct_chrI	SO6_CALLGENES_FINAL_1	CDS	1426368	1426740	.	-	0	Name=SOCG_02251T0;ID=YbIsSh1nZQTsrTh9A6ZLkUpTCJE.1638925571371.351
oct_chrI	SO6_CALLGENES_FINAL_1	CDS	1435983	1438196	.	+	0	Name=SOCG_02244T0
oct_chrI	SO6_CALLGENES_FINAL_1	CDS	1434987	1435150	.	-	0	Name=SOCG_02245T0;ID=YbIsSh1nZQTsrTh9A6ZLkUpTCJE.1638925571371.352
oct_chrI	SO6_CALLGENES_FINAL_1	CDS	1434536	1434890	.	-	0	Name=SOCG_02245T0;ID=YbIsSh1nZQTsrTh9A6ZLkUpTCJE.1638925571371.352
oct_chrI	SO6_CALLGENES_FINAL_1	CDS	1434287	1434469	.	-	0	Name=SOCG_02245T0;ID=YbIsSh1nZQTsrTh9A6ZLkUpTCJE.1638925571371.352
oct_chrI	SO6_CALLGENES_FINAL_1	CDS	1418242	1420266	.	+	0	Name=SOCG_02257T0
oct_chrI	SO6_CALLGENES_FINAL_1	CDS	1416047	1416784	.	-	0	Name=SOCG_02258T0
oct_chrI	SO6_CALLGENES_FINAL_1	CDS	1433860	1433943	.	-	0	Name=SOCG_02246T0;ID=YbIsSh1nZQTsrTh9A6ZLkUpTCJE.1638925571372.353
oct_chrI	SO6_CALLGENES_FINAL_1	CDS	1433565	1433819	.	-	0	Name=SOCG_02246T0;ID=YbIsSh1nZQTsrTh9A6ZLkUpTCJE.1638925571372.353
oct_chrI	SO6_CALLGENES_FINAL_1	CDS	1432813	1433517	.	-	0	Name=SOCG_02246T0;ID=YbIsSh1nZQTsrTh9A6ZLkUpTCJE.1638925571372.353
oct_chrI	SO6_CALLGENES_FINAL_1	CDS	1446312	1447004	.	-	0	Name=SOCG_02240T0
oct_chrI	SO6_CALLGENES_FINAL_1	CDS	1403455	1403491	.	+	0	Name=SOCG_02264T0;ID=YbIsSh1nZQTsrTh9A6ZLkUpTCJE.1638925571372.354
oct_chrI	SO6_CALLGENES_FINAL_1	CDS	1403547	1407163	.	+	0	Name=SOCG_02264T0;ID=YbIsSh1nZQTsrTh9A6ZLkUpTCJE.1638925571372.354
oct_chrI	SO6_CALLGENES_FINAL_1	CDS	1425667	1426041	.	-	0	Name=SOCG_02252T0;ID=YbIsSh1nZQTsrTh9A6ZLkUpTCJE.1638925571372.355
oct_chrI	SO6_CALLGENES_FINAL_1	CDS	1425393	1425620	.	-	0	Name=SOCG_02252T0;ID=YbIsSh1nZQTsrTh9A6ZLkUpTCJE.1638925571372.355
oct_chrI	SO6_CALLGENES_FINAL_1	CDS	1475115	1476326	.	+	0	Name=SOCG_02228T0
oct_chrI	SO6_CALLGENES_FINAL_1	CDS	1462666	1463154	.	+	0	Name=SOCG_02235T0
oct_chrI	SO6_CALLGENES_FINAL_1	CDS	1486563	1486589	.	+	0	Name=SOCG_02223T0;ID=YbIsSh1nZQTsrTh9A6ZLkUpTCJE.1638925571372.356
oct_chrI	SO6_CALLGENES_FINAL_1	CDS	1486633	1486771	.	+	0	Name=SOCG_02223T0;ID=YbIsSh1nZQTsrTh9A6ZLkUpTCJE.1638925571372.356
oct_chrI	SO6_CALLGENES_FINAL_1	CDS	1486820	1487337	.	+	0	Name=SOCG_02223T0;ID=YbIsSh1nZQTsrTh9A6ZLkUpTCJE.1638925571372.356
oct_chrI	SO6_CALLGENES_FINAL_1	CDS	1459915	1461324	.	-	0	Name=SOCG_02236T0
oct_chrI	SO6_CALLGENES_FINAL_1	CDS	1485012	1485764	.	-	0	Name=SOCG_02224T0
oct_chrI	SO6_CALLGENES_FINAL_1	CDS	1473878	1474585	.	+	0	Name=SOCG_02229T0
oct_chrI	SO6_CALLGENES_FINAL_1	CDS	1472011	1473237	.	+	0	Name=SOCG_02230T0
oct_chrI	SO6_CALLGENES_FINAL_1	CDS	1469982	1471580	.	+	0	Name=SOCG_02231T0
oct_chrI	SO6_CALLGENES_FINAL_1	CDS	1482765	1482804	.	+	0	Name=SOCG_02225T0;ID=YbIsSh1nZQTsrTh9A6ZLkUpTCJE.1638925571372.357
oct_chrI	SO6_CALLGENES_FINAL_1	CDS	1482855	1483063	.	+	0	Name=SOCG_02225T0;ID=YbIsSh1nZQTsrTh9A6ZLkUpTCJE.1638925571372.357
oct_chrI	SO6_CALLGENES_FINAL_1	CDS	1483107	1483802	.	+	0	Name=SOCG_02225T0;ID=YbIsSh1nZQTsrTh9A6ZLkUpTCJE.1638925571372.357
oct_chrI	SO6_CALLGENES_FINAL_1	CDS	1452296	1452326	.	+	0	Name=SOCG_02237T0;ID=YbIsSh1nZQTsrTh9A6ZLkUpTCJE.1638925571372.358
oct_chrI	SO6_CALLGENES_FINAL_1	CDS	1452681	1459384	.	+	0	Name=SOCG_02237T0;ID=YbIsSh1nZQTsrTh9A6ZLkUpTCJE.1638925571372.358
oct_chrI	SO6_CALLGENES_FINAL_1	CDS	1450255	1450617	.	-	0	Name=SOCG_02238T0;ID=YbIsSh1nZQTsrTh9A6ZLkUpTCJE.1638925571372.359
oct_chrI	SO6_CALLGENES_FINAL_1	CDS	1450012	1450200	.	-	0	Name=SOCG_02238T0;ID=YbIsSh1nZQTsrTh9A6ZLkUpTCJE.1638925571372.359
oct_chrI	SO6_CALLGENES_FINAL_1	CDS	1478714	1478728	.	+	0	Name=SOCG_02226T0;ID=YbIsSh1nZQTsrTh9A6ZLkUpTCJE.1638925571372.360
oct_chrI	SO6_CALLGENES_FINAL_1	CDS	1478771	1482340	.	+	0	Name=SOCG_02226T0;ID=YbIsSh1nZQTsrTh9A6ZLkUpTCJE.1638925571372.360
oct_chrI	SO6_CALLGENES_FINAL_1	CDS	1466591	1467877	.	-	0	Name=SOCG_02232T0
oct_chrI	SO6_CALLGENES_FINAL_1	CDS	1488976	1490239	.	+	0	Name=SOCG_02221T0;ID=YbIsSh1nZQTsrTh9A6ZLkUpTCJE.1638925571372.361
oct_chrI	SO6_CALLGENES_FINAL_1	CDS	1490439	1490974	.	+	0	Name=SOCG_02221T0;ID=YbIsSh1nZQTsrTh9A6ZLkUpTCJE.1638925571372.361
oct_chrI	SO6_CALLGENES_FINAL_1	CDS	1466161	1466199	.	-	0	Name=SOCG_02233T0;ID=YbIsSh1nZQTsrTh9A6ZLkUpTCJE.1638925571372.362
oct_chrI	SO6_CALLGENES_FINAL_1	CDS	1466028	1466111	.	-	0	Name=SOCG_02233T0;ID=YbIsSh1nZQTsrTh9A6ZLkUpTCJE.1638925571372.362
oct_chrI	SO6_CALLGENES_FINAL_1	CDS	1465689	1465967	.	-	0	Name=SOCG_02233T0;ID=YbIsSh1nZQTsrTh9A6ZLkUpTCJE.1638925571372.362
oct_chrI	SO6_CALLGENES_FINAL_1	CDS	1463586	1464446	.	+	0	Name=SOCG_02234T0;ID=YbIsSh1nZQTsrTh9A6ZLkUpTCJE.1638925571372.363
oct_chrI	SO6_CALLGENES_FINAL_1	CDS	1464497	1464973	.	+	0	Name=SOCG_02234T0;ID=YbIsSh1nZQTsrTh9A6ZLkUpTCJE.1638925571372.363
oct_chrI	SO6_CALLGENES_FINAL_1	CDS	1487620	1488687	.	-	0	Name=SOCG_02222T0
oct_chrI	SO6_CALLGENES_FINAL_1	CDS	1478061	1478193	.	-	0	Name=SOCG_02227T0;ID=YbIsSh1nZQTsrTh9A6ZLkUpTCJE.1638925571372.364
oct_chrI	SO6_CALLGENES_FINAL_1	CDS	1477830	1477988	.	-	0	Name=SOCG_02227T0;ID=YbIsSh1nZQTsrTh9A6ZLkUpTCJE.1638925571372.364
oct_chrI	SO6_CALLGENES_FINAL_1	CDS	1476538	1477769	.	-	0	Name=SOCG_02227T0;ID=YbIsSh1nZQTsrTh9A6ZLkUpTCJE.1638925571372.364
oct_chrI	SO6_CALLGENES_FINAL_1	CDS	1447963	1449798	.	+	0	Name=SOCG_02239T0
oct_chrI	SO6_CALLGENES_FINAL_1	CDS	1529652	1532090	.	+	0	Name=SOCG_02204T0
oct_chrI	SO6_CALLGENES_FINAL_1	CDS	1506358	1506480	.	+	0	Name=SOCG_02216T0;ID=YbIsSh1nZQTsrTh9A6ZLkUpTCJE.1638925571372.365
oct_chrI	SO6_CALLGENES_FINAL_1	CDS	1506536	1506695	.	+	0	Name=SOCG_02216T0;ID=YbIsSh1nZQTsrTh9A6ZLkUpTCJE.1638925571372.365
oct_chrI	SO6_CALLGENES_FINAL_1	CDS	1506820	1506931	.	+	0	Name=SOCG_02216T0;ID=YbIsSh1nZQTsrTh9A6ZLkUpTCJE.1638925571372.365
oct_chrI	SO6_CALLGENES_FINAL_1	CDS	1507035	1507242	.	+	0	Name=SOCG_02216T0;ID=YbIsSh1nZQTsrTh9A6ZLkUpTCJE.1638925571372.365
oct_chrI	SO6_CALLGENES_FINAL_1	CDS	1519459	1519668	.	+	0	Name=SOCG_02209T0;ID=YbIsSh1nZQTsrTh9A6ZLkUpTCJE.1638925571372.366
oct_chrI	SO6_CALLGENES_FINAL_1	CDS	1519808	1520314	.	+	0	Name=SOCG_02209T0;ID=YbIsSh1nZQTsrTh9A6ZLkUpTCJE.1638925571372.366
oct_chrI	SO6_CALLGENES_FINAL_1	CDS	1518574	1519167	.	-	0	Name=SOCG_02210T0
oct_chrI	SO6_CALLGENES_FINAL_1	CDS	1517091	1517189	.	+	0	Name=SOCG_02211T0;ID=YbIsSh1nZQTsrTh9A6ZLkUpTCJE.1638925571372.367
oct_chrI	SO6_CALLGENES_FINAL_1	CDS	1517241	1517291	.	+	0	Name=SOCG_02211T0;ID=YbIsSh1nZQTsrTh9A6ZLkUpTCJE.1638925571372.367
oct_chrI	SO6_CALLGENES_FINAL_1	CDS	1517337	1517590	.	+	0	Name=SOCG_02211T0;ID=YbIsSh1nZQTsrTh9A6ZLkUpTCJE.1638925571372.367
oct_chrI	SO6_CALLGENES_FINAL_1	CDS	1517710	1518232	.	+	0	Name=SOCG_02211T0;ID=YbIsSh1nZQTsrTh9A6ZLkUpTCJE.1638925571372.367
oct_chrI	SO6_CALLGENES_FINAL_1	CDS	1514414	1516393	.	+	0	Name=SOCG_02212T0
oct_chrI	SO6_CALLGENES_FINAL_1	CDS	1503924	1504823	.	-	0	Name=SOCG_02217T0
oct_chrI	SO6_CALLGENES_FINAL_1	CDS	1527136	1527266	.	+	0	Name=SOCG_02205T0;ID=YbIsSh1nZQTsrTh9A6ZLkUpTCJE.1638925571372.368
oct_chrI	SO6_CALLGENES_FINAL_1	CDS	1527316	1527369	.	+	0	Name=SOCG_02205T0;ID=YbIsSh1nZQTsrTh9A6ZLkUpTCJE.1638925571372.368
oct_chrI	SO6_CALLGENES_FINAL_1	CDS	1527409	1527903	.	+	0	Name=SOCG_02205T0;ID=YbIsSh1nZQTsrTh9A6ZLkUpTCJE.1638925571372.368
oct_chrI	SO6_CALLGENES_FINAL_1	CDS	1527968	1528737	.	+	0	Name=SOCG_02205T0;ID=YbIsSh1nZQTsrTh9A6ZLkUpTCJE.1638925571372.368
oct_chrI	SO6_CALLGENES_FINAL_1	CDS	1528779	1528933	.	+	0	Name=SOCG_02205T0;ID=YbIsSh1nZQTsrTh9A6ZLkUpTCJE.1638925571372.368
oct_chrI	SO6_CALLGENES_FINAL_1	CDS	1528973	1529064	.	+	0	Name=SOCG_02205T0;ID=YbIsSh1nZQTsrTh9A6ZLkUpTCJE.1638925571372.368
oct_chrI	SO6_CALLGENES_FINAL_1	CDS	1529128	1529215	.	+	0	Name=SOCG_02205T0;ID=YbIsSh1nZQTsrTh9A6ZLkUpTCJE.1638925571372.368
oct_chrI	SO6_CALLGENES_FINAL_1	CDS	1525226	1526641	.	+	0	Name=SOCG_02206T0
oct_chrI	SO6_CALLGENES_FINAL_1	CDS	1503427	1503509	.	-	0	Name=SOCG_02218T0;ID=YbIsSh1nZQTsrTh9A6ZLkUpTCJE.1638925571372.369
oct_chrI	SO6_CALLGENES_FINAL_1	CDS	1502951	1503379	.	-	0	Name=SOCG_02218T0;ID=YbIsSh1nZQTsrTh9A6ZLkUpTCJE.1638925571372.369
oct_chrI	SO6_CALLGENES_FINAL_1	CDS	1502743	1502888	.	-	0	Name=SOCG_02218T0;ID=YbIsSh1nZQTsrTh9A6ZLkUpTCJE.1638925571372.369
oct_chrI	SO6_CALLGENES_FINAL_1	CDS	1502583	1502682	.	-	0	Name=SOCG_02218T0;ID=YbIsSh1nZQTsrTh9A6ZLkUpTCJE.1638925571372.369
oct_chrI	SO6_CALLGENES_FINAL_1	CDS	1502372	1502534	.	-	0	Name=SOCG_02218T0;ID=YbIsSh1nZQTsrTh9A6ZLkUpTCJE.1638925571372.369
oct_chrI	SO6_CALLGENES_FINAL_1	CDS	1513257	1513280	.	-	0	Name=SOCG_02213T0;ID=YbIsSh1nZQTsrTh9A6ZLkUpTCJE.1638925571372.370
oct_chrI	SO6_CALLGENES_FINAL_1	CDS	1511742	1513196	.	-	0	Name=SOCG_02213T0;ID=YbIsSh1nZQTsrTh9A6ZLkUpTCJE.1638925571372.370
oct_chrI	SO6_CALLGENES_FINAL_1	CDS	1535987	1536376	.	+	0	Name=SOCG_02201T0
oct_chrI	SO6_CALLGENES_FINAL_1	CDS	1534957	1535283	.	-	0	Name=SOCG_02202T0
oct_chrI	SO6_CALLGENES_FINAL_1	CDS	1510486	1511265	.	+	0	Name=SOCG_02214T0
oct_chrI	SO6_CALLGENES_FINAL_1	CDS	1496510	1500916	.	+	0	Name=SOCG_02219T0
oct_chrI	SO6_CALLGENES_FINAL_1	CDS	1491602	1491674	.	+	0	Name=SOCG_02220T0;ID=YbIsSh1nZQTsrTh9A6ZLkUpTCJE.1638925571372.371
oct_chrI	SO6_CALLGENES_FINAL_1	CDS	1491740	1495173	.	+	0	Name=SOCG_02220T0;ID=YbIsSh1nZQTsrTh9A6ZLkUpTCJE.1638925571372.371
oct_chrI	SO6_CALLGENES_FINAL_1	CDS	1524665	1524801	.	-	0	Name=SOCG_02207T0;ID=YbIsSh1nZQTsrTh9A6ZLkUpTCJE.1638925571372.372
oct_chrI	SO6_CALLGENES_FINAL_1	CDS	1523601	1524621	.	-	0	Name=SOCG_02207T0;ID=YbIsSh1nZQTsrTh9A6ZLkUpTCJE.1638925571372.372
oct_chrI	SO6_CALLGENES_FINAL_1	CDS	1520698	1522437	.	-	0	Name=SOCG_02208T0
oct_chrI	SO6_CALLGENES_FINAL_1	CDS	1533240	1534550	.	+	0	Name=SOCG_02203T0
oct_chrI	SO6_CALLGENES_FINAL_1	CDS	1509008	1509055	.	-	0	Name=SOCG_02215T0;ID=YbIsSh1nZQTsrTh9A6ZLkUpTCJE.1638925571372.373
oct_chrI	SO6_CALLGENES_FINAL_1	CDS	1508871	1508913	.	-	0	Name=SOCG_02215T0;ID=YbIsSh1nZQTsrTh9A6ZLkUpTCJE.1638925571372.373
oct_chrI	SO6_CALLGENES_FINAL_1	CDS	1508756	1508818	.	-	0	Name=SOCG_02215T0;ID=YbIsSh1nZQTsrTh9A6ZLkUpTCJE.1638925571372.373
oct_chrI	SO6_CALLGENES_FINAL_1	CDS	1508593	1508687	.	-	0	Name=SOCG_02215T0;ID=YbIsSh1nZQTsrTh9A6ZLkUpTCJE.1638925571372.373
oct_chrI	SO6_CALLGENES_FINAL_1	CDS	1508462	1508545	.	-	0	Name=SOCG_02215T0;ID=YbIsSh1nZQTsrTh9A6ZLkUpTCJE.1638925571372.373
oct_chrI	SO6_CALLGENES_FINAL_1	CDS	1507985	1508386	.	-	0	Name=SOCG_02215T0;ID=YbIsSh1nZQTsrTh9A6ZLkUpTCJE.1638925571372.373
oct_chrI	SO6_CALLGENES_FINAL_1	CDS	1578834	1579769	.	+	0	Name=SOCG_02182T0
oct_chrI	SO6_CALLGENES_FINAL_1	CDS	1548352	1549686	.	-	0	Name=SOCG_02194T0;ID=YbIsSh1nZQTsrTh9A6ZLkUpTCJE.1638925571372.374
oct_chrI	SO6_CALLGENES_FINAL_1	CDS	1548029	1548296	.	-	0	Name=SOCG_02194T0;ID=YbIsSh1nZQTsrTh9A6ZLkUpTCJE.1638925571372.374
oct_chrI	SO6_CALLGENES_FINAL_1	CDS	1547743	1547978	.	-	0	Name=SOCG_02194T0;ID=YbIsSh1nZQTsrTh9A6ZLkUpTCJE.1638925571372.374
oct_chrI	SO6_CALLGENES_FINAL_1	CDS	1538289	1538651	.	+	0	Name=SOCG_02199T0
oct_chrI	SO6_CALLGENES_FINAL_1	CDS	1564034	1568572	.	+	0	Name=SOCG_02187T0
oct_chrI	SO6_CALLGENES_FINAL_1	CDS	1536866	1537993	.	+	0	Name=SOCG_02200T0
oct_chrI	SO6_CALLGENES_FINAL_1	CDS	1556383	1556649	.	-	0	Name=SOCG_02190T0;ID=YbIsSh1nZQTsrTh9A6ZLkUpTCJE.1638925571372.375
oct_chrI	SO6_CALLGENES_FINAL_1	CDS	1556288	1556341	.	-	0	Name=SOCG_02190T0;ID=YbIsSh1nZQTsrTh9A6ZLkUpTCJE.1638925571372.375
oct_chrI	SO6_CALLGENES_FINAL_1	CDS	1555843	1556016	.	-	0	Name=SOCG_02190T0;ID=YbIsSh1nZQTsrTh9A6ZLkUpTCJE.1638925571372.375
oct_chrI	SO6_CALLGENES_FINAL_1	CDS	1557264	1557505	.	+	0	Name=SOCG_02189T0;ID=YbIsSh1nZQTsrTh9A6ZLkUpTCJE.1638925571372.376
oct_chrI	SO6_CALLGENES_FINAL_1	CDS	1557596	1560941	.	+	0	Name=SOCG_02189T0;ID=YbIsSh1nZQTsrTh9A6ZLkUpTCJE.1638925571372.376
oct_chrI	SO6_CALLGENES_FINAL_1	CDS	1561458	1563332	.	-	0	Name=SOCG_02188T0;ID=YbIsSh1nZQTsrTh9A6ZLkUpTCJE.1638925571372.377
oct_chrI	SO6_CALLGENES_FINAL_1	CDS	1561291	1561411	.	-	0	Name=SOCG_02188T0;ID=YbIsSh1nZQTsrTh9A6ZLkUpTCJE.1638925571372.377
oct_chrI	SO6_CALLGENES_FINAL_1	CDS	1561116	1561249	.	-	0	Name=SOCG_02188T0;ID=YbIsSh1nZQTsrTh9A6ZLkUpTCJE.1638925571372.377
oct_chrI	SO6_CALLGENES_FINAL_1	CDS	1547220	1547374	.	-	0	Name=SOCG_02195T0;ID=YbIsSh1nZQTsrTh9A6ZLkUpTCJE.1638925571372.378
oct_chrI	SO6_CALLGENES_FINAL_1	CDS	1546867	1547020	.	-	0	Name=SOCG_02195T0;ID=YbIsSh1nZQTsrTh9A6ZLkUpTCJE.1638925571372.378
oct_chrI	SO6_CALLGENES_FINAL_1	CDS	1546561	1546791	.	-	0	Name=SOCG_02195T0;ID=YbIsSh1nZQTsrTh9A6ZLkUpTCJE.1638925571372.378
oct_chrI	SO6_CALLGENES_FINAL_1	CDS	1577440	1577649	.	+	0	Name=SOCG_02183T0;ID=YbIsSh1nZQTsrTh9A6ZLkUpTCJE.1638925571372.379
oct_chrI	SO6_CALLGENES_FINAL_1	CDS	1577703	1578476	.	+	0	Name=SOCG_02183T0;ID=YbIsSh1nZQTsrTh9A6ZLkUpTCJE.1638925571372.379
oct_chrI	SO6_CALLGENES_FINAL_1	CDS	1554280	1554416	.	+	0	Name=SOCG_02191T0;ID=YbIsSh1nZQTsrTh9A6ZLkUpTCJE.1638925571372.380
oct_chrI	SO6_CALLGENES_FINAL_1	CDS	1554513	1554600	.	+	0	Name=SOCG_02191T0;ID=YbIsSh1nZQTsrTh9A6ZLkUpTCJE.1638925571372.380
oct_chrI	SO6_CALLGENES_FINAL_1	CDS	1554743	1555825	.	+	0	Name=SOCG_02191T0;ID=YbIsSh1nZQTsrTh9A6ZLkUpTCJE.1638925571372.380
oct_chrI	SO6_CALLGENES_FINAL_1	CDS	1541858	1543018	.	-	0	Name=SOCG_02197T0
oct_chrI	SO6_CALLGENES_FINAL_1	CDS	1572427	1573515	.	-	0	Name=SOCG_02185T0
oct_chrI	SO6_CALLGENES_FINAL_1	CDS	1544717	1545994	.	-	0	Name=SOCG_02196T0
oct_chrI	SO6_CALLGENES_FINAL_1	CDS	1574733	1575694	.	-	0	Name=SOCG_02184T0;ID=YbIsSh1nZQTsrTh9A6ZLkUpTCJE.1638925571372.381
oct_chrI	SO6_CALLGENES_FINAL_1	CDS	1574296	1574695	.	-	0	Name=SOCG_02184T0;ID=YbIsSh1nZQTsrTh9A6ZLkUpTCJE.1638925571372.381
oct_chrI	SO6_CALLGENES_FINAL_1	CDS	1539272	1540924	.	+	0	Name=SOCG_02198T0
oct_chrI	SO6_CALLGENES_FINAL_1	CDS	1569127	1572174	.	+	0	Name=SOCG_02186T0
oct_chrI	SO6_CALLGENES_FINAL_1	CDS	1550149	1550662	.	+	0	Name=SOCG_02193T0;ID=YbIsSh1nZQTsrTh9A6ZLkUpTCJE.1638925571372.382
oct_chrI	SO6_CALLGENES_FINAL_1	CDS	1550716	1551553	.	+	0	Name=SOCG_02193T0;ID=YbIsSh1nZQTsrTh9A6ZLkUpTCJE.1638925571372.382
oct_chrI	SO6_CALLGENES_FINAL_1	CDS	1551608	1551869	.	+	0	Name=SOCG_02193T0;ID=YbIsSh1nZQTsrTh9A6ZLkUpTCJE.1638925571372.382
oct_chrI	SO6_CALLGENES_FINAL_1	CDS	1580221	1582047	.	+	0	Name=SOCG_02181T0
oct_chrI	SO6_CALLGENES_FINAL_1	CDS	1552124	1553143	.	-	0	Name=SOCG_02192T0
oct_chrI	SO6_CALLGENES_FINAL_1	CDS	1601009	1602523	.	+	0	Name=SOCG_02170T0
oct_chrI	SO6_CALLGENES_FINAL_1	CDS	1604547	1606373	.	+	0	Name=SOCG_02169T0
oct_chrI	SO6_CALLGENES_FINAL_1	CDS	1608746	1610692	.	+	0	Name=SOCG_02168T0
oct_chrI	SO6_CALLGENES_FINAL_1	CDS	1592853	1593016	.	-	0	Name=SOCG_02175T0;ID=YbIsSh1nZQTsrTh9A6ZLkUpTCJE.1638925571373.383
oct_chrI	SO6_CALLGENES_FINAL_1	CDS	1591537	1592794	.	-	0	Name=SOCG_02175T0;ID=YbIsSh1nZQTsrTh9A6ZLkUpTCJE.1638925571373.383
oct_chrI	SO6_CALLGENES_FINAL_1	CDS	1622045	1622065	.	-	0	Name=SOCG_02163T0;ID=YbIsSh1nZQTsrTh9A6ZLkUpTCJE.1638925571373.384
oct_chrI	SO6_CALLGENES_FINAL_1	CDS	1621956	1622005	.	-	0	Name=SOCG_02163T0;ID=YbIsSh1nZQTsrTh9A6ZLkUpTCJE.1638925571373.384
oct_chrI	SO6_CALLGENES_FINAL_1	CDS	1620719	1621867	.	-	0	Name=SOCG_02163T0;ID=YbIsSh1nZQTsrTh9A6ZLkUpTCJE.1638925571373.384
oct_chrI	SO6_CALLGENES_FINAL_1	CDS	1620415	1620675	.	-	0	Name=SOCG_02163T0;ID=YbIsSh1nZQTsrTh9A6ZLkUpTCJE.1638925571373.384
oct_chrI	SO6_CALLGENES_FINAL_1	CDS	1619839	1620369	.	-	0	Name=SOCG_02163T0;ID=YbIsSh1nZQTsrTh9A6ZLkUpTCJE.1638925571373.384
oct_chrI	SO6_CALLGENES_FINAL_1	CDS	1619757	1619787	.	-	0	Name=SOCG_02163T0;ID=YbIsSh1nZQTsrTh9A6ZLkUpTCJE.1638925571373.384
oct_chrI	SO6_CALLGENES_FINAL_1	CDS	1588575	1588640	.	+	0	Name=SOCG_02177T0;ID=YbIsSh1nZQTsrTh9A6ZLkUpTCJE.1638925571373.385
oct_chrI	SO6_CALLGENES_FINAL_1	CDS	1588712	1588844	.	+	0	Name=SOCG_02177T0;ID=YbIsSh1nZQTsrTh9A6ZLkUpTCJE.1638925571373.385
oct_chrI	SO6_CALLGENES_FINAL_1	CDS	1588991	1589014	.	+	0	Name=SOCG_02177T0;ID=YbIsSh1nZQTsrTh9A6ZLkUpTCJE.1638925571373.385
oct_chrI	SO6_CALLGENES_FINAL_1	CDS	1589072	1589181	.	+	0	Name=SOCG_02177T0;ID=YbIsSh1nZQTsrTh9A6ZLkUpTCJE.1638925571373.385
oct_chrI	SO6_CALLGENES_FINAL_1	CDS	1589238	1589317	.	+	0	Name=SOCG_02177T0;ID=YbIsSh1nZQTsrTh9A6ZLkUpTCJE.1638925571373.385
oct_chrI	SO6_CALLGENES_FINAL_1	CDS	1589375	1589432	.	+	0	Name=SOCG_02177T0;ID=YbIsSh1nZQTsrTh9A6ZLkUpTCJE.1638925571373.385
oct_chrI	SO6_CALLGENES_FINAL_1	CDS	1614006	1616858	.	-	0	Name=SOCG_02165T0
oct_chrI	SO6_CALLGENES_FINAL_1	CDS	1589698	1591221	.	-	0	Name=SOCG_02176T0
oct_chrI	SO6_CALLGENES_FINAL_1	CDS	1617601	1617666	.	+	0	Name=SOCG_02164T0;ID=YbIsSh1nZQTsrTh9A6ZLkUpTCJE.1638925571373.386
oct_chrI	SO6_CALLGENES_FINAL_1	CDS	1617732	1617839	.	+	0	Name=SOCG_02164T0;ID=YbIsSh1nZQTsrTh9A6ZLkUpTCJE.1638925571373.386
oct_chrI	SO6_CALLGENES_FINAL_1	CDS	1617885	1619654	.	+	0	Name=SOCG_02164T0;ID=YbIsSh1nZQTsrTh9A6ZLkUpTCJE.1638925571373.386
oct_chrI	SO6_CALLGENES_FINAL_1	CDS	1599479	1599676	.	+	0	Name=SOCG_02171T0;ID=YbIsSh1nZQTsrTh9A6ZLkUpTCJE.1638925571373.387
oct_chrI	SO6_CALLGENES_FINAL_1	CDS	1599744	1600103	.	+	0	Name=SOCG_02171T0;ID=YbIsSh1nZQTsrTh9A6ZLkUpTCJE.1638925571373.387
oct_chrI	SO6_CALLGENES_FINAL_1	CDS	1612357	1613039	.	+	0	Name=SOCG_02166T0;ID=YbIsSh1nZQTsrTh9A6ZLkUpTCJE.1638925571373.388
oct_chrI	SO6_CALLGENES_FINAL_1	CDS	1613093	1613777	.	+	0	Name=SOCG_02166T0;ID=YbIsSh1nZQTsrTh9A6ZLkUpTCJE.1638925571373.388
oct_chrI	SO6_CALLGENES_FINAL_1	CDS	1596033	1596860	.	+	0	Name=SOCG_02173T0
oct_chrI	SO6_CALLGENES_FINAL_1	CDS	1624878	1624952	.	-	0	Name=SOCG_02161T0;ID=YbIsSh1nZQTsrTh9A6ZLkUpTCJE.1638925571373.389
oct_chrI	SO6_CALLGENES_FINAL_1	CDS	1624741	1624823	.	-	0	Name=SOCG_02161T0;ID=YbIsSh1nZQTsrTh9A6ZLkUpTCJE.1638925571373.389
oct_chrI	SO6_CALLGENES_FINAL_1	CDS	1624163	1624634	.	-	0	Name=SOCG_02161T0;ID=YbIsSh1nZQTsrTh9A6ZLkUpTCJE.1638925571373.389
oct_chrI	SO6_CALLGENES_FINAL_1	CDS	1597143	1598735	.	-	0	Name=SOCG_02172T0
oct_chrI	SO6_CALLGENES_FINAL_1	CDS	1626581	1626764	.	-	0	Name=SOCG_02160T0;ID=YbIsSh1nZQTsrTh9A6ZLkUpTCJE.1638925571373.390
oct_chrI	SO6_CALLGENES_FINAL_1	CDS	1626027	1626456	.	-	0	Name=SOCG_02160T0;ID=YbIsSh1nZQTsrTh9A6ZLkUpTCJE.1638925571373.390
oct_chrI	SO6_CALLGENES_FINAL_1	CDS	1625452	1625983	.	-	0	Name=SOCG_02160T0;ID=YbIsSh1nZQTsrTh9A6ZLkUpTCJE.1638925571373.390
oct_chrI	SO6_CALLGENES_FINAL_1	CDS	1625242	1625364	.	-	0	Name=SOCG_02160T0;ID=YbIsSh1nZQTsrTh9A6ZLkUpTCJE.1638925571373.390
oct_chrI	SO6_CALLGENES_FINAL_1	CDS	1594444	1595595	.	+	0	Name=SOCG_02174T0
oct_chrI	SO6_CALLGENES_FINAL_1	CDS	1622419	1623687	.	+	0	Name=SOCG_02162T0
oct_chrI	SO6_CALLGENES_FINAL_1	CDS	1582812	1583156	.	+	0	Name=SOCG_02180T0;ID=YbIsSh1nZQTsrTh9A6ZLkUpTCJE.1638925571373.391
oct_chrI	SO6_CALLGENES_FINAL_1	CDS	1583210	1583266	.	+	0	Name=SOCG_02180T0;ID=YbIsSh1nZQTsrTh9A6ZLkUpTCJE.1638925571373.391
oct_chrI	SO6_CALLGENES_FINAL_1	CDS	1583324	1583446	.	+	0	Name=SOCG_02180T0;ID=YbIsSh1nZQTsrTh9A6ZLkUpTCJE.1638925571373.391
oct_chrI	SO6_CALLGENES_FINAL_1	CDS	1583508	1584329	.	+	0	Name=SOCG_02180T0;ID=YbIsSh1nZQTsrTh9A6ZLkUpTCJE.1638925571373.391
oct_chrI	SO6_CALLGENES_FINAL_1	CDS	1584851	1586176	.	+	0	Name=SOCG_02179T0
oct_chrI	SO6_CALLGENES_FINAL_1	CDS	1610925	1612061	.	-	0	Name=SOCG_02167T0
oct_chrI	SO6_CALLGENES_FINAL_1	CDS	1654110	1654401	.	-	0	Name=SOCG_02145T0;ID=YbIsSh1nZQTsrTh9A6ZLkUpTCJE.1638925571373.392
oct_chrI	SO6_CALLGENES_FINAL_1	CDS	1653461	1654062	.	-	0	Name=SOCG_02145T0;ID=YbIsSh1nZQTsrTh9A6ZLkUpTCJE.1638925571373.392
oct_chrI	SO6_CALLGENES_FINAL_1	CDS	1652458	1653405	.	-	0	Name=SOCG_02145T0;ID=YbIsSh1nZQTsrTh9A6ZLkUpTCJE.1638925571373.392
oct_chrI	SO6_CALLGENES_FINAL_1	CDS	1652376	1652411	.	-	0	Name=SOCG_02145T0;ID=YbIsSh1nZQTsrTh9A6ZLkUpTCJE.1638925571373.392
oct_chrI	SO6_CALLGENES_FINAL_1	CDS	1631755	1631824	.	-	0	Name=SOCG_02157T0;ID=YbIsSh1nZQTsrTh9A6ZLkUpTCJE.1638925571373.393
oct_chrI	SO6_CALLGENES_FINAL_1	CDS	1631650	1631700	.	-	0	Name=SOCG_02157T0;ID=YbIsSh1nZQTsrTh9A6ZLkUpTCJE.1638925571373.393
oct_chrI	SO6_CALLGENES_FINAL_1	CDS	1631556	1631593	.	-	0	Name=SOCG_02157T0;ID=YbIsSh1nZQTsrTh9A6ZLkUpTCJE.1638925571373.393
oct_chrI	SO6_CALLGENES_FINAL_1	CDS	1632480	1634099	.	-	0	Name=SOCG_02156T0
oct_chrI	SO6_CALLGENES_FINAL_1	CDS	1655507	1656481	.	+	0	Name=SOCG_02144T0
oct_chrI	SO6_CALLGENES_FINAL_1	CDS	1641708	1641773	.	-	0	Name=SOCG_05231T0;ID=YbIsSh1nZQTsrTh9A6ZLkUpTCJE.1638925571373.394
oct_chrI	SO6_CALLGENES_FINAL_1	CDS	1641580	1641615	.	-	0	Name=SOCG_05231T0;ID=YbIsSh1nZQTsrTh9A6ZLkUpTCJE.1638925571373.394
oct_chrI	SO6_CALLGENES_FINAL_1	CDS	1671905	1675030	.	-	0	Name=SOCG_02138T0
oct_chrI	SO6_CALLGENES_FINAL_1	CDS	1666650	1666804	.	-	0	Name=SOCG_02141T0;ID=YbIsSh1nZQTsrTh9A6ZLkUpTCJE.1638925571373.395
oct_chrI	SO6_CALLGENES_FINAL_1	CDS	1666239	1666413	.	-	0	Name=SOCG_02141T0;ID=YbIsSh1nZQTsrTh9A6ZLkUpTCJE.1638925571373.395
oct_chrI	SO6_CALLGENES_FINAL_1	CDS	1665103	1666194	.	-	0	Name=SOCG_02141T0;ID=YbIsSh1nZQTsrTh9A6ZLkUpTCJE.1638925571373.395
oct_chrI	SO6_CALLGENES_FINAL_1	CDS	1637469	1638044	.	-	0	Name=SOCG_02153T0
oct_chrI	SO6_CALLGENES_FINAL_1	CDS	1638396	1639373	.	+	0	Name=SOCG_02152T0
oct_chrI	SO6_CALLGENES_FINAL_1	CDS	1670383	1670847	.	+	0	Name=SOCG_02139T0
oct_chrI	SO6_CALLGENES_FINAL_1	CDS	1667248	1668606	.	-	0	Name=SOCG_02140T0
oct_chrI	SO6_CALLGENES_FINAL_1	CDS	1650924	1651399	.	+	0	Name=SOCG_02146T0;ID=YbIsSh1nZQTsrTh9A6ZLkUpTCJE.1638925571373.396
oct_chrI	SO6_CALLGENES_FINAL_1	CDS	1651508	1652213	.	+	0	Name=SOCG_02146T0;ID=YbIsSh1nZQTsrTh9A6ZLkUpTCJE.1638925571373.396
oct_chrI	SO6_CALLGENES_FINAL_1	CDS	1630134	1630351	.	-	0	Name=SOCG_02158T0;ID=YbIsSh1nZQTsrTh9A6ZLkUpTCJE.1638925571373.397
oct_chrI	SO6_CALLGENES_FINAL_1	CDS	1628849	1629932	.	-	0	Name=SOCG_02158T0;ID=YbIsSh1nZQTsrTh9A6ZLkUpTCJE.1638925571373.397
oct_chrI	SO6_CALLGENES_FINAL_1	CDS	1659970	1664595	.	+	0	Name=SOCG_02142T0
oct_chrI	SO6_CALLGENES_FINAL_1	CDS	1636940	1637003	.	-	0	Name=SOCG_02154T0;ID=YbIsSh1nZQTsrTh9A6ZLkUpTCJE.1638925571373.398
oct_chrI	SO6_CALLGENES_FINAL_1	CDS	1636802	1636874	.	-	0	Name=SOCG_02154T0;ID=YbIsSh1nZQTsrTh9A6ZLkUpTCJE.1638925571373.398
oct_chrI	SO6_CALLGENES_FINAL_1	CDS	1636119	1636593	.	-	0	Name=SOCG_02154T0;ID=YbIsSh1nZQTsrTh9A6ZLkUpTCJE.1638925571373.398
oct_chrI	SO6_CALLGENES_FINAL_1	CDS	1647527	1647584	.	-	0	Name=SOCG_02148T0;ID=YbIsSh1nZQTsrTh9A6ZLkUpTCJE.1638925571373.399
oct_chrI	SO6_CALLGENES_FINAL_1	CDS	1647378	1647481	.	-	0	Name=SOCG_02148T0;ID=YbIsSh1nZQTsrTh9A6ZLkUpTCJE.1638925571373.399
oct_chrI	SO6_CALLGENES_FINAL_1	CDS	1647088	1647306	.	-	0	Name=SOCG_02148T0;ID=YbIsSh1nZQTsrTh9A6ZLkUpTCJE.1638925571373.399
oct_chrI	SO6_CALLGENES_FINAL_1	CDS	1646926	1647041	.	-	0	Name=SOCG_02148T0;ID=YbIsSh1nZQTsrTh9A6ZLkUpTCJE.1638925571373.399
oct_chrI	SO6_CALLGENES_FINAL_1	CDS	1646513	1646876	.	-	0	Name=SOCG_02148T0;ID=YbIsSh1nZQTsrTh9A6ZLkUpTCJE.1638925571373.399
oct_chrI	SO6_CALLGENES_FINAL_1	CDS	1646202	1646462	.	-	0	Name=SOCG_02148T0;ID=YbIsSh1nZQTsrTh9A6ZLkUpTCJE.1638925571373.399
oct_chrI	SO6_CALLGENES_FINAL_1	CDS	1627935	1627945	.	-	0	Name=SOCG_02159T0;ID=YbIsSh1nZQTsrTh9A6ZLkUpTCJE.1638925571373.400
oct_chrI	SO6_CALLGENES_FINAL_1	CDS	1627760	1627892	.	-	0	Name=SOCG_02159T0;ID=YbIsSh1nZQTsrTh9A6ZLkUpTCJE.1638925571373.400
oct_chrI	SO6_CALLGENES_FINAL_1	CDS	1627498	1627698	.	-	0	Name=SOCG_02159T0;ID=YbIsSh1nZQTsrTh9A6ZLkUpTCJE.1638925571373.400
oct_chrI	SO6_CALLGENES_FINAL_1	CDS	1647922	1649409	.	-	0	Name=SOCG_02147T0
oct_chrI	SO6_CALLGENES_FINAL_1	CDS	1645746	1645760	.	-	0	Name=SOCG_02149T0;ID=YbIsSh1nZQTsrTh9A6ZLkUpTCJE.1638925571373.401
oct_chrI	SO6_CALLGENES_FINAL_1	CDS	1645361	1645588	.	-	0	Name=SOCG_02149T0;ID=YbIsSh1nZQTsrTh9A6ZLkUpTCJE.1638925571373.401
oct_chrI	SO6_CALLGENES_FINAL_1	CDS	1645230	1645318	.	-	0	Name=SOCG_02149T0;ID=YbIsSh1nZQTsrTh9A6ZLkUpTCJE.1638925571373.401
oct_chrI	SO6_CALLGENES_FINAL_1	CDS	1643745	1645185	.	-	0	Name=SOCG_02149T0;ID=YbIsSh1nZQTsrTh9A6ZLkUpTCJE.1638925571373.401
oct_chrI	SO6_CALLGENES_FINAL_1	CDS	1642417	1643596	.	-	0	Name=SOCG_02150T0;ID=YbIsSh1nZQTsrTh9A6ZLkUpTCJE.1638925571373.402
oct_chrI	SO6_CALLGENES_FINAL_1	CDS	1642065	1642363	.	-	0	Name=SOCG_02150T0;ID=YbIsSh1nZQTsrTh9A6ZLkUpTCJE.1638925571373.402
oct_chrI	SO6_CALLGENES_FINAL_1	CDS	1634743	1634813	.	+	0	Name=SOCG_02155T0;ID=YbIsSh1nZQTsrTh9A6ZLkUpTCJE.1638925571373.403
oct_chrI	SO6_CALLGENES_FINAL_1	CDS	1634986	1635052	.	+	0	Name=SOCG_02155T0;ID=YbIsSh1nZQTsrTh9A6ZLkUpTCJE.1638925571373.403
oct_chrI	SO6_CALLGENES_FINAL_1	CDS	1635104	1635179	.	+	0	Name=SOCG_02155T0;ID=YbIsSh1nZQTsrTh9A6ZLkUpTCJE.1638925571373.403
oct_chrI	SO6_CALLGENES_FINAL_1	CDS	1635236	1635366	.	+	0	Name=SOCG_02155T0;ID=YbIsSh1nZQTsrTh9A6ZLkUpTCJE.1638925571373.403
oct_chrI	SO6_CALLGENES_FINAL_1	CDS	1635428	1635469	.	+	0	Name=SOCG_02155T0;ID=YbIsSh1nZQTsrTh9A6ZLkUpTCJE.1638925571373.403
oct_chrI	SO6_CALLGENES_FINAL_1	CDS	1685979	1687679	.	+	0	Name=SOCG_02133T0
oct_chrI	SO6_CALLGENES_FINAL_1	CDS	1713520	1713640	.	+	0	Name=SOCG_02121T0;ID=YbIsSh1nZQTsrTh9A6ZLkUpTCJE.1638925571373.404
oct_chrI	SO6_CALLGENES_FINAL_1	CDS	1713740	1713778	.	+	0	Name=SOCG_02121T0;ID=YbIsSh1nZQTsrTh9A6ZLkUpTCJE.1638925571373.404
oct_chrI	SO6_CALLGENES_FINAL_1	CDS	1713834	1714389	.	+	0	Name=SOCG_02121T0;ID=YbIsSh1nZQTsrTh9A6ZLkUpTCJE.1638925571373.404
oct_chrI	SO6_CALLGENES_FINAL_1	CDS	1714435	1715680	.	+	0	Name=SOCG_02121T0;ID=YbIsSh1nZQTsrTh9A6ZLkUpTCJE.1638925571373.404
oct_chrI	SO6_CALLGENES_FINAL_1	CDS	1689024	1690451	.	+	0	Name=SOCG_02132T0
oct_chrI	SO6_CALLGENES_FINAL_1	CDS	1717242	1717355	.	+	0	Name=SOCG_02119T0;ID=YbIsSh1nZQTsrTh9A6ZLkUpTCJE.1638925571373.405
oct_chrI	SO6_CALLGENES_FINAL_1	CDS	1717398	1718735	.	+	0	Name=SOCG_02119T0;ID=YbIsSh1nZQTsrTh9A6ZLkUpTCJE.1638925571373.405
oct_chrI	SO6_CALLGENES_FINAL_1	CDS	1716778	1716839	.	-	0	Name=SOCG_02120T0;ID=YbIsSh1nZQTsrTh9A6ZLkUpTCJE.1638925571373.406
oct_chrI	SO6_CALLGENES_FINAL_1	CDS	1715898	1716729	.	-	0	Name=SOCG_02120T0;ID=YbIsSh1nZQTsrTh9A6ZLkUpTCJE.1638925571373.406
oct_chrI	SO6_CALLGENES_FINAL_1	CDS	1702769	1702944	.	+	0	Name=SOCG_02126T0;ID=YbIsSh1nZQTsrTh9A6ZLkUpTCJE.1638925571373.407
oct_chrI	SO6_CALLGENES_FINAL_1	CDS	1702998	1703064	.	+	0	Name=SOCG_02126T0;ID=YbIsSh1nZQTsrTh9A6ZLkUpTCJE.1638925571373.407
oct_chrI	SO6_CALLGENES_FINAL_1	CDS	1711875	1712564	.	+	0	Name=SOCG_02122T0
oct_chrI	SO6_CALLGENES_FINAL_1	CDS	1684098	1684123	.	-	0	Name=SOCG_02134T0;ID=YbIsSh1nZQTsrTh9A6ZLkUpTCJE.1638925571373.408
oct_chrI	SO6_CALLGENES_FINAL_1	CDS	1683950	1684056	.	-	0	Name=SOCG_02134T0;ID=YbIsSh1nZQTsrTh9A6ZLkUpTCJE.1638925571373.408
oct_chrI	SO6_CALLGENES_FINAL_1	CDS	1682927	1683787	.	-	0	Name=SOCG_02134T0;ID=YbIsSh1nZQTsrTh9A6ZLkUpTCJE.1638925571373.408
oct_chrI	SO6_CALLGENES_FINAL_1	CDS	1682798	1682877	.	-	0	Name=SOCG_02134T0;ID=YbIsSh1nZQTsrTh9A6ZLkUpTCJE.1638925571373.408
oct_chrI	SO6_CALLGENES_FINAL_1	CDS	1698015	1698535	.	+	0	Name=SOCG_02128T0;ID=YbIsSh1nZQTsrTh9A6ZLkUpTCJE.1638925571373.409
oct_chrI	SO6_CALLGENES_FINAL_1	CDS	1698590	1698914	.	+	0	Name=SOCG_02128T0;ID=YbIsSh1nZQTsrTh9A6ZLkUpTCJE.1638925571373.409
oct_chrI	SO6_CALLGENES_FINAL_1	CDS	1698977	1699792	.	+	0	Name=SOCG_02128T0;ID=YbIsSh1nZQTsrTh9A6ZLkUpTCJE.1638925571373.409
oct_chrI	SO6_CALLGENES_FINAL_1	CDS	1699846	1700016	.	+	0	Name=SOCG_02128T0;ID=YbIsSh1nZQTsrTh9A6ZLkUpTCJE.1638925571373.409
oct_chrI	SO6_CALLGENES_FINAL_1	CDS	1700682	1702253	.	+	0	Name=SOCG_02127T0
oct_chrI	SO6_CALLGENES_FINAL_1	CDS	1693688	1693736	.	-	0	Name=SOCG_02130T0;ID=YbIsSh1nZQTsrTh9A6ZLkUpTCJE.1638925571373.410
oct_chrI	SO6_CALLGENES_FINAL_1	CDS	1693581	1693634	.	-	0	Name=SOCG_02130T0;ID=YbIsSh1nZQTsrTh9A6ZLkUpTCJE.1638925571373.410
oct_chrI	SO6_CALLGENES_FINAL_1	CDS	1693430	1693531	.	-	0	Name=SOCG_02130T0;ID=YbIsSh1nZQTsrTh9A6ZLkUpTCJE.1638925571373.410
oct_chrI	SO6_CALLGENES_FINAL_1	CDS	1693248	1693388	.	-	0	Name=SOCG_02130T0;ID=YbIsSh1nZQTsrTh9A6ZLkUpTCJE.1638925571373.410
oct_chrI	SO6_CALLGENES_FINAL_1	CDS	1692860	1693167	.	-	0	Name=SOCG_02130T0;ID=YbIsSh1nZQTsrTh9A6ZLkUpTCJE.1638925571373.410
oct_chrI	SO6_CALLGENES_FINAL_1	CDS	1694666	1694816	.	+	0	Name=SOCG_02129T0;ID=YbIsSh1nZQTsrTh9A6ZLkUpTCJE.1638925571373.411
[truncated: 402,599 more rows]
