# Supplementary material for: The wtf meiotic driver gene family has unexpectedly persisted for over 100 million years
Source: eLife. 2022 Oct 13;11:e81149. doi: 10.7554/eLife.81149 (PMC9562144; doi:10.7554/eLife.81149)
Supplement: Figure 1—source data 5. — GFF file of S. osmophilus genome. [file elife-81149-fig1-data5.zip › Figure 1-source data 5.gff]

##gff-version 3
##source-version geneious 2022.0.1
##sequence-region	tig00000019_pilon_x4	1	650053
tig00000019_pilon_x4	Geneious	Wag_wtf_sag_unit	409141	414736	.	+	.	Name=wag11_wtf20_g3010
tig00000019_pilon_x4	Geneious	wag	409928	410423	.	-	.	Name=wag11;ID=YbIsSh1nZQTsrTh9A6ZLkUpTCJE.1638925574507.34870
tig00000019_pilon_x4	Geneious	wag	409589	409872	.	-	.	Name=wag11;ID=YbIsSh1nZQTsrTh9A6ZLkUpTCJE.1638925574507.34870
tig00000019_pilon_x4	Geneious	Wtf_driver	28059	28173	.	+	.	Name=wtf19;ID=YbIsSh1nZQTsrTh9A6ZLkUpTCJE.1638925574507.34871
tig00000019_pilon_x4	Geneious	Wtf_driver	28367	28615	.	+	.	Name=wtf19;ID=YbIsSh1nZQTsrTh9A6ZLkUpTCJE.1638925574507.34871
tig00000019_pilon_x4	Geneious	Wtf_driver	28662	28904	.	+	.	Name=wtf19;ID=YbIsSh1nZQTsrTh9A6ZLkUpTCJE.1638925574507.34871
tig00000019_pilon_x4	Geneious	Wtf_driver	28943	29071	.	+	.	Name=wtf19;ID=YbIsSh1nZQTsrTh9A6ZLkUpTCJE.1638925574507.34871
tig00000019_pilon_x4	Geneious	Wtf_driver	29130	29206	.	+	.	Name=wtf19;ID=YbIsSh1nZQTsrTh9A6ZLkUpTCJE.1638925574507.34871
tig00000019_pilon_x4	Geneious	Wtf_driver	411445	411559	.	+	.	Name=wtf20;ID=YbIsSh1nZQTsrTh9A6ZLkUpTCJE.1638925574507.34872
tig00000019_pilon_x4	Geneious	Wtf_driver	411755	412003	.	+	.	Name=wtf20;ID=YbIsSh1nZQTsrTh9A6ZLkUpTCJE.1638925574507.34872
tig00000019_pilon_x4	Geneious	Wtf_driver	412053	412295	.	+	.	Name=wtf20;ID=YbIsSh1nZQTsrTh9A6ZLkUpTCJE.1638925574507.34872
tig00000019_pilon_x4	Geneious	Wtf_driver	412334	412438	.	+	.	Name=wtf20;ID=YbIsSh1nZQTsrTh9A6ZLkUpTCJE.1638925574507.34872
tig00000019_pilon_x4	Geneious	Wtf_driver	412495	412571	.	+	.	Name=wtf20;ID=YbIsSh1nZQTsrTh9A6ZLkUpTCJE.1638925574507.34872
tig00000019_pilon_x4	Geneious	Wtf_driver	12275	12389	.	+	.	Name=wtf18;ID=YbIsSh1nZQTsrTh9A6ZLkUpTCJE.1638925574507.34873
tig00000019_pilon_x4	Geneious	Wtf_driver	12583	12816	.	+	.	Name=wtf18;ID=YbIsSh1nZQTsrTh9A6ZLkUpTCJE.1638925574507.34873
tig00000019_pilon_x4	Geneious	Wtf_driver	12862	13176	.	+	.	Name=wtf18;ID=YbIsSh1nZQTsrTh9A6ZLkUpTCJE.1638925574507.34873
tig00000019_pilon_x4	Geneious	Wtf_driver	13217	13257	.	+	.	Name=wtf18;ID=YbIsSh1nZQTsrTh9A6ZLkUpTCJE.1638925574507.34873
tig00000019_pilon_x4	Geneious	Wtf_driver	13307	13384	.	+	.	Name=wtf18;ID=YbIsSh1nZQTsrTh9A6ZLkUpTCJE.1638925574507.34873
tig00000019_pilon_x4	Geneious	wag_non_CDS	409586	410423	.	-	.	Name=wag11
tig00000019_pilon_x4	Geneious	wag_non_CDS	27163	27530	.	-	.	Name=wag10
tig00000019_pilon_x4	Geneious	wag_non_CDS	11592	11813	.	-	.	Name=wag9
tig00000019_pilon_x4	Geneious	wag_wtf_region	410424	411444	.	+	.	Name=wag11_wtf20
tig00000019_pilon_x4	Geneious	wag_wtf_region	27531	28058	.	+	.	Name=wag10_wtf19
tig00000019_pilon_x4	Geneious	wag_wtf_region	11814	12274	.	+	.	Name=wag9_wtf18
tig00000019_pilon_x4	Geneious	wag_wtf_unit	409141	413406	.	+	.	Name=wag11_wtf20
tig00000019_pilon_x4	Geneious	wag_wtf_unit	26862	30068	.	+	.	Name=wag10_wtf19
tig00000019_pilon_x4	Geneious	wag_wtf_unit	11592	13917	.	+	.	Name=wag9_wtf18
tig00000019_pilon_x4	Geneious	wtf	28059	29209	.	+	.	Name=wtf19
tig00000019_pilon_x4	Geneious	wtf	411445	412574	.	+	.	Name=wtf20
tig00000019_pilon_x4	Geneious	wtf	12275	13387	.	+	.	Name=wtf18
tig00000019_pilon_x4	Geneious	wtf-5S	29210	29950	.	+	.	Name=wtf19_5S_down
tig00000019_pilon_x4	Geneious	wtf-5S	412575	413291	.	+	.	Name=wtf20_5S_down
tig00000019_pilon_x4	Geneious	wtf-5S	13388	13860	.	+	.	Name=wtf18_5S_down
tig00000019_pilon_x4	ENA; Ensembl_Fungi	rRNA_gene	409141	409255	.	+	.	Name=5.8S_rRNA%3B rRNA_gene;ID=gene:EFSOCG00000000059%3B gene:EFSOCG00000000146%3B gene:EFSOCG00000000218%3B gene:EFSOCG00000000232%3B gene:EFSOCG00000000393%3B gene:SOCG_16122%3B gene:SOCG_16136%3B gene:SOCG_16137%3B gene:SOCG_16146%3B gene:SOCG_16388%3B gene:EFSOCG00000000007%3B gene:EFSOCG00000000088%3B gene:EFSOCG00000000096%3B gene:EFSOCG00000000177%3B gene:EFSOCG00000000196%3B gene:SOCG_161…
tig00000019_pilon_x4	ENA; Ensembl_Fungi	rRNA_gene	413292	413406	.	+	.	Name=5.8S_rRNA%3B rRNA_gene;ID=gene:EFSOCG00000000059%3B gene:EFSOCG00000000146%3B gene:EFSOCG00000000218%3B gene:EFSOCG00000000232%3B gene:EFSOCG00000000393%3B gene:SOCG_16122%3B gene:SOCG_16136%3B gene:SOCG_16137%3B gene:SOCG_16146%3B gene:SOCG_16388%3B gene:EFSOCG00000000007%3B gene:EFSOCG00000000088%3B gene:EFSOCG00000000096%3B gene:EFSOCG00000000177%3B gene:EFSOCG00000000196%3B gene:SOCG_161…
tig00000019_pilon_x4	ENA; Ensembl_Fungi	rRNA_gene	26862	26976	.	+	.	Name=5.8S_rRNA%3B rRNA_gene;ID=gene:EFSOCG00000000059%3B gene:EFSOCG00000000146%3B gene:EFSOCG00000000218%3B gene:EFSOCG00000000232%3B gene:EFSOCG00000000393%3B gene:SOCG_16122%3B gene:SOCG_16136%3B gene:SOCG_16137%3B gene:SOCG_16146%3B gene:SOCG_16388%3B gene:EFSOCG00000000007%3B gene:EFSOCG00000000088%3B gene:EFSOCG00000000096%3B gene:EFSOCG00000000177%3B gene:EFSOCG00000000196%3B gene:SOCG_161…
tig00000019_pilon_x4	ENA; Ensembl_Fungi	rRNA_gene	399020	399134	.	+	.	Name=5.8S_rRNA%3B rRNA_gene;ID=gene:EFSOCG00000000059%3B gene:EFSOCG00000000146%3B gene:EFSOCG00000000218%3B gene:EFSOCG00000000232%3B gene:EFSOCG00000000393%3B gene:SOCG_16122%3B gene:SOCG_16136%3B gene:SOCG_16137%3B gene:SOCG_16146%3B gene:SOCG_16388%3B gene:EFSOCG00000000007%3B gene:EFSOCG00000000088%3B gene:EFSOCG00000000096%3B gene:EFSOCG00000000177%3B gene:EFSOCG00000000196%3B gene:SOCG_161…
tig00000019_pilon_x4	Geneious	rRNA	29951	30068	.	+	.	Name=5SrDNA
tig00000019_pilon_x4	Geneious	rRNA	26862	26976	.	+	.	Name=5SrDNA
tig00000019_pilon_x4	Geneious	rRNA	413292	413406	.	+	.	Name=5SrDNA
tig00000019_pilon_x4	Geneious	rRNA	409141	409255	.	+	.	Name=5SrDNA
tig00000019_pilon_x4	Ensembl_Fungi	rRNA	399020	399134	.	+	.	Name=5.8S_rRNA;ID=transcript:EFSOCT00000000059%3B transcript:EFSOCT00000000146%3B transcript:EFSOCT00000000218%3B transcript:EFSOCT00000000232%3B transcript:EFSOCT00000000393%3B transcript:EFSOCT00000000007%3B transcript:EFSOCT00000000088%3B transcript:EFSOCT00000000096%3B transcript:EFSOCT00000000177%3B transcript:EFSOCT00000000196
tig00000019_pilon_x4	Geneious	rRNA	401474	401575	.	-	.	Name=5SrDNA
tig00000019_pilon_x4	Geneious	rRNA	402095	402191	.	-	.	Name=5SrDNA
tig00000019_pilon_x4	Geneious	rRNA	13861	13917	.	+	.	Name=5SrDNA
tig00000019_pilon_x4	Geneious	LTR	114716	115024	.	-	.
tig00000019_pilon_x4	Geneious	LTR	114716	115024	.	-	.
tig00000019_pilon_x4	Geneious	LTR	114716	115024	.	-	.
tig00000019_pilon_x4	Geneious	LTR	114716	115024	.	-	.
tig00000019_pilon_x4	Geneious	LTR	114716	115024	.	-	.
tig00000019_pilon_x4	Geneious	LTR	119193	119501	.	-	.
tig00000019_pilon_x4	Geneious	LTR	114716	115024	.	-	.
tig00000019_pilon_x4	Geneious	LTR	390091	390396	.	+	.
tig00000019_pilon_x4	Geneious	LTR	29564	29719	.	+	.
tig00000019_pilon_x4	Geneious	transposons	386865	390083	.	-	.	Name=BLAST Hit
tig00000019_pilon_x4	Geneious	transposons	30956	33989	.	+	.	Name=BLAST Hit
tig00000019_pilon_x4	Geneious	transposons	115674	117846	.	+	.	Name=BLAST Hit
tig00000019_pilon_x4	Geneious	transposons	30842	32836	.	-	.	Name=
tig00000019_pilon_x4	Geneious	transposons	8048	8292	.	+	.	Name=BLAST Hit
tig00000019_pilon_x4	Geneious	transposons	7839	8032	.	+	.	Name=BLAST Hit
tig00000019_pilon_x4	Geneious	transposons	117981	118168	.	+	.	Name=BLAST Hit
tig00000019_pilon_x4	Geneious	transposons	1814	2000	.	+	.	Name=BLAST Hit
tig00000019_pilon_x4	Geneious	transposons	7851	8032	.	+	.	Name=BLAST Hit
tig00000019_pilon_x4	Geneious	transposons	16929	17084	.	-	.	Name=BLAST Hit
tig00000019_pilon_x4	AUGUSTUS	gene	469	1638	1.0	+	.
tig00000019_pilon_x4	AUGUSTUS	transcript	469	1638	1.0	+	.
tig00000019_pilon_x4	AUGUSTUS	start_codon	469	471	.	+	0
tig00000019_pilon_x4	AUGUSTUS	single	469	1638	1.0	+	0
tig00000019_pilon_x4	AUGUSTUS	CDS	469	1635	1.0	+	0
tig00000019_pilon_x4	AUGUSTUS	stop_codon	1636	1638	.	+	0
tig00000019_pilon_x4	AUGUSTUS	gene	2676	3239	1.0	+	.
tig00000019_pilon_x4	AUGUSTUS	transcript	2676	3239	1.0	+	.
tig00000019_pilon_x4	AUGUSTUS	start_codon	2676	2678	.	+	0
tig00000019_pilon_x4	AUGUSTUS	single	2676	3239	1.0	+	0
tig00000019_pilon_x4	AUGUSTUS	CDS	2676	3236	1.0	+	0
tig00000019_pilon_x4	AUGUSTUS	stop_codon	3237	3239	.	+	0
tig00000019_pilon_x4	AUGUSTUS	gene	3881	4762	.	-	.
tig00000019_pilon_x4	AUGUSTUS	transcript	3881	4762	0.48	-	.
tig00000019_pilon_x4	AUGUSTUS	stop_codon	3881	3883	.	-	0
tig00000019_pilon_x4	AUGUSTUS	single	3881	4762	0.48	-	0
tig00000019_pilon_x4	AUGUSTUS	CDS	3884	4762	0.48	-	0
tig00000019_pilon_x4	AUGUSTUS	start_codon	4760	4762	.	-	0
tig00000019_pilon_x4	AUGUSTUS	gene	6363	7482	.	-	.
tig00000019_pilon_x4	AUGUSTUS	transcript	6363	7482	0.13	-	.
tig00000019_pilon_x4	AUGUSTUS	stop_codon	6363	6365	.	-	0
tig00000019_pilon_x4	AUGUSTUS	terminal	6363	6643	0.33	-	2
tig00000019_pilon_x4	AUGUSTUS	internal	6705	6736	0.66	-	1
tig00000019_pilon_x4	AUGUSTUS	internal	6841	7181	0.52	-	0
tig00000019_pilon_x4	AUGUSTUS	initial	7252	7482	0.79	-	0
tig00000019_pilon_x4	AUGUSTUS	intron	6644	6704	0.71	-	.
tig00000019_pilon_x4	AUGUSTUS	intron	6737	6840	0.69	-	.
tig00000019_pilon_x4	AUGUSTUS	intron	7182	7251	1.0	-	.
tig00000019_pilon_x4	AUGUSTUS	CDS	6366	6643	0.33	-	2
tig00000019_pilon_x4	AUGUSTUS	CDS	6705	6736	0.66	-	1
tig00000019_pilon_x4	AUGUSTUS	CDS	6841	7181	0.52	-	0
tig00000019_pilon_x4	AUGUSTUS	CDS	7252	7482	0.79	-	0
tig00000019_pilon_x4	AUGUSTUS	start_codon	7480	7482	.	-	0
tig00000019_pilon_x4	AUGUSTUS	transcript	6363	7482	0.09	-	.
tig00000019_pilon_x4	AUGUSTUS	stop_codon	6363	6365	.	-	0
tig00000019_pilon_x4	AUGUSTUS	terminal	6363	6643	0.33	-	2
tig00000019_pilon_x4	AUGUSTUS	internal	6705	6736	0.66	-	1
tig00000019_pilon_x4	AUGUSTUS	internal	6841	6946	0.29	-	2
tig00000019_pilon_x4	AUGUSTUS	internal	7004	7181	0.34	-	0
tig00000019_pilon_x4	AUGUSTUS	initial	7252	7482	0.79	-	0
tig00000019_pilon_x4	AUGUSTUS	intron	6644	6704	0.71	-	.
tig00000019_pilon_x4	AUGUSTUS	intron	6737	6840	0.69	-	.
tig00000019_pilon_x4	AUGUSTUS	intron	6947	7003	0.34	-	.
tig00000019_pilon_x4	AUGUSTUS	intron	7182	7251	1.0	-	.
tig00000019_pilon_x4	AUGUSTUS	CDS	6366	6643	0.33	-	2
tig00000019_pilon_x4	AUGUSTUS	CDS	6705	6736	0.66	-	1
tig00000019_pilon_x4	AUGUSTUS	CDS	6841	6946	0.29	-	2
tig00000019_pilon_x4	AUGUSTUS	CDS	7004	7181	0.34	-	0
tig00000019_pilon_x4	AUGUSTUS	CDS	7252	7482	0.79	-	0
tig00000019_pilon_x4	AUGUSTUS	start_codon	7480	7482	.	-	0
tig00000019_pilon_x4	AUGUSTUS	gene	9134	9964	0.97	+	.
tig00000019_pilon_x4	AUGUSTUS	transcript	9134	9964	0.97	+	.
tig00000019_pilon_x4	AUGUSTUS	start_codon	9134	9136	.	+	0
tig00000019_pilon_x4	AUGUSTUS	single	9134	9964	0.97	+	0
tig00000019_pilon_x4	AUGUSTUS	CDS	9134	9961	0.97	+	0
tig00000019_pilon_x4	AUGUSTUS	stop_codon	9962	9964	.	+	0
tig00000019_pilon_x4	AUGUSTUS	gene	12275	13387	0.55	+	.
tig00000019_pilon_x4	AUGUSTUS	transcript	12275	13387	0.37	+	.
tig00000019_pilon_x4	AUGUSTUS	start_codon	12275	12277	.	+	0
tig00000019_pilon_x4	AUGUSTUS	initial	12275	12389	0.66	+	0
tig00000019_pilon_x4	AUGUSTUS	internal	12583	12816	0.58	+	2
tig00000019_pilon_x4	AUGUSTUS	internal	12862	13176	1.0	+	2
tig00000019_pilon_x4	AUGUSTUS	internal	13217	13257	1.0	+	2
tig00000019_pilon_x4	AUGUSTUS	terminal	13307	13387	0.9	+	0
tig00000019_pilon_x4	AUGUSTUS	intron	12390	12582	0.92	+	.
tig00000019_pilon_x4	AUGUSTUS	intron	12817	12861	1.0	+	.
tig00000019_pilon_x4	AUGUSTUS	intron	13177	13216	1.0	+	.
tig00000019_pilon_x4	AUGUSTUS	intron	13258	13306	1.0	+	.
tig00000019_pilon_x4	AUGUSTUS	CDS	12275	12389	0.66	+	0
tig00000019_pilon_x4	AUGUSTUS	CDS	12583	12816	0.58	+	2
tig00000019_pilon_x4	AUGUSTUS	CDS	12862	13176	1.0	+	2
tig00000019_pilon_x4	AUGUSTUS	CDS	13217	13257	1.0	+	2
tig00000019_pilon_x4	AUGUSTUS	CDS	13307	13384	0.9	+	0
tig00000019_pilon_x4	AUGUSTUS	stop_codon	13385	13387	.	+	0
tig00000019_pilon_x4	AUGUSTUS	transcript	12275	13387	0.18	+	.
tig00000019_pilon_x4	AUGUSTUS	start_codon	12275	12277	.	+	0
tig00000019_pilon_x4	AUGUSTUS	initial	12275	12389	0.66	+	0
tig00000019_pilon_x4	AUGUSTUS	internal	12583	12701	0.34	+	2
tig00000019_pilon_x4	AUGUSTUS	internal	12759	12816	0.39	+	0
tig00000019_pilon_x4	AUGUSTUS	internal	12862	13176	1.0	+	2
tig00000019_pilon_x4	AUGUSTUS	internal	13217	13257	1.0	+	2
tig00000019_pilon_x4	AUGUSTUS	terminal	13307	13387	0.9	+	0
tig00000019_pilon_x4	AUGUSTUS	intron	12390	12582	0.92	+	.
tig00000019_pilon_x4	AUGUSTUS	intron	12702	12758	0.39	+	.
tig00000019_pilon_x4	AUGUSTUS	intron	12817	12861	1.0	+	.
tig00000019_pilon_x4	AUGUSTUS	intron	13177	13216	1.0	+	.
tig00000019_pilon_x4	AUGUSTUS	intron	13258	13306	1.0	+	.
tig00000019_pilon_x4	AUGUSTUS	CDS	12275	12389	0.66	+	0
tig00000019_pilon_x4	AUGUSTUS	CDS	12583	12701	0.34	+	2
tig00000019_pilon_x4	AUGUSTUS	CDS	12759	12816	0.39	+	0
tig00000019_pilon_x4	AUGUSTUS	CDS	12862	13176	1.0	+	2
tig00000019_pilon_x4	AUGUSTUS	CDS	13217	13257	1.0	+	2
tig00000019_pilon_x4	AUGUSTUS	CDS	13307	13384	0.9	+	0
tig00000019_pilon_x4	AUGUSTUS	stop_codon	13385	13387	.	+	0
tig00000019_pilon_x4	AUGUSTUS	gene	17305	17892	0.64	+	.
tig00000019_pilon_x4	AUGUSTUS	transcript	17305	17892	0.64	+	.
tig00000019_pilon_x4	AUGUSTUS	start_codon	17305	17307	.	+	0
tig00000019_pilon_x4	AUGUSTUS	single	17305	17892	0.64	+	0
tig00000019_pilon_x4	AUGUSTUS	CDS	17305	17889	0.64	+	0
tig00000019_pilon_x4	AUGUSTUS	stop_codon	17890	17892	.	+	0
tig00000019_pilon_x4	AUGUSTUS	gene	18718	18983	0.35	+	.
tig00000019_pilon_x4	AUGUSTUS	transcript	18718	18983	0.35	+	.
tig00000019_pilon_x4	AUGUSTUS	start_codon	18718	18720	.	+	0
tig00000019_pilon_x4	AUGUSTUS	initial	18718	18777	0.35	+	0
tig00000019_pilon_x4	AUGUSTUS	terminal	18825	18983	0.39	+	0
tig00000019_pilon_x4	AUGUSTUS	intron	18778	18824	0.35	+	.
tig00000019_pilon_x4	AUGUSTUS	CDS	18718	18777	0.35	+	0
tig00000019_pilon_x4	AUGUSTUS	CDS	18825	18980	0.39	+	0
tig00000019_pilon_x4	AUGUSTUS	stop_codon	18981	18983	.	+	0
tig00000019_pilon_x4	AUGUSTUS	gene	19489	19968	.	-	.
tig00000019_pilon_x4	AUGUSTUS	transcript	19489	19968	1.0	-	.
tig00000019_pilon_x4	AUGUSTUS	stop_codon	19489	19491	.	-	0
tig00000019_pilon_x4	AUGUSTUS	single	19489	19968	1.0	-	0
tig00000019_pilon_x4	AUGUSTUS	CDS	19492	19968	1.0	-	0
tig00000019_pilon_x4	AUGUSTUS	start_codon	19966	19968	.	-	0
tig00000019_pilon_x4	AUGUSTUS	gene	23158	24306	.	-	.
tig00000019_pilon_x4	AUGUSTUS	transcript	23158	24306	0.94	-	.
tig00000019_pilon_x4	AUGUSTUS	stop_codon	23158	23160	.	-	0
tig00000019_pilon_x4	AUGUSTUS	single	23158	24306	0.94	-	0
tig00000019_pilon_x4	AUGUSTUS	CDS	23161	24306	0.94	-	0
tig00000019_pilon_x4	AUGUSTUS	start_codon	24304	24306	.	-	0
tig00000019_pilon_x4	AUGUSTUS	gene	24998	25989	.	-	.
tig00000019_pilon_x4	AUGUSTUS	transcript	24998	25989	0.94	-	.
tig00000019_pilon_x4	AUGUSTUS	stop_codon	24998	25000	.	-	0
tig00000019_pilon_x4	AUGUSTUS	terminal	24998	25226	1.0	-	1
tig00000019_pilon_x4	AUGUSTUS	initial	25313	25989	0.94	-	0
tig00000019_pilon_x4	AUGUSTUS	intron	25227	25312	1.0	-	.
tig00000019_pilon_x4	AUGUSTUS	CDS	25001	25226	1.0	-	1
tig00000019_pilon_x4	AUGUSTUS	CDS	25313	25989	0.94	-	0
tig00000019_pilon_x4	AUGUSTUS	start_codon	25987	25989	.	-	0
tig00000019_pilon_x4	AUGUSTUS	gene	26295	27530	.	-	.
tig00000019_pilon_x4	AUGUSTUS	transcript	26295	27530	0.47	-	.
tig00000019_pilon_x4	AUGUSTUS	stop_codon	26295	26297	.	-	0
tig00000019_pilon_x4	AUGUSTUS	terminal	26295	26419	0.9	-	2
tig00000019_pilon_x4	AUGUSTUS	initial	27389	27530	0.52	-	0
tig00000019_pilon_x4	AUGUSTUS	intron	26420	27388	0.52	-	.
tig00000019_pilon_x4	AUGUSTUS	CDS	26298	26419	0.9	-	2
tig00000019_pilon_x4	AUGUSTUS	CDS	27389	27530	0.52	-	0
tig00000019_pilon_x4	AUGUSTUS	start_codon	27528	27530	.	-	0
tig00000019_pilon_x4	AUGUSTUS	gene	28059	29209	0.79	+	.
tig00000019_pilon_x4	AUGUSTUS	transcript	28059	29209	0.79	+	.
tig00000019_pilon_x4	AUGUSTUS	start_codon	28059	28061	.	+	0
tig00000019_pilon_x4	AUGUSTUS	initial	28059	28173	0.99	+	0
tig00000019_pilon_x4	AUGUSTUS	internal	28367	28615	0.94	+	2
tig00000019_pilon_x4	AUGUSTUS	internal	28662	28904	0.87	+	2
tig00000019_pilon_x4	AUGUSTUS	internal	28943	29071	0.99	+	2
tig00000019_pilon_x4	AUGUSTUS	terminal	29130	29209	1.0	+	2
tig00000019_pilon_x4	AUGUSTUS	intron	28174	28366	0.95	+	.
tig00000019_pilon_x4	AUGUSTUS	intron	28616	28661	1.0	+	.
tig00000019_pilon_x4	AUGUSTUS	intron	28905	28942	0.86	+	.
tig00000019_pilon_x4	AUGUSTUS	intron	29072	29129	1.0	+	.
tig00000019_pilon_x4	AUGUSTUS	CDS	28059	28173	0.99	+	0
tig00000019_pilon_x4	AUGUSTUS	CDS	28367	28615	0.94	+	2
tig00000019_pilon_x4	AUGUSTUS	CDS	28662	28904	0.87	+	2
tig00000019_pilon_x4	AUGUSTUS	CDS	28943	29071	0.99	+	2
tig00000019_pilon_x4	AUGUSTUS	CDS	29130	29206	1.0	+	2
tig00000019_pilon_x4	AUGUSTUS	stop_codon	29207	29209	.	+	0
tig00000019_pilon_x4	AUGUSTUS	gene	30839	32836	.	-	.
tig00000019_pilon_x4	AUGUSTUS	transcript	30839	32836	0.92	-	.
tig00000019_pilon_x4	AUGUSTUS	stop_codon	30839	30841	.	-	0
tig00000019_pilon_x4	AUGUSTUS	single	30839	32836	0.92	-	0
tig00000019_pilon_x4	AUGUSTUS	CDS	30842	32836	0.92	-	0
tig00000019_pilon_x4	AUGUSTUS	start_codon	32834	32836	.	-	0
tig00000019_pilon_x4	AUGUSTUS	gene	34345	34932	.	-	.
tig00000019_pilon_x4	AUGUSTUS	transcript	34345	34932	0.81	-	.
tig00000019_pilon_x4	AUGUSTUS	stop_codon	34345	34347	.	-	0
tig00000019_pilon_x4	AUGUSTUS	single	34345	34932	0.81	-	0
tig00000019_pilon_x4	AUGUSTUS	CDS	34348	34932	0.81	-	0
tig00000019_pilon_x4	AUGUSTUS	start_codon	34930	34932	.	-	0
tig00000019_pilon_x4	AUGUSTUS	gene	35914	36288	0.95	+	.
tig00000019_pilon_x4	AUGUSTUS	transcript	35914	36288	0.95	+	.
tig00000019_pilon_x4	AUGUSTUS	start_codon	35914	35916	.	+	0
tig00000019_pilon_x4	AUGUSTUS	initial	35914	36085	0.96	+	0
tig00000019_pilon_x4	AUGUSTUS	terminal	36146	36288	0.98	+	2
tig00000019_pilon_x4	AUGUSTUS	intron	36086	36145	0.98	+	.
tig00000019_pilon_x4	AUGUSTUS	CDS	35914	36085	0.96	+	0
tig00000019_pilon_x4	AUGUSTUS	CDS	36146	36285	0.98	+	2
tig00000019_pilon_x4	AUGUSTUS	stop_codon	36286	36288	.	+	0
tig00000019_pilon_x4	AUGUSTUS	gene	37606	39309	.	-	.
tig00000019_pilon_x4	AUGUSTUS	transcript	37606	39309	0.92	-	.
tig00000019_pilon_x4	AUGUSTUS	stop_codon	37606	37608	.	-	0
tig00000019_pilon_x4	AUGUSTUS	single	37606	39309	0.92	-	0
tig00000019_pilon_x4	AUGUSTUS	CDS	37609	39309	0.92	-	0
tig00000019_pilon_x4	AUGUSTUS	start_codon	39307	39309	.	-	0
tig00000019_pilon_x4	AUGUSTUS	gene	41917	43689	1.0	+	.
tig00000019_pilon_x4	AUGUSTUS	transcript	41917	43689	1.0	+	.
tig00000019_pilon_x4	AUGUSTUS	start_codon	41917	41919	.	+	0
tig00000019_pilon_x4	AUGUSTUS	single	41917	43689	1.0	+	0
tig00000019_pilon_x4	AUGUSTUS	CDS	41917	43686	1.0	+	0
tig00000019_pilon_x4	AUGUSTUS	stop_codon	43687	43689	.	+	0
tig00000019_pilon_x4	AUGUSTUS	gene	44224	45909	.	-	.
tig00000019_pilon_x4	AUGUSTUS	transcript	44224	45909	0.73	-	.
tig00000019_pilon_x4	AUGUSTUS	stop_codon	44224	44226	.	-	0
tig00000019_pilon_x4	AUGUSTUS	terminal	44224	45160	0.73	-	1
tig00000019_pilon_x4	AUGUSTUS	initial	45269	45909	0.74	-	0
tig00000019_pilon_x4	AUGUSTUS	intron	45161	45268	0.73	-	.
tig00000019_pilon_x4	AUGUSTUS	CDS	44227	45160	0.73	-	1
tig00000019_pilon_x4	AUGUSTUS	CDS	45269	45909	0.74	-	0
tig00000019_pilon_x4	AUGUSTUS	start_codon	45907	45909	.	-	0
tig00000019_pilon_x4	AUGUSTUS	gene	46860	47124	.	-	.
tig00000019_pilon_x4	AUGUSTUS	transcript	46860	47115	0.41	-	.
tig00000019_pilon_x4	AUGUSTUS	stop_codon	46860	46862	.	-	0
tig00000019_pilon_x4	AUGUSTUS	terminal	46860	47002	0.96	-	2
tig00000019_pilon_x4	AUGUSTUS	initial	47046	47115	0.41	-	0
tig00000019_pilon_x4	AUGUSTUS	intron	47003	47045	0.81	-	.
tig00000019_pilon_x4	AUGUSTUS	CDS	46863	47002	0.96	-	2
tig00000019_pilon_x4	AUGUSTUS	CDS	47046	47115	0.41	-	0
tig00000019_pilon_x4	AUGUSTUS	start_codon	47113	47115	.	-	0
tig00000019_pilon_x4	AUGUSTUS	transcript	46860	47124	0.4	-	.
tig00000019_pilon_x4	AUGUSTUS	stop_codon	46860	46862	.	-	0
tig00000019_pilon_x4	AUGUSTUS	terminal	46860	47002	0.96	-	2
tig00000019_pilon_x4	AUGUSTUS	initial	47046	47124	0.4	-	0
tig00000019_pilon_x4	AUGUSTUS	intron	47003	47045	0.81	-	.
tig00000019_pilon_x4	AUGUSTUS	CDS	46863	47002	0.96	-	2
tig00000019_pilon_x4	AUGUSTUS	CDS	47046	47124	0.4	-	0
tig00000019_pilon_x4	AUGUSTUS	start_codon	47122	47124	.	-	0
tig00000019_pilon_x4	AUGUSTUS	gene	48814	50373	.	-	.
tig00000019_pilon_x4	AUGUSTUS	transcript	48814	50373	0.98	-	.
tig00000019_pilon_x4	AUGUSTUS	stop_codon	48814	48816	.	-	0
tig00000019_pilon_x4	AUGUSTUS	single	48814	50373	0.98	-	0
tig00000019_pilon_x4	AUGUSTUS	CDS	48817	50373	0.98	-	0
tig00000019_pilon_x4	AUGUSTUS	start_codon	50371	50373	.	-	0
tig00000019_pilon_x4	AUGUSTUS	gene	53773	55380	0.56	+	.
tig00000019_pilon_x4	AUGUSTUS	transcript	53773	55380	0.56	+	.
tig00000019_pilon_x4	AUGUSTUS	start_codon	53773	53775	.	+	0
tig00000019_pilon_x4	AUGUSTUS	single	53773	55380	0.56	+	0
tig00000019_pilon_x4	AUGUSTUS	CDS	53773	55377	0.56	+	0
tig00000019_pilon_x4	AUGUSTUS	stop_codon	55378	55380	.	+	0
tig00000019_pilon_x4	AUGUSTUS	gene	56755	57303	.	-	.
tig00000019_pilon_x4	AUGUSTUS	transcript	56755	57303	0.99	-	.
tig00000019_pilon_x4	AUGUSTUS	stop_codon	56755	56757	.	-	0
tig00000019_pilon_x4	AUGUSTUS	single	56755	57303	0.99	-	0
tig00000019_pilon_x4	AUGUSTUS	CDS	56758	57303	0.99	-	0
tig00000019_pilon_x4	AUGUSTUS	start_codon	57301	57303	.	-	0
tig00000019_pilon_x4	AUGUSTUS	gene	59567	60730	0.65	+	.
tig00000019_pilon_x4	AUGUSTUS	transcript	59567	60730	0.65	+	.
tig00000019_pilon_x4	AUGUSTUS	start_codon	59567	59569	.	+	0
tig00000019_pilon_x4	AUGUSTUS	single	59567	60730	0.65	+	0
tig00000019_pilon_x4	AUGUSTUS	CDS	59567	60727	0.65	+	0
tig00000019_pilon_x4	AUGUSTUS	stop_codon	60728	60730	.	+	0
tig00000019_pilon_x4	AUGUSTUS	gene	61054	61797	0.94	+	.
tig00000019_pilon_x4	AUGUSTUS	transcript	61054	61797	0.94	+	.
tig00000019_pilon_x4	AUGUSTUS	start_codon	61054	61056	.	+	0
tig00000019_pilon_x4	AUGUSTUS	single	61054	61797	0.94	+	0
tig00000019_pilon_x4	AUGUSTUS	CDS	61054	61794	0.94	+	0
tig00000019_pilon_x4	AUGUSTUS	stop_codon	61795	61797	.	+	0
tig00000019_pilon_x4	AUGUSTUS	gene	62366	63058	0.94	+	.
tig00000019_pilon_x4	AUGUSTUS	transcript	62366	63058	0.94	+	.
tig00000019_pilon_x4	AUGUSTUS	start_codon	62366	62368	.	+	0
tig00000019_pilon_x4	AUGUSTUS	single	62366	63058	0.94	+	0
tig00000019_pilon_x4	AUGUSTUS	CDS	62366	63055	0.94	+	0
tig00000019_pilon_x4	AUGUSTUS	stop_codon	63056	63058	.	+	0
tig00000019_pilon_x4	AUGUSTUS	gene	64696	65658	.	-	.
tig00000019_pilon_x4	AUGUSTUS	transcript	64696	65658	0.87	-	.
tig00000019_pilon_x4	AUGUSTUS	stop_codon	64696	64698	.	-	0
tig00000019_pilon_x4	AUGUSTUS	terminal	64696	64909	0.87	-	1
tig00000019_pilon_x4	AUGUSTUS	initial	64979	65658	1.0	-	0
tig00000019_pilon_x4	AUGUSTUS	intron	64910	64978	0.95	-	.
tig00000019_pilon_x4	AUGUSTUS	CDS	64699	64909	0.87	-	1
tig00000019_pilon_x4	AUGUSTUS	CDS	64979	65658	1.0	-	0
tig00000019_pilon_x4	AUGUSTUS	start_codon	65656	65658	.	-	0
tig00000019_pilon_x4	AUGUSTUS	gene	66431	67265	.	-	.
tig00000019_pilon_x4	AUGUSTUS	transcript	66431	67265	0.95	-	.
tig00000019_pilon_x4	AUGUSTUS	stop_codon	66431	66433	.	-	0
tig00000019_pilon_x4	AUGUSTUS	terminal	66431	66676	1.0	-	0
tig00000019_pilon_x4	AUGUSTUS	internal	66748	67057	1.0	-	1
tig00000019_pilon_x4	AUGUSTUS	initial	67186	67265	0.95	-	0
tig00000019_pilon_x4	AUGUSTUS	intron	66677	66747	1.0	-	.
tig00000019_pilon_x4	AUGUSTUS	intron	67058	67185	1.0	-	.
tig00000019_pilon_x4	AUGUSTUS	CDS	66434	66676	1.0	-	0
tig00000019_pilon_x4	AUGUSTUS	CDS	66748	67057	1.0	-	1
tig00000019_pilon_x4	AUGUSTUS	CDS	67186	67265	0.95	-	0
tig00000019_pilon_x4	AUGUSTUS	start_codon	67263	67265	.	-	0
tig00000019_pilon_x4	AUGUSTUS	gene	68548	70110	1.0	+	.
tig00000019_pilon_x4	AUGUSTUS	transcript	68548	70110	1.0	+	.
tig00000019_pilon_x4	AUGUSTUS	start_codon	68548	68550	.	+	0
tig00000019_pilon_x4	AUGUSTUS	single	68548	70110	1.0	+	0
tig00000019_pilon_x4	AUGUSTUS	CDS	68548	70107	1.0	+	0
tig00000019_pilon_x4	AUGUSTUS	stop_codon	70108	70110	.	+	0
tig00000019_pilon_x4	AUGUSTUS	gene	70562	71053	0.98	+	.
tig00000019_pilon_x4	AUGUSTUS	transcript	70562	71053	0.98	+	.
tig00000019_pilon_x4	AUGUSTUS	start_codon	70562	70564	.	+	0
tig00000019_pilon_x4	AUGUSTUS	single	70562	71053	0.98	+	0
tig00000019_pilon_x4	AUGUSTUS	CDS	70562	71050	0.98	+	0
tig00000019_pilon_x4	AUGUSTUS	stop_codon	71051	71053	.	+	0
tig00000019_pilon_x4	AUGUSTUS	gene	71640	72452	.	-	.
tig00000019_pilon_x4	AUGUSTUS	transcript	71640	72452	0.77	-	.
tig00000019_pilon_x4	AUGUSTUS	stop_codon	71640	71642	.	-	0
tig00000019_pilon_x4	AUGUSTUS	single	71640	72452	0.77	-	0
tig00000019_pilon_x4	AUGUSTUS	CDS	71643	72452	0.77	-	0
tig00000019_pilon_x4	AUGUSTUS	start_codon	72450	72452	.	-	0
tig00000019_pilon_x4	AUGUSTUS	gene	73630	74523	1.0	+	.
tig00000019_pilon_x4	AUGUSTUS	transcript	73630	74523	1.0	+	.
tig00000019_pilon_x4	AUGUSTUS	start_codon	73630	73632	.	+	0
tig00000019_pilon_x4	AUGUSTUS	single	73630	74523	1.0	+	0
tig00000019_pilon_x4	AUGUSTUS	CDS	73630	74520	1.0	+	0
tig00000019_pilon_x4	AUGUSTUS	stop_codon	74521	74523	.	+	0
tig00000019_pilon_x4	AUGUSTUS	gene	77281	78261	0.88	+	.
tig00000019_pilon_x4	AUGUSTUS	transcript	77281	78261	0.88	+	.
tig00000019_pilon_x4	AUGUSTUS	start_codon	77281	77283	.	+	0
tig00000019_pilon_x4	AUGUSTUS	initial	77281	77305	0.88	+	0
tig00000019_pilon_x4	AUGUSTUS	internal	77345	77471	0.88	+	2
tig00000019_pilon_x4	AUGUSTUS	internal	77524	77798	1.0	+	1
tig00000019_pilon_x4	AUGUSTUS	internal	77861	78022	1.0	+	2
tig00000019_pilon_x4	AUGUSTUS	terminal	78074	78261	1.0	+	2
tig00000019_pilon_x4	AUGUSTUS	intron	77306	77344	0.88	+	.
tig00000019_pilon_x4	AUGUSTUS	intron	77472	77523	1.0	+	.
tig00000019_pilon_x4	AUGUSTUS	intron	77799	77860	1.0	+	.
tig00000019_pilon_x4	AUGUSTUS	intron	78023	78073	1.0	+	.
tig00000019_pilon_x4	AUGUSTUS	CDS	77281	77305	0.88	+	0
tig00000019_pilon_x4	AUGUSTUS	CDS	77345	77471	0.88	+	2
tig00000019_pilon_x4	AUGUSTUS	CDS	77524	77798	1.0	+	1
tig00000019_pilon_x4	AUGUSTUS	CDS	77861	78022	1.0	+	2
tig00000019_pilon_x4	AUGUSTUS	CDS	78074	78258	1.0	+	2
tig00000019_pilon_x4	AUGUSTUS	stop_codon	78259	78261	.	+	0
tig00000019_pilon_x4	AUGUSTUS	gene	78619	79733	0.7	+	.
tig00000019_pilon_x4	AUGUSTUS	transcript	78619	79733	0.7	+	.
tig00000019_pilon_x4	AUGUSTUS	start_codon	78619	78621	.	+	0
tig00000019_pilon_x4	AUGUSTUS	initial	78619	78658	0.99	+	0
tig00000019_pilon_x4	AUGUSTUS	internal	78758	78889	0.76	+	2
tig00000019_pilon_x4	AUGUSTUS	terminal	78943	79733	0.92	+	2
tig00000019_pilon_x4	AUGUSTUS	intron	78659	78757	0.76	+	.
tig00000019_pilon_x4	AUGUSTUS	intron	78890	78942	1.0	+	.
tig00000019_pilon_x4	AUGUSTUS	CDS	78619	78658	0.99	+	0
tig00000019_pilon_x4	AUGUSTUS	CDS	78758	78889	0.76	+	2
tig00000019_pilon_x4	AUGUSTUS	CDS	78943	79730	0.92	+	2
tig00000019_pilon_x4	AUGUSTUS	stop_codon	79731	79733	.	+	0
tig00000019_pilon_x4	AUGUSTUS	gene	80440	81768	1.0	+	.
tig00000019_pilon_x4	AUGUSTUS	transcript	80440	81768	1.0	+	.
tig00000019_pilon_x4	AUGUSTUS	start_codon	80440	80442	.	+	0
tig00000019_pilon_x4	AUGUSTUS	single	80440	81768	1.0	+	0
tig00000019_pilon_x4	AUGUSTUS	CDS	80440	81765	1.0	+	0
tig00000019_pilon_x4	AUGUSTUS	stop_codon	81766	81768	.	+	0
tig00000019_pilon_x4	AUGUSTUS	gene	80616	84308	.	-	.
tig00000019_pilon_x4	AUGUSTUS	transcript	80616	84308	0.6	-	.
tig00000019_pilon_x4	AUGUSTUS	stop_codon	80616	80618	.	-	0
tig00000019_pilon_x4	AUGUSTUS	terminal	80616	81469	0.98	-	2
tig00000019_pilon_x4	AUGUSTUS	internal	82436	83317	0.69	-	2
tig00000019_pilon_x4	AUGUSTUS	initial	84299	84308	0.83	-	0
tig00000019_pilon_x4	AUGUSTUS	intron	81470	82435	0.69	-	.
tig00000019_pilon_x4	AUGUSTUS	intron	83318	84298	1.0	-	.
tig00000019_pilon_x4	AUGUSTUS	CDS	80619	81469	0.98	-	2
tig00000019_pilon_x4	AUGUSTUS	CDS	82436	83317	0.69	-	2
tig00000019_pilon_x4	AUGUSTUS	CDS	84299	84308	0.83	-	0
tig00000019_pilon_x4	AUGUSTUS	start_codon	84306	84308	.	-	0
tig00000019_pilon_x4	AUGUSTUS	gene	82311	83402	1.0	+	.
tig00000019_pilon_x4	AUGUSTUS	transcript	82311	83402	1.0	+	.
tig00000019_pilon_x4	AUGUSTUS	start_codon	82311	82313	.	+	0
tig00000019_pilon_x4	AUGUSTUS	single	82311	83402	1.0	+	0
tig00000019_pilon_x4	AUGUSTUS	CDS	82311	83399	1.0	+	0
tig00000019_pilon_x4	AUGUSTUS	stop_codon	83400	83402	.	+	0
tig00000019_pilon_x4	AUGUSTUS	gene	83761	84021	0.52	+	.
tig00000019_pilon_x4	AUGUSTUS	transcript	83761	84021	0.52	+	.
tig00000019_pilon_x4	AUGUSTUS	start_codon	83761	83763	.	+	0
tig00000019_pilon_x4	AUGUSTUS	single	83761	84021	0.52	+	0
tig00000019_pilon_x4	AUGUSTUS	CDS	83761	84018	0.52	+	0
tig00000019_pilon_x4	AUGUSTUS	stop_codon	84019	84021	.	+	0
tig00000019_pilon_x4	AUGUSTUS	gene	85168	85959	.	-	.
tig00000019_pilon_x4	AUGUSTUS	transcript	85168	85959	0.2	-	.
tig00000019_pilon_x4	AUGUSTUS	stop_codon	85168	85170	.	-	0
tig00000019_pilon_x4	AUGUSTUS	terminal	85168	85381	0.32	-	1
tig00000019_pilon_x4	AUGUSTUS	initial	85565	85959	0.38	-	0
tig00000019_pilon_x4	AUGUSTUS	intron	85382	85564	0.42	-	.
tig00000019_pilon_x4	AUGUSTUS	CDS	85171	85381	0.32	-	1
tig00000019_pilon_x4	AUGUSTUS	CDS	85565	85959	0.38	-	0
tig00000019_pilon_x4	AUGUSTUS	start_codon	85957	85959	.	-	0
tig00000019_pilon_x4	AUGUSTUS	gene	87396	88271	.	-	.
tig00000019_pilon_x4	AUGUSTUS	transcript	87396	88271	0.81	-	.
tig00000019_pilon_x4	AUGUSTUS	stop_codon	87396	87398	.	-	0
tig00000019_pilon_x4	AUGUSTUS	single	87396	88271	0.81	-	0
tig00000019_pilon_x4	AUGUSTUS	CDS	87399	88271	0.81	-	0
tig00000019_pilon_x4	AUGUSTUS	start_codon	88269	88271	.	-	0
tig00000019_pilon_x4	AUGUSTUS	gene	88827	89356	.	-	.
tig00000019_pilon_x4	AUGUSTUS	transcript	88827	89356	0.52	-	.
tig00000019_pilon_x4	AUGUSTUS	stop_codon	88827	88829	.	-	0
tig00000019_pilon_x4	AUGUSTUS	terminal	88827	89066	0.84	-	0
tig00000019_pilon_x4	AUGUSTUS	internal	89129	89199	0.84	-	2
tig00000019_pilon_x4	AUGUSTUS	initial	89266	89356	0.58	-	0
tig00000019_pilon_x4	AUGUSTUS	intron	89067	89128	0.84	-	.
tig00000019_pilon_x4	AUGUSTUS	intron	89200	89265	0.85	-	.
tig00000019_pilon_x4	AUGUSTUS	CDS	88830	89066	0.84	-	0
tig00000019_pilon_x4	AUGUSTUS	CDS	89129	89199	0.84	-	2
tig00000019_pilon_x4	AUGUSTUS	CDS	89266	89356	0.58	-	0
tig00000019_pilon_x4	AUGUSTUS	start_codon	89354	89356	.	-	0
tig00000019_pilon_x4	AUGUSTUS	gene	90736	92397	.	-	.
tig00000019_pilon_x4	AUGUSTUS	transcript	90736	92397	0.99	-	.
tig00000019_pilon_x4	AUGUSTUS	stop_codon	90736	90738	.	-	0
tig00000019_pilon_x4	AUGUSTUS	single	90736	92397	0.99	-	0
tig00000019_pilon_x4	AUGUSTUS	CDS	90739	92397	0.99	-	0
tig00000019_pilon_x4	AUGUSTUS	start_codon	92395	92397	.	-	0
tig00000019_pilon_x4	AUGUSTUS	gene	93156	96468	.	-	.
tig00000019_pilon_x4	AUGUSTUS	transcript	93156	96468	1.0	-	.
tig00000019_pilon_x4	AUGUSTUS	stop_codon	93156	93158	.	-	0
tig00000019_pilon_x4	AUGUSTUS	terminal	93156	96110	1.0	-	0
tig00000019_pilon_x4	AUGUSTUS	initial	96322	96468	1.0	-	0
tig00000019_pilon_x4	AUGUSTUS	intron	96111	96321	1.0	-	.
tig00000019_pilon_x4	AUGUSTUS	CDS	93159	96110	1.0	-	0
tig00000019_pilon_x4	AUGUSTUS	CDS	96322	96468	1.0	-	0
tig00000019_pilon_x4	AUGUSTUS	start_codon	96466	96468	.	-	0
tig00000019_pilon_x4	AUGUSTUS	gene	97089	97593	.	-	.
tig00000019_pilon_x4	AUGUSTUS	transcript	97089	97593	0.77	-	.
tig00000019_pilon_x4	AUGUSTUS	stop_codon	97089	97091	.	-	0
tig00000019_pilon_x4	AUGUSTUS	terminal	97089	97327	0.78	-	2
tig00000019_pilon_x4	AUGUSTUS	internal	97373	97436	0.77	-	0
tig00000019_pilon_x4	AUGUSTUS	initial	97486	97593	1.0	-	0
tig00000019_pilon_x4	AUGUSTUS	intron	97328	97372	0.78	-	.
tig00000019_pilon_x4	AUGUSTUS	intron	97437	97485	0.99	-	.
tig00000019_pilon_x4	AUGUSTUS	CDS	97092	97327	0.78	-	2
tig00000019_pilon_x4	AUGUSTUS	CDS	97373	97436	0.77	-	0
tig00000019_pilon_x4	AUGUSTUS	CDS	97486	97593	1.0	-	0
tig00000019_pilon_x4	AUGUSTUS	start_codon	97591	97593	.	-	0
tig00000019_pilon_x4	AUGUSTUS	transcript	97089	97593	0.22	-	.
tig00000019_pilon_x4	AUGUSTUS	stop_codon	97089	97091	.	-	0
tig00000019_pilon_x4	AUGUSTUS	terminal	97089	97436	0.22	-	0
tig00000019_pilon_x4	AUGUSTUS	initial	97486	97593	1.0	-	0
tig00000019_pilon_x4	AUGUSTUS	intron	97437	97485	0.99	-	.
tig00000019_pilon_x4	AUGUSTUS	CDS	97092	97436	0.22	-	0
tig00000019_pilon_x4	AUGUSTUS	CDS	97486	97593	1.0	-	0
tig00000019_pilon_x4	AUGUSTUS	start_codon	97591	97593	.	-	0
tig00000019_pilon_x4	AUGUSTUS	gene	99474	101063	1.0	+	.
tig00000019_pilon_x4	AUGUSTUS	transcript	99474	101063	1.0	+	.
tig00000019_pilon_x4	AUGUSTUS	start_codon	99474	99476	.	+	0
tig00000019_pilon_x4	AUGUSTUS	single	99474	101063	1.0	+	0
tig00000019_pilon_x4	AUGUSTUS	CDS	99474	101060	1.0	+	0
tig00000019_pilon_x4	AUGUSTUS	stop_codon	101061	101063	.	+	0
tig00000019_pilon_x4	AUGUSTUS	gene	100550	102699	.	-	.
tig00000019_pilon_x4	AUGUSTUS	transcript	100550	102699	0.21	-	.
tig00000019_pilon_x4	AUGUSTUS	stop_codon	100550	100552	.	-	0
tig00000019_pilon_x4	AUGUSTUS	terminal	100550	100788	0.6	-	2
tig00000019_pilon_x4	AUGUSTUS	internal	100911	101046	0.74	-	0
tig00000019_pilon_x4	AUGUSTUS	internal	102046	102290	0.4	-	2
tig00000019_pilon_x4	AUGUSTUS	initial	102663	102699	0.27	-	0
tig00000019_pilon_x4	AUGUSTUS	intron	100789	100910	0.77	-	.
tig00000019_pilon_x4	AUGUSTUS	intron	101047	102045	0.71	-	.
tig00000019_pilon_x4	AUGUSTUS	intron	102291	102662	0.34	-	.
tig00000019_pilon_x4	AUGUSTUS	CDS	100553	100788	0.6	-	2
tig00000019_pilon_x4	AUGUSTUS	CDS	100911	101046	0.74	-	0
tig00000019_pilon_x4	AUGUSTUS	CDS	102046	102290	0.4	-	2
tig00000019_pilon_x4	AUGUSTUS	CDS	102663	102699	0.27	-	0
tig00000019_pilon_x4	AUGUSTUS	start_codon	102697	102699	.	-	0
tig00000019_pilon_x4	AUGUSTUS	gene	101487	103393	0.83	+	.
tig00000019_pilon_x4	AUGUSTUS	transcript	101487	103393	0.83	+	.
tig00000019_pilon_x4	AUGUSTUS	start_codon	101487	101489	.	+	0
tig00000019_pilon_x4	AUGUSTUS	initial	101487	101645	0.94	+	0
tig00000019_pilon_x4	AUGUSTUS	internal	101682	101905	1.0	+	0
tig00000019_pilon_x4	AUGUSTUS	terminal	101947	103393	0.88	+	1
tig00000019_pilon_x4	AUGUSTUS	intron	101646	101681	1.0	+	.
tig00000019_pilon_x4	AUGUSTUS	intron	101906	101946	1.0	+	.
tig00000019_pilon_x4	AUGUSTUS	CDS	101487	101645	0.94	+	0
tig00000019_pilon_x4	AUGUSTUS	CDS	101682	101905	1.0	+	0
tig00000019_pilon_x4	AUGUSTUS	CDS	101947	103390	0.88	+	1
tig00000019_pilon_x4	AUGUSTUS	stop_codon	103391	103393	.	+	0
tig00000019_pilon_x4	AUGUSTUS	gene	104501	105082	.	-	.
tig00000019_pilon_x4	AUGUSTUS	transcript	104501	105082	0.97	-	.
tig00000019_pilon_x4	AUGUSTUS	stop_codon	104501	104503	.	-	0
tig00000019_pilon_x4	AUGUSTUS	single	104501	105082	0.97	-	0
tig00000019_pilon_x4	AUGUSTUS	CDS	104504	105082	0.97	-	0
tig00000019_pilon_x4	AUGUSTUS	start_codon	105080	105082	.	-	0
tig00000019_pilon_x4	AUGUSTUS	gene	105923	107173	1.0	+	.
tig00000019_pilon_x4	AUGUSTUS	transcript	105923	107173	1.0	+	.
tig00000019_pilon_x4	AUGUSTUS	start_codon	105923	105925	.	+	0
tig00000019_pilon_x4	AUGUSTUS	initial	105923	105993	1.0	+	0
tig00000019_pilon_x4	AUGUSTUS	terminal	106051	107173	1.0	+	1
tig00000019_pilon_x4	AUGUSTUS	intron	105994	106050	1.0	+	.
tig00000019_pilon_x4	AUGUSTUS	CDS	105923	105993	1.0	+	0
tig00000019_pilon_x4	AUGUSTUS	CDS	106051	107170	1.0	+	1
tig00000019_pilon_x4	AUGUSTUS	stop_codon	107171	107173	.	+	0
tig00000019_pilon_x4	AUGUSTUS	gene	107996	109702	0.99	+	.
tig00000019_pilon_x4	AUGUSTUS	transcript	107996	109702	0.99	+	.
tig00000019_pilon_x4	AUGUSTUS	start_codon	107996	107998	.	+	0
tig00000019_pilon_x4	AUGUSTUS	single	107996	109702	0.99	+	0
tig00000019_pilon_x4	AUGUSTUS	CDS	107996	109699	0.99	+	0
tig00000019_pilon_x4	AUGUSTUS	stop_codon	109700	109702	.	+	0
tig00000019_pilon_x4	AUGUSTUS	gene	110296	112134	0.99	+	.
tig00000019_pilon_x4	AUGUSTUS	transcript	110296	112134	0.99	+	.
tig00000019_pilon_x4	AUGUSTUS	start_codon	110296	110298	.	+	0
tig00000019_pilon_x4	AUGUSTUS	initial	110296	110345	1.0	+	0
tig00000019_pilon_x4	AUGUSTUS	terminal	110403	112134	0.99	+	1
tig00000019_pilon_x4	AUGUSTUS	intron	110346	110402	1.0	+	.
tig00000019_pilon_x4	AUGUSTUS	CDS	110296	110345	1.0	+	0
tig00000019_pilon_x4	AUGUSTUS	CDS	110403	112131	0.99	+	1
tig00000019_pilon_x4	AUGUSTUS	stop_codon	112132	112134	.	+	0
tig00000019_pilon_x4	AUGUSTUS	gene	112694	114109	0.89	+	.
tig00000019_pilon_x4	AUGUSTUS	transcript	112694	114109	0.89	+	.
tig00000019_pilon_x4	AUGUSTUS	start_codon	112694	112696	.	+	0
tig00000019_pilon_x4	AUGUSTUS	initial	112694	113298	0.96	+	0
tig00000019_pilon_x4	AUGUSTUS	internal	113338	113842	0.99	+	1
tig00000019_pilon_x4	AUGUSTUS	terminal	113888	114109	0.93	+	0
tig00000019_pilon_x4	AUGUSTUS	intron	113299	113337	0.98	+	.
tig00000019_pilon_x4	AUGUSTUS	intron	113843	113887	1.0	+	.
tig00000019_pilon_x4	AUGUSTUS	CDS	112694	113298	0.96	+	0
tig00000019_pilon_x4	AUGUSTUS	CDS	113338	113842	0.99	+	1
tig00000019_pilon_x4	AUGUSTUS	CDS	113888	114106	0.93	+	0
tig00000019_pilon_x4	AUGUSTUS	stop_codon	114107	114109	.	+	0
tig00000019_pilon_x4	AUGUSTUS	gene	113856	117641	.	-	.
tig00000019_pilon_x4	AUGUSTUS	transcript	113856	117641	0.68	-	.
tig00000019_pilon_x4	AUGUSTUS	stop_codon	113856	113858	.	-	0
tig00000019_pilon_x4	AUGUSTUS	terminal	113856	114140	0.97	-	0
tig00000019_pilon_x4	AUGUSTUS	initial	115134	117641	0.71	-	0
tig00000019_pilon_x4	AUGUSTUS	intron	114141	115133	0.97	-	.
tig00000019_pilon_x4	AUGUSTUS	CDS	113859	114140	0.97	-	0
tig00000019_pilon_x4	AUGUSTUS	CDS	115134	117641	0.71	-	0
tig00000019_pilon_x4	AUGUSTUS	start_codon	117639	117641	.	-	0
tig00000019_pilon_x4	AUGUSTUS	gene	118401	119132	.	-	.
tig00000019_pilon_x4	AUGUSTUS	transcript	118401	119132	0.56	-	.
tig00000019_pilon_x4	AUGUSTUS	stop_codon	118401	118403	.	-	0
tig00000019_pilon_x4	AUGUSTUS	single	118401	119132	0.56	-	0
tig00000019_pilon_x4	AUGUSTUS	CDS	118404	119132	0.56	-	0
tig00000019_pilon_x4	AUGUSTUS	start_codon	119130	119132	.	-	0
tig00000019_pilon_x4	AUGUSTUS	gene	119538	120324	0.99	+	.
tig00000019_pilon_x4	AUGUSTUS	transcript	119538	120324	0.99	+	.
tig00000019_pilon_x4	AUGUSTUS	start_codon	119538	119540	.	+	0
tig00000019_pilon_x4	AUGUSTUS	initial	119538	119985	1.0	+	0
tig00000019_pilon_x4	AUGUSTUS	internal	120077	120205	1.0	+	2
tig00000019_pilon_x4	AUGUSTUS	terminal	120254	120324	0.99	+	2
tig00000019_pilon_x4	AUGUSTUS	intron	119986	120076	1.0	+	.
tig00000019_pilon_x4	AUGUSTUS	intron	120206	120253	0.99	+	.
tig00000019_pilon_x4	AUGUSTUS	CDS	119538	119985	1.0	+	0
tig00000019_pilon_x4	AUGUSTUS	CDS	120077	120205	1.0	+	2
tig00000019_pilon_x4	AUGUSTUS	CDS	120254	120321	0.99	+	2
tig00000019_pilon_x4	AUGUSTUS	stop_codon	120322	120324	.	+	0
tig00000019_pilon_x4	AUGUSTUS	gene	121381	122424	1.0	+	.
tig00000019_pilon_x4	AUGUSTUS	transcript	121381	122424	1.0	+	.
tig00000019_pilon_x4	AUGUSTUS	start_codon	121381	121383	.	+	0
tig00000019_pilon_x4	AUGUSTUS	single	121381	122424	1.0	+	0
tig00000019_pilon_x4	AUGUSTUS	CDS	121381	122421	1.0	+	0
tig00000019_pilon_x4	AUGUSTUS	stop_codon	122422	122424	.	+	0
tig00000019_pilon_x4	AUGUSTUS	gene	121687	122391	.	-	.
tig00000019_pilon_x4	AUGUSTUS	transcript	121687	122391	0.8	-	.
tig00000019_pilon_x4	AUGUSTUS	stop_codon	121687	121689	.	-	0
tig00000019_pilon_x4	AUGUSTUS	terminal	121687	121753	0.82	-	1
tig00000019_pilon_x4	AUGUSTUS	initial	121814	122391	0.8	-	0
tig00000019_pilon_x4	AUGUSTUS	intron	121754	121813	0.82	-	.
tig00000019_pilon_x4	AUGUSTUS	CDS	121690	121753	0.82	-	1
tig00000019_pilon_x4	AUGUSTUS	CDS	121814	122391	0.8	-	0
tig00000019_pilon_x4	AUGUSTUS	start_codon	122389	122391	.	-	0
tig00000019_pilon_x4	AUGUSTUS	gene	123612	124694	0.94	+	.
tig00000019_pilon_x4	AUGUSTUS	transcript	123612	124694	0.94	+	.
tig00000019_pilon_x4	AUGUSTUS	start_codon	123612	123614	.	+	0
tig00000019_pilon_x4	AUGUSTUS	single	123612	124694	0.94	+	0
tig00000019_pilon_x4	AUGUSTUS	CDS	123612	124691	0.94	+	0
tig00000019_pilon_x4	AUGUSTUS	stop_codon	124692	124694	.	+	0
tig00000019_pilon_x4	AUGUSTUS	gene	124918	125937	.	-	.
tig00000019_pilon_x4	AUGUSTUS	transcript	124918	125937	1.0	-	.
tig00000019_pilon_x4	AUGUSTUS	stop_codon	124918	124920	.	-	0
tig00000019_pilon_x4	AUGUSTUS	single	124918	125937	1.0	-	0
tig00000019_pilon_x4	AUGUSTUS	CDS	124921	125937	1.0	-	0
tig00000019_pilon_x4	AUGUSTUS	start_codon	125935	125937	.	-	0
tig00000019_pilon_x4	AUGUSTUS	gene	127303	128646	1.0	+	.
tig00000019_pilon_x4	AUGUSTUS	transcript	127303	128646	1.0	+	.
tig00000019_pilon_x4	AUGUSTUS	start_codon	127303	127305	.	+	0
tig00000019_pilon_x4	AUGUSTUS	single	127303	128646	1.0	+	0
tig00000019_pilon_x4	AUGUSTUS	CDS	127303	128643	1.0	+	0
tig00000019_pilon_x4	AUGUSTUS	stop_codon	128644	128646	.	+	0
tig00000019_pilon_x4	AUGUSTUS	gene	128155	128532	.	-	.
tig00000019_pilon_x4	AUGUSTUS	transcript	128155	128532	0.58	-	.
tig00000019_pilon_x4	AUGUSTUS	stop_codon	128155	128157	.	-	0
tig00000019_pilon_x4	AUGUSTUS	terminal	128155	128397	0.63	-	0
tig00000019_pilon_x4	AUGUSTUS	initial	128449	128532	0.62	-	0
tig00000019_pilon_x4	AUGUSTUS	intron	128398	128448	0.65	-	.
tig00000019_pilon_x4	AUGUSTUS	CDS	128158	128397	0.63	-	0
tig00000019_pilon_x4	AUGUSTUS	CDS	128449	128532	0.62	-	0
tig00000019_pilon_x4	AUGUSTUS	start_codon	128530	128532	.	-	0
tig00000019_pilon_x4	AUGUSTUS	gene	129496	131115	.	-	.
tig00000019_pilon_x4	AUGUSTUS	transcript	129496	131115	1.0	-	.
tig00000019_pilon_x4	AUGUSTUS	stop_codon	129496	129498	.	-	0
tig00000019_pilon_x4	AUGUSTUS	single	129496	131115	1.0	-	0
tig00000019_pilon_x4	AUGUSTUS	CDS	129499	131115	1.0	-	0
tig00000019_pilon_x4	AUGUSTUS	start_codon	131113	131115	.	-	0
tig00000019_pilon_x4	AUGUSTUS	gene	132594	134642	0.8	+	.
tig00000019_pilon_x4	AUGUSTUS	transcript	132594	134642	0.8	+	.
tig00000019_pilon_x4	AUGUSTUS	start_codon	132594	132596	.	+	0
tig00000019_pilon_x4	AUGUSTUS	single	132594	134642	0.8	+	0
tig00000019_pilon_x4	AUGUSTUS	CDS	132594	134639	0.8	+	0
tig00000019_pilon_x4	AUGUSTUS	stop_codon	134640	134642	.	+	0
tig00000019_pilon_x4	AUGUSTUS	gene	134814	136148	.	-	.
tig00000019_pilon_x4	AUGUSTUS	transcript	134814	136148	0.99	-	.
tig00000019_pilon_x4	AUGUSTUS	stop_codon	134814	134816	.	-	0
tig00000019_pilon_x4	AUGUSTUS	single	134814	136148	0.99	-	0
tig00000019_pilon_x4	AUGUSTUS	CDS	134817	136148	0.99	-	0
tig00000019_pilon_x4	AUGUSTUS	start_codon	136146	136148	.	-	0
tig00000019_pilon_x4	AUGUSTUS	gene	135277	136062	0.38	+	.
tig00000019_pilon_x4	AUGUSTUS	transcript	135277	136062	0.38	+	.
tig00000019_pilon_x4	AUGUSTUS	start_codon	135277	135279	.	+	0
tig00000019_pilon_x4	AUGUSTUS	initial	135277	135525	0.48	+	0
tig00000019_pilon_x4	AUGUSTUS	internal	135750	135870	0.48	+	0
tig00000019_pilon_x4	AUGUSTUS	terminal	135914	136062	0.47	+	2
tig00000019_pilon_x4	AUGUSTUS	intron	135526	135749	0.56	+	.
tig00000019_pilon_x4	AUGUSTUS	intron	135871	135913	0.47	+	.
tig00000019_pilon_x4	AUGUSTUS	CDS	135277	135525	0.48	+	0
tig00000019_pilon_x4	AUGUSTUS	CDS	135750	135870	0.48	+	0
tig00000019_pilon_x4	AUGUSTUS	CDS	135914	136059	0.47	+	2
tig00000019_pilon_x4	AUGUSTUS	stop_codon	136060	136062	.	+	0
tig00000019_pilon_x4	AUGUSTUS	gene	138251	141489	.	-	.
tig00000019_pilon_x4	AUGUSTUS	transcript	138251	141489	0.66	-	.
tig00000019_pilon_x4	AUGUSTUS	stop_codon	138251	138253	.	-	0
tig00000019_pilon_x4	AUGUSTUS	terminal	138251	138803	0.99	-	1
tig00000019_pilon_x4	AUGUSTUS	internal	139764	140265	0.8	-	2
tig00000019_pilon_x4	AUGUSTUS	internal	140323	140635	1.0	-	0
tig00000019_pilon_x4	AUGUSTUS	internal	140776	140898	1.0	-	0
tig00000019_pilon_x4	AUGUSTUS	internal	140949	141027	1.0	-	1
tig00000019_pilon_x4	AUGUSTUS	internal	141179	141204	0.89	-	0
tig00000019_pilon_x4	AUGUSTUS	internal	141279	141291	0.91	-	1
tig00000019_pilon_x4	AUGUSTUS	initial	141341	141489	0.9	-	0
tig00000019_pilon_x4	AUGUSTUS	intron	138804	139763	0.8	-	.
tig00000019_pilon_x4	AUGUSTUS	intron	140266	140322	1.0	-	.
tig00000019_pilon_x4	AUGUSTUS	intron	140636	140775	1.0	-	.
tig00000019_pilon_x4	AUGUSTUS	intron	140899	140948	1.0	-	.
tig00000019_pilon_x4	AUGUSTUS	intron	141028	141178	0.91	-	.
tig00000019_pilon_x4	AUGUSTUS	intron	141205	141278	0.89	-	.
tig00000019_pilon_x4	AUGUSTUS	intron	141292	141340	0.98	-	.
tig00000019_pilon_x4	AUGUSTUS	CDS	138254	138803	0.99	-	1
tig00000019_pilon_x4	AUGUSTUS	CDS	139764	140265	0.8	-	2
tig00000019_pilon_x4	AUGUSTUS	CDS	140323	140635	1.0	-	0
tig00000019_pilon_x4	AUGUSTUS	CDS	140776	140898	1.0	-	0
tig00000019_pilon_x4	AUGUSTUS	CDS	140949	141027	1.0	-	1
tig00000019_pilon_x4	AUGUSTUS	CDS	141179	141204	0.89	-	0
tig00000019_pilon_x4	AUGUSTUS	CDS	141279	141291	0.91	-	1
tig00000019_pilon_x4	AUGUSTUS	CDS	141341	141489	0.9	-	0
tig00000019_pilon_x4	AUGUSTUS	start_codon	141487	141489	.	-	0
tig00000019_pilon_x4	AUGUSTUS	transcript	139724	141489	0.16	-	.
tig00000019_pilon_x4	AUGUSTUS	stop_codon	139724	139726	.	-	0
tig00000019_pilon_x4	AUGUSTUS	terminal	139724	140265	0.2	-	2
tig00000019_pilon_x4	AUGUSTUS	internal	140323	140635	1.0	-	0
tig00000019_pilon_x4	AUGUSTUS	internal	140776	140898	1.0	-	0
tig00000019_pilon_x4	AUGUSTUS	internal	140949	141027	1.0	-	1
tig00000019_pilon_x4	AUGUSTUS	internal	141179	141204	0.89	-	0
tig00000019_pilon_x4	AUGUSTUS	internal	141279	141291	0.91	-	1
tig00000019_pilon_x4	AUGUSTUS	initial	141341	141489	0.9	-	0
tig00000019_pilon_x4	AUGUSTUS	intron	140266	140322	1.0	-	.
tig00000019_pilon_x4	AUGUSTUS	intron	140636	140775	1.0	-	.
tig00000019_pilon_x4	AUGUSTUS	intron	140899	140948	1.0	-	.
tig00000019_pilon_x4	AUGUSTUS	intron	141028	141178	0.91	-	.
tig00000019_pilon_x4	AUGUSTUS	intron	141205	141278	0.89	-	.
tig00000019_pilon_x4	AUGUSTUS	intron	141292	141340	0.98	-	.
tig00000019_pilon_x4	AUGUSTUS	CDS	139727	140265	0.2	-	2
tig00000019_pilon_x4	AUGUSTUS	CDS	140323	140635	1.0	-	0
tig00000019_pilon_x4	AUGUSTUS	CDS	140776	140898	1.0	-	0
tig00000019_pilon_x4	AUGUSTUS	CDS	140949	141027	1.0	-	1
tig00000019_pilon_x4	AUGUSTUS	CDS	141179	141204	0.89	-	0
tig00000019_pilon_x4	AUGUSTUS	CDS	141279	141291	0.91	-	1
tig00000019_pilon_x4	AUGUSTUS	CDS	141341	141489	0.9	-	0
tig00000019_pilon_x4	AUGUSTUS	start_codon	141487	141489	.	-	0
tig00000019_pilon_x4	AUGUSTUS	gene	141932	142993	.	-	.
tig00000019_pilon_x4	AUGUSTUS	transcript	141932	142993	0.83	-	.
tig00000019_pilon_x4	AUGUSTUS	stop_codon	141932	141934	.	-	0
tig00000019_pilon_x4	AUGUSTUS	terminal	141932	142515	0.98	-	2
tig00000019_pilon_x4	AUGUSTUS	internal	142575	142695	0.93	-	0
tig00000019_pilon_x4	AUGUSTUS	internal	142769	142776	0.95	-	2
tig00000019_pilon_x4	AUGUSTUS	internal	142861	142888	0.97	-	0
tig00000019_pilon_x4	AUGUSTUS	initial	142958	142993	0.95	-	0
tig00000019_pilon_x4	AUGUSTUS	intron	142516	142574	0.99	-	.
tig00000019_pilon_x4	AUGUSTUS	intron	142696	142768	0.9	-	.
tig00000019_pilon_x4	AUGUSTUS	intron	142777	142860	0.99	-	.
tig00000019_pilon_x4	AUGUSTUS	intron	142889	142957	0.97	-	.
tig00000019_pilon_x4	AUGUSTUS	CDS	141935	142515	0.98	-	2
tig00000019_pilon_x4	AUGUSTUS	CDS	142575	142695	0.93	-	0
tig00000019_pilon_x4	AUGUSTUS	CDS	142769	142776	0.95	-	2
tig00000019_pilon_x4	AUGUSTUS	CDS	142861	142888	0.97	-	0
tig00000019_pilon_x4	AUGUSTUS	CDS	142958	142993	0.95	-	0
tig00000019_pilon_x4	AUGUSTUS	start_codon	142991	142993	.	-	0
tig00000019_pilon_x4	AUGUSTUS	gene	144418	146151	0.9	+	.
tig00000019_pilon_x4	AUGUSTUS	transcript	144418	146151	0.9	+	.
tig00000019_pilon_x4	AUGUSTUS	start_codon	144418	144420	.	+	0
tig00000019_pilon_x4	AUGUSTUS	single	144418	146151	0.9	+	0
tig00000019_pilon_x4	AUGUSTUS	CDS	144418	146148	0.9	+	0
tig00000019_pilon_x4	AUGUSTUS	stop_codon	146149	146151	.	+	0
tig00000019_pilon_x4	AUGUSTUS	gene	147160	148707	.	-	.
tig00000019_pilon_x4	AUGUSTUS	transcript	147160	148707	1.0	-	.
tig00000019_pilon_x4	AUGUSTUS	stop_codon	147160	147162	.	-	0
tig00000019_pilon_x4	AUGUSTUS	single	147160	148707	1.0	-	0
tig00000019_pilon_x4	AUGUSTUS	CDS	147163	148707	1.0	-	0
tig00000019_pilon_x4	AUGUSTUS	start_codon	148705	148707	.	-	0
tig00000019_pilon_x4	AUGUSTUS	gene	151842	152489	0.99	+	.
tig00000019_pilon_x4	AUGUSTUS	transcript	151842	152489	0.99	+	.
tig00000019_pilon_x4	AUGUSTUS	start_codon	151842	151844	.	+	0
tig00000019_pilon_x4	AUGUSTUS	single	151842	152489	0.99	+	0
tig00000019_pilon_x4	AUGUSTUS	CDS	151842	152486	0.99	+	0
tig00000019_pilon_x4	AUGUSTUS	stop_codon	152487	152489	.	+	0
tig00000019_pilon_x4	AUGUSTUS	gene	152117	154420	.	-	.
tig00000019_pilon_x4	AUGUSTUS	transcript	152117	154420	0.81	-	.
tig00000019_pilon_x4	AUGUSTUS	stop_codon	152117	152119	.	-	0
tig00000019_pilon_x4	AUGUSTUS	terminal	152117	152301	0.98	-	2
tig00000019_pilon_x4	AUGUSTUS	internal	153265	153336	0.99	-	2
tig00000019_pilon_x4	AUGUSTUS	initial	154294	154420	0.82	-	0
tig00000019_pilon_x4	AUGUSTUS	intron	152302	153264	0.98	-	.
tig00000019_pilon_x4	AUGUSTUS	intron	153337	154293	0.99	-	.
tig00000019_pilon_x4	AUGUSTUS	CDS	152120	152301	0.98	-	2
tig00000019_pilon_x4	AUGUSTUS	CDS	153265	153336	0.99	-	2
tig00000019_pilon_x4	AUGUSTUS	CDS	154294	154420	0.82	-	0
tig00000019_pilon_x4	AUGUSTUS	start_codon	154418	154420	.	-	0
tig00000019_pilon_x4	AUGUSTUS	gene	153519	154670	0.8	+	.
tig00000019_pilon_x4	AUGUSTUS	transcript	153519	154670	0.51	+	.
tig00000019_pilon_x4	AUGUSTUS	start_codon	153519	153521	.	+	0
tig00000019_pilon_x4	AUGUSTUS	initial	153519	153734	1.0	+	0
tig00000019_pilon_x4	AUGUSTUS	internal	153791	154567	0.91	+	0
tig00000019_pilon_x4	AUGUSTUS	terminal	154611	154670	0.51	+	0
tig00000019_pilon_x4	AUGUSTUS	intron	153735	153790	1.0	+	.
tig00000019_pilon_x4	AUGUSTUS	intron	154568	154610	0.58	+	.
tig00000019_pilon_x4	AUGUSTUS	CDS	153519	153734	1.0	+	0
tig00000019_pilon_x4	AUGUSTUS	CDS	153791	154567	0.91	+	0
tig00000019_pilon_x4	AUGUSTUS	CDS	154611	154667	0.51	+	0
tig00000019_pilon_x4	AUGUSTUS	stop_codon	154668	154670	.	+	0
tig00000019_pilon_x4	AUGUSTUS	transcript	153519	154670	0.29	+	.
tig00000019_pilon_x4	AUGUSTUS	start_codon	153519	153521	.	+	0
tig00000019_pilon_x4	AUGUSTUS	initial	153519	153734	1.0	+	0
tig00000019_pilon_x4	AUGUSTUS	internal	153791	154567	0.91	+	0
tig00000019_pilon_x4	AUGUSTUS	terminal	154605	154670	0.29	+	0
tig00000019_pilon_x4	AUGUSTUS	intron	153735	153790	1.0	+	.
tig00000019_pilon_x4	AUGUSTUS	intron	154568	154604	0.33	+	.
tig00000019_pilon_x4	AUGUSTUS	CDS	153519	153734	1.0	+	0
tig00000019_pilon_x4	AUGUSTUS	CDS	153791	154567	0.91	+	0
tig00000019_pilon_x4	AUGUSTUS	CDS	154605	154667	0.29	+	0
tig00000019_pilon_x4	AUGUSTUS	stop_codon	154668	154670	.	+	0
tig00000019_pilon_x4	AUGUSTUS	gene	155341	156081	0.89	+	.
tig00000019_pilon_x4	AUGUSTUS	transcript	155341	156081	0.89	+	.
tig00000019_pilon_x4	AUGUSTUS	start_codon	155341	155343	.	+	0
tig00000019_pilon_x4	AUGUSTUS	single	155341	156081	0.89	+	0
tig00000019_pilon_x4	AUGUSTUS	CDS	155341	156078	0.89	+	0
tig00000019_pilon_x4	AUGUSTUS	stop_codon	156079	156081	.	+	0
tig00000019_pilon_x4	AUGUSTUS	gene	156255	158551	.	-	.
tig00000019_pilon_x4	AUGUSTUS	transcript	156255	158551	0.98	-	.
tig00000019_pilon_x4	AUGUSTUS	stop_codon	156255	156257	.	-	0
tig00000019_pilon_x4	AUGUSTUS	terminal	156255	158392	1.0	-	2
tig00000019_pilon_x4	AUGUSTUS	initial	158452	158551	0.98	-	0
tig00000019_pilon_x4	AUGUSTUS	intron	158393	158451	1.0	-	.
tig00000019_pilon_x4	AUGUSTUS	CDS	156258	158392	1.0	-	2
tig00000019_pilon_x4	AUGUSTUS	CDS	158452	158551	0.98	-	0
tig00000019_pilon_x4	AUGUSTUS	start_codon	158549	158551	.	-	0
tig00000019_pilon_x4	AUGUSTUS	gene	160224	162765	.	-	.
tig00000019_pilon_x4	AUGUSTUS	transcript	160224	162765	0.99	-	.
tig00000019_pilon_x4	AUGUSTUS	stop_codon	160224	160226	.	-	0
tig00000019_pilon_x4	AUGUSTUS	terminal	160224	162261	1.0	-	1
tig00000019_pilon_x4	AUGUSTUS	initial	162650	162765	1.0	-	0
tig00000019_pilon_x4	AUGUSTUS	intron	162262	162649	0.99	-	.
tig00000019_pilon_x4	AUGUSTUS	CDS	160227	162261	1.0	-	1
tig00000019_pilon_x4	AUGUSTUS	CDS	162650	162765	1.0	-	0
tig00000019_pilon_x4	AUGUSTUS	start_codon	162763	162765	.	-	0
tig00000019_pilon_x4	AUGUSTUS	gene	163669	169509	.	-	.
tig00000019_pilon_x4	AUGUSTUS	transcript	163669	169509	0.99	-	.
tig00000019_pilon_x4	AUGUSTUS	stop_codon	163669	163671	.	-	0
tig00000019_pilon_x4	AUGUSTUS	single	163669	169509	0.99	-	0
tig00000019_pilon_x4	AUGUSTUS	CDS	163672	169509	0.99	-	0
tig00000019_pilon_x4	AUGUSTUS	start_codon	169507	169509	.	-	0
tig00000019_pilon_x4	AUGUSTUS	gene	163757	164726	0.29	+	.
tig00000019_pilon_x4	AUGUSTUS	transcript	163757	164726	0.29	+	.
tig00000019_pilon_x4	AUGUSTUS	start_codon	163757	163759	.	+	0
tig00000019_pilon_x4	AUGUSTUS	initial	163757	163972	0.78	+	0
tig00000019_pilon_x4	AUGUSTUS	internal	164331	164378	0.37	+	0
tig00000019_pilon_x4	AUGUSTUS	terminal	164439	164726	0.71	+	0
tig00000019_pilon_x4	AUGUSTUS	intron	163973	164330	0.29	+	.
tig00000019_pilon_x4	AUGUSTUS	intron	164379	164438	0.39	+	.
tig00000019_pilon_x4	AUGUSTUS	CDS	163757	163972	0.78	+	0
tig00000019_pilon_x4	AUGUSTUS	CDS	164331	164378	0.37	+	0
tig00000019_pilon_x4	AUGUSTUS	CDS	164439	164723	0.71	+	0
tig00000019_pilon_x4	AUGUSTUS	stop_codon	164724	164726	.	+	0
tig00000019_pilon_x4	AUGUSTUS	gene	165920	166609	0.69	+	.
tig00000019_pilon_x4	AUGUSTUS	transcript	165920	166609	0.44	+	.
tig00000019_pilon_x4	AUGUSTUS	start_codon	165920	165922	.	+	0
tig00000019_pilon_x4	AUGUSTUS	initial	165920	166094	0.85	+	0
tig00000019_pilon_x4	AUGUSTUS	internal	166209	166307	0.59	+	2
tig00000019_pilon_x4	AUGUSTUS	terminal	166494	166609	0.85	+	2
tig00000019_pilon_x4	AUGUSTUS	intron	166095	166208	0.59	+	.
tig00000019_pilon_x4	AUGUSTUS	intron	166308	166493	0.53	+	.
tig00000019_pilon_x4	AUGUSTUS	CDS	165920	166094	0.85	+	0
tig00000019_pilon_x4	AUGUSTUS	CDS	166209	166307	0.59	+	2
tig00000019_pilon_x4	AUGUSTUS	CDS	166494	166606	0.85	+	2
tig00000019_pilon_x4	AUGUSTUS	stop_codon	166607	166609	.	+	0
tig00000019_pilon_x4	AUGUSTUS	transcript	165920	166609	0.25	+	.
tig00000019_pilon_x4	AUGUSTUS	start_codon	165920	165922	.	+	0
tig00000019_pilon_x4	AUGUSTUS	initial	165920	166094	0.85	+	0
tig00000019_pilon_x4	AUGUSTUS	terminal	166494	166609	0.85	+	2
tig00000019_pilon_x4	AUGUSTUS	intron	166095	166493	0.32	+	.
tig00000019_pilon_x4	AUGUSTUS	CDS	165920	166094	0.85	+	0
tig00000019_pilon_x4	AUGUSTUS	CDS	166494	166606	0.85	+	2
tig00000019_pilon_x4	AUGUSTUS	stop_codon	166607	166609	.	+	0
tig00000019_pilon_x4	AUGUSTUS	gene	168885	169223	0.67	+	.
tig00000019_pilon_x4	AUGUSTUS	transcript	168885	169223	0.67	+	.
tig00000019_pilon_x4	AUGUSTUS	start_codon	168885	168887	.	+	0
tig00000019_pilon_x4	AUGUSTUS	single	168885	169223	0.67	+	0
tig00000019_pilon_x4	AUGUSTUS	CDS	168885	169220	0.67	+	0
tig00000019_pilon_x4	AUGUSTUS	stop_codon	169221	169223	.	+	0
tig00000019_pilon_x4	AUGUSTUS	gene	171268	172113	0.98	+	.
tig00000019_pilon_x4	AUGUSTUS	transcript	171268	172113	0.98	+	.
tig00000019_pilon_x4	AUGUSTUS	start_codon	171268	171270	.	+	0
tig00000019_pilon_x4	AUGUSTUS	single	171268	172113	0.98	+	0
tig00000019_pilon_x4	AUGUSTUS	CDS	171268	172110	0.98	+	0
tig00000019_pilon_x4	AUGUSTUS	stop_codon	172111	172113	.	+	0
tig00000019_pilon_x4	AUGUSTUS	gene	172888	173829	0.97	+	.
tig00000019_pilon_x4	AUGUSTUS	transcript	172888	173829	0.97	+	.
tig00000019_pilon_x4	AUGUSTUS	start_codon	172888	172890	.	+	0
tig00000019_pilon_x4	AUGUSTUS	single	172888	173829	0.97	+	0
tig00000019_pilon_x4	AUGUSTUS	CDS	172888	173826	0.97	+	0
tig00000019_pilon_x4	AUGUSTUS	stop_codon	173827	173829	.	+	0
tig00000019_pilon_x4	AUGUSTUS	gene	174089	174979	.	-	.
tig00000019_pilon_x4	AUGUSTUS	transcript	174089	174979	1.0	-	.
tig00000019_pilon_x4	AUGUSTUS	stop_codon	174089	174091	.	-	0
tig00000019_pilon_x4	AUGUSTUS	single	174089	174979	1.0	-	0
tig00000019_pilon_x4	AUGUSTUS	CDS	174092	174979	1.0	-	0
tig00000019_pilon_x4	AUGUSTUS	start_codon	174977	174979	.	-	0
tig00000019_pilon_x4	AUGUSTUS	gene	174485	175033	0.88	+	.
tig00000019_pilon_x4	AUGUSTUS	transcript	174485	175033	0.88	+	.
tig00000019_pilon_x4	AUGUSTUS	start_codon	174485	174487	.	+	0
tig00000019_pilon_x4	AUGUSTUS	single	174485	175033	0.88	+	0
tig00000019_pilon_x4	AUGUSTUS	CDS	174485	175030	0.88	+	0
tig00000019_pilon_x4	AUGUSTUS	stop_codon	175031	175033	.	+	0
tig00000019_pilon_x4	AUGUSTUS	gene	176270	176644	.	-	.
tig00000019_pilon_x4	AUGUSTUS	transcript	176270	176644	0.71	-	.
tig00000019_pilon_x4	AUGUSTUS	stop_codon	176270	176272	.	-	0
tig00000019_pilon_x4	AUGUSTUS	single	176270	176644	0.71	-	0
tig00000019_pilon_x4	AUGUSTUS	CDS	176273	176644	0.71	-	0
tig00000019_pilon_x4	AUGUSTUS	start_codon	176642	176644	.	-	0
tig00000019_pilon_x4	AUGUSTUS	gene	177935	178240	.	-	.
tig00000019_pilon_x4	AUGUSTUS	transcript	177935	178240	0.99	-	.
tig00000019_pilon_x4	AUGUSTUS	stop_codon	177935	177937	.	-	0
tig00000019_pilon_x4	AUGUSTUS	single	177935	178240	0.99	-	0
tig00000019_pilon_x4	AUGUSTUS	CDS	177938	178240	0.99	-	0
tig00000019_pilon_x4	AUGUSTUS	start_codon	178238	178240	.	-	0
tig00000019_pilon_x4	AUGUSTUS	gene	177981	180413	0.88	+	.
tig00000019_pilon_x4	AUGUSTUS	transcript	177981	180413	0.88	+	.
tig00000019_pilon_x4	AUGUSTUS	start_codon	177981	177983	.	+	0
tig00000019_pilon_x4	AUGUSTUS	single	177981	180413	0.88	+	0
tig00000019_pilon_x4	AUGUSTUS	CDS	177981	180410	0.88	+	0
tig00000019_pilon_x4	AUGUSTUS	stop_codon	180411	180413	.	+	0
tig00000019_pilon_x4	AUGUSTUS	gene	180663	185603	.	-	.
tig00000019_pilon_x4	AUGUSTUS	transcript	180663	185603	0.98	-	.
tig00000019_pilon_x4	AUGUSTUS	stop_codon	180663	180665	.	-	0
tig00000019_pilon_x4	AUGUSTUS	single	180663	185603	0.98	-	0
tig00000019_pilon_x4	AUGUSTUS	CDS	180666	185603	0.98	-	0
tig00000019_pilon_x4	AUGUSTUS	start_codon	185601	185603	.	-	0
tig00000019_pilon_x4	AUGUSTUS	gene	183727	184971	0.02	+	.
tig00000019_pilon_x4	AUGUSTUS	transcript	183727	184971	0.02	+	.
tig00000019_pilon_x4	AUGUSTUS	start_codon	183727	183729	.	+	0
tig00000019_pilon_x4	AUGUSTUS	initial	183727	183928	0.17	+	0
tig00000019_pilon_x4	AUGUSTUS	internal	183977	184087	0.09	+	2
tig00000019_pilon_x4	AUGUSTUS	internal	184542	184803	0.24	+	2
tig00000019_pilon_x4	AUGUSTUS	terminal	184869	184971	0.47	+	1
tig00000019_pilon_x4	AUGUSTUS	intron	183929	183976	0.35	+	.
tig00000019_pilon_x4	AUGUSTUS	intron	184088	184541	0.13	+	.
tig00000019_pilon_x4	AUGUSTUS	intron	184804	184868	0.47	+	.
tig00000019_pilon_x4	AUGUSTUS	CDS	183727	183928	0.17	+	0
tig00000019_pilon_x4	AUGUSTUS	CDS	183977	184087	0.09	+	2
tig00000019_pilon_x4	AUGUSTUS	CDS	184542	184803	0.24	+	2
tig00000019_pilon_x4	AUGUSTUS	CDS	184869	184968	0.47	+	1
tig00000019_pilon_x4	AUGUSTUS	stop_codon	184969	184971	.	+	0
tig00000019_pilon_x4	AUGUSTUS	gene	185054	185515	0.26	+	.
tig00000019_pilon_x4	AUGUSTUS	transcript	185054	185515	0.26	+	.
tig00000019_pilon_x4	AUGUSTUS	start_codon	185054	185056	.	+	0
tig00000019_pilon_x4	AUGUSTUS	initial	185054	185248	0.74	+	0
tig00000019_pilon_x4	AUGUSTUS	terminal	185390	185515	0.32	+	0
tig00000019_pilon_x4	AUGUSTUS	intron	185249	185389	0.69	+	.
tig00000019_pilon_x4	AUGUSTUS	CDS	185054	185248	0.74	+	0
tig00000019_pilon_x4	AUGUSTUS	CDS	185390	185512	0.32	+	0
tig00000019_pilon_x4	AUGUSTUS	stop_codon	185513	185515	.	+	0
tig00000019_pilon_x4	AUGUSTUS	gene	185638	186369	0.25	+	.
tig00000019_pilon_x4	AUGUSTUS	transcript	185638	186369	0.25	+	.
tig00000019_pilon_x4	AUGUSTUS	start_codon	185638	185640	.	+	0
tig00000019_pilon_x4	AUGUSTUS	initial	185638	185749	0.43	+	0
tig00000019_pilon_x4	AUGUSTUS	terminal	186038	186369	0.62	+	2
tig00000019_pilon_x4	AUGUSTUS	intron	185750	186037	0.75	+	.
tig00000019_pilon_x4	AUGUSTUS	CDS	185638	185749	0.43	+	0
tig00000019_pilon_x4	AUGUSTUS	CDS	186038	186366	0.62	+	2
tig00000019_pilon_x4	AUGUSTUS	stop_codon	186367	186369	.	+	0
tig00000019_pilon_x4	AUGUSTUS	gene	186118	186612	.	-	.
tig00000019_pilon_x4	AUGUSTUS	transcript	186118	186612	1.0	-	.
tig00000019_pilon_x4	AUGUSTUS	stop_codon	186118	186120	.	-	0
tig00000019_pilon_x4	AUGUSTUS	single	186118	186612	1.0	-	0
tig00000019_pilon_x4	AUGUSTUS	CDS	186121	186612	1.0	-	0
tig00000019_pilon_x4	AUGUSTUS	start_codon	186610	186612	.	-	0
tig00000019_pilon_x4	AUGUSTUS	gene	188314	190980	.	-	.
tig00000019_pilon_x4	AUGUSTUS	transcript	188314	190980	0.94	-	.
tig00000019_pilon_x4	AUGUSTUS	stop_codon	188314	188316	.	-	0
tig00000019_pilon_x4	AUGUSTUS	terminal	188314	190025	1.0	-	2
tig00000019_pilon_x4	AUGUSTUS	internal	190062	190254	1.0	-	0
tig00000019_pilon_x4	AUGUSTUS	initial	190324	190980	0.94	-	0
tig00000019_pilon_x4	AUGUSTUS	intron	190026	190061	1.0	-	.
tig00000019_pilon_x4	AUGUSTUS	intron	190255	190323	1.0	-	.
tig00000019_pilon_x4	AUGUSTUS	CDS	188317	190025	1.0	-	2
tig00000019_pilon_x4	AUGUSTUS	CDS	190062	190254	1.0	-	0
tig00000019_pilon_x4	AUGUSTUS	CDS	190324	190980	0.94	-	0
tig00000019_pilon_x4	AUGUSTUS	start_codon	190978	190980	.	-	0
tig00000019_pilon_x4	AUGUSTUS	gene	191957	192397	1.0	+	.
tig00000019_pilon_x4	AUGUSTUS	transcript	191957	192397	1.0	+	.
tig00000019_pilon_x4	AUGUSTUS	start_codon	191957	191959	.	+	0
tig00000019_pilon_x4	AUGUSTUS	single	191957	192397	1.0	+	0
tig00000019_pilon_x4	AUGUSTUS	CDS	191957	192394	1.0	+	0
tig00000019_pilon_x4	AUGUSTUS	stop_codon	192395	192397	.	+	0
tig00000019_pilon_x4	AUGUSTUS	gene	192812	195370	1.0	+	.
tig00000019_pilon_x4	AUGUSTUS	transcript	192812	195370	1.0	+	.
tig00000019_pilon_x4	AUGUSTUS	start_codon	192812	192814	.	+	0
tig00000019_pilon_x4	AUGUSTUS	single	192812	195370	1.0	+	0
tig00000019_pilon_x4	AUGUSTUS	CDS	192812	195367	1.0	+	0
tig00000019_pilon_x4	AUGUSTUS	stop_codon	195368	195370	.	+	0
tig00000019_pilon_x4	AUGUSTUS	gene	196648	197199	.	-	.
tig00000019_pilon_x4	AUGUSTUS	transcript	196648	197199	0.57	-	.
tig00000019_pilon_x4	AUGUSTUS	stop_codon	196648	196650	.	-	0
tig00000019_pilon_x4	AUGUSTUS	single	196648	197199	0.57	-	0
tig00000019_pilon_x4	AUGUSTUS	CDS	196651	197199	0.57	-	0
tig00000019_pilon_x4	AUGUSTUS	start_codon	197197	197199	.	-	0
tig00000019_pilon_x4	AUGUSTUS	gene	198019	199303	0.79	+	.
tig00000019_pilon_x4	AUGUSTUS	transcript	198019	199303	0.79	+	.
tig00000019_pilon_x4	AUGUSTUS	start_codon	198019	198021	.	+	0
tig00000019_pilon_x4	AUGUSTUS	initial	198019	198031	0.88	+	0
tig00000019_pilon_x4	AUGUSTUS	internal	198092	198182	0.92	+	2
tig00000019_pilon_x4	AUGUSTUS	terminal	198268	199303	0.9	+	1
tig00000019_pilon_x4	AUGUSTUS	intron	198032	198091	0.92	+	.
tig00000019_pilon_x4	AUGUSTUS	intron	198183	198267	0.9	+	.
tig00000019_pilon_x4	AUGUSTUS	CDS	198019	198031	0.88	+	0
tig00000019_pilon_x4	AUGUSTUS	CDS	198092	198182	0.92	+	2
tig00000019_pilon_x4	AUGUSTUS	CDS	198268	199300	0.9	+	1
tig00000019_pilon_x4	AUGUSTUS	stop_codon	199301	199303	.	+	0
tig00000019_pilon_x4	AUGUSTUS	gene	199521	200488	.	-	.
tig00000019_pilon_x4	AUGUSTUS	transcript	199521	200488	0.55	-	.
tig00000019_pilon_x4	AUGUSTUS	stop_codon	199521	199523	.	-	0
tig00000019_pilon_x4	AUGUSTUS	terminal	199521	199596	1.0	-	1
tig00000019_pilon_x4	AUGUSTUS	internal	199654	199751	1.0	-	0
tig00000019_pilon_x4	AUGUSTUS	internal	199810	199884	1.0	-	0
tig00000019_pilon_x4	AUGUSTUS	internal	199950	200101	1.0	-	2
tig00000019_pilon_x4	AUGUSTUS	internal	200149	200206	0.6	-	0
tig00000019_pilon_x4	AUGUSTUS	initial	200321	200488	0.87	-	0
tig00000019_pilon_x4	AUGUSTUS	intron	199597	199653	1.0	-	.
tig00000019_pilon_x4	AUGUSTUS	intron	199752	199809	1.0	-	.
tig00000019_pilon_x4	AUGUSTUS	intron	199885	199949	1.0	-	.
tig00000019_pilon_x4	AUGUSTUS	intron	200102	200148	1.0	-	.
tig00000019_pilon_x4	AUGUSTUS	intron	200207	200320	0.6	-	.
tig00000019_pilon_x4	AUGUSTUS	CDS	199524	199596	1.0	-	1
tig00000019_pilon_x4	AUGUSTUS	CDS	199654	199751	1.0	-	0
tig00000019_pilon_x4	AUGUSTUS	CDS	199810	199884	1.0	-	0
tig00000019_pilon_x4	AUGUSTUS	CDS	199950	200101	1.0	-	2
tig00000019_pilon_x4	AUGUSTUS	CDS	200149	200206	0.6	-	0
tig00000019_pilon_x4	AUGUSTUS	CDS	200321	200488	0.87	-	0
tig00000019_pilon_x4	AUGUSTUS	start_codon	200486	200488	.	-	0
tig00000019_pilon_x4	AUGUSTUS	transcript	199521	200488	0.32	-	.
tig00000019_pilon_x4	AUGUSTUS	stop_codon	199521	199523	.	-	0
tig00000019_pilon_x4	AUGUSTUS	terminal	199521	199596	1.0	-	1
tig00000019_pilon_x4	AUGUSTUS	internal	199654	199751	1.0	-	0
tig00000019_pilon_x4	AUGUSTUS	internal	199810	199884	1.0	-	0
tig00000019_pilon_x4	AUGUSTUS	internal	199950	200101	1.0	-	2
tig00000019_pilon_x4	AUGUSTUS	internal	200149	200272	0.4	-	0
tig00000019_pilon_x4	AUGUSTUS	initial	200321	200488	0.87	-	0
tig00000019_pilon_x4	AUGUSTUS	intron	199597	199653	1.0	-	.
tig00000019_pilon_x4	AUGUSTUS	intron	199752	199809	1.0	-	.
tig00000019_pilon_x4	AUGUSTUS	intron	199885	199949	1.0	-	.
tig00000019_pilon_x4	AUGUSTUS	intron	200102	200148	1.0	-	.
tig00000019_pilon_x4	AUGUSTUS	intron	200273	200320	0.4	-	.
tig00000019_pilon_x4	AUGUSTUS	CDS	199524	199596	1.0	-	1
tig00000019_pilon_x4	AUGUSTUS	CDS	199654	199751	1.0	-	0
tig00000019_pilon_x4	AUGUSTUS	CDS	199810	199884	1.0	-	0
tig00000019_pilon_x4	AUGUSTUS	CDS	199950	200101	1.0	-	2
tig00000019_pilon_x4	AUGUSTUS	CDS	200149	200272	0.4	-	0
tig00000019_pilon_x4	AUGUSTUS	CDS	200321	200488	0.87	-	0
tig00000019_pilon_x4	AUGUSTUS	start_codon	200486	200488	.	-	0
tig00000019_pilon_x4	AUGUSTUS	gene	201722	202771	.	-	.
tig00000019_pilon_x4	AUGUSTUS	transcript	201722	202771	1.0	-	.
tig00000019_pilon_x4	AUGUSTUS	stop_codon	201722	201724	.	-	0
tig00000019_pilon_x4	AUGUSTUS	single	201722	202771	1.0	-	0
tig00000019_pilon_x4	AUGUSTUS	CDS	201725	202771	1.0	-	0
tig00000019_pilon_x4	AUGUSTUS	start_codon	202769	202771	.	-	0
tig00000019_pilon_x4	AUGUSTUS	gene	204229	205352	1.0	+	.
tig00000019_pilon_x4	AUGUSTUS	transcript	204229	205352	1.0	+	.
tig00000019_pilon_x4	AUGUSTUS	start_codon	204229	204231	.	+	0
tig00000019_pilon_x4	AUGUSTUS	initial	204229	204357	1.0	+	0
tig00000019_pilon_x4	AUGUSTUS	internal	204655	204783	1.0	+	0
tig00000019_pilon_x4	AUGUSTUS	internal	204856	205179	1.0	+	0
tig00000019_pilon_x4	AUGUSTUS	terminal	205227	205352	1.0	+	0
tig00000019_pilon_x4	AUGUSTUS	intron	204358	204654	1.0	+	.
tig00000019_pilon_x4	AUGUSTUS	intron	204784	204855	1.0	+	.
tig00000019_pilon_x4	AUGUSTUS	intron	205180	205226	1.0	+	.
tig00000019_pilon_x4	AUGUSTUS	CDS	204229	204357	1.0	+	0
tig00000019_pilon_x4	AUGUSTUS	CDS	204655	204783	1.0	+	0
tig00000019_pilon_x4	AUGUSTUS	CDS	204856	205179	1.0	+	0
tig00000019_pilon_x4	AUGUSTUS	CDS	205227	205349	1.0	+	0
tig00000019_pilon_x4	AUGUSTUS	stop_codon	205350	205352	.	+	0
tig00000019_pilon_x4	AUGUSTUS	gene	205918	206291	.	-	.
tig00000019_pilon_x4	AUGUSTUS	transcript	205918	206291	0.97	-	.
tig00000019_pilon_x4	AUGUSTUS	stop_codon	205918	205920	.	-	0
tig00000019_pilon_x4	AUGUSTUS	terminal	205918	206060	1.0	-	2
tig00000019_pilon_x4	AUGUSTUS	internal	206113	206154	0.97	-	2
tig00000019_pilon_x4	AUGUSTUS	initial	206261	206291	1.0	-	0
tig00000019_pilon_x4	AUGUSTUS	intron	206061	206112	0.97	-	.
tig00000019_pilon_x4	AUGUSTUS	intron	206155	206260	1.0	-	.
tig00000019_pilon_x4	AUGUSTUS	CDS	205921	206060	1.0	-	2
tig00000019_pilon_x4	AUGUSTUS	CDS	206113	206154	0.97	-	2
tig00000019_pilon_x4	AUGUSTUS	CDS	206261	206291	1.0	-	0
tig00000019_pilon_x4	AUGUSTUS	start_codon	206289	206291	.	-	0
tig00000019_pilon_x4	AUGUSTUS	gene	206826	210936	.	-	.
tig00000019_pilon_x4	AUGUSTUS	transcript	206826	210936	0.99	-	.
tig00000019_pilon_x4	AUGUSTUS	stop_codon	206826	206828	.	-	0
tig00000019_pilon_x4	AUGUSTUS	terminal	206826	210794	1.0	-	0
tig00000019_pilon_x4	AUGUSTUS	initial	210844	210936	0.99	-	0
tig00000019_pilon_x4	AUGUSTUS	intron	210795	210843	1.0	-	.
tig00000019_pilon_x4	AUGUSTUS	CDS	206829	210794	1.0	-	0
tig00000019_pilon_x4	AUGUSTUS	CDS	210844	210936	0.99	-	0
tig00000019_pilon_x4	AUGUSTUS	start_codon	210934	210936	.	-	0
tig00000019_pilon_x4	AUGUSTUS	gene	207057	207736	0.58	+	.
tig00000019_pilon_x4	AUGUSTUS	transcript	207057	207736	0.58	+	.
tig00000019_pilon_x4	AUGUSTUS	start_codon	207057	207059	.	+	0
tig00000019_pilon_x4	AUGUSTUS	initial	207057	207131	0.58	+	0
tig00000019_pilon_x4	AUGUSTUS	terminal	207239	207736	0.87	+	0
tig00000019_pilon_x4	AUGUSTUS	intron	207132	207238	0.58	+	.
tig00000019_pilon_x4	AUGUSTUS	CDS	207057	207131	0.58	+	0
tig00000019_pilon_x4	AUGUSTUS	CDS	207239	207733	0.87	+	0
tig00000019_pilon_x4	AUGUSTUS	stop_codon	207734	207736	.	+	0
tig00000019_pilon_x4	AUGUSTUS	gene	211717	213783	.	-	.
tig00000019_pilon_x4	AUGUSTUS	transcript	211717	213783	1.0	-	.
tig00000019_pilon_x4	AUGUSTUS	stop_codon	211717	211719	.	-	0
tig00000019_pilon_x4	AUGUSTUS	single	211717	213783	1.0	-	0
tig00000019_pilon_x4	AUGUSTUS	CDS	211720	213783	1.0	-	0
tig00000019_pilon_x4	AUGUSTUS	start_codon	213781	213783	.	-	0
tig00000019_pilon_x4	AUGUSTUS	gene	213151	213415	0.94	+	.
tig00000019_pilon_x4	AUGUSTUS	transcript	213151	213415	0.94	+	.
tig00000019_pilon_x4	AUGUSTUS	start_codon	213151	213153	.	+	0
tig00000019_pilon_x4	AUGUSTUS	initial	213151	213235	0.94	+	0
tig00000019_pilon_x4	AUGUSTUS	terminal	213288	213415	0.94	+	2
tig00000019_pilon_x4	AUGUSTUS	intron	213236	213287	0.94	+	.
tig00000019_pilon_x4	AUGUSTUS	CDS	213151	213235	0.94	+	0
tig00000019_pilon_x4	AUGUSTUS	CDS	213288	213412	0.94	+	2
tig00000019_pilon_x4	AUGUSTUS	stop_codon	213413	213415	.	+	0
tig00000019_pilon_x4	AUGUSTUS	gene	214511	215359	0.9	+	.
tig00000019_pilon_x4	AUGUSTUS	transcript	214511	215359	0.9	+	.
tig00000019_pilon_x4	AUGUSTUS	start_codon	214511	214513	.	+	0
tig00000019_pilon_x4	AUGUSTUS	single	214511	215359	0.9	+	0
tig00000019_pilon_x4	AUGUSTUS	CDS	214511	215356	0.9	+	0
tig00000019_pilon_x4	AUGUSTUS	stop_codon	215357	215359	.	+	0
tig00000019_pilon_x4	AUGUSTUS	gene	215720	216034	0.84	+	.
tig00000019_pilon_x4	AUGUSTUS	transcript	215720	216034	0.84	+	.
tig00000019_pilon_x4	AUGUSTUS	start_codon	215720	215722	.	+	0
tig00000019_pilon_x4	AUGUSTUS	initial	215720	215929	0.89	+	0
tig00000019_pilon_x4	AUGUSTUS	terminal	215972	216034	0.84	+	0
tig00000019_pilon_x4	AUGUSTUS	intron	215930	215971	0.84	+	.
tig00000019_pilon_x4	AUGUSTUS	CDS	215720	215929	0.89	+	0
tig00000019_pilon_x4	AUGUSTUS	CDS	215972	216031	0.84	+	0
tig00000019_pilon_x4	AUGUSTUS	stop_codon	216032	216034	.	+	0
tig00000019_pilon_x4	AUGUSTUS	gene	216724	217638	.	-	.
tig00000019_pilon_x4	AUGUSTUS	transcript	216724	217638	0.48	-	.
tig00000019_pilon_x4	AUGUSTUS	stop_codon	216724	216726	.	-	0
tig00000019_pilon_x4	AUGUSTUS	terminal	216724	217413	0.99	-	0
tig00000019_pilon_x4	AUGUSTUS	internal	217477	217519	0.69	-	1
tig00000019_pilon_x4	AUGUSTUS	initial	217598	217638	0.48	-	0
tig00000019_pilon_x4	AUGUSTUS	intron	217414	217476	0.69	-	.
tig00000019_pilon_x4	AUGUSTUS	intron	217520	217597	0.69	-	.
tig00000019_pilon_x4	AUGUSTUS	CDS	216727	217413	0.99	-	0
tig00000019_pilon_x4	AUGUSTUS	CDS	217477	217519	0.69	-	1
tig00000019_pilon_x4	AUGUSTUS	CDS	217598	217638	0.48	-	0
tig00000019_pilon_x4	AUGUSTUS	start_codon	217636	217638	.	-	0
tig00000019_pilon_x4	AUGUSTUS	gene	217843	219329	.	-	.
tig00000019_pilon_x4	AUGUSTUS	transcript	217843	219329	0.26	-	.
tig00000019_pilon_x4	AUGUSTUS	stop_codon	217843	217845	.	-	0
tig00000019_pilon_x4	AUGUSTUS	terminal	217843	217881	0.34	-	0
tig00000019_pilon_x4	AUGUSTUS	internal	218844	219031	0.45	-	2
tig00000019_pilon_x4	AUGUSTUS	initial	219155	219329	0.64	-	0
tig00000019_pilon_x4	AUGUSTUS	intron	217882	218843	0.35	-	.
tig00000019_pilon_x4	AUGUSTUS	intron	219032	219154	0.84	-	.
tig00000019_pilon_x4	AUGUSTUS	CDS	217846	217881	0.34	-	0
tig00000019_pilon_x4	AUGUSTUS	CDS	218844	219031	0.45	-	2
tig00000019_pilon_x4	AUGUSTUS	CDS	219155	219329	0.64	-	0
tig00000019_pilon_x4	AUGUSTUS	start_codon	219327	219329	.	-	0
tig00000019_pilon_x4	AUGUSTUS	gene	218426	220103	0.97	+	.
tig00000019_pilon_x4	AUGUSTUS	transcript	218426	220103	0.97	+	.
tig00000019_pilon_x4	AUGUSTUS	start_codon	218426	218428	.	+	0
tig00000019_pilon_x4	AUGUSTUS	initial	218426	218579	1.0	+	0
tig00000019_pilon_x4	AUGUSTUS	internal	218694	219761	0.97	+	2
tig00000019_pilon_x4	AUGUSTUS	terminal	219811	220103	1.0	+	2
tig00000019_pilon_x4	AUGUSTUS	intron	218580	218693	0.97	+	.
tig00000019_pilon_x4	AUGUSTUS	intron	219762	219810	1.0	+	.
tig00000019_pilon_x4	AUGUSTUS	CDS	218426	218579	1.0	+	0
tig00000019_pilon_x4	AUGUSTUS	CDS	218694	219761	0.97	+	2
tig00000019_pilon_x4	AUGUSTUS	CDS	219811	220100	1.0	+	2
tig00000019_pilon_x4	AUGUSTUS	stop_codon	220101	220103	.	+	0
tig00000019_pilon_x4	AUGUSTUS	gene	219570	222664	.	-	.
tig00000019_pilon_x4	AUGUSTUS	transcript	221044	222664	0.44	-	.
tig00000019_pilon_x4	AUGUSTUS	stop_codon	221044	221046	.	-	0
tig00000019_pilon_x4	AUGUSTUS	terminal	221044	221418	0.5	-	0
tig00000019_pilon_x4	AUGUSTUS	internal	221481	221614	1.0	-	2
tig00000019_pilon_x4	AUGUSTUS	internal	221674	222115	1.0	-	0
tig00000019_pilon_x4	AUGUSTUS	internal	222168	222438	1.0	-	1
tig00000019_pilon_x4	AUGUSTUS	initial	222513	222664	0.9	-	0
tig00000019_pilon_x4	AUGUSTUS	intron	221419	221480	1.0	-	.
tig00000019_pilon_x4	AUGUSTUS	intron	221615	221673	1.0	-	.
tig00000019_pilon_x4	AUGUSTUS	intron	222116	222167	1.0	-	.
tig00000019_pilon_x4	AUGUSTUS	intron	222439	222512	1.0	-	.
tig00000019_pilon_x4	AUGUSTUS	CDS	221047	221418	0.5	-	0
tig00000019_pilon_x4	AUGUSTUS	CDS	221481	221614	1.0	-	2
tig00000019_pilon_x4	AUGUSTUS	CDS	221674	222115	1.0	-	0
tig00000019_pilon_x4	AUGUSTUS	CDS	222168	222438	1.0	-	1
tig00000019_pilon_x4	AUGUSTUS	CDS	222513	222664	0.9	-	0
tig00000019_pilon_x4	AUGUSTUS	start_codon	222662	222664	.	-	0
tig00000019_pilon_x4	AUGUSTUS	transcript	219570	222664	0.33	-	.
tig00000019_pilon_x4	AUGUSTUS	stop_codon	219570	219572	.	-	0
tig00000019_pilon_x4	AUGUSTUS	terminal	219570	219668	0.74	-	0
tig00000019_pilon_x4	AUGUSTUS	internal	220042	220128	0.47	-	0
tig00000019_pilon_x4	AUGUSTUS	internal	221083	221418	0.5	-	0
tig00000019_pilon_x4	AUGUSTUS	internal	221481	221614	1.0	-	2
tig00000019_pilon_x4	AUGUSTUS	internal	221674	222115	1.0	-	0
tig00000019_pilon_x4	AUGUSTUS	internal	222168	222438	1.0	-	1
tig00000019_pilon_x4	AUGUSTUS	initial	222513	222664	0.9	-	0
tig00000019_pilon_x4	AUGUSTUS	intron	219669	220041	0.72	-	.
tig00000019_pilon_x4	AUGUSTUS	intron	220129	221082	0.5	-	.
tig00000019_pilon_x4	AUGUSTUS	intron	221419	221480	1.0	-	.
tig00000019_pilon_x4	AUGUSTUS	intron	221615	221673	1.0	-	.
tig00000019_pilon_x4	AUGUSTUS	intron	222116	222167	1.0	-	.
tig00000019_pilon_x4	AUGUSTUS	intron	222439	222512	1.0	-	.
tig00000019_pilon_x4	AUGUSTUS	CDS	219573	219668	0.74	-	0
tig00000019_pilon_x4	AUGUSTUS	CDS	220042	220128	0.47	-	0
tig00000019_pilon_x4	AUGUSTUS	CDS	221083	221418	0.5	-	0
tig00000019_pilon_x4	AUGUSTUS	CDS	221481	221614	1.0	-	2
tig00000019_pilon_x4	AUGUSTUS	CDS	221674	222115	1.0	-	0
tig00000019_pilon_x4	AUGUSTUS	CDS	222168	222438	1.0	-	1
tig00000019_pilon_x4	AUGUSTUS	CDS	222513	222664	0.9	-	0
tig00000019_pilon_x4	AUGUSTUS	start_codon	222662	222664	.	-	0
tig00000019_pilon_x4	AUGUSTUS	gene	221075	221457	0.85	+	.
tig00000019_pilon_x4	AUGUSTUS	transcript	221075	221457	0.85	+	.
tig00000019_pilon_x4	AUGUSTUS	start_codon	221075	221077	.	+	0
tig00000019_pilon_x4	AUGUSTUS	initial	221075	221101	0.85	+	0
tig00000019_pilon_x4	AUGUSTUS	terminal	221239	221457	0.85	+	0
tig00000019_pilon_x4	AUGUSTUS	intron	221102	221238	0.85	+	.
tig00000019_pilon_x4	AUGUSTUS	CDS	221075	221101	0.85	+	0
tig00000019_pilon_x4	AUGUSTUS	CDS	221239	221454	0.85	+	0
tig00000019_pilon_x4	AUGUSTUS	stop_codon	221455	221457	.	+	0
tig00000019_pilon_x4	AUGUSTUS	gene	224162	225757	0.7	+	.
tig00000019_pilon_x4	AUGUSTUS	transcript	224162	225757	0.7	+	.
tig00000019_pilon_x4	AUGUSTUS	start_codon	224162	224164	.	+	0
tig00000019_pilon_x4	AUGUSTUS	single	224162	225757	0.7	+	0
tig00000019_pilon_x4	AUGUSTUS	CDS	224162	225754	0.7	+	0
tig00000019_pilon_x4	AUGUSTUS	stop_codon	225755	225757	.	+	0
tig00000019_pilon_x4	AUGUSTUS	gene	224549	225415	.	-	.
tig00000019_pilon_x4	AUGUSTUS	transcript	224549	225415	0.33	-	.
tig00000019_pilon_x4	AUGUSTUS	stop_codon	224549	224551	.	-	0
tig00000019_pilon_x4	AUGUSTUS	single	224549	225415	0.33	-	0
tig00000019_pilon_x4	AUGUSTUS	CDS	224552	225415	0.33	-	0
tig00000019_pilon_x4	AUGUSTUS	start_codon	225413	225415	.	-	0
tig00000019_pilon_x4	AUGUSTUS	gene	226347	228158	0.91	+	.
tig00000019_pilon_x4	AUGUSTUS	transcript	226347	228158	0.91	+	.
tig00000019_pilon_x4	AUGUSTUS	start_codon	226347	226349	.	+	0
tig00000019_pilon_x4	AUGUSTUS	single	226347	228158	0.91	+	0
tig00000019_pilon_x4	AUGUSTUS	CDS	226347	228155	0.91	+	0
tig00000019_pilon_x4	AUGUSTUS	stop_codon	228156	228158	.	+	0
tig00000019_pilon_x4	AUGUSTUS	gene	228455	229437	0.92	+	.
tig00000019_pilon_x4	AUGUSTUS	transcript	228455	229437	0.92	+	.
tig00000019_pilon_x4	AUGUSTUS	start_codon	228455	228457	.	+	0
tig00000019_pilon_x4	AUGUSTUS	initial	228455	228489	1.0	+	0
tig00000019_pilon_x4	AUGUSTUS	terminal	228681	229437	0.92	+	1
tig00000019_pilon_x4	AUGUSTUS	intron	228490	228680	1.0	+	.
tig00000019_pilon_x4	AUGUSTUS	CDS	228455	228489	1.0	+	0
tig00000019_pilon_x4	AUGUSTUS	CDS	228681	229434	0.92	+	1
tig00000019_pilon_x4	AUGUSTUS	stop_codon	229435	229437	.	+	0
tig00000019_pilon_x4	AUGUSTUS	gene	229606	230885	.	-	.
tig00000019_pilon_x4	AUGUSTUS	transcript	229606	230885	0.99	-	.
tig00000019_pilon_x4	AUGUSTUS	stop_codon	229606	229608	.	-	0
tig00000019_pilon_x4	AUGUSTUS	terminal	229606	230408	1.0	-	2
tig00000019_pilon_x4	AUGUSTUS	internal	230642	230762	1.0	-	0
tig00000019_pilon_x4	AUGUSTUS	initial	230823	230885	0.99	-	0
tig00000019_pilon_x4	AUGUSTUS	intron	230409	230641	1.0	-	.
tig00000019_pilon_x4	AUGUSTUS	intron	230763	230822	1.0	-	.
tig00000019_pilon_x4	AUGUSTUS	CDS	229609	230408	1.0	-	2
tig00000019_pilon_x4	AUGUSTUS	CDS	230642	230762	1.0	-	0
tig00000019_pilon_x4	AUGUSTUS	CDS	230823	230885	0.99	-	0
tig00000019_pilon_x4	AUGUSTUS	start_codon	230883	230885	.	-	0
tig00000019_pilon_x4	AUGUSTUS	gene	231410	232410	0.98	+	.
tig00000019_pilon_x4	AUGUSTUS	transcript	231410	232410	0.7	+	.
tig00000019_pilon_x4	AUGUSTUS	start_codon	231410	231412	.	+	0
tig00000019_pilon_x4	AUGUSTUS	initial	231410	231616	0.7	+	0
tig00000019_pilon_x4	AUGUSTUS	internal	231671	231813	1.0	+	0
tig00000019_pilon_x4	AUGUSTUS	internal	231866	231982	1.0	+	1
tig00000019_pilon_x4	AUGUSTUS	internal	232029	232245	1.0	+	1
tig00000019_pilon_x4	AUGUSTUS	terminal	232297	232410	1.0	+	0
tig00000019_pilon_x4	AUGUSTUS	intron	231617	231670	0.7	+	.
tig00000019_pilon_x4	AUGUSTUS	intron	231814	231865	1.0	+	.
tig00000019_pilon_x4	AUGUSTUS	intron	231983	232028	1.0	+	.
tig00000019_pilon_x4	AUGUSTUS	intron	232246	232296	1.0	+	.
tig00000019_pilon_x4	AUGUSTUS	CDS	231410	231616	0.7	+	0
tig00000019_pilon_x4	AUGUSTUS	CDS	231671	231813	1.0	+	0
tig00000019_pilon_x4	AUGUSTUS	CDS	231866	231982	1.0	+	1
tig00000019_pilon_x4	AUGUSTUS	CDS	232029	232245	1.0	+	1
tig00000019_pilon_x4	AUGUSTUS	CDS	232297	232407	1.0	+	0
tig00000019_pilon_x4	AUGUSTUS	stop_codon	232408	232410	.	+	0
tig00000019_pilon_x4	AUGUSTUS	transcript	231410	232410	0.28	+	.
tig00000019_pilon_x4	AUGUSTUS	start_codon	231410	231412	.	+	0
tig00000019_pilon_x4	AUGUSTUS	initial	231410	231625	0.28	+	0
tig00000019_pilon_x4	AUGUSTUS	internal	231671	231813	1.0	+	0
tig00000019_pilon_x4	AUGUSTUS	internal	231866	231982	1.0	+	1
tig00000019_pilon_x4	AUGUSTUS	internal	232029	232245	1.0	+	1
tig00000019_pilon_x4	AUGUSTUS	terminal	232297	232410	1.0	+	0
tig00000019_pilon_x4	AUGUSTUS	intron	231626	231670	0.28	+	.
tig00000019_pilon_x4	AUGUSTUS	intron	231814	231865	1.0	+	.
tig00000019_pilon_x4	AUGUSTUS	intron	231983	232028	1.0	+	.
tig00000019_pilon_x4	AUGUSTUS	intron	232246	232296	1.0	+	.
tig00000019_pilon_x4	AUGUSTUS	CDS	231410	231625	0.28	+	0
tig00000019_pilon_x4	AUGUSTUS	CDS	231671	231813	1.0	+	0
tig00000019_pilon_x4	AUGUSTUS	CDS	231866	231982	1.0	+	1
tig00000019_pilon_x4	AUGUSTUS	CDS	232029	232245	1.0	+	1
tig00000019_pilon_x4	AUGUSTUS	CDS	232297	232407	1.0	+	0
tig00000019_pilon_x4	AUGUSTUS	stop_codon	232408	232410	.	+	0
tig00000019_pilon_x4	AUGUSTUS	gene	232559	234613	.	-	.
tig00000019_pilon_x4	AUGUSTUS	transcript	232559	234613	1.0	-	.
tig00000019_pilon_x4	AUGUSTUS	stop_codon	232559	232561	.	-	0
tig00000019_pilon_x4	AUGUSTUS	single	232559	234613	1.0	-	0
tig00000019_pilon_x4	AUGUSTUS	CDS	232562	234613	1.0	-	0
tig00000019_pilon_x4	AUGUSTUS	start_codon	234611	234613	.	-	0
tig00000019_pilon_x4	AUGUSTUS	gene	236050	236355	0.85	+	.
tig00000019_pilon_x4	AUGUSTUS	transcript	236050	236355	0.85	+	.
tig00000019_pilon_x4	AUGUSTUS	start_codon	236050	236052	.	+	0
tig00000019_pilon_x4	AUGUSTUS	single	236050	236355	0.85	+	0
tig00000019_pilon_x4	AUGUSTUS	CDS	236050	236352	0.85	+	0
tig00000019_pilon_x4	AUGUSTUS	stop_codon	236353	236355	.	+	0
tig00000019_pilon_x4	AUGUSTUS	gene	236648	237804	0.63	+	.
tig00000019_pilon_x4	AUGUSTUS	transcript	236648	237804	0.63	+	.
tig00000019_pilon_x4	AUGUSTUS	start_codon	236648	236650	.	+	0
tig00000019_pilon_x4	AUGUSTUS	initial	236648	236769	1.0	+	0
tig00000019_pilon_x4	AUGUSTUS	terminal	236985	237804	0.66	+	1
tig00000019_pilon_x4	AUGUSTUS	intron	236770	236984	0.63	+	.
tig00000019_pilon_x4	AUGUSTUS	CDS	236648	236769	1.0	+	0
tig00000019_pilon_x4	AUGUSTUS	CDS	236985	237801	0.66	+	1
tig00000019_pilon_x4	AUGUSTUS	stop_codon	237802	237804	.	+	0
tig00000019_pilon_x4	AUGUSTUS	gene	238461	244148	0.97	+	.
tig00000019_pilon_x4	AUGUSTUS	transcript	238461	244148	0.97	+	.
tig00000019_pilon_x4	AUGUSTUS	start_codon	238461	238463	.	+	0
tig00000019_pilon_x4	AUGUSTUS	single	238461	244148	0.97	+	0
tig00000019_pilon_x4	AUGUSTUS	CDS	238461	244145	0.97	+	0
tig00000019_pilon_x4	AUGUSTUS	stop_codon	244146	244148	.	+	0
tig00000019_pilon_x4	AUGUSTUS	gene	244518	246536	0.97	+	.
tig00000019_pilon_x4	AUGUSTUS	transcript	244518	246536	0.97	+	.
tig00000019_pilon_x4	AUGUSTUS	start_codon	244518	244520	.	+	0
tig00000019_pilon_x4	AUGUSTUS	single	244518	246536	0.97	+	0
tig00000019_pilon_x4	AUGUSTUS	CDS	244518	246533	0.97	+	0
tig00000019_pilon_x4	AUGUSTUS	stop_codon	246534	246536	.	+	0
tig00000019_pilon_x4	AUGUSTUS	gene	247486	249078	0.97	+	.
tig00000019_pilon_x4	AUGUSTUS	transcript	247486	249078	0.97	+	.
tig00000019_pilon_x4	AUGUSTUS	start_codon	247486	247488	.	+	0
tig00000019_pilon_x4	AUGUSTUS	single	247486	249078	0.97	+	0
tig00000019_pilon_x4	AUGUSTUS	CDS	247486	249075	0.97	+	0
tig00000019_pilon_x4	AUGUSTUS	stop_codon	249076	249078	.	+	0
tig00000019_pilon_x4	AUGUSTUS	gene	249620	253279	0.81	+	.
tig00000019_pilon_x4	AUGUSTUS	transcript	249620	253279	0.81	+	.
tig00000019_pilon_x4	AUGUSTUS	start_codon	249620	249622	.	+	0
tig00000019_pilon_x4	AUGUSTUS	single	249620	253279	0.81	+	0
tig00000019_pilon_x4	AUGUSTUS	CDS	249620	253276	0.81	+	0
tig00000019_pilon_x4	AUGUSTUS	stop_codon	253277	253279	.	+	0
tig00000019_pilon_x4	AUGUSTUS	gene	251386	251938	.	-	.
tig00000019_pilon_x4	AUGUSTUS	transcript	251386	251938	0.23	-	.
tig00000019_pilon_x4	AUGUSTUS	stop_codon	251386	251388	.	-	0
tig00000019_pilon_x4	AUGUSTUS	terminal	251386	251645	0.37	-	2
tig00000019_pilon_x4	AUGUSTUS	initial	251827	251938	0.53	-	0
tig00000019_pilon_x4	AUGUSTUS	intron	251646	251826	0.38	-	.
tig00000019_pilon_x4	AUGUSTUS	CDS	251389	251645	0.37	-	2
tig00000019_pilon_x4	AUGUSTUS	CDS	251827	251938	0.53	-	0
tig00000019_pilon_x4	AUGUSTUS	start_codon	251936	251938	.	-	0
tig00000019_pilon_x4	AUGUSTUS	gene	253608	254951	0.94	+	.
tig00000019_pilon_x4	AUGUSTUS	transcript	253626	254951	0.6	+	.
tig00000019_pilon_x4	AUGUSTUS	start_codon	253626	253628	.	+	0
tig00000019_pilon_x4	AUGUSTUS	initial	253626	253700	0.65	+	0
tig00000019_pilon_x4	AUGUSTUS	terminal	253764	254951	0.94	+	0
tig00000019_pilon_x4	AUGUSTUS	intron	253701	253763	0.99	+	.
tig00000019_pilon_x4	AUGUSTUS	CDS	253626	253700	0.65	+	0
tig00000019_pilon_x4	AUGUSTUS	CDS	253764	254948	0.94	+	0
tig00000019_pilon_x4	AUGUSTUS	stop_codon	254949	254951	.	+	0
tig00000019_pilon_x4	AUGUSTUS	transcript	253608	254951	0.34	+	.
tig00000019_pilon_x4	AUGUSTUS	start_codon	253608	253610	.	+	0
tig00000019_pilon_x4	AUGUSTUS	initial	253608	253700	0.34	+	0
tig00000019_pilon_x4	AUGUSTUS	terminal	253764	254951	0.94	+	0
tig00000019_pilon_x4	AUGUSTUS	intron	253701	253763	0.99	+	.
tig00000019_pilon_x4	AUGUSTUS	CDS	253608	253700	0.34	+	0
tig00000019_pilon_x4	AUGUSTUS	CDS	253764	254948	0.94	+	0
tig00000019_pilon_x4	AUGUSTUS	stop_codon	254949	254951	.	+	0
tig00000019_pilon_x4	AUGUSTUS	gene	255202	255773	.	-	.
tig00000019_pilon_x4	AUGUSTUS	transcript	255202	255773	0.93	-	.
tig00000019_pilon_x4	AUGUSTUS	stop_codon	255202	255204	.	-	0
tig00000019_pilon_x4	AUGUSTUS	terminal	255202	255634	0.94	-	1
tig00000019_pilon_x4	AUGUSTUS	initial	255694	255773	0.99	-	0
tig00000019_pilon_x4	AUGUSTUS	intron	255635	255693	0.94	-	.
tig00000019_pilon_x4	AUGUSTUS	CDS	255205	255634	0.94	-	1
tig00000019_pilon_x4	AUGUSTUS	CDS	255694	255773	0.99	-	0
tig00000019_pilon_x4	AUGUSTUS	start_codon	255771	255773	.	-	0
tig00000019_pilon_x4	AUGUSTUS	gene	255999	259349	0.51	+	.
tig00000019_pilon_x4	AUGUSTUS	transcript	255999	259349	0.51	+	.
tig00000019_pilon_x4	AUGUSTUS	start_codon	255999	256001	.	+	0
tig00000019_pilon_x4	AUGUSTUS	initial	255999	256226	0.58	+	0
tig00000019_pilon_x4	AUGUSTUS	internal	257193	257240	0.98	+	0
tig00000019_pilon_x4	AUGUSTUS	internal	257285	257390	0.99	+	0
tig00000019_pilon_x4	AUGUSTUS	internal	257582	258485	0.9	+	2
tig00000019_pilon_x4	AUGUSTUS	internal	258540	258640	0.9	+	1
tig00000019_pilon_x4	AUGUSTUS	internal	258687	259024	1.0	+	2
tig00000019_pilon_x4	AUGUSTUS	terminal	259089	259349	1.0	+	0
tig00000019_pilon_x4	AUGUSTUS	intron	256227	257192	0.86	+	.
tig00000019_pilon_x4	AUGUSTUS	intron	257241	257284	0.99	+	.
tig00000019_pilon_x4	AUGUSTUS	intron	257391	257581	1.0	+	.
tig00000019_pilon_x4	AUGUSTUS	intron	258486	258539	0.9	+	.
tig00000019_pilon_x4	AUGUSTUS	intron	258641	258686	1.0	+	.
tig00000019_pilon_x4	AUGUSTUS	intron	259025	259088	1.0	+	.
tig00000019_pilon_x4	AUGUSTUS	CDS	255999	256226	0.58	+	0
tig00000019_pilon_x4	AUGUSTUS	CDS	257193	257240	0.98	+	0
tig00000019_pilon_x4	AUGUSTUS	CDS	257285	257390	0.99	+	0
tig00000019_pilon_x4	AUGUSTUS	CDS	257582	258485	0.9	+	2
tig00000019_pilon_x4	AUGUSTUS	CDS	258540	258640	0.9	+	1
tig00000019_pilon_x4	AUGUSTUS	CDS	258687	259024	1.0	+	2
tig00000019_pilon_x4	AUGUSTUS	CDS	259089	259346	1.0	+	0
tig00000019_pilon_x4	AUGUSTUS	stop_codon	259347	259349	.	+	0
tig00000019_pilon_x4	AUGUSTUS	gene	259868	260591	.	-	.
tig00000019_pilon_x4	AUGUSTUS	transcript	259917	260591	0.59	-	.
tig00000019_pilon_x4	AUGUSTUS	stop_codon	259917	259919	.	-	0
tig00000019_pilon_x4	AUGUSTUS	terminal	259917	260053	0.71	-	2
tig00000019_pilon_x4	AUGUSTUS	internal	260106	260246	0.96	-	2
tig00000019_pilon_x4	AUGUSTUS	internal	260378	260509	0.89	-	2
tig00000019_pilon_x4	AUGUSTUS	initial	260561	260591	0.9	-	0
tig00000019_pilon_x4	AUGUSTUS	intron	260054	260105	1.0	-	.
tig00000019_pilon_x4	AUGUSTUS	intron	260247	260377	0.95	-	.
tig00000019_pilon_x4	AUGUSTUS	intron	260510	260560	0.9	-	.
tig00000019_pilon_x4	AUGUSTUS	CDS	259920	260053	0.71	-	2
tig00000019_pilon_x4	AUGUSTUS	CDS	260106	260246	0.96	-	2
tig00000019_pilon_x4	AUGUSTUS	CDS	260378	260509	0.89	-	2
tig00000019_pilon_x4	AUGUSTUS	CDS	260561	260591	0.9	-	0
tig00000019_pilon_x4	AUGUSTUS	start_codon	260589	260591	.	-	0
tig00000019_pilon_x4	AUGUSTUS	transcript	259868	260591	0.25	-	.
tig00000019_pilon_x4	AUGUSTUS	stop_codon	259868	259870	.	-	0
tig00000019_pilon_x4	AUGUSTUS	terminal	259868	259896	0.28	-	2
tig00000019_pilon_x4	AUGUSTUS	internal	259961	260053	0.29	-	2
tig00000019_pilon_x4	AUGUSTUS	internal	260106	260246	0.96	-	2
tig00000019_pilon_x4	AUGUSTUS	internal	260378	260509	0.89	-	2
tig00000019_pilon_x4	AUGUSTUS	initial	260561	260591	0.9	-	0
tig00000019_pilon_x4	AUGUSTUS	intron	259897	259960	0.28	-	.
tig00000019_pilon_x4	AUGUSTUS	intron	260054	260105	1.0	-	.
tig00000019_pilon_x4	AUGUSTUS	intron	260247	260377	0.95	-	.
tig00000019_pilon_x4	AUGUSTUS	intron	260510	260560	0.9	-	.
tig00000019_pilon_x4	AUGUSTUS	CDS	259871	259896	0.28	-	2
tig00000019_pilon_x4	AUGUSTUS	CDS	259961	260053	0.29	-	2
tig00000019_pilon_x4	AUGUSTUS	CDS	260106	260246	0.96	-	2
tig00000019_pilon_x4	AUGUSTUS	CDS	260378	260509	0.89	-	2
tig00000019_pilon_x4	AUGUSTUS	CDS	260561	260591	0.9	-	0
tig00000019_pilon_x4	AUGUSTUS	start_codon	260589	260591	.	-	0
tig00000019_pilon_x4	AUGUSTUS	gene	261658	263069	0.99	+	.
tig00000019_pilon_x4	AUGUSTUS	transcript	261658	263069	0.99	+	.
tig00000019_pilon_x4	AUGUSTUS	start_codon	261658	261660	.	+	0
tig00000019_pilon_x4	AUGUSTUS	initial	261658	261666	0.99	+	0
tig00000019_pilon_x4	AUGUSTUS	terminal	261963	263069	0.99	+	0
tig00000019_pilon_x4	AUGUSTUS	intron	261667	261962	0.99	+	.
tig00000019_pilon_x4	AUGUSTUS	CDS	261658	261666	0.99	+	0
tig00000019_pilon_x4	AUGUSTUS	CDS	261963	263066	0.99	+	0
tig00000019_pilon_x4	AUGUSTUS	stop_codon	263067	263069	.	+	0
tig00000019_pilon_x4	AUGUSTUS	gene	262173	263088	.	-	.
tig00000019_pilon_x4	AUGUSTUS	transcript	262173	263088	0.21	-	.
tig00000019_pilon_x4	AUGUSTUS	stop_codon	262173	262175	.	-	0
tig00000019_pilon_x4	AUGUSTUS	terminal	262173	262410	0.57	-	1
tig00000019_pilon_x4	AUGUSTUS	internal	262504	262734	0.64	-	1
tig00000019_pilon_x4	AUGUSTUS	initial	263045	263088	0.68	-	0
tig00000019_pilon_x4	AUGUSTUS	intron	262411	262503	0.58	-	.
tig00000019_pilon_x4	AUGUSTUS	intron	262735	263044	0.33	-	.
tig00000019_pilon_x4	AUGUSTUS	CDS	262176	262410	0.57	-	1
tig00000019_pilon_x4	AUGUSTUS	CDS	262504	262734	0.64	-	1
tig00000019_pilon_x4	AUGUSTUS	CDS	263045	263088	0.68	-	0
tig00000019_pilon_x4	AUGUSTUS	start_codon	263086	263088	.	-	0
tig00000019_pilon_x4	AUGUSTUS	gene	263512	266846	.	-	.
tig00000019_pilon_x4	AUGUSTUS	transcript	263512	266846	0.61	-	.
tig00000019_pilon_x4	AUGUSTUS	stop_codon	263512	263514	.	-	0
tig00000019_pilon_x4	AUGUSTUS	terminal	263512	263864	0.81	-	2
tig00000019_pilon_x4	AUGUSTUS	internal	263969	264309	0.88	-	1
tig00000019_pilon_x4	AUGUSTUS	internal	264581	264937	0.88	-	1
tig00000019_pilon_x4	AUGUSTUS	internal	264976	265060	1.0	-	2
tig00000019_pilon_x4	AUGUSTUS	internal	265099	266043	0.98	-	2
tig00000019_pilon_x4	AUGUSTUS	internal	266095	266589	0.98	-	2
tig00000019_pilon_x4	AUGUSTUS	initial	266657	266846	0.99	-	0
tig00000019_pilon_x4	AUGUSTUS	intron	263865	263968	1.0	-	.
tig00000019_pilon_x4	AUGUSTUS	intron	264310	264580	0.75	-	.
tig00000019_pilon_x4	AUGUSTUS	intron	264938	264975	1.0	-	.
tig00000019_pilon_x4	AUGUSTUS	intron	265061	265098	1.0	-	.
tig00000019_pilon_x4	AUGUSTUS	intron	266044	266094	0.98	-	.
tig00000019_pilon_x4	AUGUSTUS	intron	266590	266656	1.0	-	.
tig00000019_pilon_x4	AUGUSTUS	CDS	263515	263864	0.81	-	2
tig00000019_pilon_x4	AUGUSTUS	CDS	263969	264309	0.88	-	1
tig00000019_pilon_x4	AUGUSTUS	CDS	264581	264937	0.88	-	1
tig00000019_pilon_x4	AUGUSTUS	CDS	264976	265060	1.0	-	2
tig00000019_pilon_x4	AUGUSTUS	CDS	265099	266043	0.98	-	2
tig00000019_pilon_x4	AUGUSTUS	CDS	266095	266589	0.98	-	2
tig00000019_pilon_x4	AUGUSTUS	CDS	266657	266846	0.99	-	0
tig00000019_pilon_x4	AUGUSTUS	start_codon	266844	266846	.	-	0
tig00000019_pilon_x4	AUGUSTUS	gene	266157	266832	0.88	+	.
tig00000019_pilon_x4	AUGUSTUS	transcript	266235	266832	0.68	+	.
tig00000019_pilon_x4	AUGUSTUS	start_codon	266235	266237	.	+	0
tig00000019_pilon_x4	AUGUSTUS	initial	266235	266306	0.73	+	0
tig00000019_pilon_x4	AUGUSTUS	terminal	266587	266832	0.99	+	0
tig00000019_pilon_x4	AUGUSTUS	intron	266307	266586	0.89	+	.
tig00000019_pilon_x4	AUGUSTUS	CDS	266235	266306	0.73	+	0
tig00000019_pilon_x4	AUGUSTUS	CDS	266587	266829	0.99	+	0
tig00000019_pilon_x4	AUGUSTUS	stop_codon	266830	266832	.	+	0
tig00000019_pilon_x4	AUGUSTUS	transcript	266157	266832	0.2	+	.
tig00000019_pilon_x4	AUGUSTUS	start_codon	266157	266159	.	+	0
tig00000019_pilon_x4	AUGUSTUS	initial	266157	266306	0.25	+	0
tig00000019_pilon_x4	AUGUSTUS	terminal	266587	266832	0.99	+	0
tig00000019_pilon_x4	AUGUSTUS	intron	266307	266586	0.89	+	.
tig00000019_pilon_x4	AUGUSTUS	CDS	266157	266306	0.25	+	0
tig00000019_pilon_x4	AUGUSTUS	CDS	266587	266829	0.99	+	0
tig00000019_pilon_x4	AUGUSTUS	stop_codon	266830	266832	.	+	0
tig00000019_pilon_x4	AUGUSTUS	gene	267734	267940	0.8	+	.
tig00000019_pilon_x4	AUGUSTUS	transcript	267734	267940	0.8	+	.
tig00000019_pilon_x4	AUGUSTUS	start_codon	267734	267736	.	+	0
tig00000019_pilon_x4	AUGUSTUS	single	267734	267940	0.8	+	0
tig00000019_pilon_x4	AUGUSTUS	CDS	267734	267937	0.8	+	0
tig00000019_pilon_x4	AUGUSTUS	stop_codon	267938	267940	.	+	0
tig00000019_pilon_x4	AUGUSTUS	gene	268417	269874	.	-	.
tig00000019_pilon_x4	AUGUSTUS	transcript	268417	269874	0.99	-	.
tig00000019_pilon_x4	AUGUSTUS	stop_codon	268417	268419	.	-	0
tig00000019_pilon_x4	AUGUSTUS	single	268417	269874	0.99	-	0
tig00000019_pilon_x4	AUGUSTUS	CDS	268420	269874	0.99	-	0
tig00000019_pilon_x4	AUGUSTUS	start_codon	269872	269874	.	-	0
tig00000019_pilon_x4	AUGUSTUS	gene	270669	271206	0.94	+	.
tig00000019_pilon_x4	AUGUSTUS	transcript	270669	271206	0.94	+	.
tig00000019_pilon_x4	AUGUSTUS	start_codon	270669	270671	.	+	0
tig00000019_pilon_x4	AUGUSTUS	initial	270669	271003	0.94	+	0
tig00000019_pilon_x4	AUGUSTUS	terminal	271125	271206	1.0	+	1
tig00000019_pilon_x4	AUGUSTUS	intron	271004	271124	1.0	+	.
tig00000019_pilon_x4	AUGUSTUS	CDS	270669	271003	0.94	+	0
tig00000019_pilon_x4	AUGUSTUS	CDS	271125	271203	1.0	+	1
tig00000019_pilon_x4	AUGUSTUS	stop_codon	271204	271206	.	+	0
tig00000019_pilon_x4	AUGUSTUS	gene	273111	274355	1.0	+	.
tig00000019_pilon_x4	AUGUSTUS	transcript	273111	274355	1.0	+	.
tig00000019_pilon_x4	AUGUSTUS	start_codon	273111	273113	.	+	0
tig00000019_pilon_x4	AUGUSTUS	single	273111	274355	1.0	+	0
tig00000019_pilon_x4	AUGUSTUS	CDS	273111	274352	1.0	+	0
tig00000019_pilon_x4	AUGUSTUS	stop_codon	274353	274355	.	+	0
tig00000019_pilon_x4	AUGUSTUS	gene	274996	278880	.	-	.
tig00000019_pilon_x4	AUGUSTUS	transcript	274996	278880	0.9	-	.
tig00000019_pilon_x4	AUGUSTUS	stop_codon	274996	274998	.	-	0
tig00000019_pilon_x4	AUGUSTUS	single	274996	278880	0.9	-	0
tig00000019_pilon_x4	AUGUSTUS	CDS	274999	278880	0.9	-	0
tig00000019_pilon_x4	AUGUSTUS	start_codon	278878	278880	.	-	0
tig00000019_pilon_x4	AUGUSTUS	gene	278123	278882	0.43	+	.
tig00000019_pilon_x4	AUGUSTUS	transcript	278123	278882	0.43	+	.
tig00000019_pilon_x4	AUGUSTUS	start_codon	278123	278125	.	+	0
tig00000019_pilon_x4	AUGUSTUS	initial	278123	278210	0.55	+	0
tig00000019_pilon_x4	AUGUSTUS	internal	278679	278734	0.46	+	2
tig00000019_pilon_x4	AUGUSTUS	terminal	278784	278882	0.56	+	0
tig00000019_pilon_x4	AUGUSTUS	intron	278211	278678	0.46	+	.
tig00000019_pilon_x4	AUGUSTUS	intron	278735	278783	0.56	+	.
tig00000019_pilon_x4	AUGUSTUS	CDS	278123	278210	0.55	+	0
tig00000019_pilon_x4	AUGUSTUS	CDS	278679	278734	0.46	+	2
tig00000019_pilon_x4	AUGUSTUS	CDS	278784	278879	0.56	+	0
tig00000019_pilon_x4	AUGUSTUS	stop_codon	278880	278882	.	+	0
tig00000019_pilon_x4	AUGUSTUS	gene	281162	283831	1.06	+	.
tig00000019_pilon_x4	AUGUSTUS	transcript	281162	282790	0.35	+	.
tig00000019_pilon_x4	AUGUSTUS	start_codon	281162	281164	.	+	0
tig00000019_pilon_x4	AUGUSTUS	initial	281162	281308	1.0	+	0
tig00000019_pilon_x4	AUGUSTUS	internal	281402	281555	1.0	+	0
tig00000019_pilon_x4	AUGUSTUS	internal	281609	281703	1.0	+	2
tig00000019_pilon_x4	AUGUSTUS	internal	281769	281860	1.0	+	0
tig00000019_pilon_x4	AUGUSTUS	internal	281904	282002	1.0	+	1
tig00000019_pilon_x4	AUGUSTUS	internal	282065	282226	1.0	+	1
tig00000019_pilon_x4	AUGUSTUS	internal	282283	282514	0.98	+	1
tig00000019_pilon_x4	AUGUSTUS	terminal	282590	282790	0.36	+	0
tig00000019_pilon_x4	AUGUSTUS	intron	281309	281401	1.0	+	.
tig00000019_pilon_x4	AUGUSTUS	intron	281556	281608	1.0	+	.
tig00000019_pilon_x4	AUGUSTUS	intron	281704	281768	1.0	+	.
tig00000019_pilon_x4	AUGUSTUS	intron	281861	281903	1.0	+	.
tig00000019_pilon_x4	AUGUSTUS	intron	282003	282064	1.0	+	.
tig00000019_pilon_x4	AUGUSTUS	intron	282227	282282	1.0	+	.
tig00000019_pilon_x4	AUGUSTUS	intron	282515	282589	1.0	+	.
tig00000019_pilon_x4	AUGUSTUS	CDS	281162	281308	1.0	+	0
tig00000019_pilon_x4	AUGUSTUS	CDS	281402	281555	1.0	+	0
tig00000019_pilon_x4	AUGUSTUS	CDS	281609	281703	1.0	+	2
tig00000019_pilon_x4	AUGUSTUS	CDS	281769	281860	1.0	+	0
tig00000019_pilon_x4	AUGUSTUS	CDS	281904	282002	1.0	+	1
tig00000019_pilon_x4	AUGUSTUS	CDS	282065	282226	1.0	+	1
tig00000019_pilon_x4	AUGUSTUS	CDS	282283	282514	0.98	+	1
tig00000019_pilon_x4	AUGUSTUS	CDS	282590	282787	0.36	+	0
tig00000019_pilon_x4	AUGUSTUS	stop_codon	282788	282790	.	+	0
tig00000019_pilon_x4	AUGUSTUS	transcript	281162	283831	0.37	+	.
tig00000019_pilon_x4	AUGUSTUS	start_codon	281162	281164	.	+	0
tig00000019_pilon_x4	AUGUSTUS	initial	281162	281308	1.0	+	0
tig00000019_pilon_x4	AUGUSTUS	internal	281402	281555	1.0	+	0
tig00000019_pilon_x4	AUGUSTUS	internal	281609	281703	1.0	+	2
tig00000019_pilon_x4	AUGUSTUS	internal	281769	281860	1.0	+	0
tig00000019_pilon_x4	AUGUSTUS	internal	281904	282002	1.0	+	1
tig00000019_pilon_x4	AUGUSTUS	internal	282065	282226	1.0	+	1
tig00000019_pilon_x4	AUGUSTUS	internal	282283	282514	0.98	+	1
tig00000019_pilon_x4	AUGUSTUS	internal	282590	282751	0.39	+	0
tig00000019_pilon_x4	AUGUSTUS	internal	282954	283390	0.39	+	0
tig00000019_pilon_x4	AUGUSTUS	internal	283437	283464	1.0	+	1
tig00000019_pilon_x4	AUGUSTUS	internal	283521	283734	0.99	+	0
tig00000019_pilon_x4	AUGUSTUS	terminal	283779	283831	0.98	+	2
tig00000019_pilon_x4	AUGUSTUS	intron	281309	281401	1.0	+	.
tig00000019_pilon_x4	AUGUSTUS	intron	281556	281608	1.0	+	.
tig00000019_pilon_x4	AUGUSTUS	intron	281704	281768	1.0	+	.
tig00000019_pilon_x4	AUGUSTUS	intron	281861	281903	1.0	+	.
tig00000019_pilon_x4	AUGUSTUS	intron	282003	282064	1.0	+	.
tig00000019_pilon_x4	AUGUSTUS	intron	282227	282282	1.0	+	.
tig00000019_pilon_x4	AUGUSTUS	intron	282515	282589	1.0	+	.
tig00000019_pilon_x4	AUGUSTUS	intron	282752	282953	0.39	+	.
tig00000019_pilon_x4	AUGUSTUS	intron	283391	283436	1.0	+	.
tig00000019_pilon_x4	AUGUSTUS	intron	283465	283520	1.0	+	.
tig00000019_pilon_x4	AUGUSTUS	intron	283735	283778	0.99	+	.
tig00000019_pilon_x4	AUGUSTUS	CDS	281162	281308	1.0	+	0
tig00000019_pilon_x4	AUGUSTUS	CDS	281402	281555	1.0	+	0
tig00000019_pilon_x4	AUGUSTUS	CDS	281609	281703	1.0	+	2
tig00000019_pilon_x4	AUGUSTUS	CDS	281769	281860	1.0	+	0
tig00000019_pilon_x4	AUGUSTUS	CDS	281904	282002	1.0	+	1
tig00000019_pilon_x4	AUGUSTUS	CDS	282065	282226	1.0	+	1
tig00000019_pilon_x4	AUGUSTUS	CDS	282283	282514	0.98	+	1
tig00000019_pilon_x4	AUGUSTUS	CDS	282590	282751	0.39	+	0
tig00000019_pilon_x4	AUGUSTUS	CDS	282954	283390	0.39	+	0
tig00000019_pilon_x4	AUGUSTUS	CDS	283437	283464	1.0	+	1
tig00000019_pilon_x4	AUGUSTUS	CDS	283521	283734	0.99	+	0
tig00000019_pilon_x4	AUGUSTUS	CDS	283779	283828	0.98	+	2
tig00000019_pilon_x4	AUGUSTUS	stop_codon	283829	283831	.	+	0
tig00000019_pilon_x4	AUGUSTUS	transcript	282915	283831	0.34	+	.
tig00000019_pilon_x4	AUGUSTUS	start_codon	282915	282917	.	+	0
tig00000019_pilon_x4	AUGUSTUS	initial	282915	283390	0.34	+	0
tig00000019_pilon_x4	AUGUSTUS	internal	283437	283464	1.0	+	1
tig00000019_pilon_x4	AUGUSTUS	internal	283521	283734	0.99	+	0
tig00000019_pilon_x4	AUGUSTUS	terminal	283779	283831	0.98	+	2
tig00000019_pilon_x4	AUGUSTUS	intron	283391	283436	1.0	+	.
tig00000019_pilon_x4	AUGUSTUS	intron	283465	283520	1.0	+	.
tig00000019_pilon_x4	AUGUSTUS	intron	283735	283778	0.99	+	.
tig00000019_pilon_x4	AUGUSTUS	CDS	282915	283390	0.34	+	0
tig00000019_pilon_x4	AUGUSTUS	CDS	283437	283464	1.0	+	1
tig00000019_pilon_x4	AUGUSTUS	CDS	283521	283734	0.99	+	0
tig00000019_pilon_x4	AUGUSTUS	CDS	283779	283828	0.98	+	2
tig00000019_pilon_x4	AUGUSTUS	stop_codon	283829	283831	.	+	0
tig00000019_pilon_x4	AUGUSTUS	gene	284416	285135	1.0	+	.
tig00000019_pilon_x4	AUGUSTUS	transcript	284416	285135	1.0	+	.
tig00000019_pilon_x4	AUGUSTUS	start_codon	284416	284418	.	+	0
tig00000019_pilon_x4	AUGUSTUS	single	284416	285135	1.0	+	0
tig00000019_pilon_x4	AUGUSTUS	CDS	284416	285132	1.0	+	0
tig00000019_pilon_x4	AUGUSTUS	stop_codon	285133	285135	.	+	0
tig00000019_pilon_x4	AUGUSTUS	gene	286413	291990	0.46	+	.
tig00000019_pilon_x4	AUGUSTUS	transcript	286413	291990	0.26	+	.
tig00000019_pilon_x4	AUGUSTUS	start_codon	286413	286415	.	+	0
tig00000019_pilon_x4	AUGUSTUS	initial	286413	287883	0.84	+	0
tig00000019_pilon_x4	AUGUSTUS	internal	287929	290132	0.26	+	2
tig00000019_pilon_x4	AUGUSTUS	internal	290475	290885	0.99	+	0
tig00000019_pilon_x4	AUGUSTUS	terminal	290926	291990	0.98	+	0
tig00000019_pilon_x4	AUGUSTUS	intron	287884	287928	0.43	+	.
tig00000019_pilon_x4	AUGUSTUS	intron	290133	290474	0.78	+	.
tig00000019_pilon_x4	AUGUSTUS	intron	290886	290925	1.0	+	.
tig00000019_pilon_x4	AUGUSTUS	CDS	286413	287883	0.84	+	0
tig00000019_pilon_x4	AUGUSTUS	CDS	287929	290132	0.26	+	2
tig00000019_pilon_x4	AUGUSTUS	CDS	290475	290885	0.99	+	0
tig00000019_pilon_x4	AUGUSTUS	CDS	290926	291987	0.98	+	0
tig00000019_pilon_x4	AUGUSTUS	stop_codon	291988	291990	.	+	0
tig00000019_pilon_x4	AUGUSTUS	transcript	286413	291990	0.2	+	.
tig00000019_pilon_x4	AUGUSTUS	start_codon	286413	286415	.	+	0
tig00000019_pilon_x4	AUGUSTUS	initial	286413	287883	0.84	+	0
tig00000019_pilon_x4	AUGUSTUS	internal	287938	290132	0.22	+	2
tig00000019_pilon_x4	AUGUSTUS	internal	290475	290885	0.99	+	0
tig00000019_pilon_x4	AUGUSTUS	terminal	290926	291990	0.98	+	0
tig00000019_pilon_x4	AUGUSTUS	intron	287884	287937	0.29	+	.
tig00000019_pilon_x4	AUGUSTUS	intron	290133	290474	0.78	+	.
tig00000019_pilon_x4	AUGUSTUS	intron	290886	290925	1.0	+	.
tig00000019_pilon_x4	AUGUSTUS	CDS	286413	287883	0.84	+	0
tig00000019_pilon_x4	AUGUSTUS	CDS	287938	290132	0.22	+	2
tig00000019_pilon_x4	AUGUSTUS	CDS	290475	290885	0.99	+	0
tig00000019_pilon_x4	AUGUSTUS	CDS	290926	291987	0.98	+	0
tig00000019_pilon_x4	AUGUSTUS	stop_codon	291988	291990	.	+	0
tig00000019_pilon_x4	AUGUSTUS	gene	292330	293382	.	-	.
tig00000019_pilon_x4	AUGUSTUS	transcript	292330	293382	0.62	-	.
tig00000019_pilon_x4	AUGUSTUS	stop_codon	292330	292332	.	-	0
tig00000019_pilon_x4	AUGUSTUS	single	292330	293382	0.62	-	0
tig00000019_pilon_x4	AUGUSTUS	CDS	292333	293382	0.62	-	0
tig00000019_pilon_x4	AUGUSTUS	start_codon	293380	293382	.	-	0
tig00000019_pilon_x4	AUGUSTUS	gene	295367	297288	.	-	.
tig00000019_pilon_x4	AUGUSTUS	transcript	295367	297288	1.0	-	.
tig00000019_pilon_x4	AUGUSTUS	stop_codon	295367	295369	.	-	0
tig00000019_pilon_x4	AUGUSTUS	terminal	295367	296161	1.0	-	0
tig00000019_pilon_x4	AUGUSTUS	initial	296497	297288	1.0	-	0
tig00000019_pilon_x4	AUGUSTUS	intron	296162	296496	1.0	-	.
tig00000019_pilon_x4	AUGUSTUS	CDS	295370	296161	1.0	-	0
tig00000019_pilon_x4	AUGUSTUS	CDS	296497	297288	1.0	-	0
tig00000019_pilon_x4	AUGUSTUS	start_codon	297286	297288	.	-	0
tig00000019_pilon_x4	AUGUSTUS	gene	297730	299154	.	-	.
tig00000019_pilon_x4	AUGUSTUS	transcript	297730	299154	1.0	-	.
tig00000019_pilon_x4	AUGUSTUS	stop_codon	297730	297732	.	-	0
tig00000019_pilon_x4	AUGUSTUS	single	297730	299154	1.0	-	0
tig00000019_pilon_x4	AUGUSTUS	CDS	297733	299154	1.0	-	0
tig00000019_pilon_x4	AUGUSTUS	start_codon	299152	299154	.	-	0
tig00000019_pilon_x4	AUGUSTUS	gene	301469	301907	0.98	+	.
tig00000019_pilon_x4	AUGUSTUS	transcript	301469	301907	0.98	+	.
tig00000019_pilon_x4	AUGUSTUS	start_codon	301469	301471	.	+	0
tig00000019_pilon_x4	AUGUSTUS	initial	301469	301764	0.98	+	0
tig00000019_pilon_x4	AUGUSTUS	terminal	301841	301907	0.99	+	1
tig00000019_pilon_x4	AUGUSTUS	intron	301765	301840	0.99	+	.
tig00000019_pilon_x4	AUGUSTUS	CDS	301469	301764	0.98	+	0
tig00000019_pilon_x4	AUGUSTUS	CDS	301841	301904	0.99	+	1
tig00000019_pilon_x4	AUGUSTUS	stop_codon	301905	301907	.	+	0
tig00000019_pilon_x4	AUGUSTUS	gene	302197	305655	.	-	.
tig00000019_pilon_x4	AUGUSTUS	transcript	302197	305655	0.55	-	.
tig00000019_pilon_x4	AUGUSTUS	stop_codon	302197	302199	.	-	0
tig00000019_pilon_x4	AUGUSTUS	single	302197	305655	0.55	-	0
tig00000019_pilon_x4	AUGUSTUS	CDS	302200	305655	0.55	-	0
tig00000019_pilon_x4	AUGUSTUS	start_codon	305653	305655	.	-	0
tig00000019_pilon_x4	AUGUSTUS	gene	306143	306858	.	-	.
tig00000019_pilon_x4	AUGUSTUS	transcript	306143	306858	0.98	-	.
tig00000019_pilon_x4	AUGUSTUS	stop_codon	306143	306145	.	-	0
tig00000019_pilon_x4	AUGUSTUS	terminal	306143	306316	1.0	-	0
tig00000019_pilon_x4	AUGUSTUS	internal	306397	306443	0.99	-	2
tig00000019_pilon_x4	AUGUSTUS	internal	306509	306541	1.0	-	2
tig00000019_pilon_x4	AUGUSTUS	initial	306657	306858	0.99	-	0
tig00000019_pilon_x4	AUGUSTUS	intron	306317	306396	1.0	-	.
tig00000019_pilon_x4	AUGUSTUS	intron	306444	306508	0.99	-	.
tig00000019_pilon_x4	AUGUSTUS	intron	306542	306656	1.0	-	.
tig00000019_pilon_x4	AUGUSTUS	CDS	306146	306316	1.0	-	0
tig00000019_pilon_x4	AUGUSTUS	CDS	306397	306443	0.99	-	2
tig00000019_pilon_x4	AUGUSTUS	CDS	306509	306541	1.0	-	2
tig00000019_pilon_x4	AUGUSTUS	CDS	306657	306858	0.99	-	0
tig00000019_pilon_x4	AUGUSTUS	start_codon	306856	306858	.	-	0
tig00000019_pilon_x4	AUGUSTUS	gene	306985	308258	.	-	.
tig00000019_pilon_x4	AUGUSTUS	transcript	306985	308258	0.99	-	.
tig00000019_pilon_x4	AUGUSTUS	stop_codon	306985	306987	.	-	0
tig00000019_pilon_x4	AUGUSTUS	terminal	306985	307156	1.0	-	1
tig00000019_pilon_x4	AUGUSTUS	internal	307347	307494	1.0	-	2
tig00000019_pilon_x4	AUGUSTUS	internal	307588	307678	1.0	-	0
tig00000019_pilon_x4	AUGUSTUS	initial	307758	308258	0.99	-	0
tig00000019_pilon_x4	AUGUSTUS	intron	307157	307346	1.0	-	.
tig00000019_pilon_x4	AUGUSTUS	intron	307495	307587	1.0	-	.
tig00000019_pilon_x4	AUGUSTUS	intron	307679	307757	1.0	-	.
tig00000019_pilon_x4	AUGUSTUS	CDS	306988	307156	1.0	-	1
tig00000019_pilon_x4	AUGUSTUS	CDS	307347	307494	1.0	-	2
tig00000019_pilon_x4	AUGUSTUS	CDS	307588	307678	1.0	-	0
tig00000019_pilon_x4	AUGUSTUS	CDS	307758	308258	0.99	-	0
tig00000019_pilon_x4	AUGUSTUS	start_codon	308256	308258	.	-	0
tig00000019_pilon_x4	AUGUSTUS	gene	309268	309822	1.0	+	.
tig00000019_pilon_x4	AUGUSTUS	transcript	309268	309822	1.0	+	.
tig00000019_pilon_x4	AUGUSTUS	start_codon	309268	309270	.	+	0
tig00000019_pilon_x4	AUGUSTUS	initial	309268	309300	1.0	+	0
tig00000019_pilon_x4	AUGUSTUS	terminal	309433	309822	1.0	+	0
tig00000019_pilon_x4	AUGUSTUS	intron	309301	309432	1.0	+	.
tig00000019_pilon_x4	AUGUSTUS	CDS	309268	309300	1.0	+	0
tig00000019_pilon_x4	AUGUSTUS	CDS	309433	309819	1.0	+	0
tig00000019_pilon_x4	AUGUSTUS	stop_codon	309820	309822	.	+	0
tig00000019_pilon_x4	AUGUSTUS	gene	310417	311417	.	-	.
tig00000019_pilon_x4	AUGUSTUS	transcript	310417	311417	0.99	-	.
tig00000019_pilon_x4	AUGUSTUS	stop_codon	310417	310419	.	-	0
tig00000019_pilon_x4	AUGUSTUS	terminal	310417	311314	0.99	-	1
tig00000019_pilon_x4	AUGUSTUS	initial	311356	311417	1.0	-	0
tig00000019_pilon_x4	AUGUSTUS	intron	311315	311355	0.99	-	.
tig00000019_pilon_x4	AUGUSTUS	CDS	310420	311314	0.99	-	1
tig00000019_pilon_x4	AUGUSTUS	CDS	311356	311417	1.0	-	0
tig00000019_pilon_x4	AUGUSTUS	start_codon	311415	311417	.	-	0
tig00000019_pilon_x4	AUGUSTUS	gene	311646	312779	.	-	.
tig00000019_pilon_x4	AUGUSTUS	transcript	311646	312779	1.0	-	.
tig00000019_pilon_x4	AUGUSTUS	stop_codon	311646	311648	.	-	0
tig00000019_pilon_x4	AUGUSTUS	terminal	311646	312126	1.0	-	1
tig00000019_pilon_x4	AUGUSTUS	internal	312174	312291	1.0	-	2
tig00000019_pilon_x4	AUGUSTUS	internal	312353	312541	1.0	-	2
tig00000019_pilon_x4	AUGUSTUS	internal	312591	312699	1.0	-	0
tig00000019_pilon_x4	AUGUSTUS	initial	312741	312779	1.0	-	0
tig00000019_pilon_x4	AUGUSTUS	intron	312127	312173	1.0	-	.
tig00000019_pilon_x4	AUGUSTUS	intron	312292	312352	1.0	-	.
tig00000019_pilon_x4	AUGUSTUS	intron	312542	312590	1.0	-	.
tig00000019_pilon_x4	AUGUSTUS	intron	312700	312740	1.0	-	.
tig00000019_pilon_x4	AUGUSTUS	CDS	311649	312126	1.0	-	1
tig00000019_pilon_x4	AUGUSTUS	CDS	312174	312291	1.0	-	2
tig00000019_pilon_x4	AUGUSTUS	CDS	312353	312541	1.0	-	2
tig00000019_pilon_x4	AUGUSTUS	CDS	312591	312699	1.0	-	0
tig00000019_pilon_x4	AUGUSTUS	CDS	312741	312779	1.0	-	0
tig00000019_pilon_x4	AUGUSTUS	start_codon	312777	312779	.	-	0
tig00000019_pilon_x4	AUGUSTUS	gene	315323	316644	0.89	+	.
tig00000019_pilon_x4	AUGUSTUS	transcript	315323	316644	0.89	+	.
tig00000019_pilon_x4	AUGUSTUS	start_codon	315323	315325	.	+	0
tig00000019_pilon_x4	AUGUSTUS	initial	315323	315454	1.0	+	0
tig00000019_pilon_x4	AUGUSTUS	internal	315515	315650	1.0	+	0
tig00000019_pilon_x4	AUGUSTUS	terminal	315707	316644	0.89	+	2
tig00000019_pilon_x4	AUGUSTUS	intron	315455	315514	1.0	+	.
tig00000019_pilon_x4	AUGUSTUS	intron	315651	315706	1.0	+	.
tig00000019_pilon_x4	AUGUSTUS	CDS	315323	315454	1.0	+	0
tig00000019_pilon_x4	AUGUSTUS	CDS	315515	315650	1.0	+	0
tig00000019_pilon_x4	AUGUSTUS	CDS	315707	316641	0.89	+	2
tig00000019_pilon_x4	AUGUSTUS	stop_codon	316642	316644	.	+	0
tig00000019_pilon_x4	AUGUSTUS	gene	316874	319168	.	-	.
tig00000019_pilon_x4	AUGUSTUS	transcript	316874	319168	0.97	-	.
tig00000019_pilon_x4	AUGUSTUS	stop_codon	316874	316876	.	-	0
tig00000019_pilon_x4	AUGUSTUS	single	316874	319168	0.97	-	0
tig00000019_pilon_x4	AUGUSTUS	CDS	316877	319168	0.97	-	0
tig00000019_pilon_x4	AUGUSTUS	start_codon	319166	319168	.	-	0
tig00000019_pilon_x4	AUGUSTUS	gene	317620	318200	0.75	+	.
tig00000019_pilon_x4	AUGUSTUS	transcript	317620	318200	0.41	+	.
tig00000019_pilon_x4	AUGUSTUS	start_codon	317620	317622	.	+	0
tig00000019_pilon_x4	AUGUSTUS	initial	317620	317663	0.41	+	0
tig00000019_pilon_x4	AUGUSTUS	terminal	317714	318200	0.76	+	1
tig00000019_pilon_x4	AUGUSTUS	intron	317664	317713	0.76	+	.
tig00000019_pilon_x4	AUGUSTUS	CDS	317620	317663	0.41	+	0
tig00000019_pilon_x4	AUGUSTUS	CDS	317714	318197	0.76	+	1
tig00000019_pilon_x4	AUGUSTUS	stop_codon	318198	318200	.	+	0
tig00000019_pilon_x4	AUGUSTUS	transcript	317656	318200	0.34	+	.
tig00000019_pilon_x4	AUGUSTUS	start_codon	317656	317658	.	+	0
tig00000019_pilon_x4	AUGUSTUS	initial	317656	317663	0.34	+	0
tig00000019_pilon_x4	AUGUSTUS	terminal	317714	318200	0.76	+	1
tig00000019_pilon_x4	AUGUSTUS	intron	317664	317713	0.76	+	.
tig00000019_pilon_x4	AUGUSTUS	CDS	317656	317663	0.34	+	0
tig00000019_pilon_x4	AUGUSTUS	CDS	317714	318197	0.76	+	1
tig00000019_pilon_x4	AUGUSTUS	stop_codon	318198	318200	.	+	0
tig00000019_pilon_x4	AUGUSTUS	gene	319406	320641	.	-	.
tig00000019_pilon_x4	AUGUSTUS	transcript	319451	320641	0.45	-	.
tig00000019_pilon_x4	AUGUSTUS	stop_codon	319451	319453	.	-	0
tig00000019_pilon_x4	AUGUSTUS	terminal	319451	319588	0.47	-	0
tig00000019_pilon_x4	AUGUSTUS	internal	319760	320258	1.0	-	1
tig00000019_pilon_x4	AUGUSTUS	initial	320406	320641	0.97	-	0
tig00000019_pilon_x4	AUGUSTUS	intron	319589	319759	1.0	-	.
tig00000019_pilon_x4	AUGUSTUS	intron	320259	320405	1.0	-	.
tig00000019_pilon_x4	AUGUSTUS	CDS	319454	319588	0.47	-	0
tig00000019_pilon_x4	AUGUSTUS	CDS	319760	320258	1.0	-	1
tig00000019_pilon_x4	AUGUSTUS	CDS	320406	320641	0.97	-	0
tig00000019_pilon_x4	AUGUSTUS	start_codon	320639	320641	.	-	0
tig00000019_pilon_x4	AUGUSTUS	transcript	319406	320641	0.5	-	.
tig00000019_pilon_x4	AUGUSTUS	stop_codon	319406	319408	.	-	0
tig00000019_pilon_x4	AUGUSTUS	terminal	319406	319440	0.51	-	2
tig00000019_pilon_x4	AUGUSTUS	internal	319477	319588	0.53	-	0
tig00000019_pilon_x4	AUGUSTUS	internal	319760	320258	1.0	-	1
tig00000019_pilon_x4	AUGUSTUS	initial	320406	320641	0.97	-	0
tig00000019_pilon_x4	AUGUSTUS	intron	319441	319476	0.51	-	.
tig00000019_pilon_x4	AUGUSTUS	intron	319589	319759	1.0	-	.
tig00000019_pilon_x4	AUGUSTUS	intron	320259	320405	1.0	-	.
tig00000019_pilon_x4	AUGUSTUS	CDS	319409	319440	0.51	-	2
tig00000019_pilon_x4	AUGUSTUS	CDS	319477	319588	0.53	-	0
tig00000019_pilon_x4	AUGUSTUS	CDS	319760	320258	1.0	-	1
tig00000019_pilon_x4	AUGUSTUS	CDS	320406	320641	0.97	-	0
tig00000019_pilon_x4	AUGUSTUS	start_codon	320639	320641	.	-	0
tig00000019_pilon_x4	AUGUSTUS	gene	321202	322171	0.92	+	.
tig00000019_pilon_x4	AUGUSTUS	transcript	321202	322171	0.92	+	.
tig00000019_pilon_x4	AUGUSTUS	start_codon	321202	321204	.	+	0
tig00000019_pilon_x4	AUGUSTUS	initial	321202	321282	1.0	+	0
tig00000019_pilon_x4	AUGUSTUS	internal	321337	321376	0.98	+	0
tig00000019_pilon_x4	AUGUSTUS	internal	321432	321455	0.95	+	2
tig00000019_pilon_x4	AUGUSTUS	internal	321523	321583	1.0	+	2
tig00000019_pilon_x4	AUGUSTUS	internal	321633	321679	0.97	+	1
tig00000019_pilon_x4	AUGUSTUS	internal	321736	321782	1.0	+	2
tig00000019_pilon_x4	AUGUSTUS	terminal	321836	322171	1.0	+	0
tig00000019_pilon_x4	AUGUSTUS	intron	321283	321336	0.98	+	.
tig00000019_pilon_x4	AUGUSTUS	intron	321377	321431	0.95	+	.
tig00000019_pilon_x4	AUGUSTUS	intron	321456	321522	0.95	+	.
tig00000019_pilon_x4	AUGUSTUS	intron	321584	321632	1.0	+	.
tig00000019_pilon_x4	AUGUSTUS	intron	321680	321735	0.97	+	.
tig00000019_pilon_x4	AUGUSTUS	intron	321783	321835	1.0	+	.
tig00000019_pilon_x4	AUGUSTUS	CDS	321202	321282	1.0	+	0
tig00000019_pilon_x4	AUGUSTUS	CDS	321337	321376	0.98	+	0
tig00000019_pilon_x4	AUGUSTUS	CDS	321432	321455	0.95	+	2
tig00000019_pilon_x4	AUGUSTUS	CDS	321523	321583	1.0	+	2
tig00000019_pilon_x4	AUGUSTUS	CDS	321633	321679	0.97	+	1
tig00000019_pilon_x4	AUGUSTUS	CDS	321736	321782	1.0	+	2
tig00000019_pilon_x4	AUGUSTUS	CDS	321836	322168	1.0	+	0
tig00000019_pilon_x4	AUGUSTUS	stop_codon	322169	322171	.	+	0
tig00000019_pilon_x4	AUGUSTUS	gene	321900	322166	.	-	.
tig00000019_pilon_x4	AUGUSTUS	transcript	321900	322166	0.38	-	.
tig00000019_pilon_x4	AUGUSTUS	stop_codon	321900	321902	.	-	0
tig00000019_pilon_x4	AUGUSTUS	terminal	321900	322022	0.54	-	0
tig00000019_pilon_x4	AUGUSTUS	initial	322068	322166	0.5	-	0
tig00000019_pilon_x4	AUGUSTUS	intron	322023	322067	0.68	-	.
tig00000019_pilon_x4	AUGUSTUS	CDS	321903	322022	0.54	-	0
tig00000019_pilon_x4	AUGUSTUS	CDS	322068	322166	0.5	-	0
tig00000019_pilon_x4	AUGUSTUS	start_codon	322164	322166	.	-	0
tig00000019_pilon_x4	AUGUSTUS	gene	322487	324287	.	-	.
tig00000019_pilon_x4	AUGUSTUS	transcript	322487	324287	0.75	-	.
tig00000019_pilon_x4	AUGUSTUS	stop_codon	322487	322489	.	-	0
tig00000019_pilon_x4	AUGUSTUS	terminal	322487	323355	1.0	-	2
tig00000019_pilon_x4	AUGUSTUS	internal	323417	323540	1.0	-	0
tig00000019_pilon_x4	AUGUSTUS	internal	323590	323624	0.99	-	2
tig00000019_pilon_x4	AUGUSTUS	internal	323672	323829	0.86	-	1
tig00000019_pilon_x4	AUGUSTUS	internal	324007	324104	1.0	-	0
tig00000019_pilon_x4	AUGUSTUS	initial	324177	324287	0.93	-	0
tig00000019_pilon_x4	AUGUSTUS	intron	323356	323416	1.0	-	.
tig00000019_pilon_x4	AUGUSTUS	intron	323541	323589	1.0	-	.
tig00000019_pilon_x4	AUGUSTUS	intron	323625	323671	0.95	-	.
tig00000019_pilon_x4	AUGUSTUS	intron	323830	324006	0.8	-	.
tig00000019_pilon_x4	AUGUSTUS	intron	324105	324176	1.0	-	.
tig00000019_pilon_x4	AUGUSTUS	CDS	322490	323355	1.0	-	2
tig00000019_pilon_x4	AUGUSTUS	CDS	323417	323540	1.0	-	0
tig00000019_pilon_x4	AUGUSTUS	CDS	323590	323624	0.99	-	2
tig00000019_pilon_x4	AUGUSTUS	CDS	323672	323829	0.86	-	1
tig00000019_pilon_x4	AUGUSTUS	CDS	324007	324104	1.0	-	0
tig00000019_pilon_x4	AUGUSTUS	CDS	324177	324287	0.93	-	0
tig00000019_pilon_x4	AUGUSTUS	start_codon	324285	324287	.	-	0
tig00000019_pilon_x4	AUGUSTUS	gene	325455	329610	0.93	+	.
tig00000019_pilon_x4	AUGUSTUS	transcript	325455	329610	0.93	+	.
tig00000019_pilon_x4	AUGUSTUS	start_codon	325455	325457	.	+	0
tig00000019_pilon_x4	AUGUSTUS	initial	325455	328301	0.94	+	0
tig00000019_pilon_x4	AUGUSTUS	terminal	328348	329610	0.99	+	0
tig00000019_pilon_x4	AUGUSTUS	intron	328302	328347	1.0	+	.
tig00000019_pilon_x4	AUGUSTUS	CDS	325455	328301	0.94	+	0
tig00000019_pilon_x4	AUGUSTUS	CDS	328348	329607	0.99	+	0
tig00000019_pilon_x4	AUGUSTUS	stop_codon	329608	329610	.	+	0
tig00000019_pilon_x4	AUGUSTUS	gene	329268	329567	.	-	.
tig00000019_pilon_x4	AUGUSTUS	transcript	329268	329567	0.67	-	.
tig00000019_pilon_x4	AUGUSTUS	stop_codon	329268	329270	.	-	0
tig00000019_pilon_x4	AUGUSTUS	terminal	329268	329503	0.7	-	2
tig00000019_pilon_x4	AUGUSTUS	initial	329552	329567	0.72	-	0
tig00000019_pilon_x4	AUGUSTUS	intron	329504	329551	0.68	-	.
tig00000019_pilon_x4	AUGUSTUS	CDS	329271	329503	0.7	-	2
tig00000019_pilon_x4	AUGUSTUS	CDS	329552	329567	0.72	-	0
tig00000019_pilon_x4	AUGUSTUS	start_codon	329565	329567	.	-	0
tig00000019_pilon_x4	AUGUSTUS	gene	329735	332160	.	-	.
tig00000019_pilon_x4	AUGUSTUS	transcript	329735	332160	0.94	-	.
tig00000019_pilon_x4	AUGUSTUS	stop_codon	329735	329737	.	-	0
tig00000019_pilon_x4	AUGUSTUS	terminal	329735	332009	0.94	-	1
tig00000019_pilon_x4	AUGUSTUS	internal	332056	332104	1.0	-	2
tig00000019_pilon_x4	AUGUSTUS	initial	332151	332160	1.0	-	0
tig00000019_pilon_x4	AUGUSTUS	intron	332010	332055	1.0	-	.
tig00000019_pilon_x4	AUGUSTUS	intron	332105	332150	1.0	-	.
tig00000019_pilon_x4	AUGUSTUS	CDS	329738	332009	0.94	-	1
tig00000019_pilon_x4	AUGUSTUS	CDS	332056	332104	1.0	-	2
tig00000019_pilon_x4	AUGUSTUS	CDS	332151	332160	1.0	-	0
tig00000019_pilon_x4	AUGUSTUS	start_codon	332158	332160	.	-	0
tig00000019_pilon_x4	AUGUSTUS	gene	332970	333817	.	-	.
tig00000019_pilon_x4	AUGUSTUS	transcript	332970	333817	0.8	-	.
tig00000019_pilon_x4	AUGUSTUS	stop_codon	332970	332972	.	-	0
tig00000019_pilon_x4	AUGUSTUS	terminal	332970	333623	1.0	-	0
tig00000019_pilon_x4	AUGUSTUS	initial	333707	333817	0.8	-	0
tig00000019_pilon_x4	AUGUSTUS	intron	333624	333706	1.0	-	.
tig00000019_pilon_x4	AUGUSTUS	CDS	332973	333623	1.0	-	0
tig00000019_pilon_x4	AUGUSTUS	CDS	333707	333817	0.8	-	0
tig00000019_pilon_x4	AUGUSTUS	start_codon	333815	333817	.	-	0
tig00000019_pilon_x4	AUGUSTUS	gene	334293	335522	.	-	.
tig00000019_pilon_x4	AUGUSTUS	transcript	334293	335522	0.83	-	.
tig00000019_pilon_x4	AUGUSTUS	stop_codon	334293	334295	.	-	0
tig00000019_pilon_x4	AUGUSTUS	terminal	334293	335042	0.99	-	0
tig00000019_pilon_x4	AUGUSTUS	internal	335102	335138	1.0	-	1
tig00000019_pilon_x4	AUGUSTUS	initial	335191	335522	0.84	-	0
tig00000019_pilon_x4	AUGUSTUS	intron	335043	335101	1.0	-	.
tig00000019_pilon_x4	AUGUSTUS	intron	335139	335190	1.0	-	.
tig00000019_pilon_x4	AUGUSTUS	CDS	334296	335042	0.99	-	0
tig00000019_pilon_x4	AUGUSTUS	CDS	335102	335138	1.0	-	1
tig00000019_pilon_x4	AUGUSTUS	CDS	335191	335522	0.84	-	0
tig00000019_pilon_x4	AUGUSTUS	start_codon	335520	335522	.	-	0
tig00000019_pilon_x4	AUGUSTUS	gene	336283	339869	0.7	+	.
tig00000019_pilon_x4	AUGUSTUS	transcript	336283	339869	0.7	+	.
tig00000019_pilon_x4	AUGUSTUS	start_codon	336283	336285	.	+	0
tig00000019_pilon_x4	AUGUSTUS	initial	336283	336466	1.0	+	0
tig00000019_pilon_x4	AUGUSTUS	internal	336522	337159	1.0	+	2
tig00000019_pilon_x4	AUGUSTUS	terminal	337203	339869	0.7	+	0
tig00000019_pilon_x4	AUGUSTUS	intron	336467	336521	1.0	+	.
tig00000019_pilon_x4	AUGUSTUS	intron	337160	337202	1.0	+	.
tig00000019_pilon_x4	AUGUSTUS	CDS	336283	336466	1.0	+	0
tig00000019_pilon_x4	AUGUSTUS	CDS	336522	337159	1.0	+	2
tig00000019_pilon_x4	AUGUSTUS	CDS	337203	339866	0.7	+	0
tig00000019_pilon_x4	AUGUSTUS	stop_codon	339867	339869	.	+	0
tig00000019_pilon_x4	AUGUSTUS	gene	340409	341854	0.87	+	.
tig00000019_pilon_x4	AUGUSTUS	transcript	340409	341854	0.87	+	.
tig00000019_pilon_x4	AUGUSTUS	start_codon	340409	340411	.	+	0
tig00000019_pilon_x4	AUGUSTUS	initial	340409	340543	0.88	+	0
tig00000019_pilon_x4	AUGUSTUS	internal	340611	340680	1.0	+	0
tig00000019_pilon_x4	AUGUSTUS	terminal	340743	341854	0.99	+	2
tig00000019_pilon_x4	AUGUSTUS	intron	340544	340610	0.97	+	.
tig00000019_pilon_x4	AUGUSTUS	intron	340681	340742	1.0	+	.
tig00000019_pilon_x4	AUGUSTUS	CDS	340409	340543	0.88	+	0
tig00000019_pilon_x4	AUGUSTUS	CDS	340611	340680	1.0	+	0
tig00000019_pilon_x4	AUGUSTUS	CDS	340743	341851	0.99	+	2
tig00000019_pilon_x4	AUGUSTUS	stop_codon	341852	341854	.	+	0
tig00000019_pilon_x4	AUGUSTUS	gene	342473	343468	.	-	.
tig00000019_pilon_x4	AUGUSTUS	transcript	342473	343468	1.0	-	.
tig00000019_pilon_x4	AUGUSTUS	stop_codon	342473	342475	.	-	0
tig00000019_pilon_x4	AUGUSTUS	single	342473	343468	1.0	-	0
tig00000019_pilon_x4	AUGUSTUS	CDS	342476	343468	1.0	-	0
tig00000019_pilon_x4	AUGUSTUS	start_codon	343466	343468	.	-	0
tig00000019_pilon_x4	AUGUSTUS	gene	344019	344573	.	-	.
tig00000019_pilon_x4	AUGUSTUS	transcript	344019	344573	0.89	-	.
tig00000019_pilon_x4	AUGUSTUS	stop_codon	344019	344021	.	-	0
tig00000019_pilon_x4	AUGUSTUS	terminal	344019	344155	0.98	-	2
tig00000019_pilon_x4	AUGUSTUS	initial	344438	344573	0.91	-	0
tig00000019_pilon_x4	AUGUSTUS	intron	344156	344437	0.97	-	.
tig00000019_pilon_x4	AUGUSTUS	CDS	344022	344155	0.98	-	2
tig00000019_pilon_x4	AUGUSTUS	CDS	344438	344573	0.91	-	0
tig00000019_pilon_x4	AUGUSTUS	start_codon	344571	344573	.	-	0
tig00000019_pilon_x4	AUGUSTUS	gene	345756	346192	0.95	+	.
tig00000019_pilon_x4	AUGUSTUS	transcript	345756	346192	0.95	+	.
tig00000019_pilon_x4	AUGUSTUS	start_codon	345756	345758	.	+	0
tig00000019_pilon_x4	AUGUSTUS	initial	345756	345764	1.0	+	0
tig00000019_pilon_x4	AUGUSTUS	internal	345814	345924	1.0	+	0
tig00000019_pilon_x4	AUGUSTUS	terminal	345977	346192	0.95	+	0
tig00000019_pilon_x4	AUGUSTUS	intron	345765	345813	1.0	+	.
tig00000019_pilon_x4	AUGUSTUS	intron	345925	345976	1.0	+	.
tig00000019_pilon_x4	AUGUSTUS	CDS	345756	345764	1.0	+	0
tig00000019_pilon_x4	AUGUSTUS	CDS	345814	345924	1.0	+	0
tig00000019_pilon_x4	AUGUSTUS	CDS	345977	346189	0.95	+	0
tig00000019_pilon_x4	AUGUSTUS	stop_codon	346190	346192	.	+	0
tig00000019_pilon_x4	AUGUSTUS	gene	346629	346913	0.82	+	.
tig00000019_pilon_x4	AUGUSTUS	transcript	346629	346913	0.82	+	.
tig00000019_pilon_x4	AUGUSTUS	start_codon	346629	346631	.	+	0
tig00000019_pilon_x4	AUGUSTUS	single	346629	346913	0.82	+	0
tig00000019_pilon_x4	AUGUSTUS	CDS	346629	346910	0.82	+	0
tig00000019_pilon_x4	AUGUSTUS	stop_codon	346911	346913	.	+	0
tig00000019_pilon_x4	AUGUSTUS	gene	347661	348713	.	-	.
tig00000019_pilon_x4	AUGUSTUS	transcript	347661	348713	0.95	-	.
tig00000019_pilon_x4	AUGUSTUS	stop_codon	347661	347663	.	-	0
tig00000019_pilon_x4	AUGUSTUS	single	347661	348713	0.95	-	0
tig00000019_pilon_x4	AUGUSTUS	CDS	347664	348713	0.95	-	0
tig00000019_pilon_x4	AUGUSTUS	start_codon	348711	348713	.	-	0
tig00000019_pilon_x4	AUGUSTUS	gene	348735	350372	0.72	+	.
tig00000019_pilon_x4	AUGUSTUS	transcript	348735	350372	0.72	+	.
tig00000019_pilon_x4	AUGUSTUS	start_codon	348735	348737	.	+	0
tig00000019_pilon_x4	AUGUSTUS	single	348735	350372	0.72	+	0
tig00000019_pilon_x4	AUGUSTUS	CDS	348735	350369	0.72	+	0
tig00000019_pilon_x4	AUGUSTUS	stop_codon	350370	350372	.	+	0
tig00000019_pilon_x4	AUGUSTUS	gene	350568	351053	.	-	.
tig00000019_pilon_x4	AUGUSTUS	transcript	350568	351053	0.72	-	.
tig00000019_pilon_x4	AUGUSTUS	stop_codon	350568	350570	.	-	0
tig00000019_pilon_x4	AUGUSTUS	terminal	350568	350803	0.72	-	2
tig00000019_pilon_x4	AUGUSTUS	initial	350930	351053	1.0	-	0
tig00000019_pilon_x4	AUGUSTUS	intron	350804	350929	0.72	-	.
tig00000019_pilon_x4	AUGUSTUS	CDS	350571	350803	0.72	-	2
tig00000019_pilon_x4	AUGUSTUS	CDS	350930	351053	1.0	-	0
tig00000019_pilon_x4	AUGUSTUS	start_codon	351051	351053	.	-	0
tig00000019_pilon_x4	AUGUSTUS	gene	350916	351197	0.98	+	.
tig00000019_pilon_x4	AUGUSTUS	transcript	350916	351197	0.98	+	.
tig00000019_pilon_x4	AUGUSTUS	start_codon	350916	350918	.	+	0
tig00000019_pilon_x4	AUGUSTUS	single	350916	351197	0.98	+	0
tig00000019_pilon_x4	AUGUSTUS	CDS	350916	351194	0.98	+	0
tig00000019_pilon_x4	AUGUSTUS	stop_codon	351195	351197	.	+	0
tig00000019_pilon_x4	AUGUSTUS	gene	351679	352065	.	-	.
tig00000019_pilon_x4	AUGUSTUS	transcript	351679	352065	0.56	-	.
tig00000019_pilon_x4	AUGUSTUS	stop_codon	351679	351681	.	-	0
tig00000019_pilon_x4	AUGUSTUS	single	351679	352065	0.56	-	0
tig00000019_pilon_x4	AUGUSTUS	CDS	351682	352065	0.56	-	0
tig00000019_pilon_x4	AUGUSTUS	start_codon	352063	352065	.	-	0
tig00000019_pilon_x4	AUGUSTUS	gene	352259	352971	0.96	+	.
tig00000019_pilon_x4	AUGUSTUS	transcript	352259	352971	0.96	+	.
tig00000019_pilon_x4	AUGUSTUS	start_codon	352259	352261	.	+	0
tig00000019_pilon_x4	AUGUSTUS	initial	352259	352366	0.96	+	0
tig00000019_pilon_x4	AUGUSTUS	terminal	352675	352971	1.0	+	0
tig00000019_pilon_x4	AUGUSTUS	intron	352367	352674	1.0	+	.
tig00000019_pilon_x4	AUGUSTUS	CDS	352259	352366	0.96	+	0
tig00000019_pilon_x4	AUGUSTUS	CDS	352675	352968	1.0	+	0
tig00000019_pilon_x4	AUGUSTUS	stop_codon	352969	352971	.	+	0
tig00000019_pilon_x4	AUGUSTUS	gene	352669	353025	.	-	.
tig00000019_pilon_x4	AUGUSTUS	transcript	352669	353025	0.26	-	.
tig00000019_pilon_x4	AUGUSTUS	stop_codon	352669	352671	.	-	0
tig00000019_pilon_x4	AUGUSTUS	single	352669	353025	0.26	-	0
tig00000019_pilon_x4	AUGUSTUS	CDS	352672	353025	0.26	-	0
tig00000019_pilon_x4	AUGUSTUS	start_codon	353023	353025	.	-	0
tig00000019_pilon_x4	AUGUSTUS	gene	353925	355313	1.0	+	.
tig00000019_pilon_x4	AUGUSTUS	transcript	353925	355313	1.0	+	.
tig00000019_pilon_x4	AUGUSTUS	start_codon	353925	353927	.	+	0
tig00000019_pilon_x4	AUGUSTUS	single	353925	355313	1.0	+	0
tig00000019_pilon_x4	AUGUSTUS	CDS	353925	355310	1.0	+	0
tig00000019_pilon_x4	AUGUSTUS	stop_codon	355311	355313	.	+	0
tig00000019_pilon_x4	AUGUSTUS	gene	354253	355273	.	-	.
tig00000019_pilon_x4	AUGUSTUS	transcript	354253	355273	0.33	-	.
tig00000019_pilon_x4	AUGUSTUS	stop_codon	354253	354255	.	-	0
tig00000019_pilon_x4	AUGUSTUS	terminal	354253	354407	0.54	-	2
[truncated: 351,359 more rows]
