# Supplementary material for: The wtf meiotic driver gene family has unexpectedly persisted for over 100 million years
Source: eLife. 2022 Oct 13;11:e81149. doi: 10.7554/eLife.81149 (PMC9562144; doi:10.7554/eLife.81149)
Supplement: Figure 1—source data 6. — GFF file of S. cryophilus genome. [file elife-81149-fig1-data6.zip › Figure 1-source data 6.gff]

##gff-version 3
##source-version geneious 2022.0.1
##sequence-region	cry_chrI	1	4890599
cry_chrI	Geneious	CDS	4191886	4192399	.	+	.	Name=;ID=YbIsSh1nZQTsrTh9A6ZLkUpTCJE.1638925574048.28324
cry_chrI	Geneious	CDS	4192456	4192784	.	+	.	Name=;ID=YbIsSh1nZQTsrTh9A6ZLkUpTCJE.1638925574048.28324
cry_chrI	Geneious	Wtf_antidote	4846183	4846294	.	-	.	Name=S_cryo_wtf2;ID=YbIsSh1nZQTsrTh9A6ZLkUpTCJE.1638925574048.28325
cry_chrI	Geneious	Wtf_antidote	4845733	4845966	.	-	.	Name=S_cryo_wtf2;ID=YbIsSh1nZQTsrTh9A6ZLkUpTCJE.1638925574048.28325
cry_chrI	Geneious	Wtf_antidote	4845466	4845687	.	-	.	Name=S_cryo_wtf2;ID=YbIsSh1nZQTsrTh9A6ZLkUpTCJE.1638925574048.28325
cry_chrI	Geneious	Wtf_antidote	4845332	4845427	.	-	.	Name=S_cryo_wtf2;ID=YbIsSh1nZQTsrTh9A6ZLkUpTCJE.1638925574048.28325
cry_chrI	Geneious	Wtf_antidote	4845249	4845274	.	-	.	Name=S_cryo_wtf2;ID=YbIsSh1nZQTsrTh9A6ZLkUpTCJE.1638925574048.28325
cry_chrI	Geneious	Wtf_driver	4824995	4825109	.	-	.	Name=S_cryo_wtf1;ID=YbIsSh1nZQTsrTh9A6ZLkUpTCJE.1638925574048.28326
cry_chrI	Geneious	Wtf_driver	4824577	4824810	.	-	.	Name=S_cryo_wtf1;ID=YbIsSh1nZQTsrTh9A6ZLkUpTCJE.1638925574048.28326
cry_chrI	Geneious	Wtf_driver	4824316	4824531	.	-	.	Name=S_cryo_wtf1;ID=YbIsSh1nZQTsrTh9A6ZLkUpTCJE.1638925574048.28326
cry_chrI	Geneious	Wtf_driver	4824235	4824275	.	-	.	Name=S_cryo_wtf1;ID=YbIsSh1nZQTsrTh9A6ZLkUpTCJE.1638925574048.28326
cry_chrI	Geneious	Wtf_driver	4824105	4824185	.	-	.	Name=S_cryo_wtf1;ID=YbIsSh1nZQTsrTh9A6ZLkUpTCJE.1638925574048.28326
cry_chrI	Geneious	wtf	4845249	4846294	.	-	.	Name=wtf2
cry_chrI	Geneious	wtf	4824108	4825109	.	-	.	Name=wtf1
cry_chrI	Geneious	wag	2718739	2719252	.	-	.	Name=wag9;ID=YbIsSh1nZQTsrTh9A6ZLkUpTCJE.1638925574048.28327
cry_chrI	Geneious	wag	2718332	2718682	.	-	.	Name=wag9;ID=YbIsSh1nZQTsrTh9A6ZLkUpTCJE.1638925574048.28327
cry_chrI	Geneious	wag	4820835	4821363	.	+	.	Name=wag19;ID=YbIsSh1nZQTsrTh9A6ZLkUpTCJE.1638925574048.28328
cry_chrI	Geneious	wag	4821419	4821747	.	+	.	Name=wag19;ID=YbIsSh1nZQTsrTh9A6ZLkUpTCJE.1638925574048.28328
cry_chrI	Geneious	wag	3736826	3737336	.	-	.	Name=wag12;ID=YbIsSh1nZQTsrTh9A6ZLkUpTCJE.1638925574048.28329
cry_chrI	Geneious	wag	3736487	3736770	.	-	.	Name=wag12;ID=YbIsSh1nZQTsrTh9A6ZLkUpTCJE.1638925574048.28329
cry_chrI	Geneious	wag	4425233	4425749	.	-	.	Name=wag18;ID=YbIsSh1nZQTsrTh9A6ZLkUpTCJE.1638925574048.28330
cry_chrI	Geneious	wag	4424915	4425177	.	-	.	Name=wag18;ID=YbIsSh1nZQTsrTh9A6ZLkUpTCJE.1638925574048.28330
cry_chrI	Geneious	wag	4066415	4066931	.	+	.	Name=wag16;ID=YbIsSh1nZQTsrTh9A6ZLkUpTCJE.1638925574048.28331
cry_chrI	Geneious	wag	4066987	4067249	.	+	.	Name=wag16;ID=YbIsSh1nZQTsrTh9A6ZLkUpTCJE.1638925574048.28331
cry_chrI	Geneious	wag_non_CDS	3015682	3016778	.	-	.	Name=wag10
cry_chrI	Geneious	wag_non_CDS	17047	18112	.	+	.	Name=wag2
cry_chrI	Geneious	wag_non_CDS	1180570	1181570	.	+	.	Name=wag3
cry_chrI	Geneious	wag_non_CDS	2718332	2719252	.	-	.	Name=wag9
cry_chrI	Geneious	wag_non_CDS	4820835	4821747	.	+	.	Name=wag19
cry_chrI	Geneious	wag_non_CDS	4191886	4192782	.	+	.	Name=wag17
cry_chrI	Geneious	wag_non_CDS	2714499	2715354	.	-	.	Name=wag8
cry_chrI	Geneious	wag_non_CDS	3824160	3825010	.	-	.	Name=wag14
cry_chrI	Geneious	wag_non_CDS	3740494	3741344	.	-	.	Name=wag13
cry_chrI	Geneious	wag_non_CDS	3736487	3737336	.	-	.	Name=wag12
cry_chrI	Geneious	wag_non_CDS	4062504	4063347	.	+	.	Name=wag15
cry_chrI	Geneious	wag_non_CDS	4066415	4067249	.	+	.	Name=wag16
cry_chrI	Geneious	wag_non_CDS	4424915	4425749	.	-	.	Name=wag18
cry_chrI	Geneious	wag_non_CDS	3030592	3031389	.	+	.	Name=wag11
cry_chrI	Geneious	wag_non_CDS	1457341	1457823	.	-	.	Name=wag7
cry_chrI	Geneious	wag_non_CDS	1453517	1453999	.	+	.	Name=wag6
cry_chrI	Geneious	wag_non_CDS	1449693	1450175	.	+	.	Name=wag5
cry_chrI	Geneious	wag_non_CDS	1409224	1409706	.	-	.	Name=wag4
cry_chrI	Geneious	wag_non_CDS	15958	16328	.	+	.	Name=wag1
cry_chrI	Geneious	wag_non_CDS	4825638	4825787	.	+	.	Name=wag20
cry_chrI	ENA	rRNA	11056	12506	.	-	.	ID=transcript:SPOG_16369;Parent=gene:SPOG_16369
cry_chrI	ENA	rRNA	854	1799	.	-	.	ID=transcript:SPOG_16368;Parent=gene:SPOG_16368
cry_chrI	Ensembl_Fungi	rRNA	4823507	4823631	.	-	.	Name=5.8S_rRNA;ID=transcript:EFSOCT00000000059%3B transcript:EFSOCT00000000146%3B transcript:EFSOCT00000000218%3B transcript:EFSOCT00000000232%3B transcript:EFSOCT00000000393%3B transcript:EFSOCT00000000007%3B transcript:EFSOCT00000000088%3B transcript:EFSOCT00000000096%3B transcript:EFSOCT00000000177%3B transcript:EFSOCT00000000196
cry_chrI	Ensembl_Fungi	rRNA	2476765	2476887	.	-	.	Name=5.8S_rRNA;ID=transcript:EFSOCT00000000059%3B transcript:EFSOCT00000000146%3B transcript:EFSOCT00000000218%3B transcript:EFSOCT00000000232%3B transcript:EFSOCT00000000393%3B transcript:EFSOCT00000000007%3B transcript:EFSOCT00000000088%3B transcript:EFSOCT00000000096%3B transcript:EFSOCT00000000177%3B transcript:EFSOCT00000000196
cry_chrI	ENA; Ensembl_Fungi	rRNA	2712665	2712786	.	+	.	Name=5.8S_rRNA%3B rRNA;ID=transcript:EFSCRT00000000050%3B transcript:EFSCRT00000000342%3B transcript:SPOG_16124%3B transcript:SPOG_16160%3B transcript:EFSCRT00000000124%3B transcript:EFSCRT00000000151%3B transcript:EFSCRT00000000200%3B transcript:EFSCRT00000000242%3B transcript:SPOG_16323%3B transcript:SPOG_16324%3B transcript:SPOG_16351%3B transcript:SPOG_16360%3B transcript:EFSCRT00000000042%3B…
cry_chrI	ENA; Ensembl_Fungi	rRNA	2719711	2719831	.	+	.	Name=5.8S_rRNA%3B rRNA;ID=transcript:EFSCRT00000000050%3B transcript:EFSCRT00000000342%3B transcript:SPOG_16124%3B transcript:SPOG_16160%3B transcript:EFSCRT00000000124%3B transcript:EFSCRT00000000183%3B transcript:SPOG_16267%3B transcript:SPOG_16351%3B transcript:EFSCRT00000000141%3B transcript:SPOG_16338%3B transcript:EFSCRT00000000042%3B transcript:SPOG_16337%3B transcript:EFSCRT00000000318%3B…
cry_chrI	ENA; Ensembl_Fungi	rRNA	3821677	3821797	.	+	.	Name=5.8S_rRNA%3B rRNA;ID=transcript:EFSCRT00000000297%3B transcript:SPOG_16136%3B transcript:EFSCRT00000000151%3B transcript:EFSCRT00000000200%3B transcript:SPOG_16323%3B transcript:SPOG_16324%3B transcript:EFSCRT00000000042%3B transcript:SPOG_16337%3B transcript:EFSCRT00000000360%3B transcript:SPOG_16177%3B transcript:EFSCRT00000000168%3B transcript:SPOG_16305%3B transcript:EFSCRT00000000050%3B…
cry_chrI	ENA; Ensembl_Fungi	rRNA	4191287	4191407	.	-	.	Name=5.8S_rRNA%3B rRNA;ID=transcript:EFSCRT00000000050%3B transcript:EFSCRT00000000342%3B transcript:SPOG_16124%3B transcript:SPOG_16160%3B transcript:EFSCRT00000000124%3B transcript:EFSCRT00000000183%3B transcript:SPOG_16267%3B transcript:SPOG_16351%3B transcript:EFSCRT00000000141%3B transcript:SPOG_16338%3B transcript:EFSCRT00000000042%3B transcript:SPOG_16337%3B transcript:EFSCRT00000000318%3B…
cry_chrI	ENA; Ensembl_Fungi	rRNA	4418514	4418634	.	+	.	Name=5.8S_rRNA%3B rRNA;ID=transcript:EFSCRT00000000062%3B transcript:SPOG_16116;Parent=gene:EFSCRG00000000062%3B gene:SPOG_16116
cry_chrI	ENA; Ensembl_Fungi	rRNA	3017061	3017181	.	+	.	Name=5.8S_rRNA%3B rRNA;ID=transcript:EFSCRT00000000050%3B transcript:EFSCRT00000000342%3B transcript:SPOG_16124%3B transcript:SPOG_16160%3B transcript:EFSCRT00000000124%3B transcript:EFSCRT00000000183%3B transcript:SPOG_16267%3B transcript:SPOG_16351%3B transcript:EFSCRT00000000141%3B transcript:SPOG_16338%3B transcript:EFSCRT00000000360%3B transcript:SPOG_16177%3B transcript:EFSCRT00000000042%3B…
cry_chrI	ENA; Ensembl_Fungi	rRNA	3739679	3739799	.	+	.	Name=5.8S_rRNA%3B rRNA;ID=transcript:EFSCRT00000000151%3B transcript:EFSCRT00000000200%3B transcript:SPOG_16323%3B transcript:SPOG_16324%3B transcript:EFSCRT00000000050%3B transcript:EFSCRT00000000342%3B transcript:EFSCRT00000000360%3B transcript:SPOG_16124%3B transcript:SPOG_16160%3B transcript:SPOG_16177%3B transcript:EFSCRT00000000063%3B transcript:SPOG_16325%3B transcript:EFSCRT00000000042%3B…
cry_chrI	ENA; Ensembl_Fungi	rRNA	3823345	3823465	.	+	.	Name=5.8S_rRNA%3B rRNA;ID=transcript:EFSCRT00000000050%3B transcript:EFSCRT00000000342%3B transcript:EFSCRT00000000360%3B transcript:SPOG_16124%3B transcript:SPOG_16160%3B transcript:SPOG_16177%3B transcript:EFSCRT00000000151%3B transcript:EFSCRT00000000200%3B transcript:SPOG_16323%3B transcript:SPOG_16324%3B transcript:EFSCRT00000000042%3B transcript:SPOG_16337%3B transcript:EFSCRT00000000063%3B…
cry_chrI	ENA; Ensembl_Fungi	rRNA	4826098	4826218	.	-	.	Name=5.8S_rRNA%3B rRNA;ID=transcript:EFSCRT00000000038%3B transcript:SPOG_16101%3B transcript:EFSCRT00000000042%3B transcript:SPOG_16337%3B transcript:EFSCRT00000000151%3B transcript:EFSCRT00000000200%3B transcript:EFSCRT00000000297%3B transcript:SPOG_16136%3B transcript:SPOG_16323%3B transcript:SPOG_16324%3B transcript:EFSCRT00000000050%3B transcript:EFSCRT00000000342%3B transcript:EFSCRT0000000…
cry_chrI	ENA; Ensembl_Fungi	rRNA	92021	92138	.	-	.	Name=5.8S_rRNA%3B rRNA;ID=transcript:EFSCRT00000000318%3B transcript:SPOG_16211%3B transcript:EFSCRT00000000141%3B transcript:SPOG_16338%3B transcript:EFSCRT00000000050%3B transcript:EFSCRT00000000342%3B transcript:SPOG_16124%3B transcript:SPOG_16160%3B transcript:EFSCRT00000000124%3B transcript:SPOG_16351%3B transcript:EFSCRT00000000183%3B transcript:SPOG_16267%3B transcript:EFSCRT00000000042%3B…
cry_chrI	ENA; Ensembl_Fungi	rRNA	3261197	3261312	.	+	.	Name=5.8S_rRNA%3B rRNA;ID=transcript:EFSCRT00000000050%3B transcript:EFSCRT00000000151%3B transcript:EFSCRT00000000200%3B transcript:EFSCRT00000000342%3B transcript:SPOG_16124%3B transcript:SPOG_16160%3B transcript:SPOG_16323%3B transcript:SPOG_16324;Parent=gene:EFSCRG00000000050%3B gene:EFSCRG00000000151%3B gene:EFSCRG00000000200%3B gene:EFSCRG00000000342%3B gene:SPOG_16124%3B gene:SPOG_16160%3B…
cry_chrI	ENA; Ensembl_Fungi	rRNA	1404739	1404853	.	+	.	Name=5.8S_rRNA%3B rRNA;ID=transcript:EFSCRT00000000005%3B transcript:EFSCRT00000000006%3B transcript:EFSCRT00000000014%3B transcript:EFSCRT00000000019%3B transcript:EFSCRT00000000067%3B transcript:EFSCRT00000000081%3B transcript:EFSCRT00000000094%3B transcript:EFSCRT00000000105%3B transcript:EFSCRT00000000113%3B transcript:EFSCRT00000000138%3B transcript:EFSCRT00000000139%3B transcript:EFSCRT0000…
cry_chrI	ENA; Ensembl_Fungi	rRNA	1409012	1409126	.	+	.	Name=5.8S_rRNA%3B rRNA;ID=transcript:EFSCRT00000000005%3B transcript:EFSCRT00000000006%3B transcript:EFSCRT00000000014%3B transcript:EFSCRT00000000019%3B transcript:EFSCRT00000000067%3B transcript:EFSCRT00000000081%3B transcript:EFSCRT00000000094%3B transcript:EFSCRT00000000105%3B transcript:EFSCRT00000000113%3B transcript:EFSCRT00000000138%3B transcript:EFSCRT00000000139%3B transcript:EFSCRT0000…
cry_chrI	ENA; Ensembl_Fungi	rRNA	1412834	1412948	.	+	.	Name=5.8S_rRNA%3B rRNA;ID=transcript:EFSCRT00000000005%3B transcript:EFSCRT00000000006%3B transcript:EFSCRT00000000014%3B transcript:EFSCRT00000000019%3B transcript:EFSCRT00000000067%3B transcript:EFSCRT00000000081%3B transcript:EFSCRT00000000094%3B transcript:EFSCRT00000000105%3B transcript:EFSCRT00000000113%3B transcript:EFSCRT00000000138%3B transcript:EFSCRT00000000139%3B transcript:EFSCRT0000…
cry_chrI	ENA; Ensembl_Fungi	rRNA	1658235	1658349	.	+	.	Name=5.8S_rRNA%3B rRNA;ID=transcript:EFSCRT00000000049%3B transcript:EFSCRT00000000053%3B transcript:EFSCRT00000000054%3B transcript:EFSCRT00000000055%3B transcript:EFSCRT00000000056%3B transcript:EFSCRT00000000178%3B transcript:EFSCRT00000000228%3B transcript:EFSCRT00000000232%3B transcript:EFSCRT00000000252%3B transcript:EFSCRT00000000260%3B transcript:EFSCRT00000000301%3B transcript:EFSCRT0000…
cry_chrI	ENA; Ensembl_Fungi	rRNA	2717711	2717825	.	+	.	Name=5.8S_rRNA%3B rRNA;ID=transcript:EFSCRT00000000106%3B transcript:EFSCRT00000000160%3B transcript:EFSCRT00000000372%3B transcript:SPOG_16123%3B transcript:SPOG_16139%3B transcript:SPOG_16161%3B transcript:EFSCRT00000000049%3B transcript:EFSCRT00000000053%3B transcript:EFSCRT00000000054%3B transcript:EFSCRT00000000055%3B transcript:EFSCRT00000000056%3B transcript:EFSCRT00000000178%3B transcript…
cry_chrI	ENA; Ensembl_Fungi	rRNA	3015049	3015163	.	+	.	Name=5.8S_rRNA%3B rRNA;ID=transcript:EFSCRT00000000049%3B transcript:EFSCRT00000000053%3B transcript:EFSCRT00000000054%3B transcript:EFSCRT00000000055%3B transcript:EFSCRT00000000056%3B transcript:EFSCRT00000000178%3B transcript:EFSCRT00000000228%3B transcript:EFSCRT00000000232%3B transcript:EFSCRT00000000252%3B transcript:EFSCRT00000000260%3B transcript:EFSCRT00000000301%3B transcript:EFSCRT0000…
cry_chrI	ENA; Ensembl_Fungi	rRNA	3024039	3024153	.	+	.	Name=5.8S_rRNA%3B rRNA;ID=transcript:EFSCRT00000000005%3B transcript:EFSCRT00000000006%3B transcript:EFSCRT00000000014%3B transcript:EFSCRT00000000019%3B transcript:EFSCRT00000000067%3B transcript:EFSCRT00000000081%3B transcript:EFSCRT00000000094%3B transcript:EFSCRT00000000105%3B transcript:EFSCRT00000000113%3B transcript:EFSCRT00000000138%3B transcript:EFSCRT00000000139%3B transcript:EFSCRT0000…
cry_chrI	ENA; Ensembl_Fungi	rRNA	3028464	3028578	.	+	.	Name=5.8S_rRNA%3B rRNA;ID=transcript:EFSCRT00000000049%3B transcript:EFSCRT00000000053%3B transcript:EFSCRT00000000054%3B transcript:EFSCRT00000000055%3B transcript:EFSCRT00000000056%3B transcript:EFSCRT00000000178%3B transcript:EFSCRT00000000228%3B transcript:EFSCRT00000000232%3B transcript:EFSCRT00000000252%3B transcript:EFSCRT00000000260%3B transcript:EFSCRT00000000301%3B transcript:EFSCRT0000…
cry_chrI	ENA; Ensembl_Fungi	rRNA	3226822	3226936	.	+	.	Name=5.8S_rRNA%3B rRNA;ID=transcript:EFSCRT00000000005%3B transcript:EFSCRT00000000006%3B transcript:EFSCRT00000000014%3B transcript:EFSCRT00000000019%3B transcript:EFSCRT00000000067%3B transcript:EFSCRT00000000081%3B transcript:EFSCRT00000000094%3B transcript:EFSCRT00000000105%3B transcript:EFSCRT00000000113%3B transcript:EFSCRT00000000138%3B transcript:EFSCRT00000000139%3B transcript:EFSCRT0000…
cry_chrI	ENA; Ensembl_Fungi	rRNA	3263147	3263261	.	+	.	Name=5.8S_rRNA%3B rRNA;ID=transcript:EFSCRT00000000049%3B transcript:EFSCRT00000000053%3B transcript:EFSCRT00000000054%3B transcript:EFSCRT00000000055%3B transcript:EFSCRT00000000056%3B transcript:EFSCRT00000000178%3B transcript:EFSCRT00000000228%3B transcript:EFSCRT00000000232%3B transcript:EFSCRT00000000252%3B transcript:EFSCRT00000000260%3B transcript:EFSCRT00000000301%3B transcript:EFSCRT0000…
cry_chrI	ENA; Ensembl_Fungi	rRNA	3706807	3706921	.	+	.	Name=5.8S_rRNA%3B rRNA;ID=transcript:EFSCRT00000000371%3B transcript:SPOG_16141%3B transcript:EFSCRT00000000005%3B transcript:EFSCRT00000000006%3B transcript:EFSCRT00000000014%3B transcript:EFSCRT00000000019%3B transcript:EFSCRT00000000067%3B transcript:EFSCRT00000000081%3B transcript:EFSCRT00000000094%3B transcript:EFSCRT00000000105%3B transcript:EFSCRT00000000113%3B transcript:EFSCRT00000000138…
cry_chrI	ENA; Ensembl_Fungi	rRNA	3734750	3734864	.	+	.	Name=5.8S_rRNA%3B rRNA;ID=transcript:EFSCRT00000000005%3B transcript:EFSCRT00000000006%3B transcript:EFSCRT00000000014%3B transcript:EFSCRT00000000019%3B transcript:EFSCRT00000000067%3B transcript:EFSCRT00000000081%3B transcript:EFSCRT00000000094%3B transcript:EFSCRT00000000105%3B transcript:EFSCRT00000000113%3B transcript:EFSCRT00000000138%3B transcript:EFSCRT00000000139%3B transcript:EFSCRT0000…
cry_chrI	ENA; Ensembl_Fungi	rRNA	3818916	3819030	.	+	.	Name=5.8S_rRNA%3B rRNA;ID=transcript:EFSCRT00000000005%3B transcript:EFSCRT00000000006%3B transcript:EFSCRT00000000014%3B transcript:EFSCRT00000000019%3B transcript:EFSCRT00000000067%3B transcript:EFSCRT00000000081%3B transcript:EFSCRT00000000094%3B transcript:EFSCRT00000000105%3B transcript:EFSCRT00000000113%3B transcript:EFSCRT00000000138%3B transcript:EFSCRT00000000139%3B transcript:EFSCRT0000…
cry_chrI	ENA; Ensembl_Fungi	rRNA	4813584	4813698	.	-	.	Name=5.8S_rRNA%3B rRNA;ID=transcript:EFSCRT00000000049%3B transcript:EFSCRT00000000053%3B transcript:EFSCRT00000000054%3B transcript:EFSCRT00000000055%3B transcript:EFSCRT00000000056%3B transcript:EFSCRT00000000178%3B transcript:EFSCRT00000000228%3B transcript:EFSCRT00000000232%3B transcript:EFSCRT00000000252%3B transcript:EFSCRT00000000260%3B transcript:EFSCRT00000000301%3B transcript:EFSCRT0000…
cry_chrI	ENA; Ensembl_Fungi	rRNA	4792982	4793096	.	-	.	Name=5.8S_rRNA%3B rRNA;ID=transcript:EFSCRT00000000169%3B transcript:SPOG_16105%3B transcript:EFSCRT00000000005%3B transcript:EFSCRT00000000006%3B transcript:EFSCRT00000000014%3B transcript:EFSCRT00000000019%3B transcript:EFSCRT00000000067%3B transcript:EFSCRT00000000081%3B transcript:EFSCRT00000000094%3B transcript:EFSCRT00000000105%3B transcript:EFSCRT00000000113%3B transcript:EFSCRT00000000138…
cry_chrI	ENA; Ensembl_Fungi	rRNA	4758226	4758340	.	-	.	Name=5.8S_rRNA%3B rRNA;ID=transcript:EFSCRT00000000005%3B transcript:EFSCRT00000000006%3B transcript:EFSCRT00000000014%3B transcript:EFSCRT00000000019%3B transcript:EFSCRT00000000067%3B transcript:EFSCRT00000000081%3B transcript:EFSCRT00000000094%3B transcript:EFSCRT00000000105%3B transcript:EFSCRT00000000113%3B transcript:EFSCRT00000000138%3B transcript:EFSCRT00000000139%3B transcript:EFSCRT0000…
cry_chrI	ENA; Ensembl_Fungi	rRNA	4752278	4752392	.	-	.	Name=5.8S_rRNA%3B rRNA;ID=transcript:EFSCRT00000000049%3B transcript:EFSCRT00000000053%3B transcript:EFSCRT00000000054%3B transcript:EFSCRT00000000055%3B transcript:EFSCRT00000000056%3B transcript:EFSCRT00000000178%3B transcript:EFSCRT00000000228%3B transcript:EFSCRT00000000232%3B transcript:EFSCRT00000000252%3B transcript:EFSCRT00000000260%3B transcript:EFSCRT00000000301%3B transcript:EFSCRT0000…
cry_chrI	ENA; Ensembl_Fungi	rRNA	4193289	4193403	.	-	.	Name=5.8S_rRNA%3B rRNA;ID=transcript:EFSCRT00000000005%3B transcript:EFSCRT00000000006%3B transcript:EFSCRT00000000014%3B transcript:EFSCRT00000000019%3B transcript:EFSCRT00000000067%3B transcript:EFSCRT00000000081%3B transcript:EFSCRT00000000094%3B transcript:EFSCRT00000000105%3B transcript:EFSCRT00000000113%3B transcript:EFSCRT00000000138%3B transcript:EFSCRT00000000139%3B transcript:EFSCRT0000…
cry_chrI	ENA; Ensembl_Fungi	rRNA	4068996	4069110	.	-	.	Name=5.8S_rRNA%3B rRNA;ID=transcript:EFSCRT00000000005%3B transcript:EFSCRT00000000006%3B transcript:EFSCRT00000000014%3B transcript:EFSCRT00000000019%3B transcript:EFSCRT00000000067%3B transcript:EFSCRT00000000081%3B transcript:EFSCRT00000000094%3B transcript:EFSCRT00000000105%3B transcript:EFSCRT00000000113%3B transcript:EFSCRT00000000138%3B transcript:EFSCRT00000000139%3B transcript:EFSCRT0000…
cry_chrI	ENA; Ensembl_Fungi	rRNA	4064005	4064119	.	-	.	Name=5.8S_rRNA%3B rRNA;ID=transcript:EFSCRT00000000049%3B transcript:EFSCRT00000000053%3B transcript:EFSCRT00000000054%3B transcript:EFSCRT00000000055%3B transcript:EFSCRT00000000056%3B transcript:EFSCRT00000000178%3B transcript:EFSCRT00000000228%3B transcript:EFSCRT00000000232%3B transcript:EFSCRT00000000252%3B transcript:EFSCRT00000000260%3B transcript:EFSCRT00000000301%3B transcript:EFSCRT0000…
cry_chrI	ENA; Ensembl_Fungi	rRNA	3032071	3032185	.	-	.	Name=5.8S_rRNA%3B rRNA;ID=transcript:EFSCRT00000000049%3B transcript:EFSCRT00000000053%3B transcript:EFSCRT00000000054%3B transcript:EFSCRT00000000055%3B transcript:EFSCRT00000000056%3B transcript:EFSCRT00000000178%3B transcript:EFSCRT00000000228%3B transcript:EFSCRT00000000232%3B transcript:EFSCRT00000000252%3B transcript:EFSCRT00000000260%3B transcript:EFSCRT00000000301%3B transcript:EFSCRT0000…
cry_chrI	ENA; Ensembl_Fungi	rRNA	2975140	2975254	.	-	.	Name=5.8S_rRNA%3B rRNA;ID=transcript:EFSCRT00000000005%3B transcript:EFSCRT00000000006%3B transcript:EFSCRT00000000014%3B transcript:EFSCRT00000000019%3B transcript:EFSCRT00000000067%3B transcript:EFSCRT00000000081%3B transcript:EFSCRT00000000094%3B transcript:EFSCRT00000000105%3B transcript:EFSCRT00000000113%3B transcript:EFSCRT00000000138%3B transcript:EFSCRT00000000139%3B transcript:EFSCRT0000…
cry_chrI	ENA; Ensembl_Fungi	rRNA	1466454	1466568	.	-	.	Name=5.8S_rRNA%3B rRNA;ID=transcript:EFSCRT00000000005%3B transcript:EFSCRT00000000006%3B transcript:EFSCRT00000000014%3B transcript:EFSCRT00000000019%3B transcript:EFSCRT00000000067%3B transcript:EFSCRT00000000081%3B transcript:EFSCRT00000000094%3B transcript:EFSCRT00000000105%3B transcript:EFSCRT00000000113%3B transcript:EFSCRT00000000138%3B transcript:EFSCRT00000000139%3B transcript:EFSCRT0000…
cry_chrI	ENA; Ensembl_Fungi	rRNA	1462188	1462302	.	-	.	Name=5.8S_rRNA%3B rRNA;ID=transcript:EFSCRT00000000005%3B transcript:EFSCRT00000000006%3B transcript:EFSCRT00000000014%3B transcript:EFSCRT00000000019%3B transcript:EFSCRT00000000067%3B transcript:EFSCRT00000000081%3B transcript:EFSCRT00000000094%3B transcript:EFSCRT00000000105%3B transcript:EFSCRT00000000113%3B transcript:EFSCRT00000000138%3B transcript:EFSCRT00000000139%3B transcript:EFSCRT0000…
cry_chrI	ENA; Ensembl_Fungi	rRNA	1457921	1458035	.	-	.	Name=5.8S_rRNA%3B rRNA;ID=transcript:EFSCRT00000000005%3B transcript:EFSCRT00000000006%3B transcript:EFSCRT00000000014%3B transcript:EFSCRT00000000019%3B transcript:EFSCRT00000000067%3B transcript:EFSCRT00000000081%3B transcript:EFSCRT00000000094%3B transcript:EFSCRT00000000105%3B transcript:EFSCRT00000000113%3B transcript:EFSCRT00000000138%3B transcript:EFSCRT00000000139%3B transcript:EFSCRT0000…
cry_chrI	ENA; Ensembl_Fungi	rRNA	1454097	1454211	.	-	.	Name=5.8S_rRNA%3B rRNA;ID=transcript:EFSCRT00000000005%3B transcript:EFSCRT00000000006%3B transcript:EFSCRT00000000014%3B transcript:EFSCRT00000000019%3B transcript:EFSCRT00000000067%3B transcript:EFSCRT00000000081%3B transcript:EFSCRT00000000094%3B transcript:EFSCRT00000000105%3B transcript:EFSCRT00000000113%3B transcript:EFSCRT00000000138%3B transcript:EFSCRT00000000139%3B transcript:EFSCRT0000…
cry_chrI	ENA; Ensembl_Fungi	rRNA	1450273	1450387	.	-	.	Name=5.8S_rRNA%3B rRNA;ID=transcript:EFSCRT00000000005%3B transcript:EFSCRT00000000006%3B transcript:EFSCRT00000000014%3B transcript:EFSCRT00000000019%3B transcript:EFSCRT00000000067%3B transcript:EFSCRT00000000081%3B transcript:EFSCRT00000000094%3B transcript:EFSCRT00000000105%3B transcript:EFSCRT00000000113%3B transcript:EFSCRT00000000138%3B transcript:EFSCRT00000000139%3B transcript:EFSCRT0000…
cry_chrI	ENA; Ensembl_Fungi	rRNA	1446449	1446563	.	-	.	Name=5.8S_rRNA%3B rRNA;ID=transcript:EFSCRT00000000005%3B transcript:EFSCRT00000000006%3B transcript:EFSCRT00000000014%3B transcript:EFSCRT00000000019%3B transcript:EFSCRT00000000067%3B transcript:EFSCRT00000000081%3B transcript:EFSCRT00000000094%3B transcript:EFSCRT00000000105%3B transcript:EFSCRT00000000113%3B transcript:EFSCRT00000000138%3B transcript:EFSCRT00000000139%3B transcript:EFSCRT0000…
cry_chrI	ENA; Ensembl_Fungi	rRNA	1227221	1227335	.	-	.	Name=5.8S_rRNA%3B rRNA;ID=transcript:EFSCRT00000000005%3B transcript:EFSCRT00000000006%3B transcript:EFSCRT00000000014%3B transcript:EFSCRT00000000019%3B transcript:EFSCRT00000000067%3B transcript:EFSCRT00000000081%3B transcript:EFSCRT00000000094%3B transcript:EFSCRT00000000105%3B transcript:EFSCRT00000000113%3B transcript:EFSCRT00000000138%3B transcript:EFSCRT00000000139%3B transcript:EFSCRT0000…
cry_chrI	ENA; Ensembl_Fungi	rRNA	1184319	1184433	.	-	.	Name=5.8S_rRNA%3B rRNA;ID=transcript:EFSCRT00000000078%3B transcript:SPOG_16239%3B transcript:EFSCRT00000000005%3B transcript:EFSCRT00000000006%3B transcript:EFSCRT00000000014%3B transcript:EFSCRT00000000019%3B transcript:EFSCRT00000000067%3B transcript:EFSCRT00000000081%3B transcript:EFSCRT00000000094%3B transcript:EFSCRT00000000105%3B transcript:EFSCRT00000000113%3B transcript:EFSCRT00000000138…
cry_chrI	ENA; Ensembl_Fungi	rRNA	1113484	1113598	.	-	.	Name=5.8S_rRNA%3B rRNA;ID=transcript:EFSCRT00000000049%3B transcript:EFSCRT00000000053%3B transcript:EFSCRT00000000054%3B transcript:EFSCRT00000000055%3B transcript:EFSCRT00000000056%3B transcript:EFSCRT00000000178%3B transcript:EFSCRT00000000228%3B transcript:EFSCRT00000000232%3B transcript:EFSCRT00000000252%3B transcript:EFSCRT00000000260%3B transcript:EFSCRT00000000301%3B transcript:EFSCRT0000…
cry_chrI	ENA; Ensembl_Fungi	rRNA	960699	960813	.	-	.	Name=5.8S_rRNA%3B rRNA;ID=transcript:EFSCRT00000000005%3B transcript:EFSCRT00000000006%3B transcript:EFSCRT00000000014%3B transcript:EFSCRT00000000019%3B transcript:EFSCRT00000000067%3B transcript:EFSCRT00000000081%3B transcript:EFSCRT00000000094%3B transcript:EFSCRT00000000105%3B transcript:EFSCRT00000000113%3B transcript:EFSCRT00000000138%3B transcript:EFSCRT00000000139%3B transcript:EFSCRT0000…
cry_chrI	ENA; Ensembl_Fungi	rRNA	687354	687468	.	-	.	Name=5.8S_rRNA%3B rRNA;ID=transcript:EFSCRT00000000109%3B transcript:SPOG_16221%3B transcript:EFSCRT00000000005%3B transcript:EFSCRT00000000006%3B transcript:EFSCRT00000000014%3B transcript:EFSCRT00000000019%3B transcript:EFSCRT00000000067%3B transcript:EFSCRT00000000081%3B transcript:EFSCRT00000000094%3B transcript:EFSCRT00000000105%3B transcript:EFSCRT00000000113%3B transcript:EFSCRT00000000138…
cry_chrI	ENA; Ensembl_Fungi	rRNA	16694	16808	.	-	.	Name=5.8S_rRNA%3B rRNA;ID=transcript:EFSCRT00000000005%3B transcript:EFSCRT00000000006%3B transcript:EFSCRT00000000014%3B transcript:EFSCRT00000000019%3B transcript:EFSCRT00000000067%3B transcript:EFSCRT00000000081%3B transcript:EFSCRT00000000094%3B transcript:EFSCRT00000000105%3B transcript:EFSCRT00000000113%3B transcript:EFSCRT00000000138%3B transcript:EFSCRT00000000139%3B transcript:EFSCRT0000…
cry_chrI	ENA; Ensembl_Fungi	rRNA	1182255	1182369	.	-	.	Name=5.8S_rRNA%3B rRNA;ID=transcript:EFSCRT00000000290%3B transcript:SPOG_16238%3B transcript:EFSCRT00000000203%3B transcript:SPOG_16344;Parent=gene:EFSCRG00000000290%3B gene:SPOG_16238%3B gene:EFSCRG00000000203%3B gene:SPOG_16344
cry_chrI	Ensembl_Fungi	rRNA	3092796	3092909	.	+	.	Name=5.8S_rRNA;ID=transcript:EFSOCT00000000059%3B transcript:EFSOCT00000000146%3B transcript:EFSOCT00000000218%3B transcript:EFSOCT00000000232%3B transcript:EFSOCT00000000393%3B transcript:EFSOCT00000000007%3B transcript:EFSOCT00000000088%3B transcript:EFSOCT00000000096%3B transcript:EFSOCT00000000177%3B transcript:EFSOCT00000000196
cry_chrI	Ensembl_Fungi	rRNA	4800439	4800550	.	-	.	Name=5.8S_rRNA;ID=transcript:EFSOCT00000000059%3B transcript:EFSOCT00000000146%3B transcript:EFSOCT00000000218%3B transcript:EFSOCT00000000232%3B transcript:EFSOCT00000000393%3B transcript:EFSOCT00000000007%3B transcript:EFSOCT00000000088%3B transcript:EFSOCT00000000096%3B transcript:EFSOCT00000000177%3B transcript:EFSOCT00000000196
cry_chrI	Ensembl_Fungi	rRNA	3094774	3094868	.	+	.	Name=5.8S_rRNA;ID=transcript:EFSOCT00000000059%3B transcript:EFSOCT00000000146%3B transcript:EFSOCT00000000218%3B transcript:EFSOCT00000000232%3B transcript:EFSOCT00000000393%3B transcript:EFSOCT00000000007%3B transcript:EFSOCT00000000088%3B transcript:EFSOCT00000000096%3B transcript:EFSOCT00000000177%3B transcript:EFSOCT00000000196
cry_chrI	ENA	rRNA_gene	11056	12506	.	-	.	ID=gene:SPOG_16369
cry_chrI	ENA	rRNA_gene	1	1412	.	-	.	ID=gene:SPOG_16369
cry_chrI	ENA	rRNA_gene	11946	12894	.	-	.	ID=gene:SPOG_16368
cry_chrI	ENA	rRNA_gene	854	1799	.	-	.	ID=gene:SPOG_16368
cry_chrI	ENA; Ensembl_Fungi	rRNA_gene	4823507	4823631	.	-	.	Name=5.8S_rRNA%3B rRNA_gene;ID=gene:EFSOCG00000000059%3B gene:EFSOCG00000000146%3B gene:EFSOCG00000000218%3B gene:EFSOCG00000000232%3B gene:EFSOCG00000000393%3B gene:SOCG_16122%3B gene:SOCG_16136%3B gene:SOCG_16137%3B gene:SOCG_16146%3B gene:SOCG_16388%3B gene:EFSOCG00000000007%3B gene:EFSOCG00000000088%3B gene:EFSOCG00000000096%3B gene:EFSOCG00000000177%3B gene:EFSOCG00000000196%3B gene:SOCG_161…
cry_chrI	ENA; Ensembl_Fungi	rRNA_gene	2476765	2476887	.	-	.	Name=5.8S_rRNA%3B rRNA_gene;ID=gene:EFSOCG00000000059%3B gene:EFSOCG00000000146%3B gene:EFSOCG00000000218%3B gene:EFSOCG00000000232%3B gene:EFSOCG00000000393%3B gene:SOCG_16122%3B gene:SOCG_16136%3B gene:SOCG_16137%3B gene:SOCG_16146%3B gene:SOCG_16388%3B gene:EFSOCG00000000007%3B gene:EFSOCG00000000088%3B gene:EFSOCG00000000096%3B gene:EFSOCG00000000177%3B gene:EFSOCG00000000196%3B gene:SOCG_161…
cry_chrI	ENA; Ensembl_Fungi	rRNA_gene	2712665	2712786	.	+	.	Name=5.8S_rRNA%3B rRNA_gene;ID=gene:EFSCRG00000000050%3B gene:EFSCRG00000000342%3B gene:SPOG_16124%3B gene:SPOG_16160%3B gene:EFSCRG00000000124%3B gene:EFSCRG00000000151%3B gene:EFSCRG00000000200%3B gene:EFSCRG00000000242%3B gene:SPOG_16323%3B gene:SPOG_16324%3B gene:SPOG_16351%3B gene:SPOG_16360%3B gene:EFSCRG00000000042%3B gene:SPOG_16337%3B gene:EFSCRG00000000141%3B gene:EFSCRG00000000297%3B g…
cry_chrI	ENA; Ensembl_Fungi	rRNA_gene	3821677	3821797	.	+	.	Name=5.8S_rRNA%3B rRNA_gene;ID=gene:EFSCRG00000000297%3B gene:SPOG_16136%3B gene:EFSCRG00000000151%3B gene:EFSCRG00000000200%3B gene:SPOG_16323%3B gene:SPOG_16324%3B gene:EFSCRG00000000042%3B gene:SPOG_16337%3B gene:EFSCRG00000000360%3B gene:SPOG_16177%3B gene:EFSCRG00000000168%3B gene:SPOG_16305%3B gene:EFSCRG00000000050%3B gene:EFSCRG00000000063%3B gene:EFSCRG00000000242%3B gene:EFSCRG000000003…
cry_chrI	ENA; Ensembl_Fungi	rRNA_gene	2719711	2719831	.	+	.	Name=5.8S_rRNA%3B rRNA_gene;ID=gene:EFSCRG00000000050%3B gene:EFSCRG00000000342%3B gene:SPOG_16124%3B gene:SPOG_16160%3B gene:EFSCRG00000000124%3B gene:EFSCRG00000000183%3B gene:SPOG_16267%3B gene:SPOG_16351%3B gene:EFSCRG00000000141%3B gene:SPOG_16338%3B gene:EFSCRG00000000042%3B gene:SPOG_16337%3B gene:EFSCRG00000000318%3B gene:SPOG_16211%3B gene:EFSCRG00000000151%3B gene:EFSCRG00000000200%3B g…
cry_chrI	ENA; Ensembl_Fungi	rRNA_gene	3017061	3017181	.	+	.	Name=5.8S_rRNA%3B rRNA_gene;ID=gene:EFSCRG00000000050%3B gene:EFSCRG00000000342%3B gene:SPOG_16124%3B gene:SPOG_16160%3B gene:EFSCRG00000000124%3B gene:EFSCRG00000000183%3B gene:SPOG_16267%3B gene:SPOG_16351%3B gene:EFSCRG00000000141%3B gene:SPOG_16338%3B gene:EFSCRG00000000360%3B gene:SPOG_16177%3B gene:EFSCRG00000000042%3B gene:SPOG_16337%3B gene:EFSCRG00000000318%3B gene:SPOG_16211%3B gene:EFS…
cry_chrI	ENA; Ensembl_Fungi	rRNA_gene	3739679	3739799	.	+	.	Name=5.8S_rRNA%3B rRNA_gene;ID=gene:EFSCRG00000000151%3B gene:EFSCRG00000000200%3B gene:SPOG_16323%3B gene:SPOG_16324%3B gene:EFSCRG00000000050%3B gene:EFSCRG00000000342%3B gene:EFSCRG00000000360%3B gene:SPOG_16124%3B gene:SPOG_16160%3B gene:SPOG_16177%3B gene:EFSCRG00000000063%3B gene:SPOG_16325%3B gene:EFSCRG00000000042%3B gene:SPOG_16337
cry_chrI	ENA; Ensembl_Fungi	rRNA_gene	3823345	3823465	.	+	.	Name=5.8S_rRNA%3B rRNA_gene;ID=gene:EFSCRG00000000050%3B gene:EFSCRG00000000342%3B gene:EFSCRG00000000360%3B gene:SPOG_16124%3B gene:SPOG_16160%3B gene:SPOG_16177%3B gene:EFSCRG00000000151%3B gene:EFSCRG00000000200%3B gene:SPOG_16323%3B gene:SPOG_16324%3B gene:EFSCRG00000000042%3B gene:SPOG_16337%3B gene:EFSCRG00000000063%3B gene:EFSCRG00000000124%3B gene:EFSCRG00000000183%3B gene:EFSCRG000000002…
cry_chrI	ENA; Ensembl_Fungi	rRNA_gene	4826098	4826218	.	-	.	Name=5.8S_rRNA%3B rRNA_gene;ID=gene:EFSCRG00000000038%3B gene:SPOG_16101%3B gene:EFSCRG00000000042%3B gene:SPOG_16337%3B gene:EFSCRG00000000151%3B gene:EFSCRG00000000200%3B gene:EFSCRG00000000297%3B gene:SPOG_16136%3B gene:SPOG_16323%3B gene:SPOG_16324%3B gene:EFSCRG00000000050%3B gene:EFSCRG00000000342%3B gene:EFSCRG00000000360%3B gene:SPOG_16124%3B gene:SPOG_16160%3B gene:SPOG_16177%3B gene:EFS…
cry_chrI	ENA; Ensembl_Fungi	rRNA_gene	4191287	4191407	.	-	.	Name=5.8S_rRNA%3B rRNA_gene;ID=gene:EFSCRG00000000050%3B gene:EFSCRG00000000342%3B gene:SPOG_16124%3B gene:SPOG_16160%3B gene:EFSCRG00000000124%3B gene:EFSCRG00000000183%3B gene:SPOG_16267%3B gene:SPOG_16351%3B gene:EFSCRG00000000141%3B gene:SPOG_16338%3B gene:EFSCRG00000000042%3B gene:SPOG_16337%3B gene:EFSCRG00000000318%3B gene:SPOG_16211%3B gene:EFSCRG00000000151%3B gene:EFSCRG00000000200%3B g…
cry_chrI	ENA; Ensembl_Fungi	rRNA_gene	4418514	4418634	.	+	.	Name=5.8S_rRNA%3B rRNA_gene;ID=gene:EFSCRG00000000062%3B gene:SPOG_16116
cry_chrI	ENA; Ensembl_Fungi	rRNA_gene	92021	92138	.	-	.	Name=5.8S_rRNA%3B rRNA_gene;ID=gene:EFSCRG00000000318%3B gene:SPOG_16211%3B gene:EFSCRG00000000141%3B gene:SPOG_16338%3B gene:EFSCRG00000000050%3B gene:EFSCRG00000000342%3B gene:SPOG_16124%3B gene:SPOG_16160%3B gene:EFSCRG00000000124%3B gene:SPOG_16351%3B gene:EFSCRG00000000183%3B gene:SPOG_16267%3B gene:EFSCRG00000000042%3B gene:SPOG_16337%3B gene:EFSCRG00000000151%3B gene:EFSCRG00000000200%3B g…
cry_chrI	ENA; Ensembl_Fungi	rRNA_gene	3261197	3261312	.	+	.	Name=5.8S_rRNA%3B rRNA_gene;ID=gene:EFSCRG00000000050%3B gene:EFSCRG00000000151%3B gene:EFSCRG00000000200%3B gene:EFSCRG00000000342%3B gene:SPOG_16124%3B gene:SPOG_16160%3B gene:SPOG_16323%3B gene:SPOG_16324
cry_chrI	ENA; Ensembl_Fungi	rRNA_gene	2717711	2717826	.	+	.	Name=5.8S_rRNA%3B rRNA_gene;ID=gene:EFSCRG00000000057%3B gene:SPOG_16187
cry_chrI	ENA; Ensembl_Fungi	rRNA_gene	1404739	1404853	.	+	.	Name=5.8S_rRNA%3B rRNA_gene;ID=gene:EFSCRG00000000005%3B gene:EFSCRG00000000006%3B gene:EFSCRG00000000014%3B gene:EFSCRG00000000019%3B gene:EFSCRG00000000067%3B gene:EFSCRG00000000081%3B gene:EFSCRG00000000094%3B gene:EFSCRG00000000105%3B gene:EFSCRG00000000113%3B gene:EFSCRG00000000138%3B gene:EFSCRG00000000139%3B gene:EFSCRG00000000147%3B gene:EFSCRG00000000172%3B gene:EFSCRG00000000182%3B gene…
cry_chrI	ENA; Ensembl_Fungi	rRNA_gene	1409012	1409126	.	+	.	Name=5.8S_rRNA%3B rRNA_gene;ID=gene:EFSCRG00000000005%3B gene:EFSCRG00000000006%3B gene:EFSCRG00000000014%3B gene:EFSCRG00000000019%3B gene:EFSCRG00000000067%3B gene:EFSCRG00000000081%3B gene:EFSCRG00000000094%3B gene:EFSCRG00000000105%3B gene:EFSCRG00000000113%3B gene:EFSCRG00000000138%3B gene:EFSCRG00000000139%3B gene:EFSCRG00000000147%3B gene:EFSCRG00000000172%3B gene:EFSCRG00000000182%3B gene…
cry_chrI	ENA; Ensembl_Fungi	rRNA_gene	1412834	1412948	.	+	.	Name=5.8S_rRNA%3B rRNA_gene;ID=gene:EFSCRG00000000005%3B gene:EFSCRG00000000006%3B gene:EFSCRG00000000014%3B gene:EFSCRG00000000019%3B gene:EFSCRG00000000067%3B gene:EFSCRG00000000081%3B gene:EFSCRG00000000094%3B gene:EFSCRG00000000105%3B gene:EFSCRG00000000113%3B gene:EFSCRG00000000138%3B gene:EFSCRG00000000139%3B gene:EFSCRG00000000147%3B gene:EFSCRG00000000172%3B gene:EFSCRG00000000182%3B gene…
cry_chrI	ENA; Ensembl_Fungi	rRNA_gene	1658235	1658349	.	+	.	Name=5.8S_rRNA%3B rRNA_gene;ID=gene:EFSCRG00000000049%3B gene:EFSCRG00000000053%3B gene:EFSCRG00000000054%3B gene:EFSCRG00000000055%3B gene:EFSCRG00000000056%3B gene:EFSCRG00000000178%3B gene:EFSCRG00000000228%3B gene:EFSCRG00000000232%3B gene:EFSCRG00000000252%3B gene:EFSCRG00000000260%3B gene:EFSCRG00000000301%3B gene:EFSCRG00000000302%3B gene:EFSCRG00000000328%3B gene:EFSCRG00000000330%3B gene…
cry_chrI	ENA; Ensembl_Fungi	rRNA_gene	2717711	2717825	.	+	.	Name=5.8S_rRNA%3B rRNA_gene;ID=gene:EFSCRG00000000106%3B gene:EFSCRG00000000160%3B gene:EFSCRG00000000372%3B gene:SPOG_16123%3B gene:SPOG_16139%3B gene:SPOG_16161%3B gene:EFSCRG00000000049%3B gene:EFSCRG00000000053%3B gene:EFSCRG00000000054%3B gene:EFSCRG00000000055%3B gene:EFSCRG00000000056%3B gene:EFSCRG00000000178%3B gene:EFSCRG00000000228%3B gene:EFSCRG00000000232%3B gene:EFSCRG00000000252%3B…
cry_chrI	ENA; Ensembl_Fungi	rRNA_gene	3015049	3015163	.	+	.	Name=5.8S_rRNA%3B rRNA_gene;ID=gene:EFSCRG00000000049%3B gene:EFSCRG00000000053%3B gene:EFSCRG00000000054%3B gene:EFSCRG00000000055%3B gene:EFSCRG00000000056%3B gene:EFSCRG00000000178%3B gene:EFSCRG00000000228%3B gene:EFSCRG00000000232%3B gene:EFSCRG00000000252%3B gene:EFSCRG00000000260%3B gene:EFSCRG00000000301%3B gene:EFSCRG00000000302%3B gene:EFSCRG00000000328%3B gene:EFSCRG00000000330%3B gene…
cry_chrI	ENA; Ensembl_Fungi	rRNA_gene	3024039	3024153	.	+	.	Name=5.8S_rRNA%3B rRNA_gene;ID=gene:EFSCRG00000000005%3B gene:EFSCRG00000000006%3B gene:EFSCRG00000000014%3B gene:EFSCRG00000000019%3B gene:EFSCRG00000000067%3B gene:EFSCRG00000000081%3B gene:EFSCRG00000000094%3B gene:EFSCRG00000000105%3B gene:EFSCRG00000000113%3B gene:EFSCRG00000000138%3B gene:EFSCRG00000000139%3B gene:EFSCRG00000000147%3B gene:EFSCRG00000000172%3B gene:EFSCRG00000000182%3B gene…
cry_chrI	ENA; Ensembl_Fungi	rRNA_gene	3028464	3028578	.	+	.	Name=5.8S_rRNA%3B rRNA_gene;ID=gene:EFSCRG00000000049%3B gene:EFSCRG00000000053%3B gene:EFSCRG00000000054%3B gene:EFSCRG00000000055%3B gene:EFSCRG00000000056%3B gene:EFSCRG00000000178%3B gene:EFSCRG00000000228%3B gene:EFSCRG00000000232%3B gene:EFSCRG00000000252%3B gene:EFSCRG00000000260%3B gene:EFSCRG00000000301%3B gene:EFSCRG00000000302%3B gene:EFSCRG00000000328%3B gene:EFSCRG00000000330%3B gene…
cry_chrI	ENA; Ensembl_Fungi	rRNA_gene	3226822	3226936	.	+	.	Name=5.8S_rRNA%3B rRNA_gene;ID=gene:EFSCRG00000000005%3B gene:EFSCRG00000000006%3B gene:EFSCRG00000000014%3B gene:EFSCRG00000000019%3B gene:EFSCRG00000000067%3B gene:EFSCRG00000000081%3B gene:EFSCRG00000000094%3B gene:EFSCRG00000000105%3B gene:EFSCRG00000000113%3B gene:EFSCRG00000000138%3B gene:EFSCRG00000000139%3B gene:EFSCRG00000000147%3B gene:EFSCRG00000000172%3B gene:EFSCRG00000000182%3B gene…
cry_chrI	ENA; Ensembl_Fungi	rRNA_gene	3263147	3263261	.	+	.	Name=5.8S_rRNA%3B rRNA_gene;ID=gene:EFSCRG00000000049%3B gene:EFSCRG00000000053%3B gene:EFSCRG00000000054%3B gene:EFSCRG00000000055%3B gene:EFSCRG00000000056%3B gene:EFSCRG00000000178%3B gene:EFSCRG00000000228%3B gene:EFSCRG00000000232%3B gene:EFSCRG00000000252%3B gene:EFSCRG00000000260%3B gene:EFSCRG00000000301%3B gene:EFSCRG00000000302%3B gene:EFSCRG00000000328%3B gene:EFSCRG00000000330%3B gene…
cry_chrI	ENA; Ensembl_Fungi	rRNA_gene	3706807	3706921	.	+	.	Name=5.8S_rRNA%3B rRNA_gene;ID=gene:EFSCRG00000000371%3B gene:SPOG_16141%3B gene:EFSCRG00000000005%3B gene:EFSCRG00000000006%3B gene:EFSCRG00000000014%3B gene:EFSCRG00000000019%3B gene:EFSCRG00000000067%3B gene:EFSCRG00000000081%3B gene:EFSCRG00000000094%3B gene:EFSCRG00000000105%3B gene:EFSCRG00000000113%3B gene:EFSCRG00000000138%3B gene:EFSCRG00000000139%3B gene:EFSCRG00000000147%3B gene:EFSCRG…
cry_chrI	ENA; Ensembl_Fungi	rRNA_gene	3734750	3734864	.	+	.	Name=5.8S_rRNA%3B rRNA_gene;ID=gene:EFSCRG00000000005%3B gene:EFSCRG00000000006%3B gene:EFSCRG00000000014%3B gene:EFSCRG00000000019%3B gene:EFSCRG00000000067%3B gene:EFSCRG00000000081%3B gene:EFSCRG00000000094%3B gene:EFSCRG00000000105%3B gene:EFSCRG00000000113%3B gene:EFSCRG00000000138%3B gene:EFSCRG00000000139%3B gene:EFSCRG00000000147%3B gene:EFSCRG00000000172%3B gene:EFSCRG00000000182%3B gene…
cry_chrI	ENA; Ensembl_Fungi	rRNA_gene	3818916	3819030	.	+	.	Name=5.8S_rRNA%3B rRNA_gene;ID=gene:EFSCRG00000000005%3B gene:EFSCRG00000000006%3B gene:EFSCRG00000000014%3B gene:EFSCRG00000000019%3B gene:EFSCRG00000000067%3B gene:EFSCRG00000000081%3B gene:EFSCRG00000000094%3B gene:EFSCRG00000000105%3B gene:EFSCRG00000000113%3B gene:EFSCRG00000000138%3B gene:EFSCRG00000000139%3B gene:EFSCRG00000000147%3B gene:EFSCRG00000000172%3B gene:EFSCRG00000000182%3B gene…
cry_chrI	ENA; Ensembl_Fungi	rRNA_gene	4813584	4813698	.	-	.	Name=5.8S_rRNA%3B rRNA_gene;ID=gene:EFSCRG00000000049%3B gene:EFSCRG00000000053%3B gene:EFSCRG00000000054%3B gene:EFSCRG00000000055%3B gene:EFSCRG00000000056%3B gene:EFSCRG00000000178%3B gene:EFSCRG00000000228%3B gene:EFSCRG00000000232%3B gene:EFSCRG00000000252%3B gene:EFSCRG00000000260%3B gene:EFSCRG00000000301%3B gene:EFSCRG00000000302%3B gene:EFSCRG00000000328%3B gene:EFSCRG00000000330%3B gene…
cry_chrI	ENA; Ensembl_Fungi	rRNA_gene	4792982	4793096	.	-	.	Name=5.8S_rRNA%3B rRNA_gene;ID=gene:EFSCRG00000000169%3B gene:SPOG_16105%3B gene:EFSCRG00000000005%3B gene:EFSCRG00000000006%3B gene:EFSCRG00000000014%3B gene:EFSCRG00000000019%3B gene:EFSCRG00000000067%3B gene:EFSCRG00000000081%3B gene:EFSCRG00000000094%3B gene:EFSCRG00000000105%3B gene:EFSCRG00000000113%3B gene:EFSCRG00000000138%3B gene:EFSCRG00000000139%3B gene:EFSCRG00000000147%3B gene:EFSCRG…
cry_chrI	ENA; Ensembl_Fungi	rRNA_gene	4758226	4758340	.	-	.	Name=5.8S_rRNA%3B rRNA_gene;ID=gene:EFSCRG00000000005%3B gene:EFSCRG00000000006%3B gene:EFSCRG00000000014%3B gene:EFSCRG00000000019%3B gene:EFSCRG00000000067%3B gene:EFSCRG00000000081%3B gene:EFSCRG00000000094%3B gene:EFSCRG00000000105%3B gene:EFSCRG00000000113%3B gene:EFSCRG00000000138%3B gene:EFSCRG00000000139%3B gene:EFSCRG00000000147%3B gene:EFSCRG00000000172%3B gene:EFSCRG00000000182%3B gene…
cry_chrI	ENA; Ensembl_Fungi	rRNA_gene	4752278	4752392	.	-	.	Name=5.8S_rRNA%3B rRNA_gene;ID=gene:EFSCRG00000000049%3B gene:EFSCRG00000000053%3B gene:EFSCRG00000000054%3B gene:EFSCRG00000000055%3B gene:EFSCRG00000000056%3B gene:EFSCRG00000000178%3B gene:EFSCRG00000000228%3B gene:EFSCRG00000000232%3B gene:EFSCRG00000000252%3B gene:EFSCRG00000000260%3B gene:EFSCRG00000000301%3B gene:EFSCRG00000000302%3B gene:EFSCRG00000000328%3B gene:EFSCRG00000000330%3B gene…
cry_chrI	ENA; Ensembl_Fungi	rRNA_gene	4193289	4193403	.	-	.	Name=5.8S_rRNA%3B rRNA_gene;ID=gene:EFSCRG00000000005%3B gene:EFSCRG00000000006%3B gene:EFSCRG00000000014%3B gene:EFSCRG00000000019%3B gene:EFSCRG00000000067%3B gene:EFSCRG00000000081%3B gene:EFSCRG00000000094%3B gene:EFSCRG00000000105%3B gene:EFSCRG00000000113%3B gene:EFSCRG00000000138%3B gene:EFSCRG00000000139%3B gene:EFSCRG00000000147%3B gene:EFSCRG00000000172%3B gene:EFSCRG00000000182%3B gene…
cry_chrI	ENA; Ensembl_Fungi	rRNA_gene	4068996	4069110	.	-	.	Name=5.8S_rRNA%3B rRNA_gene;ID=gene:EFSCRG00000000005%3B gene:EFSCRG00000000006%3B gene:EFSCRG00000000014%3B gene:EFSCRG00000000019%3B gene:EFSCRG00000000067%3B gene:EFSCRG00000000081%3B gene:EFSCRG00000000094%3B gene:EFSCRG00000000105%3B gene:EFSCRG00000000113%3B gene:EFSCRG00000000138%3B gene:EFSCRG00000000139%3B gene:EFSCRG00000000147%3B gene:EFSCRG00000000172%3B gene:EFSCRG00000000182%3B gene…
cry_chrI	ENA; Ensembl_Fungi	rRNA_gene	4064005	4064119	.	-	.	Name=5.8S_rRNA%3B rRNA_gene;ID=gene:EFSCRG00000000049%3B gene:EFSCRG00000000053%3B gene:EFSCRG00000000054%3B gene:EFSCRG00000000055%3B gene:EFSCRG00000000056%3B gene:EFSCRG00000000178%3B gene:EFSCRG00000000228%3B gene:EFSCRG00000000232%3B gene:EFSCRG00000000252%3B gene:EFSCRG00000000260%3B gene:EFSCRG00000000301%3B gene:EFSCRG00000000302%3B gene:EFSCRG00000000328%3B gene:EFSCRG00000000330%3B gene…
cry_chrI	ENA; Ensembl_Fungi	rRNA_gene	3032071	3032185	.	-	.	Name=5.8S_rRNA%3B rRNA_gene;ID=gene:EFSCRG00000000049%3B gene:EFSCRG00000000053%3B gene:EFSCRG00000000054%3B gene:EFSCRG00000000055%3B gene:EFSCRG00000000056%3B gene:EFSCRG00000000178%3B gene:EFSCRG00000000228%3B gene:EFSCRG00000000232%3B gene:EFSCRG00000000252%3B gene:EFSCRG00000000260%3B gene:EFSCRG00000000301%3B gene:EFSCRG00000000302%3B gene:EFSCRG00000000328%3B gene:EFSCRG00000000330%3B gene…
cry_chrI	ENA; Ensembl_Fungi	rRNA_gene	2975140	2975254	.	-	.	Name=5.8S_rRNA%3B rRNA_gene;ID=gene:EFSCRG00000000005%3B gene:EFSCRG00000000006%3B gene:EFSCRG00000000014%3B gene:EFSCRG00000000019%3B gene:EFSCRG00000000067%3B gene:EFSCRG00000000081%3B gene:EFSCRG00000000094%3B gene:EFSCRG00000000105%3B gene:EFSCRG00000000113%3B gene:EFSCRG00000000138%3B gene:EFSCRG00000000139%3B gene:EFSCRG00000000147%3B gene:EFSCRG00000000172%3B gene:EFSCRG00000000182%3B gene…
cry_chrI	ENA; Ensembl_Fungi	rRNA_gene	1466454	1466568	.	-	.	Name=5.8S_rRNA%3B rRNA_gene;ID=gene:EFSCRG00000000005%3B gene:EFSCRG00000000006%3B gene:EFSCRG00000000014%3B gene:EFSCRG00000000019%3B gene:EFSCRG00000000067%3B gene:EFSCRG00000000081%3B gene:EFSCRG00000000094%3B gene:EFSCRG00000000105%3B gene:EFSCRG00000000113%3B gene:EFSCRG00000000138%3B gene:EFSCRG00000000139%3B gene:EFSCRG00000000147%3B gene:EFSCRG00000000172%3B gene:EFSCRG00000000182%3B gene…
cry_chrI	ENA; Ensembl_Fungi	rRNA_gene	1462188	1462302	.	-	.	Name=5.8S_rRNA%3B rRNA_gene;ID=gene:EFSCRG00000000005%3B gene:EFSCRG00000000006%3B gene:EFSCRG00000000014%3B gene:EFSCRG00000000019%3B gene:EFSCRG00000000067%3B gene:EFSCRG00000000081%3B gene:EFSCRG00000000094%3B gene:EFSCRG00000000105%3B gene:EFSCRG00000000113%3B gene:EFSCRG00000000138%3B gene:EFSCRG00000000139%3B gene:EFSCRG00000000147%3B gene:EFSCRG00000000172%3B gene:EFSCRG00000000182%3B gene…
cry_chrI	ENA; Ensembl_Fungi	rRNA_gene	1457921	1458035	.	-	.	Name=5.8S_rRNA%3B rRNA_gene;ID=gene:EFSCRG00000000005%3B gene:EFSCRG00000000006%3B gene:EFSCRG00000000014%3B gene:EFSCRG00000000019%3B gene:EFSCRG00000000067%3B gene:EFSCRG00000000081%3B gene:EFSCRG00000000094%3B gene:EFSCRG00000000105%3B gene:EFSCRG00000000113%3B gene:EFSCRG00000000138%3B gene:EFSCRG00000000139%3B gene:EFSCRG00000000147%3B gene:EFSCRG00000000172%3B gene:EFSCRG00000000182%3B gene…
cry_chrI	ENA; Ensembl_Fungi	rRNA_gene	1454097	1454211	.	-	.	Name=5.8S_rRNA%3B rRNA_gene;ID=gene:EFSCRG00000000005%3B gene:EFSCRG00000000006%3B gene:EFSCRG00000000014%3B gene:EFSCRG00000000019%3B gene:EFSCRG00000000067%3B gene:EFSCRG00000000081%3B gene:EFSCRG00000000094%3B gene:EFSCRG00000000105%3B gene:EFSCRG00000000113%3B gene:EFSCRG00000000138%3B gene:EFSCRG00000000139%3B gene:EFSCRG00000000147%3B gene:EFSCRG00000000172%3B gene:EFSCRG00000000182%3B gene…
cry_chrI	ENA; Ensembl_Fungi	rRNA_gene	1450273	1450387	.	-	.	Name=5.8S_rRNA%3B rRNA_gene;ID=gene:EFSCRG00000000005%3B gene:EFSCRG00000000006%3B gene:EFSCRG00000000014%3B gene:EFSCRG00000000019%3B gene:EFSCRG00000000067%3B gene:EFSCRG00000000081%3B gene:EFSCRG00000000094%3B gene:EFSCRG00000000105%3B gene:EFSCRG00000000113%3B gene:EFSCRG00000000138%3B gene:EFSCRG00000000139%3B gene:EFSCRG00000000147%3B gene:EFSCRG00000000172%3B gene:EFSCRG00000000182%3B gene…
cry_chrI	ENA; Ensembl_Fungi	rRNA_gene	1446449	1446563	.	-	.	Name=5.8S_rRNA%3B rRNA_gene;ID=gene:EFSCRG00000000005%3B gene:EFSCRG00000000006%3B gene:EFSCRG00000000014%3B gene:EFSCRG00000000019%3B gene:EFSCRG00000000067%3B gene:EFSCRG00000000081%3B gene:EFSCRG00000000094%3B gene:EFSCRG00000000105%3B gene:EFSCRG00000000113%3B gene:EFSCRG00000000138%3B gene:EFSCRG00000000139%3B gene:EFSCRG00000000147%3B gene:EFSCRG00000000172%3B gene:EFSCRG00000000182%3B gene…
cry_chrI	ENA; Ensembl_Fungi	rRNA_gene	1227221	1227335	.	-	.	Name=5.8S_rRNA%3B rRNA_gene;ID=gene:EFSCRG00000000005%3B gene:EFSCRG00000000006%3B gene:EFSCRG00000000014%3B gene:EFSCRG00000000019%3B gene:EFSCRG00000000067%3B gene:EFSCRG00000000081%3B gene:EFSCRG00000000094%3B gene:EFSCRG00000000105%3B gene:EFSCRG00000000113%3B gene:EFSCRG00000000138%3B gene:EFSCRG00000000139%3B gene:EFSCRG00000000147%3B gene:EFSCRG00000000172%3B gene:EFSCRG00000000182%3B gene…
cry_chrI	ENA; Ensembl_Fungi	rRNA_gene	1184319	1184433	.	-	.	Name=5.8S_rRNA%3B rRNA_gene;ID=gene:EFSCRG00000000078%3B gene:SPOG_16239%3B gene:EFSCRG00000000005%3B gene:EFSCRG00000000006%3B gene:EFSCRG00000000014%3B gene:EFSCRG00000000019%3B gene:EFSCRG00000000067%3B gene:EFSCRG00000000081%3B gene:EFSCRG00000000094%3B gene:EFSCRG00000000105%3B gene:EFSCRG00000000113%3B gene:EFSCRG00000000138%3B gene:EFSCRG00000000139%3B gene:EFSCRG00000000147%3B gene:EFSCRG…
cry_chrI	ENA; Ensembl_Fungi	rRNA_gene	1113484	1113598	.	-	.	Name=5.8S_rRNA%3B rRNA_gene;ID=gene:EFSCRG00000000049%3B gene:EFSCRG00000000053%3B gene:EFSCRG00000000054%3B gene:EFSCRG00000000055%3B gene:EFSCRG00000000056%3B gene:EFSCRG00000000178%3B gene:EFSCRG00000000228%3B gene:EFSCRG00000000232%3B gene:EFSCRG00000000252%3B gene:EFSCRG00000000260%3B gene:EFSCRG00000000301%3B gene:EFSCRG00000000302%3B gene:EFSCRG00000000328%3B gene:EFSCRG00000000330%3B gene…
cry_chrI	ENA; Ensembl_Fungi	rRNA_gene	960699	960813	.	-	.	Name=5.8S_rRNA%3B rRNA_gene;ID=gene:EFSCRG00000000005%3B gene:EFSCRG00000000006%3B gene:EFSCRG00000000014%3B gene:EFSCRG00000000019%3B gene:EFSCRG00000000067%3B gene:EFSCRG00000000081%3B gene:EFSCRG00000000094%3B gene:EFSCRG00000000105%3B gene:EFSCRG00000000113%3B gene:EFSCRG00000000138%3B gene:EFSCRG00000000139%3B gene:EFSCRG00000000147%3B gene:EFSCRG00000000172%3B gene:EFSCRG00000000182%3B gene…
cry_chrI	ENA; Ensembl_Fungi	rRNA_gene	687354	687468	.	-	.	Name=5.8S_rRNA%3B rRNA_gene;ID=gene:EFSCRG00000000109%3B gene:SPOG_16221%3B gene:EFSCRG00000000005%3B gene:EFSCRG00000000006%3B gene:EFSCRG00000000014%3B gene:EFSCRG00000000019%3B gene:EFSCRG00000000067%3B gene:EFSCRG00000000081%3B gene:EFSCRG00000000094%3B gene:EFSCRG00000000105%3B gene:EFSCRG00000000113%3B gene:EFSCRG00000000138%3B gene:EFSCRG00000000139%3B gene:EFSCRG00000000147%3B gene:EFSCRG…
cry_chrI	ENA; Ensembl_Fungi	rRNA_gene	16694	16808	.	-	.	Name=5.8S_rRNA%3B rRNA_gene;ID=gene:EFSCRG00000000005%3B gene:EFSCRG00000000006%3B gene:EFSCRG00000000014%3B gene:EFSCRG00000000019%3B gene:EFSCRG00000000067%3B gene:EFSCRG00000000081%3B gene:EFSCRG00000000094%3B gene:EFSCRG00000000105%3B gene:EFSCRG00000000113%3B gene:EFSCRG00000000138%3B gene:EFSCRG00000000139%3B gene:EFSCRG00000000147%3B gene:EFSCRG00000000172%3B gene:EFSCRG00000000182%3B gene…
cry_chrI	ENA; Ensembl_Fungi	rRNA_gene	1182255	1182369	.	-	.	Name=5.8S_rRNA%3B rRNA_gene;ID=gene:EFSCRG00000000290%3B gene:SPOG_16238%3B gene:EFSCRG00000000203%3B gene:SPOG_16344
cry_chrI	ENA; Ensembl_Fungi	rRNA_gene	3092796	3092909	.	+	.	Name=5.8S_rRNA%3B rRNA_gene;ID=gene:EFSOCG00000000059%3B gene:EFSOCG00000000146%3B gene:EFSOCG00000000218%3B gene:EFSOCG00000000232%3B gene:EFSOCG00000000393%3B gene:SOCG_16122%3B gene:SOCG_16136%3B gene:SOCG_16137%3B gene:SOCG_16146%3B gene:SOCG_16388%3B gene:EFSOCG00000000007%3B gene:EFSOCG00000000088%3B gene:EFSOCG00000000096%3B gene:EFSOCG00000000177%3B gene:EFSOCG00000000196%3B gene:SOCG_161…
cry_chrI	ENA; Ensembl_Fungi	rRNA_gene	4800439	4800550	.	-	.	Name=5.8S_rRNA%3B rRNA_gene;ID=gene:EFSOCG00000000059%3B gene:EFSOCG00000000146%3B gene:EFSOCG00000000218%3B gene:EFSOCG00000000232%3B gene:EFSOCG00000000393%3B gene:SOCG_16122%3B gene:SOCG_16136%3B gene:SOCG_16137%3B gene:SOCG_16146%3B gene:SOCG_16388%3B gene:EFSOCG00000000007%3B gene:EFSOCG00000000088%3B gene:EFSOCG00000000096%3B gene:EFSOCG00000000177%3B gene:EFSOCG00000000196%3B gene:SOCG_161…
cry_chrI	ENA; Ensembl_Fungi	rRNA_gene	3094774	3094868	.	+	.	Name=5.8S_rRNA%3B rRNA_gene;ID=gene:EFSOCG00000000059%3B gene:EFSOCG00000000146%3B gene:EFSOCG00000000218%3B gene:EFSOCG00000000232%3B gene:EFSOCG00000000393%3B gene:SOCG_16122%3B gene:SOCG_16136%3B gene:SOCG_16137%3B gene:SOCG_16146%3B gene:SOCG_16388%3B gene:EFSOCG00000000007%3B gene:EFSOCG00000000088%3B gene:EFSOCG00000000096%3B gene:EFSOCG00000000177%3B gene:EFSOCG00000000196%3B gene:SOCG_161…
cry_chrI	SCY4_CALLGENES_FINAL_1	exon	2698234	2703609	.	-	.	Name=SPOG_03938T0;ID=YbIsSh1nZQTsrTh9A6ZLkUpTCJE.1638925574085.28332
cry_chrI	SCY4_CALLGENES_FINAL_1	exon	2688464	2698158	.	-	.	Name=SPOG_03938T0;ID=YbIsSh1nZQTsrTh9A6ZLkUpTCJE.1638925574085.28332
cry_chrI	SCY4_CALLGENES_FINAL_1	exon	2255079	2266554	.	-	.	Name=SPOG_04120T0
cry_chrI	SCY4_CALLGENES_FINAL_1	exon	3548036	3548081	.	-	.	Name=SPOG_03107T0;ID=YbIsSh1nZQTsrTh9A6ZLkUpTCJE.1638925574085.28333
cry_chrI	SCY4_CALLGENES_FINAL_1	exon	3547865	3547977	.	-	.	Name=SPOG_03107T0;ID=YbIsSh1nZQTsrTh9A6ZLkUpTCJE.1638925574085.28333
cry_chrI	SCY4_CALLGENES_FINAL_1	exon	3538246	3547813	.	-	.	Name=SPOG_03107T0;ID=YbIsSh1nZQTsrTh9A6ZLkUpTCJE.1638925574085.28333
cry_chrI	SCY4_CALLGENES_FINAL_1	exon	1141843	1150486	.	+	.	Name=SPOG_04756T0
cry_chrI	SCY4_CALLGENES_FINAL_1	exon	485049	485235	.	-	.	Name=SPOG_00208T0;ID=YbIsSh1nZQTsrTh9A6ZLkUpTCJE.1638925574085.28334
cry_chrI	SCY4_CALLGENES_FINAL_1	exon	476845	484998	.	-	.	Name=SPOG_00208T0;ID=YbIsSh1nZQTsrTh9A6ZLkUpTCJE.1638925574085.28334
cry_chrI	SCY4_CALLGENES_FINAL_1	exon	816332	824716	.	-	.	Name=SPOG_00364T0
cry_chrI	SCY4_CALLGENES_FINAL_1	exon	3576540	3582019	.	-	.	Name=SPOG_03126T0;ID=YbIsSh1nZQTsrTh9A6ZLkUpTCJE.1638925574085.28335
cry_chrI	SCY4_CALLGENES_FINAL_1	exon	3574215	3576459	.	-	.	Name=SPOG_03126T0;ID=YbIsSh1nZQTsrTh9A6ZLkUpTCJE.1638925574085.28335
cry_chrI	SCY4_CALLGENES_FINAL_1	exon	3866988	3867029	.	-	.	Name=SPOG_04494T0;ID=YbIsSh1nZQTsrTh9A6ZLkUpTCJE.1638925574085.28336
cry_chrI	SCY4_CALLGENES_FINAL_1	exon	3866840	3866926	.	-	.	Name=SPOG_04494T0;ID=YbIsSh1nZQTsrTh9A6ZLkUpTCJE.1638925574085.28336
cry_chrI	SCY4_CALLGENES_FINAL_1	exon	3859416	3866777	.	-	.	Name=SPOG_04494T0;ID=YbIsSh1nZQTsrTh9A6ZLkUpTCJE.1638925574085.28336
cry_chrI	SCY4_CALLGENES_FINAL_1	exon	145086	152582	.	+	.	Name=SPOG_00059T0
cry_chrI	SCY4_CALLGENES_FINAL_1	exon	2833041	2840436	.	-	.	Name=SPOG_02796T0
cry_chrI	SCY4_CALLGENES_FINAL_1	exon	1583922	1591305	.	+	.	Name=SPOG_04427T0
cry_chrI	SCY4_CALLGENES_FINAL_1	exon	3360424	3360792	.	+	.	Name=SPOG_03025T0;ID=YbIsSh1nZQTsrTh9A6ZLkUpTCJE.1638925574085.28337
cry_chrI	SCY4_CALLGENES_FINAL_1	exon	3360836	3367748	.	+	.	Name=SPOG_03025T0;ID=YbIsSh1nZQTsrTh9A6ZLkUpTCJE.1638925574085.28337
cry_chrI	SCY4_CALLGENES_FINAL_1	exon	3180545	3187747	.	-	.	Name=SPOG_02945T0
cry_chrI	SCY4_CALLGENES_FINAL_1	exon	2578182	2585265	.	-	.	Name=SPOG_03982T0
cry_chrI	SCY4_CALLGENES_FINAL_1	exon	109283	116006	.	+	.	Name=SPOG_00044T0
cry_chrI	SCY4_CALLGENES_FINAL_1	exon	2364062	2370614	.	+	.	Name=SPOG_04075T0
cry_chrI	SCY4_CALLGENES_FINAL_1	exon	4217088	4223618	.	+	.	Name=SPOG_03863T0
cry_chrI	SCY4_CALLGENES_FINAL_1	exon	4529205	4534150	.	-	.	Name=SPOG_03732T0;ID=YbIsSh1nZQTsrTh9A6ZLkUpTCJE.1638925574085.28338
cry_chrI	SCY4_CALLGENES_FINAL_1	exon	4527822	4529163	.	-	.	Name=SPOG_03732T0;ID=YbIsSh1nZQTsrTh9A6ZLkUpTCJE.1638925574085.28338
cry_chrI	SCY4_CALLGENES_FINAL_1	exon	1721749	1722015	.	-	.	Name=SPOG_04364T0;ID=YbIsSh1nZQTsrTh9A6ZLkUpTCJE.1638925574085.28339
cry_chrI	SCY4_CALLGENES_FINAL_1	exon	1721621	1721699	.	-	.	Name=SPOG_04364T0;ID=YbIsSh1nZQTsrTh9A6ZLkUpTCJE.1638925574085.28339
cry_chrI	SCY4_CALLGENES_FINAL_1	exon	1721529	1721577	.	-	.	Name=SPOG_04364T0;ID=YbIsSh1nZQTsrTh9A6ZLkUpTCJE.1638925574085.28339
cry_chrI	SCY4_CALLGENES_FINAL_1	exon	1718056	1721484	.	-	.	Name=SPOG_04364T0;ID=YbIsSh1nZQTsrTh9A6ZLkUpTCJE.1638925574085.28339
cry_chrI	SCY4_CALLGENES_FINAL_1	exon	1717505	1718017	.	-	.	Name=SPOG_04364T0;ID=YbIsSh1nZQTsrTh9A6ZLkUpTCJE.1638925574085.28339
cry_chrI	SCY4_CALLGENES_FINAL_1	exon	1716770	1717469	.	-	.	Name=SPOG_04364T0;ID=YbIsSh1nZQTsrTh9A6ZLkUpTCJE.1638925574085.28339
cry_chrI	SCY4_CALLGENES_FINAL_1	exon	1716548	1716707	.	-	.	Name=SPOG_04364T0;ID=YbIsSh1nZQTsrTh9A6ZLkUpTCJE.1638925574085.28339
cry_chrI	SCY4_CALLGENES_FINAL_1	exon	1716361	1716505	.	-	.	Name=SPOG_04364T0;ID=YbIsSh1nZQTsrTh9A6ZLkUpTCJE.1638925574085.28339
cry_chrI	SCY4_CALLGENES_FINAL_1	exon	1716117	1716318	.	-	.	Name=SPOG_04364T0;ID=YbIsSh1nZQTsrTh9A6ZLkUpTCJE.1638925574085.28339
cry_chrI	SCY4_CALLGENES_FINAL_1	exon	1715759	1716070	.	-	.	Name=SPOG_04364T0;ID=YbIsSh1nZQTsrTh9A6ZLkUpTCJE.1638925574085.28339
cry_chrI	SCY4_CALLGENES_FINAL_1	exon	1665273	1671518	.	+	.	Name=SPOG_04390T0
cry_chrI	SCY4_CALLGENES_FINAL_1	exon	4649946	4656047	.	+	.	Name=SPOG_03682T0
cry_chrI	SCY4_CALLGENES_FINAL_1	exon	3495324	3501327	.	-	.	Name=SPOG_03087T0
cry_chrI	SCY4_CALLGENES_FINAL_1	exon	3119538	3121110	.	+	.	Name=SPOG_02920T0;ID=YbIsSh1nZQTsrTh9A6ZLkUpTCJE.1638925574085.28340
cry_chrI	SCY4_CALLGENES_FINAL_1	exon	3121180	3125501	.	+	.	Name=SPOG_02920T0;ID=YbIsSh1nZQTsrTh9A6ZLkUpTCJE.1638925574085.28340
cry_chrI	SCY4_CALLGENES_FINAL_1	exon	656518	662436	.	-	.	Name=SPOG_00290T0
cry_chrI	SCY4_CALLGENES_FINAL_1	exon	3082247	3083870	.	+	.	Name=SPOG_02907T0;ID=YbIsSh1nZQTsrTh9A6ZLkUpTCJE.1638925574085.28341
cry_chrI	SCY4_CALLGENES_FINAL_1	exon	3083898	3088129	.	+	.	Name=SPOG_02907T0;ID=YbIsSh1nZQTsrTh9A6ZLkUpTCJE.1638925574085.28341
cry_chrI	SCY4_CALLGENES_FINAL_1	exon	1271494	1277289	.	+	.	Name=SPOG_04814T0
cry_chrI	SCY4_CALLGENES_FINAL_1	exon	3107371	3113106	.	-	.	Name=SPOG_02917T0
cry_chrI	SCY4_CALLGENES_FINAL_1	exon	4074588	4080235	.	-	.	Name=SPOG_03929T0
cry_chrI	SCY4_CALLGENES_FINAL_1	exon	3782168	3787812	.	+	.	Name=SPOG_04603T0
cry_chrI	SCY4_CALLGENES_FINAL_1	exon	2610131	2612641	.	-	.	Name=SPOG_05545T0;ID=YbIsSh1nZQTsrTh9A6ZLkUpTCJE.1638925574085.28342
cry_chrI	SCY4_CALLGENES_FINAL_1	exon	2609912	2610011	.	-	.	Name=SPOG_05545T0;ID=YbIsSh1nZQTsrTh9A6ZLkUpTCJE.1638925574085.28342
cry_chrI	SCY4_CALLGENES_FINAL_1	exon	2608970	2609807	.	-	.	Name=SPOG_05545T0;ID=YbIsSh1nZQTsrTh9A6ZLkUpTCJE.1638925574085.28342
cry_chrI	SCY4_CALLGENES_FINAL_1	exon	2608671	2608919	.	-	.	Name=SPOG_05545T0;ID=YbIsSh1nZQTsrTh9A6ZLkUpTCJE.1638925574085.28342
cry_chrI	SCY4_CALLGENES_FINAL_1	exon	2607097	2608568	.	-	.	Name=SPOG_05545T0;ID=YbIsSh1nZQTsrTh9A6ZLkUpTCJE.1638925574085.28342
cry_chrI	SCY4_CALLGENES_FINAL_1	exon	1620493	1624856	.	+	.	Name=SPOG_04409T0;ID=YbIsSh1nZQTsrTh9A6ZLkUpTCJE.1638925574085.28343
cry_chrI	SCY4_CALLGENES_FINAL_1	exon	1624894	1625998	.	+	.	Name=SPOG_04409T0;ID=YbIsSh1nZQTsrTh9A6ZLkUpTCJE.1638925574085.28343
cry_chrI	SCY4_CALLGENES_FINAL_1	exon	3933373	3933486	.	-	.	Name=SPOG_04524T0;ID=YbIsSh1nZQTsrTh9A6ZLkUpTCJE.1638925574085.28344
cry_chrI	SCY4_CALLGENES_FINAL_1	exon	3931776	3933331	.	-	.	Name=SPOG_04524T0;ID=YbIsSh1nZQTsrTh9A6ZLkUpTCJE.1638925574085.28344
cry_chrI	SCY4_CALLGENES_FINAL_1	exon	3931272	3931739	.	-	.	Name=SPOG_04524T0;ID=YbIsSh1nZQTsrTh9A6ZLkUpTCJE.1638925574085.28344
cry_chrI	SCY4_CALLGENES_FINAL_1	exon	3930610	3931233	.	-	.	Name=SPOG_04524T0;ID=YbIsSh1nZQTsrTh9A6ZLkUpTCJE.1638925574085.28344
cry_chrI	SCY4_CALLGENES_FINAL_1	exon	3929398	3930560	.	-	.	Name=SPOG_04524T0;ID=YbIsSh1nZQTsrTh9A6ZLkUpTCJE.1638925574085.28344
cry_chrI	SCY4_CALLGENES_FINAL_1	exon	3929223	3929358	.	-	.	Name=SPOG_04524T0;ID=YbIsSh1nZQTsrTh9A6ZLkUpTCJE.1638925574085.28344
cry_chrI	SCY4_CALLGENES_FINAL_1	exon	3928501	3929178	.	-	.	Name=SPOG_04524T0;ID=YbIsSh1nZQTsrTh9A6ZLkUpTCJE.1638925574085.28344
cry_chrI	SCY4_CALLGENES_FINAL_1	exon	3928026	3928444	.	-	.	Name=SPOG_04524T0;ID=YbIsSh1nZQTsrTh9A6ZLkUpTCJE.1638925574085.28344
cry_chrI	SCY4_CALLGENES_FINAL_1	exon	3150037	3155495	.	+	.	Name=SPOG_02932T0
cry_chrI	SCY4_CALLGENES_FINAL_1	exon	3603051	3605269	.	-	.	Name=SPOG_03133T0;ID=YbIsSh1nZQTsrTh9A6ZLkUpTCJE.1638925574085.28345
cry_chrI	SCY4_CALLGENES_FINAL_1	exon	3602863	3602996	.	-	.	Name=SPOG_03133T0;ID=YbIsSh1nZQTsrTh9A6ZLkUpTCJE.1638925574085.28345
cry_chrI	SCY4_CALLGENES_FINAL_1	exon	3602754	3602795	.	-	.	Name=SPOG_03133T0;ID=YbIsSh1nZQTsrTh9A6ZLkUpTCJE.1638925574085.28345
cry_chrI	SCY4_CALLGENES_FINAL_1	exon	3599905	3602698	.	-	.	Name=SPOG_03133T0;ID=YbIsSh1nZQTsrTh9A6ZLkUpTCJE.1638925574085.28345
cry_chrI	SCY4_CALLGENES_FINAL_1	exon	2299217	2304579	.	-	.	Name=SPOG_04102T0
cry_chrI	SCY4_CALLGENES_FINAL_1	exon	1056816	1056917	.	+	.	Name=SPOG_00475T0;ID=YbIsSh1nZQTsrTh9A6ZLkUpTCJE.1638925574085.28346
cry_chrI	SCY4_CALLGENES_FINAL_1	exon	1056972	1057042	.	+	.	Name=SPOG_00475T0;ID=YbIsSh1nZQTsrTh9A6ZLkUpTCJE.1638925574085.28346
cry_chrI	SCY4_CALLGENES_FINAL_1	exon	1057132	1062171	.	+	.	Name=SPOG_00475T0;ID=YbIsSh1nZQTsrTh9A6ZLkUpTCJE.1638925574085.28346
cry_chrI	SCY4_CALLGENES_FINAL_1	exon	2327588	2328234	.	-	.	Name=SPOG_04092T0;ID=YbIsSh1nZQTsrTh9A6ZLkUpTCJE.1638925574085.28347
cry_chrI	SCY4_CALLGENES_FINAL_1	exon	2324417	2327546	.	-	.	Name=SPOG_04092T0;ID=YbIsSh1nZQTsrTh9A6ZLkUpTCJE.1638925574085.28347
cry_chrI	SCY4_CALLGENES_FINAL_1	exon	2324161	2324376	.	-	.	Name=SPOG_04092T0;ID=YbIsSh1nZQTsrTh9A6ZLkUpTCJE.1638925574085.28347
cry_chrI	SCY4_CALLGENES_FINAL_1	exon	2323894	2324111	.	-	.	Name=SPOG_04092T0;ID=YbIsSh1nZQTsrTh9A6ZLkUpTCJE.1638925574085.28347
cry_chrI	SCY4_CALLGENES_FINAL_1	exon	2323484	2323848	.	-	.	Name=SPOG_04092T0;ID=YbIsSh1nZQTsrTh9A6ZLkUpTCJE.1638925574085.28347
cry_chrI	SCY4_CALLGENES_FINAL_1	exon	2323225	2323443	.	-	.	Name=SPOG_04092T0;ID=YbIsSh1nZQTsrTh9A6ZLkUpTCJE.1638925574085.28347
cry_chrI	SCY4_CALLGENES_FINAL_1	exon	2323080	2323174	.	-	.	Name=SPOG_04092T0;ID=YbIsSh1nZQTsrTh9A6ZLkUpTCJE.1638925574085.28347
cry_chrI	SCY4_CALLGENES_FINAL_1	exon	2322880	2323004	.	-	.	Name=SPOG_04092T0;ID=YbIsSh1nZQTsrTh9A6ZLkUpTCJE.1638925574085.28347
cry_chrI	SCY4_CALLGENES_FINAL_1	exon	4684855	4690169	.	+	.	Name=SPOG_03669T0
cry_chrI	SCY4_CALLGENES_FINAL_1	exon	4115631	4115751	.	+	.	Name=SPOG_03911T0;ID=YbIsSh1nZQTsrTh9A6ZLkUpTCJE.1638925574085.28348
cry_chrI	SCY4_CALLGENES_FINAL_1	exon	4115812	4115879	.	+	.	Name=SPOG_03911T0;ID=YbIsSh1nZQTsrTh9A6ZLkUpTCJE.1638925574085.28348
cry_chrI	SCY4_CALLGENES_FINAL_1	exon	4116005	4120936	.	+	.	Name=SPOG_03911T0;ID=YbIsSh1nZQTsrTh9A6ZLkUpTCJE.1638925574085.28348
cry_chrI	SCY4_CALLGENES_FINAL_1	exon	1491094	1491108	.	-	.	Name=SPOG_04477T0;ID=YbIsSh1nZQTsrTh9A6ZLkUpTCJE.1638925574085.28349
cry_chrI	SCY4_CALLGENES_FINAL_1	exon	1491032	1491057	.	-	.	Name=SPOG_04477T0;ID=YbIsSh1nZQTsrTh9A6ZLkUpTCJE.1638925574085.28349
cry_chrI	SCY4_CALLGENES_FINAL_1	exon	1490911	1490983	.	-	.	Name=SPOG_04477T0;ID=YbIsSh1nZQTsrTh9A6ZLkUpTCJE.1638925574085.28349
cry_chrI	SCY4_CALLGENES_FINAL_1	exon	1490794	1490869	.	-	.	Name=SPOG_04477T0;ID=YbIsSh1nZQTsrTh9A6ZLkUpTCJE.1638925574085.28349
cry_chrI	SCY4_CALLGENES_FINAL_1	exon	1490685	1490744	.	-	.	Name=SPOG_04477T0;ID=YbIsSh1nZQTsrTh9A6ZLkUpTCJE.1638925574085.28349
cry_chrI	SCY4_CALLGENES_FINAL_1	exon	1490527	1490633	.	-	.	Name=SPOG_04477T0;ID=YbIsSh1nZQTsrTh9A6ZLkUpTCJE.1638925574085.28349
cry_chrI	SCY4_CALLGENES_FINAL_1	exon	1485822	1490475	.	-	.	Name=SPOG_04477T0;ID=YbIsSh1nZQTsrTh9A6ZLkUpTCJE.1638925574085.28349
cry_chrI	SCY4_CALLGENES_FINAL_1	exon	3528340	3533626	.	-	.	Name=SPOG_03104T0
cry_chrI	SCY4_CALLGENES_FINAL_1	exon	1286426	1291694	.	-	.	Name=SPOG_04820T0
cry_chrI	SCY4_CALLGENES_FINAL_1	exon	3113399	3118647	.	-	.	Name=SPOG_02919T0
cry_chrI	SCY4_CALLGENES_FINAL_1	exon	826246	826357	.	+	.	Name=SPOG_00366T0;ID=YbIsSh1nZQTsrTh9A6ZLkUpTCJE.1638925574085.28350
cry_chrI	SCY4_CALLGENES_FINAL_1	exon	826408	826474	.	+	.	Name=SPOG_00366T0;ID=YbIsSh1nZQTsrTh9A6ZLkUpTCJE.1638925574085.28350
cry_chrI	SCY4_CALLGENES_FINAL_1	exon	826530	826654	.	+	.	Name=SPOG_00366T0;ID=YbIsSh1nZQTsrTh9A6ZLkUpTCJE.1638925574085.28350
cry_chrI	SCY4_CALLGENES_FINAL_1	exon	826706	831461	.	+	.	Name=SPOG_00366T0;ID=YbIsSh1nZQTsrTh9A6ZLkUpTCJE.1638925574085.28350
cry_chrI	SCY4_CALLGENES_FINAL_1	exon	4141165	4141202	.	-	.	Name=SPOG_03902T0;ID=YbIsSh1nZQTsrTh9A6ZLkUpTCJE.1638925574085.28351
cry_chrI	SCY4_CALLGENES_FINAL_1	exon	4136002	4141108	.	-	.	Name=SPOG_03902T0;ID=YbIsSh1nZQTsrTh9A6ZLkUpTCJE.1638925574085.28351
cry_chrI	SCY4_CALLGENES_FINAL_1	exon	4080520	4085175	.	+	.	Name=SPOG_03928T0;ID=YbIsSh1nZQTsrTh9A6ZLkUpTCJE.1638925574085.28352
cry_chrI	SCY4_CALLGENES_FINAL_1	exon	4085251	4085718	.	+	.	Name=SPOG_03928T0;ID=YbIsSh1nZQTsrTh9A6ZLkUpTCJE.1638925574085.28352
cry_chrI	SCY4_CALLGENES_FINAL_1	exon	1998666	1998709	.	+	.	Name=SPOG_04224T0;ID=YbIsSh1nZQTsrTh9A6ZLkUpTCJE.1638925574085.28353
cry_chrI	SCY4_CALLGENES_FINAL_1	exon	1998752	2003850	.	+	.	Name=SPOG_04224T0;ID=YbIsSh1nZQTsrTh9A6ZLkUpTCJE.1638925574085.28353
cry_chrI	SCY4_CALLGENES_FINAL_1	exon	4634129	4639299	.	+	.	Name=SPOG_03688T0
cry_chrI	SCY4_CALLGENES_FINAL_1	exon	2920326	2920482	.	+	.	Name=SPOG_02838T0;ID=YbIsSh1nZQTsrTh9A6ZLkUpTCJE.1638925574085.28354
cry_chrI	SCY4_CALLGENES_FINAL_1	exon	2920533	2924453	.	+	.	Name=SPOG_02838T0;ID=YbIsSh1nZQTsrTh9A6ZLkUpTCJE.1638925574085.28354
cry_chrI	SCY4_CALLGENES_FINAL_1	exon	2924492	2925148	.	+	.	Name=SPOG_02838T0;ID=YbIsSh1nZQTsrTh9A6ZLkUpTCJE.1638925574085.28354
cry_chrI	SCY4_CALLGENES_FINAL_1	exon	2925204	2925467	.	+	.	Name=SPOG_02838T0;ID=YbIsSh1nZQTsrTh9A6ZLkUpTCJE.1638925574085.28354
cry_chrI	SCY4_CALLGENES_FINAL_1	exon	3456065	3461196	.	-	.	Name=SPOG_03068T0
cry_chrI	SCY4_CALLGENES_FINAL_1	exon	2295687	2295874	.	+	.	Name=SPOG_04103T0;ID=YbIsSh1nZQTsrTh9A6ZLkUpTCJE.1638925574085.28355
cry_chrI	SCY4_CALLGENES_FINAL_1	exon	2295926	2300794	.	+	.	Name=SPOG_04103T0;ID=YbIsSh1nZQTsrTh9A6ZLkUpTCJE.1638925574085.28355
cry_chrI	SCY4_CALLGENES_FINAL_1	exon	798616	803708	.	+	.	Name=SPOG_00358T0
cry_chrI	SCY4_CALLGENES_FINAL_1	exon	62290	67369	.	-	.	Name=SPOG_00016T0
cry_chrI	SCY4_CALLGENES_FINAL_1	exon	2792087	2792731	.	-	.	Name=SPOG_02772T0;ID=YbIsSh1nZQTsrTh9A6ZLkUpTCJE.1638925574085.28356
cry_chrI	SCY4_CALLGENES_FINAL_1	exon	2787674	2792047	.	-	.	Name=SPOG_02772T0;ID=YbIsSh1nZQTsrTh9A6ZLkUpTCJE.1638925574085.28356
cry_chrI	SCY4_CALLGENES_FINAL_1	exon	4608374	4608465	.	+	.	Name=SPOG_03698T0;ID=YbIsSh1nZQTsrTh9A6ZLkUpTCJE.1638925574085.28357
cry_chrI	SCY4_CALLGENES_FINAL_1	exon	4608946	4609127	.	+	.	Name=SPOG_03698T0;ID=YbIsSh1nZQTsrTh9A6ZLkUpTCJE.1638925574085.28357
cry_chrI	SCY4_CALLGENES_FINAL_1	exon	4609178	4613410	.	+	.	Name=SPOG_03698T0;ID=YbIsSh1nZQTsrTh9A6ZLkUpTCJE.1638925574085.28357
cry_chrI	SCY4_CALLGENES_FINAL_1	exon	2513883	2514312	.	+	.	Name=SPOG_04010T0;ID=YbIsSh1nZQTsrTh9A6ZLkUpTCJE.1638925574085.28358
cry_chrI	SCY4_CALLGENES_FINAL_1	exon	2514357	2518893	.	+	.	Name=SPOG_04010T0;ID=YbIsSh1nZQTsrTh9A6ZLkUpTCJE.1638925574085.28358
cry_chrI	SCY4_CALLGENES_FINAL_1	exon	4394886	4399851	.	+	.	Name=SPOG_03783T0
cry_chrI	SCY4_CALLGENES_FINAL_1	exon	3596004	3596184	.	-	.	Name=SPOG_03130T0;ID=YbIsSh1nZQTsrTh9A6ZLkUpTCJE.1638925574085.28359
cry_chrI	SCY4_CALLGENES_FINAL_1	exon	3591235	3595973	.	-	.	Name=SPOG_03130T0;ID=YbIsSh1nZQTsrTh9A6ZLkUpTCJE.1638925574085.28359
cry_chrI	SCY4_CALLGENES_FINAL_1	exon	694345	699224	.	-	.	Name=SPOG_00311T0
cry_chrI	SCY4_CALLGENES_FINAL_1	exon	3718598	3723469	.	-	.	Name=SPOG_03186T0
cry_chrI	SCY4_CALLGENES_FINAL_1	exon	742280	747062	.	+	.	Name=SPOG_00335T0
cry_chrI	SCY4_CALLGENES_FINAL_1	exon	3693819	3698592	.	-	.	Name=SPOG_03175T0
cry_chrI	SCY4_CALLGENES_FINAL_1	exon	3811306	3811468	.	-	.	Name=SPOG_04590T0;ID=YbIsSh1nZQTsrTh9A6ZLkUpTCJE.1638925574085.28360
cry_chrI	SCY4_CALLGENES_FINAL_1	exon	3811146	3811234	.	-	.	Name=SPOG_04590T0;ID=YbIsSh1nZQTsrTh9A6ZLkUpTCJE.1638925574085.28360
cry_chrI	SCY4_CALLGENES_FINAL_1	exon	3810080	3811059	.	-	.	Name=SPOG_04590T0;ID=YbIsSh1nZQTsrTh9A6ZLkUpTCJE.1638925574085.28360
cry_chrI	SCY4_CALLGENES_FINAL_1	exon	3806717	3810026	.	-	.	Name=SPOG_04590T0;ID=YbIsSh1nZQTsrTh9A6ZLkUpTCJE.1638925574085.28360
cry_chrI	SCY4_CALLGENES_FINAL_1	exon	3647996	3649160	.	-	.	Name=SPOG_03152T0;ID=YbIsSh1nZQTsrTh9A6ZLkUpTCJE.1638925574085.28361
cry_chrI	SCY4_CALLGENES_FINAL_1	exon	3644429	3647947	.	-	.	Name=SPOG_03152T0;ID=YbIsSh1nZQTsrTh9A6ZLkUpTCJE.1638925574085.28361
cry_chrI	SCY4_CALLGENES_FINAL_1	exon	4151120	4154748	.	-	.	Name=SPOG_03896T0;ID=YbIsSh1nZQTsrTh9A6ZLkUpTCJE.1638925574085.28362
cry_chrI	SCY4_CALLGENES_FINAL_1	exon	4150061	4151073	.	-	.	Name=SPOG_03896T0;ID=YbIsSh1nZQTsrTh9A6ZLkUpTCJE.1638925574085.28362
cry_chrI	SCY4_CALLGENES_FINAL_1	exon	3359104	3359837	.	-	.	Name=SPOG_03024T0;ID=YbIsSh1nZQTsrTh9A6ZLkUpTCJE.1638925574085.28363
cry_chrI	SCY4_CALLGENES_FINAL_1	exon	3355602	3359062	.	-	.	Name=SPOG_03024T0;ID=YbIsSh1nZQTsrTh9A6ZLkUpTCJE.1638925574085.28363
cry_chrI	SCY4_CALLGENES_FINAL_1	exon	3355173	3355558	.	-	.	Name=SPOG_03024T0;ID=YbIsSh1nZQTsrTh9A6ZLkUpTCJE.1638925574085.28363
cry_chrI	SCY4_CALLGENES_FINAL_1	exon	3883307	3884456	.	+	.	Name=SPOG_04503T0;ID=YbIsSh1nZQTsrTh9A6ZLkUpTCJE.1638925574085.28364
cry_chrI	SCY4_CALLGENES_FINAL_1	exon	3884495	3886000	.	+	.	Name=SPOG_04503T0;ID=YbIsSh1nZQTsrTh9A6ZLkUpTCJE.1638925574085.28364
cry_chrI	SCY4_CALLGENES_FINAL_1	exon	3886040	3887930	.	+	.	Name=SPOG_04503T0;ID=YbIsSh1nZQTsrTh9A6ZLkUpTCJE.1638925574085.28364
cry_chrI	SCY4_CALLGENES_FINAL_1	exon	2193211	2193283	.	-	.	Name=SPOG_04148T0;ID=YbIsSh1nZQTsrTh9A6ZLkUpTCJE.1638925574085.28365
cry_chrI	SCY4_CALLGENES_FINAL_1	exon	2192730	2193097	.	-	.	Name=SPOG_04148T0;ID=YbIsSh1nZQTsrTh9A6ZLkUpTCJE.1638925574085.28365
cry_chrI	SCY4_CALLGENES_FINAL_1	exon	2191551	2192663	.	-	.	Name=SPOG_04148T0;ID=YbIsSh1nZQTsrTh9A6ZLkUpTCJE.1638925574085.28365
cry_chrI	SCY4_CALLGENES_FINAL_1	exon	2188666	2191511	.	-	.	Name=SPOG_04148T0;ID=YbIsSh1nZQTsrTh9A6ZLkUpTCJE.1638925574085.28365
cry_chrI	SCY4_CALLGENES_FINAL_1	exon	3684942	3689518	.	-	.	Name=SPOG_03173T0
cry_chrI	SCY4_CALLGENES_FINAL_1	exon	3617354	3621929	.	-	.	Name=SPOG_03139T0
cry_chrI	SCY4_CALLGENES_FINAL_1	exon	1791997	1792089	.	+	.	Name=SPOG_04330T0;ID=YbIsSh1nZQTsrTh9A6ZLkUpTCJE.1638925574085.28366
cry_chrI	SCY4_CALLGENES_FINAL_1	exon	1792142	1796543	.	+	.	Name=SPOG_04330T0;ID=YbIsSh1nZQTsrTh9A6ZLkUpTCJE.1638925574085.28366
cry_chrI	SCY4_CALLGENES_FINAL_1	exon	940520	945046	.	-	.	Name=SPOG_00419T0
cry_chrI	SCY4_CALLGENES_FINAL_1	exon	2562880	2563529	.	+	.	Name=SPOG_03988T0;ID=YbIsSh1nZQTsrTh9A6ZLkUpTCJE.1638925574085.28367
cry_chrI	SCY4_CALLGENES_FINAL_1	exon	2563580	2563620	.	+	.	Name=SPOG_03988T0;ID=YbIsSh1nZQTsrTh9A6ZLkUpTCJE.1638925574085.28367
cry_chrI	SCY4_CALLGENES_FINAL_1	exon	2563727	2565216	.	+	.	Name=SPOG_03988T0;ID=YbIsSh1nZQTsrTh9A6ZLkUpTCJE.1638925574085.28367
cry_chrI	SCY4_CALLGENES_FINAL_1	exon	2565289	2567396	.	+	.	Name=SPOG_03988T0;ID=YbIsSh1nZQTsrTh9A6ZLkUpTCJE.1638925574085.28367
cry_chrI	SCY4_CALLGENES_FINAL_1	exon	451738	456253	.	+	.	Name=SPOG_00198T0
cry_chrI	SCY4_CALLGENES_FINAL_1	exon	1916332	1920826	.	-	.	Name=SPOG_04263T0
cry_chrI	SCY4_CALLGENES_FINAL_1	exon	4490855	4493907	.	-	.	Name=SPOG_03748T0;ID=YbIsSh1nZQTsrTh9A6ZLkUpTCJE.1638925574085.28368
cry_chrI	SCY4_CALLGENES_FINAL_1	exon	4489415	4490802	.	-	.	Name=SPOG_03748T0;ID=YbIsSh1nZQTsrTh9A6ZLkUpTCJE.1638925574085.28368
cry_chrI	SCY4_CALLGENES_FINAL_1	exon	2241540	2241893	.	+	.	Name=SPOG_04124T0;ID=YbIsSh1nZQTsrTh9A6ZLkUpTCJE.1638925574085.28369
cry_chrI	SCY4_CALLGENES_FINAL_1	exon	2242262	2245990	.	+	.	Name=SPOG_04124T0;ID=YbIsSh1nZQTsrTh9A6ZLkUpTCJE.1638925574085.28369
cry_chrI	SCY4_CALLGENES_FINAL_1	exon	3883009	3883953	.	-	.	Name=SPOG_04502T0;ID=YbIsSh1nZQTsrTh9A6ZLkUpTCJE.1638925574085.28370
cry_chrI	SCY4_CALLGENES_FINAL_1	exon	3882611	3882876	.	-	.	Name=SPOG_04502T0;ID=YbIsSh1nZQTsrTh9A6ZLkUpTCJE.1638925574085.28370
cry_chrI	SCY4_CALLGENES_FINAL_1	exon	3879510	3882559	.	-	.	Name=SPOG_04502T0;ID=YbIsSh1nZQTsrTh9A6ZLkUpTCJE.1638925574085.28370
cry_chrI	SCY4_CALLGENES_FINAL_1	exon	3190221	3193495	.	+	.	Name=SPOG_02947T0;ID=YbIsSh1nZQTsrTh9A6ZLkUpTCJE.1638925574085.28371
cry_chrI	SCY4_CALLGENES_FINAL_1	exon	3193865	3194660	.	+	.	Name=SPOG_02947T0;ID=YbIsSh1nZQTsrTh9A6ZLkUpTCJE.1638925574085.28371
cry_chrI	SCY4_CALLGENES_FINAL_1	exon	2420992	2425423	.	+	.	Name=SPOG_04053T0
cry_chrI	SCY4_CALLGENES_FINAL_1	exon	1135505	1135576	.	+	.	Name=SPOG_00515T0;ID=YbIsSh1nZQTsrTh9A6ZLkUpTCJE.1638925574085.28372
cry_chrI	SCY4_CALLGENES_FINAL_1	exon	1135622	1135760	.	+	.	Name=SPOG_00515T0;ID=YbIsSh1nZQTsrTh9A6ZLkUpTCJE.1638925574085.28372
cry_chrI	SCY4_CALLGENES_FINAL_1	exon	1135902	1136027	.	+	.	Name=SPOG_00515T0;ID=YbIsSh1nZQTsrTh9A6ZLkUpTCJE.1638925574085.28372
cry_chrI	SCY4_CALLGENES_FINAL_1	exon	1136168	1136247	.	+	.	Name=SPOG_00515T0;ID=YbIsSh1nZQTsrTh9A6ZLkUpTCJE.1638925574085.28372
cry_chrI	SCY4_CALLGENES_FINAL_1	exon	1136296	1139879	.	+	.	Name=SPOG_00515T0;ID=YbIsSh1nZQTsrTh9A6ZLkUpTCJE.1638925574085.28372
cry_chrI	SCY4_CALLGENES_FINAL_1	exon	224860	229234	.	-	.	Name=SPOG_00093T0
cry_chrI	SCY4_CALLGENES_FINAL_1	exon	4292884	4292925	.	+	.	Name=SPOG_03827T0;ID=YbIsSh1nZQTsrTh9A6ZLkUpTCJE.1638925574085.28373
cry_chrI	SCY4_CALLGENES_FINAL_1	exon	4292999	4297222	.	+	.	Name=SPOG_03827T0;ID=YbIsSh1nZQTsrTh9A6ZLkUpTCJE.1638925574085.28373
cry_chrI	SCY4_CALLGENES_FINAL_1	exon	3908598	3912933	.	-	.	Name=SPOG_04515T0
cry_chrI	SCY4_CALLGENES_FINAL_1	exon	4016747	4016830	.	+	.	Name=SPOG_04564T0;ID=YbIsSh1nZQTsrTh9A6ZLkUpTCJE.1638925574085.28374
cry_chrI	SCY4_CALLGENES_FINAL_1	exon	4016871	4016938	.	+	.	Name=SPOG_04564T0;ID=YbIsSh1nZQTsrTh9A6ZLkUpTCJE.1638925574085.28374
cry_chrI	SCY4_CALLGENES_FINAL_1	exon	4016993	4021077	.	+	.	Name=SPOG_04564T0;ID=YbIsSh1nZQTsrTh9A6ZLkUpTCJE.1638925574085.28374
cry_chrI	SCY4_CALLGENES_FINAL_1	exon	25568	28948	.	-	.	Name=SPOG_05058T0;ID=YbIsSh1nZQTsrTh9A6ZLkUpTCJE.1638925574085.28375
cry_chrI	SCY4_CALLGENES_FINAL_1	exon	24628	25493	.	-	.	Name=SPOG_05058T0;ID=YbIsSh1nZQTsrTh9A6ZLkUpTCJE.1638925574085.28375
cry_chrI	SCY4_CALLGENES_FINAL_1	exon	2641773	2642071	.	+	.	Name=SPOG_03957T0;ID=YbIsSh1nZQTsrTh9A6ZLkUpTCJE.1638925574085.28376
cry_chrI	SCY4_CALLGENES_FINAL_1	exon	2642118	2646076	.	+	.	Name=SPOG_03957T0;ID=YbIsSh1nZQTsrTh9A6ZLkUpTCJE.1638925574085.28376
cry_chrI	SCY4_CALLGENES_FINAL_1	exon	2377021	2377170	.	-	.	Name=SPOG_04072T0;ID=YbIsSh1nZQTsrTh9A6ZLkUpTCJE.1638925574085.28377
cry_chrI	SCY4_CALLGENES_FINAL_1	exon	2376884	2376956	.	-	.	Name=SPOG_04072T0;ID=YbIsSh1nZQTsrTh9A6ZLkUpTCJE.1638925574085.28377
cry_chrI	SCY4_CALLGENES_FINAL_1	exon	2376474	2376830	.	-	.	Name=SPOG_04072T0;ID=YbIsSh1nZQTsrTh9A6ZLkUpTCJE.1638925574085.28377
cry_chrI	SCY4_CALLGENES_FINAL_1	exon	2374513	2376424	.	-	.	Name=SPOG_04072T0;ID=YbIsSh1nZQTsrTh9A6ZLkUpTCJE.1638925574085.28377
cry_chrI	SCY4_CALLGENES_FINAL_1	exon	2372869	2374473	.	-	.	Name=SPOG_04072T0;ID=YbIsSh1nZQTsrTh9A6ZLkUpTCJE.1638925574085.28377
cry_chrI	SCY4_CALLGENES_FINAL_1	exon	2058543	2060393	.	+	.	Name=SPOG_04203T0;ID=YbIsSh1nZQTsrTh9A6ZLkUpTCJE.1638925574085.28378
cry_chrI	SCY4_CALLGENES_FINAL_1	exon	2060433	2060526	.	+	.	Name=SPOG_04203T0;ID=YbIsSh1nZQTsrTh9A6ZLkUpTCJE.1638925574085.28378
cry_chrI	SCY4_CALLGENES_FINAL_1	exon	2060572	2060957	.	+	.	Name=SPOG_04203T0;ID=YbIsSh1nZQTsrTh9A6ZLkUpTCJE.1638925574085.28378
cry_chrI	SCY4_CALLGENES_FINAL_1	exon	2061030	2061405	.	+	.	Name=SPOG_04203T0;ID=YbIsSh1nZQTsrTh9A6ZLkUpTCJE.1638925574085.28378
cry_chrI	SCY4_CALLGENES_FINAL_1	exon	2061454	2062844	.	+	.	Name=SPOG_04203T0;ID=YbIsSh1nZQTsrTh9A6ZLkUpTCJE.1638925574085.28378
cry_chrI	SCY4_CALLGENES_FINAL_1	exon	2040169	2044460	.	-	.	Name=SPOG_04211T0
cry_chrI	SCY4_CALLGENES_FINAL_1	exon	2528019	2532282	.	-	.	Name=SPOG_04004T0
cry_chrI	SCY4_CALLGENES_FINAL_1	exon	843103	843509	.	+	.	Name=SPOG_00373T0;ID=YbIsSh1nZQTsrTh9A6ZLkUpTCJE.1638925574085.28379
cry_chrI	SCY4_CALLGENES_FINAL_1	exon	843557	847345	.	+	.	Name=SPOG_00373T0;ID=YbIsSh1nZQTsrTh9A6ZLkUpTCJE.1638925574085.28379
cry_chrI	SCY4_CALLGENES_FINAL_1	exon	2556881	2556992	.	-	.	Name=SPOG_03991T0;ID=YbIsSh1nZQTsrTh9A6ZLkUpTCJE.1638925574085.28380
cry_chrI	SCY4_CALLGENES_FINAL_1	exon	2556742	2556840	.	-	.	Name=SPOG_03991T0;ID=YbIsSh1nZQTsrTh9A6ZLkUpTCJE.1638925574085.28380
cry_chrI	SCY4_CALLGENES_FINAL_1	exon	2556620	2556695	.	-	.	Name=SPOG_03991T0;ID=YbIsSh1nZQTsrTh9A6ZLkUpTCJE.1638925574085.28380
cry_chrI	SCY4_CALLGENES_FINAL_1	exon	2556316	2556548	.	-	.	Name=SPOG_03991T0;ID=YbIsSh1nZQTsrTh9A6ZLkUpTCJE.1638925574085.28380
cry_chrI	SCY4_CALLGENES_FINAL_1	exon	2556083	2556273	.	-	.	Name=SPOG_03991T0;ID=YbIsSh1nZQTsrTh9A6ZLkUpTCJE.1638925574085.28380
cry_chrI	SCY4_CALLGENES_FINAL_1	exon	2555964	2556037	.	-	.	Name=SPOG_03991T0;ID=YbIsSh1nZQTsrTh9A6ZLkUpTCJE.1638925574085.28380
cry_chrI	SCY4_CALLGENES_FINAL_1	exon	2555796	2555927	.	-	.	Name=SPOG_03991T0;ID=YbIsSh1nZQTsrTh9A6ZLkUpTCJE.1638925574085.28380
cry_chrI	SCY4_CALLGENES_FINAL_1	exon	2555683	2555746	.	-	.	Name=SPOG_03991T0;ID=YbIsSh1nZQTsrTh9A6ZLkUpTCJE.1638925574085.28380
cry_chrI	SCY4_CALLGENES_FINAL_1	exon	2555540	2555638	.	-	.	Name=SPOG_03991T0;ID=YbIsSh1nZQTsrTh9A6ZLkUpTCJE.1638925574085.28380
cry_chrI	SCY4_CALLGENES_FINAL_1	exon	2555345	2555502	.	-	.	Name=SPOG_03991T0;ID=YbIsSh1nZQTsrTh9A6ZLkUpTCJE.1638925574085.28380
cry_chrI	SCY4_CALLGENES_FINAL_1	exon	2555231	2555303	.	-	.	Name=SPOG_03991T0;ID=YbIsSh1nZQTsrTh9A6ZLkUpTCJE.1638925574085.28380
cry_chrI	SCY4_CALLGENES_FINAL_1	exon	2555018	2555193	.	-	.	Name=SPOG_03991T0;ID=YbIsSh1nZQTsrTh9A6ZLkUpTCJE.1638925574085.28380
cry_chrI	SCY4_CALLGENES_FINAL_1	exon	2554728	2554974	.	-	.	Name=SPOG_03991T0;ID=YbIsSh1nZQTsrTh9A6ZLkUpTCJE.1638925574085.28380
cry_chrI	SCY4_CALLGENES_FINAL_1	exon	2554603	2554683	.	-	.	Name=SPOG_03991T0;ID=YbIsSh1nZQTsrTh9A6ZLkUpTCJE.1638925574085.28380
cry_chrI	SCY4_CALLGENES_FINAL_1	exon	2554474	2554561	.	-	.	Name=SPOG_03991T0;ID=YbIsSh1nZQTsrTh9A6ZLkUpTCJE.1638925574085.28380
cry_chrI	SCY4_CALLGENES_FINAL_1	exon	2554365	2554434	.	-	.	Name=SPOG_03991T0;ID=YbIsSh1nZQTsrTh9A6ZLkUpTCJE.1638925574085.28380
cry_chrI	SCY4_CALLGENES_FINAL_1	exon	2554056	2554313	.	-	.	Name=SPOG_03991T0;ID=YbIsSh1nZQTsrTh9A6ZLkUpTCJE.1638925574085.28380
cry_chrI	SCY4_CALLGENES_FINAL_1	exon	2552770	2554017	.	-	.	Name=SPOG_03991T0;ID=YbIsSh1nZQTsrTh9A6ZLkUpTCJE.1638925574085.28380
cry_chrI	SCY4_CALLGENES_FINAL_1	exon	2665675	2669896	.	+	.	Name=SPOG_03947T0
cry_chrI	SCY4_CALLGENES_FINAL_1	exon	1237161	1241371	.	-	.	Name=SPOG_04798T0
cry_chrI	SCY4_CALLGENES_FINAL_1	exon	3143156	3143166	.	+	.	Name=SPOG_02930T0;ID=YbIsSh1nZQTsrTh9A6ZLkUpTCJE.1638925574085.28381
cry_chrI	SCY4_CALLGENES_FINAL_1	exon	3143302	3143317	.	+	.	Name=SPOG_02930T0;ID=YbIsSh1nZQTsrTh9A6ZLkUpTCJE.1638925574085.28381
cry_chrI	SCY4_CALLGENES_FINAL_1	exon	3143362	3147342	.	+	.	Name=SPOG_02930T0;ID=YbIsSh1nZQTsrTh9A6ZLkUpTCJE.1638925574085.28381
cry_chrI	SCY4_CALLGENES_FINAL_1	exon	3528030	3528258	.	-	.	Name=SPOG_03103T0;ID=YbIsSh1nZQTsrTh9A6ZLkUpTCJE.1638925574085.28382
cry_chrI	SCY4_CALLGENES_FINAL_1	exon	3527880	3527957	.	-	.	Name=SPOG_03103T0;ID=YbIsSh1nZQTsrTh9A6ZLkUpTCJE.1638925574085.28382
cry_chrI	SCY4_CALLGENES_FINAL_1	exon	3527635	3527827	.	-	.	Name=SPOG_03103T0;ID=YbIsSh1nZQTsrTh9A6ZLkUpTCJE.1638925574085.28382
cry_chrI	SCY4_CALLGENES_FINAL_1	exon	3527504	3527595	.	-	.	Name=SPOG_03103T0;ID=YbIsSh1nZQTsrTh9A6ZLkUpTCJE.1638925574085.28382
cry_chrI	SCY4_CALLGENES_FINAL_1	exon	3524073	3527462	.	-	.	Name=SPOG_03103T0;ID=YbIsSh1nZQTsrTh9A6ZLkUpTCJE.1638925574085.28382
cry_chrI	SCY4_CALLGENES_FINAL_1	exon	1072854	1077036	.	-	.	Name=SPOG_00482T0
cry_chrI	SCY4_CALLGENES_FINAL_1	exon	3299003	3299171	.	-	.	Name=SPOG_03000T0;ID=YbIsSh1nZQTsrTh9A6ZLkUpTCJE.1638925574085.28383
cry_chrI	SCY4_CALLGENES_FINAL_1	exon	3294995	3298948	.	-	.	Name=SPOG_03000T0;ID=YbIsSh1nZQTsrTh9A6ZLkUpTCJE.1638925574085.28383
cry_chrI	SCY4_CALLGENES_FINAL_1	exon	2030705	2034874	.	+	.	Name=SPOG_04214T0
cry_chrI	SCY4_CALLGENES_FINAL_1	exon	612834	617002	.	-	.	Name=SPOG_00273T0
cry_chrI	SCY4_CALLGENES_FINAL_1	exon	2049533	2053681	.	-	.	Name=SPOG_04207T0
cry_chrI	SCY4_CALLGENES_FINAL_1	exon	2820164	2820399	.	-	.	Name=SPOG_02786T0;ID=YbIsSh1nZQTsrTh9A6ZLkUpTCJE.1638925574085.28384
cry_chrI	SCY4_CALLGENES_FINAL_1	exon	2819752	2820123	.	-	.	Name=SPOG_02786T0;ID=YbIsSh1nZQTsrTh9A6ZLkUpTCJE.1638925574085.28384
cry_chrI	SCY4_CALLGENES_FINAL_1	exon	2816261	2819680	.	-	.	Name=SPOG_02786T0;ID=YbIsSh1nZQTsrTh9A6ZLkUpTCJE.1638925574085.28384
cry_chrI	SCY4_CALLGENES_FINAL_1	exon	2684374	2684731	.	+	.	Name=SPOG_03939T0;ID=YbIsSh1nZQTsrTh9A6ZLkUpTCJE.1638925574086.28385
cry_chrI	SCY4_CALLGENES_FINAL_1	exon	2684770	2688508	.	+	.	Name=SPOG_03939T0;ID=YbIsSh1nZQTsrTh9A6ZLkUpTCJE.1638925574086.28385
cry_chrI	SCY4_CALLGENES_FINAL_1	exon	4566823	4570950	.	-	.	Name=SPOG_03716T0
cry_chrI	SCY4_CALLGENES_FINAL_1	exon	2104151	2108259	.	-	.	Name=SPOG_04182T0
cry_chrI	SCY4_CALLGENES_FINAL_1	exon	2433380	2437453	.	-	.	Name=SPOG_04048T0
cry_chrI	SCY4_CALLGENES_FINAL_1	exon	764227	764356	.	+	.	Name=SPOG_00344T0;ID=YbIsSh1nZQTsrTh9A6ZLkUpTCJE.1638925574086.28386
cry_chrI	SCY4_CALLGENES_FINAL_1	exon	764419	768297	.	+	.	Name=SPOG_00344T0;ID=YbIsSh1nZQTsrTh9A6ZLkUpTCJE.1638925574086.28386
cry_chrI	SCY4_CALLGENES_FINAL_1	exon	280704	282156	.	-	.	Name=SPOG_00117T0;ID=YbIsSh1nZQTsrTh9A6ZLkUpTCJE.1638925574086.28387
cry_chrI	SCY4_CALLGENES_FINAL_1	exon	280153	280661	.	-	.	Name=SPOG_00117T0;ID=YbIsSh1nZQTsrTh9A6ZLkUpTCJE.1638925574086.28387
cry_chrI	SCY4_CALLGENES_FINAL_1	exon	278102	280109	.	-	.	Name=SPOG_00117T0;ID=YbIsSh1nZQTsrTh9A6ZLkUpTCJE.1638925574086.28387
cry_chrI	SCY4_CALLGENES_FINAL_1	exon	3716898	3720948	.	+	.	Name=SPOG_03185T0
cry_chrI	SCY4_CALLGENES_FINAL_1	exon	163620	167302	.	-	.	Name=SPOG_00064T0;ID=YbIsSh1nZQTsrTh9A6ZLkUpTCJE.1638925574086.28388
cry_chrI	SCY4_CALLGENES_FINAL_1	exon	163266	163559	.	-	.	Name=SPOG_00064T0;ID=YbIsSh1nZQTsrTh9A6ZLkUpTCJE.1638925574086.28388
cry_chrI	SCY4_CALLGENES_FINAL_1	exon	4339253	4343271	.	-	.	Name=SPOG_03807T0
cry_chrI	SCY4_CALLGENES_FINAL_1	exon	583955	586885	.	-	.	Name=SPOG_00257T0;ID=YbIsSh1nZQTsrTh9A6ZLkUpTCJE.1638925574086.28389
cry_chrI	SCY4_CALLGENES_FINAL_1	exon	583787	583913	.	-	.	Name=SPOG_00257T0;ID=YbIsSh1nZQTsrTh9A6ZLkUpTCJE.1638925574086.28389
cry_chrI	SCY4_CALLGENES_FINAL_1	exon	583663	583742	.	-	.	Name=SPOG_00257T0;ID=YbIsSh1nZQTsrTh9A6ZLkUpTCJE.1638925574086.28389
cry_chrI	SCY4_CALLGENES_FINAL_1	exon	582875	583619	.	-	.	Name=SPOG_00257T0;ID=YbIsSh1nZQTsrTh9A6ZLkUpTCJE.1638925574086.28389
cry_chrI	SCY4_CALLGENES_FINAL_1	exon	1112155	1112539	.	-	.	Name=SPOG_00503T0;ID=YbIsSh1nZQTsrTh9A6ZLkUpTCJE.1638925574086.28390
cry_chrI	SCY4_CALLGENES_FINAL_1	exon	1111989	1112093	.	-	.	Name=SPOG_00503T0;ID=YbIsSh1nZQTsrTh9A6ZLkUpTCJE.1638925574086.28390
cry_chrI	SCY4_CALLGENES_FINAL_1	exon	1111590	1111929	.	-	.	Name=SPOG_00503T0;ID=YbIsSh1nZQTsrTh9A6ZLkUpTCJE.1638925574086.28390
cry_chrI	SCY4_CALLGENES_FINAL_1	exon	1111486	1111545	.	-	.	Name=SPOG_00503T0;ID=YbIsSh1nZQTsrTh9A6ZLkUpTCJE.1638925574086.28390
cry_chrI	SCY4_CALLGENES_FINAL_1	exon	1111344	1111437	.	-	.	Name=SPOG_00503T0;ID=YbIsSh1nZQTsrTh9A6ZLkUpTCJE.1638925574086.28390
cry_chrI	SCY4_CALLGENES_FINAL_1	exon	1110538	1111305	.	-	.	Name=SPOG_00503T0;ID=YbIsSh1nZQTsrTh9A6ZLkUpTCJE.1638925574086.28390
cry_chrI	SCY4_CALLGENES_FINAL_1	exon	1110366	1110492	.	-	.	Name=SPOG_00503T0;ID=YbIsSh1nZQTsrTh9A6ZLkUpTCJE.1638925574086.28390
cry_chrI	SCY4_CALLGENES_FINAL_1	exon	1110233	1110328	.	-	.	Name=SPOG_00503T0;ID=YbIsSh1nZQTsrTh9A6ZLkUpTCJE.1638925574086.28390
cry_chrI	SCY4_CALLGENES_FINAL_1	exon	1109892	1110192	.	-	.	Name=SPOG_00503T0;ID=YbIsSh1nZQTsrTh9A6ZLkUpTCJE.1638925574086.28390
cry_chrI	SCY4_CALLGENES_FINAL_1	exon	1108529	1109842	.	-	.	Name=SPOG_00503T0;ID=YbIsSh1nZQTsrTh9A6ZLkUpTCJE.1638925574086.28390
cry_chrI	SCY4_CALLGENES_FINAL_1	exon	3606340	3610342	.	+	.	Name=SPOG_03135T0
cry_chrI	SCY4_CALLGENES_FINAL_1	exon	55842	56579	.	+	.	Name=SPOG_00013T0;ID=YbIsSh1nZQTsrTh9A6ZLkUpTCJE.1638925574086.28391
cry_chrI	SCY4_CALLGENES_FINAL_1	exon	56636	59840	.	+	.	Name=SPOG_00013T0;ID=YbIsSh1nZQTsrTh9A6ZLkUpTCJE.1638925574086.28391
cry_chrI	SCY4_CALLGENES_FINAL_1	exon	4454089	4458084	.	-	.	Name=SPOG_03766T0
cry_chrI	SCY4_CALLGENES_FINAL_1	exon	3256885	3256954	.	+	.	Name=SPOG_02979T0;ID=YbIsSh1nZQTsrTh9A6ZLkUpTCJE.1638925574086.28392
cry_chrI	SCY4_CALLGENES_FINAL_1	exon	3256994	3260877	.	+	.	Name=SPOG_02979T0;ID=YbIsSh1nZQTsrTh9A6ZLkUpTCJE.1638925574086.28392
cry_chrI	SCY4_CALLGENES_FINAL_1	exon	3994544	3998527	.	+	.	Name=SPOG_04552T0
cry_chrI	SCY4_CALLGENES_FINAL_1	exon	1826327	1830297	.	+	.	Name=SPOG_04311T0
cry_chrI	SCY4_CALLGENES_FINAL_1	exon	1184889	1188858	.	-	.	Name=SPOG_04773T0
cry_chrI	SCY4_CALLGENES_FINAL_1	exon	156100	160065	.	-	.	Name=SPOG_00061T0
cry_chrI	SCY4_CALLGENES_FINAL_1	exon	3582166	3586128	.	-	.	Name=SPOG_03127T0
cry_chrI	SCY4_CALLGENES_FINAL_1	exon	4719910	4720248	.	+	.	Name=SPOG_03654T0;ID=YbIsSh1nZQTsrTh9A6ZLkUpTCJE.1638925574086.28393
cry_chrI	SCY4_CALLGENES_FINAL_1	exon	4720459	4723870	.	+	.	Name=SPOG_03654T0;ID=YbIsSh1nZQTsrTh9A6ZLkUpTCJE.1638925574086.28393
cry_chrI	SCY4_CALLGENES_FINAL_1	exon	2157552	2157764	.	+	.	Name=SPOG_04164T0;ID=YbIsSh1nZQTsrTh9A6ZLkUpTCJE.1638925574086.28394
cry_chrI	SCY4_CALLGENES_FINAL_1	exon	2157826	2157916	.	+	.	Name=SPOG_04164T0;ID=YbIsSh1nZQTsrTh9A6ZLkUpTCJE.1638925574086.28394
cry_chrI	SCY4_CALLGENES_FINAL_1	exon	2157994	2161505	.	+	.	Name=SPOG_04164T0;ID=YbIsSh1nZQTsrTh9A6ZLkUpTCJE.1638925574086.28394
cry_chrI	SCY4_CALLGENES_FINAL_1	exon	3877770	3879512	.	+	.	Name=SPOG_04501T0;ID=YbIsSh1nZQTsrTh9A6ZLkUpTCJE.1638925574086.28395
cry_chrI	SCY4_CALLGENES_FINAL_1	exon	3879551	3881718	.	+	.	Name=SPOG_04501T0;ID=YbIsSh1nZQTsrTh9A6ZLkUpTCJE.1638925574086.28395
cry_chrI	SCY4_CALLGENES_FINAL_1	exon	1310045	1310346	.	+	.	Name=SPOG_04831T0;ID=YbIsSh1nZQTsrTh9A6ZLkUpTCJE.1638925574086.28396
cry_chrI	SCY4_CALLGENES_FINAL_1	exon	1310390	1312203	.	+	.	Name=SPOG_04831T0;ID=YbIsSh1nZQTsrTh9A6ZLkUpTCJE.1638925574086.28396
cry_chrI	SCY4_CALLGENES_FINAL_1	exon	1312252	1313990	.	+	.	Name=SPOG_04831T0;ID=YbIsSh1nZQTsrTh9A6ZLkUpTCJE.1638925574086.28396
cry_chrI	SCY4_CALLGENES_FINAL_1	exon	3653463	3657395	.	-	.	Name=SPOG_03156T0
cry_chrI	SCY4_CALLGENES_FINAL_1	exon	4334061	4337993	.	+	.	Name=SPOG_03809T0
cry_chrI	SCY4_CALLGENES_FINAL_1	exon	3204267	3207664	.	-	.	Name=SPOG_02952T0;ID=YbIsSh1nZQTsrTh9A6ZLkUpTCJE.1638925574086.28397
cry_chrI	SCY4_CALLGENES_FINAL_1	exon	3204092	3204205	.	-	.	Name=SPOG_02952T0;ID=YbIsSh1nZQTsrTh9A6ZLkUpTCJE.1638925574086.28397
cry_chrI	SCY4_CALLGENES_FINAL_1	exon	3203742	3204039	.	-	.	Name=SPOG_02952T0;ID=YbIsSh1nZQTsrTh9A6ZLkUpTCJE.1638925574086.28397
cry_chrI	SCY4_CALLGENES_FINAL_1	exon	4629837	4629885	.	+	.	Name=SPOG_03689T0;ID=YbIsSh1nZQTsrTh9A6ZLkUpTCJE.1638925574086.28398
cry_chrI	SCY4_CALLGENES_FINAL_1	exon	4629926	4630891	.	+	.	Name=SPOG_03689T0;ID=YbIsSh1nZQTsrTh9A6ZLkUpTCJE.1638925574086.28398
cry_chrI	SCY4_CALLGENES_FINAL_1	exon	4630945	4631137	.	+	.	Name=SPOG_03689T0;ID=YbIsSh1nZQTsrTh9A6ZLkUpTCJE.1638925574086.28398
cry_chrI	SCY4_CALLGENES_FINAL_1	exon	4631175	4633758	.	+	.	Name=SPOG_03689T0;ID=YbIsSh1nZQTsrTh9A6ZLkUpTCJE.1638925574086.28398
cry_chrI	SCY4_CALLGENES_FINAL_1	exon	1938704	1938862	.	+	.	Name=SPOG_04254T0;ID=YbIsSh1nZQTsrTh9A6ZLkUpTCJE.1638925574086.28399
cry_chrI	SCY4_CALLGENES_FINAL_1	exon	1938987	1939386	.	+	.	Name=SPOG_04254T0;ID=YbIsSh1nZQTsrTh9A6ZLkUpTCJE.1638925574086.28399
cry_chrI	SCY4_CALLGENES_FINAL_1	exon	1939500	1942607	.	+	.	Name=SPOG_04254T0;ID=YbIsSh1nZQTsrTh9A6ZLkUpTCJE.1638925574086.28399
cry_chrI	SCY4_CALLGENES_FINAL_1	exon	1015631	1015727	.	+	.	Name=SPOG_00456T0;ID=YbIsSh1nZQTsrTh9A6ZLkUpTCJE.1638925574086.28400
cry_chrI	SCY4_CALLGENES_FINAL_1	exon	1015992	1019527	.	+	.	Name=SPOG_00456T0;ID=YbIsSh1nZQTsrTh9A6ZLkUpTCJE.1638925574086.28400
cry_chrI	SCY4_CALLGENES_FINAL_1	exon	1195368	1195674	.	-	.	Name=SPOG_04777T0;ID=YbIsSh1nZQTsrTh9A6ZLkUpTCJE.1638925574086.28401
cry_chrI	SCY4_CALLGENES_FINAL_1	exon	1191784	1195297	.	-	.	Name=SPOG_04777T0;ID=YbIsSh1nZQTsrTh9A6ZLkUpTCJE.1638925574086.28401
cry_chrI	SCY4_CALLGENES_FINAL_1	exon	921292	925168	.	+	.	Name=SPOG_00411T0
cry_chrI	SCY4_CALLGENES_FINAL_1	exon	2377314	2381185	.	+	.	Name=SPOG_04071T0
cry_chrI	SCY4_CALLGENES_FINAL_1	exon	878780	882646	.	+	.	Name=SPOG_00389T0
cry_chrI	SCY4_CALLGENES_FINAL_1	exon	2987821	2988320	.	-	.	Name=SPOG_02868T0;ID=YbIsSh1nZQTsrTh9A6ZLkUpTCJE.1638925574086.28402
cry_chrI	SCY4_CALLGENES_FINAL_1	exon	2984460	2987739	.	-	.	Name=SPOG_02868T0;ID=YbIsSh1nZQTsrTh9A6ZLkUpTCJE.1638925574086.28402
cry_chrI	SCY4_CALLGENES_FINAL_1	exon	854312	854326	.	+	.	Name=SPOG_00378T0;ID=YbIsSh1nZQTsrTh9A6ZLkUpTCJE.1638925574086.28403
cry_chrI	SCY4_CALLGENES_FINAL_1	exon	854378	858171	.	+	.	Name=SPOG_00378T0;ID=YbIsSh1nZQTsrTh9A6ZLkUpTCJE.1638925574086.28403
cry_chrI	SCY4_CALLGENES_FINAL_1	exon	4482629	4482929	.	-	.	Name=SPOG_03752T0;ID=YbIsSh1nZQTsrTh9A6ZLkUpTCJE.1638925574086.28404
cry_chrI	SCY4_CALLGENES_FINAL_1	exon	4481935	4482572	.	-	.	Name=SPOG_03752T0;ID=YbIsSh1nZQTsrTh9A6ZLkUpTCJE.1638925574086.28404
cry_chrI	SCY4_CALLGENES_FINAL_1	exon	4479075	4481891	.	-	.	Name=SPOG_03752T0;ID=YbIsSh1nZQTsrTh9A6ZLkUpTCJE.1638925574086.28404
cry_chrI	SCY4_CALLGENES_FINAL_1	exon	2596774	2600619	.	-	.	Name=SPOG_03975T0
cry_chrI	SCY4_CALLGENES_FINAL_1	exon	3764787	3768629	.	-	.	Name=SPOG_04611T0
cry_chrI	SCY4_CALLGENES_FINAL_1	exon	4820574	4821363	.	+	.	Name=SPOG_05685T0;ID=YbIsSh1nZQTsrTh9A6ZLkUpTCJE.1638925574086.28405
cry_chrI	SCY4_CALLGENES_FINAL_1	exon	4821419	4824415	.	+	.	Name=SPOG_05685T0;ID=YbIsSh1nZQTsrTh9A6ZLkUpTCJE.1638925574086.28405
cry_chrI	SCY4_CALLGENES_FINAL_1	exon	2485399	2489232	.	-	.	Name=SPOG_04024T0
cry_chrI	SCY4_CALLGENES_FINAL_1	exon	2910763	2914594	.	-	.	Name=SPOG_02834T0
cry_chrI	SCY4_CALLGENES_FINAL_1	exon	626095	626160	.	-	.	Name=SPOG_00276T0;ID=YbIsSh1nZQTsrTh9A6ZLkUpTCJE.1638925574086.28406
cry_chrI	SCY4_CALLGENES_FINAL_1	exon	625879	626051	.	-	.	Name=SPOG_00276T0;ID=YbIsSh1nZQTsrTh9A6ZLkUpTCJE.1638925574086.28406
cry_chrI	SCY4_CALLGENES_FINAL_1	exon	625752	625810	.	-	.	Name=SPOG_00276T0;ID=YbIsSh1nZQTsrTh9A6ZLkUpTCJE.1638925574086.28406
cry_chrI	SCY4_CALLGENES_FINAL_1	exon	623546	625705	.	-	.	Name=SPOG_00276T0;ID=YbIsSh1nZQTsrTh9A6ZLkUpTCJE.1638925574086.28406
cry_chrI	SCY4_CALLGENES_FINAL_1	exon	623338	623507	.	-	.	Name=SPOG_00276T0;ID=YbIsSh1nZQTsrTh9A6ZLkUpTCJE.1638925574086.28406
cry_chrI	SCY4_CALLGENES_FINAL_1	exon	623175	623293	.	-	.	Name=SPOG_00276T0;ID=YbIsSh1nZQTsrTh9A6ZLkUpTCJE.1638925574086.28406
cry_chrI	SCY4_CALLGENES_FINAL_1	exon	622959	623129	.	-	.	Name=SPOG_00276T0;ID=YbIsSh1nZQTsrTh9A6ZLkUpTCJE.1638925574086.28406
cry_chrI	SCY4_CALLGENES_FINAL_1	exon	622837	622916	.	-	.	Name=SPOG_00276T0;ID=YbIsSh1nZQTsrTh9A6ZLkUpTCJE.1638925574086.28406
cry_chrI	SCY4_CALLGENES_FINAL_1	exon	622330	622785	.	-	.	Name=SPOG_00276T0;ID=YbIsSh1nZQTsrTh9A6ZLkUpTCJE.1638925574086.28406
cry_chrI	SCY4_CALLGENES_FINAL_1	exon	1675427	1676041	.	+	.	Name=SPOG_04386T0;ID=YbIsSh1nZQTsrTh9A6ZLkUpTCJE.1638925574086.28407
cry_chrI	SCY4_CALLGENES_FINAL_1	exon	1676095	1679255	.	+	.	Name=SPOG_04386T0;ID=YbIsSh1nZQTsrTh9A6ZLkUpTCJE.1638925574086.28407
cry_chrI	SCY4_CALLGENES_FINAL_1	exon	789825	790058	.	+	.	Name=SPOG_00355T0;ID=YbIsSh1nZQTsrTh9A6ZLkUpTCJE.1638925574086.28408
cry_chrI	SCY4_CALLGENES_FINAL_1	exon	790109	793652	.	+	.	Name=SPOG_00355T0;ID=YbIsSh1nZQTsrTh9A6ZLkUpTCJE.1638925574086.28408
cry_chrI	SCY4_CALLGENES_FINAL_1	exon	3690166	3693987	.	+	.	Name=SPOG_03174T0
cry_chrI	SCY4_CALLGENES_FINAL_1	exon	4380240	4382012	.	-	.	Name=SPOG_03789T0;ID=YbIsSh1nZQTsrTh9A6ZLkUpTCJE.1638925574086.28409
cry_chrI	SCY4_CALLGENES_FINAL_1	exon	4378220	4380185	.	-	.	Name=SPOG_03789T0;ID=YbIsSh1nZQTsrTh9A6ZLkUpTCJE.1638925574086.28409
cry_chrI	SCY4_CALLGENES_FINAL_1	exon	590536	590871	.	+	.	Name=SPOG_00260T0;ID=YbIsSh1nZQTsrTh9A6ZLkUpTCJE.1638925574086.28410
cry_chrI	SCY4_CALLGENES_FINAL_1	exon	590917	591064	.	+	.	Name=SPOG_00260T0;ID=YbIsSh1nZQTsrTh9A6ZLkUpTCJE.1638925574086.28410
cry_chrI	SCY4_CALLGENES_FINAL_1	exon	591118	591180	.	+	.	Name=SPOG_00260T0;ID=YbIsSh1nZQTsrTh9A6ZLkUpTCJE.1638925574086.28410
cry_chrI	SCY4_CALLGENES_FINAL_1	exon	591227	591788	.	+	.	Name=SPOG_00260T0;ID=YbIsSh1nZQTsrTh9A6ZLkUpTCJE.1638925574086.28410
cry_chrI	SCY4_CALLGENES_FINAL_1	exon	591832	594325	.	+	.	Name=SPOG_00260T0;ID=YbIsSh1nZQTsrTh9A6ZLkUpTCJE.1638925574086.28410
cry_chrI	SCY4_CALLGENES_FINAL_1	exon	2738628	2738709	.	+	.	Name=SPOG_02750T0;ID=YbIsSh1nZQTsrTh9A6ZLkUpTCJE.1638925574086.28411
cry_chrI	SCY4_CALLGENES_FINAL_1	exon	2738760	2741615	.	+	.	Name=SPOG_02750T0;ID=YbIsSh1nZQTsrTh9A6ZLkUpTCJE.1638925574086.28411
cry_chrI	SCY4_CALLGENES_FINAL_1	exon	2741674	2742414	.	+	.	Name=SPOG_02750T0;ID=YbIsSh1nZQTsrTh9A6ZLkUpTCJE.1638925574086.28411
cry_chrI	SCY4_CALLGENES_FINAL_1	exon	2170159	2173938	.	-	.	Name=SPOG_04158T0
cry_chrI	SCY4_CALLGENES_FINAL_1	exon	285994	289770	.	-	.	Name=SPOG_00121T0
cry_chrI	SCY4_CALLGENES_FINAL_1	exon	2572051	2572113	.	+	.	Name=SPOG_03984T0;ID=YbIsSh1nZQTsrTh9A6ZLkUpTCJE.1638925574086.28412
cry_chrI	SCY4_CALLGENES_FINAL_1	exon	2572154	2572252	.	+	.	Name=SPOG_03984T0;ID=YbIsSh1nZQTsrTh9A6ZLkUpTCJE.1638925574086.28412
cry_chrI	SCY4_CALLGENES_FINAL_1	exon	2572293	2572459	.	+	.	Name=SPOG_03984T0;ID=YbIsSh1nZQTsrTh9A6ZLkUpTCJE.1638925574086.28412
cry_chrI	SCY4_CALLGENES_FINAL_1	exon	2572578	2572704	.	+	.	Name=SPOG_03984T0;ID=YbIsSh1nZQTsrTh9A6ZLkUpTCJE.1638925574086.28412
cry_chrI	SCY4_CALLGENES_FINAL_1	exon	2572746	2573323	.	+	.	Name=SPOG_03984T0;ID=YbIsSh1nZQTsrTh9A6ZLkUpTCJE.1638925574086.28412
cry_chrI	SCY4_CALLGENES_FINAL_1	exon	2573373	2574682	.	+	.	Name=SPOG_03984T0;ID=YbIsSh1nZQTsrTh9A6ZLkUpTCJE.1638925574086.28412
cry_chrI	SCY4_CALLGENES_FINAL_1	exon	2574727	2575823	.	+	.	Name=SPOG_03984T0;ID=YbIsSh1nZQTsrTh9A6ZLkUpTCJE.1638925574086.28412
cry_chrI	SCY4_CALLGENES_FINAL_1	exon	4639169	4642937	.	-	.	Name=SPOG_03687T0
cry_chrI	SCY4_CALLGENES_FINAL_1	exon	321555	322321	.	+	.	Name=SPOG_00137T0;ID=YbIsSh1nZQTsrTh9A6ZLkUpTCJE.1638925574086.28413
cry_chrI	SCY4_CALLGENES_FINAL_1	exon	322675	325315	.	+	.	Name=SPOG_00137T0;ID=YbIsSh1nZQTsrTh9A6ZLkUpTCJE.1638925574086.28413
cry_chrI	SCY4_CALLGENES_FINAL_1	exon	3068836	3072579	.	+	.	Name=SPOG_02902T0
cry_chrI	SCY4_CALLGENES_FINAL_1	exon	1512916	1516654	.	-	.	Name=SPOG_04463T0
cry_chrI	SCY4_CALLGENES_FINAL_1	exon	1229344	1229435	.	+	.	Name=SPOG_04794T0;ID=YbIsSh1nZQTsrTh9A6ZLkUpTCJE.1638925574086.28414
cry_chrI	SCY4_CALLGENES_FINAL_1	exon	1232390	1233075	.	+	.	Name=SPOG_04794T0;ID=YbIsSh1nZQTsrTh9A6ZLkUpTCJE.1638925574086.28414
cry_chrI	SCY4_CALLGENES_FINAL_1	exon	1068931	1069074	.	+	.	Name=SPOG_00480T0;ID=YbIsSh1nZQTsrTh9A6ZLkUpTCJE.1638925574086.28415
cry_chrI	SCY4_CALLGENES_FINAL_1	exon	1069122	1069246	.	+	.	Name=SPOG_00480T0;ID=YbIsSh1nZQTsrTh9A6ZLkUpTCJE.1638925574086.28415
cry_chrI	SCY4_CALLGENES_FINAL_1	exon	1069440	1072661	.	+	.	Name=SPOG_00480T0;ID=YbIsSh1nZQTsrTh9A6ZLkUpTCJE.1638925574086.28415
cry_chrI	SCY4_CALLGENES_FINAL_1	exon	1832262	1834218	.	-	.	Name=SPOG_04309T0;ID=YbIsSh1nZQTsrTh9A6ZLkUpTCJE.1638925574086.28416
cry_chrI	SCY4_CALLGENES_FINAL_1	exon	1830488	1832204	.	-	.	Name=SPOG_04309T0;ID=YbIsSh1nZQTsrTh9A6ZLkUpTCJE.1638925574086.28416
cry_chrI	SCY4_CALLGENES_FINAL_1	exon	1531188	1531480	.	-	.	Name=SPOG_04456T0;ID=YbIsSh1nZQTsrTh9A6ZLkUpTCJE.1638925574086.28417
cry_chrI	SCY4_CALLGENES_FINAL_1	exon	1527751	1530733	.	-	.	Name=SPOG_04456T0;ID=YbIsSh1nZQTsrTh9A6ZLkUpTCJE.1638925574086.28417
cry_chrI	SCY4_CALLGENES_FINAL_1	exon	2729082	2729243	.	-	.	Name=SPOG_02743T0;ID=YbIsSh1nZQTsrTh9A6ZLkUpTCJE.1638925574086.28418
cry_chrI	SCY4_CALLGENES_FINAL_1	exon	2728947	2729025	.	-	.	Name=SPOG_02743T0;ID=YbIsSh1nZQTsrTh9A6ZLkUpTCJE.1638925574086.28418
cry_chrI	SCY4_CALLGENES_FINAL_1	exon	2725518	2728863	.	-	.	Name=SPOG_02743T0;ID=YbIsSh1nZQTsrTh9A6ZLkUpTCJE.1638925574086.28418
cry_chrI	SCY4_CALLGENES_FINAL_1	exon	2039787	2040137	.	-	.	Name=SPOG_04212T0;ID=YbIsSh1nZQTsrTh9A6ZLkUpTCJE.1638925574086.28419
cry_chrI	SCY4_CALLGENES_FINAL_1	exon	2039637	2039739	.	-	.	Name=SPOG_04212T0;ID=YbIsSh1nZQTsrTh9A6ZLkUpTCJE.1638925574086.28419
cry_chrI	SCY4_CALLGENES_FINAL_1	exon	2036420	2039587	.	-	.	Name=SPOG_04212T0;ID=YbIsSh1nZQTsrTh9A6ZLkUpTCJE.1638925574086.28419
cry_chrI	SCY4_CALLGENES_FINAL_1	exon	1936023	1938761	.	-	.	Name=SPOG_04255T0;ID=YbIsSh1nZQTsrTh9A6ZLkUpTCJE.1638925574086.28420
cry_chrI	SCY4_CALLGENES_FINAL_1	exon	1935048	1935978	.	-	.	Name=SPOG_04255T0;ID=YbIsSh1nZQTsrTh9A6ZLkUpTCJE.1638925574086.28420
cry_chrI	SCY4_CALLGENES_FINAL_1	exon	419447	419704	.	+	.	Name=SPOG_00184T0;ID=YbIsSh1nZQTsrTh9A6ZLkUpTCJE.1638925574086.28421
cry_chrI	SCY4_CALLGENES_FINAL_1	exon	419752	419941	.	+	.	Name=SPOG_00184T0;ID=YbIsSh1nZQTsrTh9A6ZLkUpTCJE.1638925574086.28421
cry_chrI	SCY4_CALLGENES_FINAL_1	exon	419990	423147	.	+	.	Name=SPOG_00184T0;ID=YbIsSh1nZQTsrTh9A6ZLkUpTCJE.1638925574086.28421
cry_chrI	SCY4_CALLGENES_FINAL_1	exon	2175826	2176082	.	+	.	Name=SPOG_04156T0;ID=YbIsSh1nZQTsrTh9A6ZLkUpTCJE.1638925574086.28422
cry_chrI	SCY4_CALLGENES_FINAL_1	exon	2176130	2176191	.	+	.	Name=SPOG_04156T0;ID=YbIsSh1nZQTsrTh9A6ZLkUpTCJE.1638925574086.28422
cry_chrI	SCY4_CALLGENES_FINAL_1	exon	2176237	2176287	.	+	.	Name=SPOG_04156T0;ID=YbIsSh1nZQTsrTh9A6ZLkUpTCJE.1638925574086.28422
cry_chrI	SCY4_CALLGENES_FINAL_1	exon	2176335	2176452	.	+	.	Name=SPOG_04156T0;ID=YbIsSh1nZQTsrTh9A6ZLkUpTCJE.1638925574086.28422
cry_chrI	SCY4_CALLGENES_FINAL_1	exon	2176496	2176526	.	+	.	Name=SPOG_04156T0;ID=YbIsSh1nZQTsrTh9A6ZLkUpTCJE.1638925574086.28422
cry_chrI	SCY4_CALLGENES_FINAL_1	exon	2176581	2176624	.	+	.	Name=SPOG_04156T0;ID=YbIsSh1nZQTsrTh9A6ZLkUpTCJE.1638925574086.28422
cry_chrI	SCY4_CALLGENES_FINAL_1	exon	2176669	2176714	.	+	.	Name=SPOG_04156T0;ID=YbIsSh1nZQTsrTh9A6ZLkUpTCJE.1638925574086.28422
cry_chrI	SCY4_CALLGENES_FINAL_1	exon	2176763	2176997	.	+	.	Name=SPOG_04156T0;ID=YbIsSh1nZQTsrTh9A6ZLkUpTCJE.1638925574086.28422
cry_chrI	SCY4_CALLGENES_FINAL_1	exon	2177041	2177133	.	+	.	Name=SPOG_04156T0;ID=YbIsSh1nZQTsrTh9A6ZLkUpTCJE.1638925574086.28422
cry_chrI	SCY4_CALLGENES_FINAL_1	exon	2177181	2177289	.	+	.	Name=SPOG_04156T0;ID=YbIsSh1nZQTsrTh9A6ZLkUpTCJE.1638925574086.28422
cry_chrI	SCY4_CALLGENES_FINAL_1	exon	2177332	2177472	.	+	.	Name=SPOG_04156T0;ID=YbIsSh1nZQTsrTh9A6ZLkUpTCJE.1638925574086.28422
cry_chrI	SCY4_CALLGENES_FINAL_1	exon	2177522	2177630	.	+	.	Name=SPOG_04156T0;ID=YbIsSh1nZQTsrTh9A6ZLkUpTCJE.1638925574086.28422
cry_chrI	SCY4_CALLGENES_FINAL_1	exon	2177676	2177734	.	+	.	Name=SPOG_04156T0;ID=YbIsSh1nZQTsrTh9A6ZLkUpTCJE.1638925574086.28422
cry_chrI	SCY4_CALLGENES_FINAL_1	exon	2177798	2178003	.	+	.	Name=SPOG_04156T0;ID=YbIsSh1nZQTsrTh9A6ZLkUpTCJE.1638925574086.28422
cry_chrI	SCY4_CALLGENES_FINAL_1	exon	2178120	2179524	.	+	.	Name=SPOG_04156T0;ID=YbIsSh1nZQTsrTh9A6ZLkUpTCJE.1638925574086.28422
cry_chrI	SCY4_CALLGENES_FINAL_1	exon	1281154	1281176	.	+	.	Name=SPOG_04818T0;ID=YbIsSh1nZQTsrTh9A6ZLkUpTCJE.1638925574086.28423
cry_chrI	SCY4_CALLGENES_FINAL_1	exon	1281313	1281334	.	+	.	Name=SPOG_04818T0;ID=YbIsSh1nZQTsrTh9A6ZLkUpTCJE.1638925574086.28423
cry_chrI	SCY4_CALLGENES_FINAL_1	exon	1281427	1284849	.	+	.	Name=SPOG_04818T0;ID=YbIsSh1nZQTsrTh9A6ZLkUpTCJE.1638925574086.28423
cry_chrI	SCY4_CALLGENES_FINAL_1	exon	4194047	4194102	.	+	.	Name=SPOG_03874T0;ID=YbIsSh1nZQTsrTh9A6ZLkUpTCJE.1638925574086.28424
cry_chrI	SCY4_CALLGENES_FINAL_1	exon	4194143	4194208	.	+	.	Name=SPOG_03874T0;ID=YbIsSh1nZQTsrTh9A6ZLkUpTCJE.1638925574086.28424
cry_chrI	SCY4_CALLGENES_FINAL_1	exon	4194261	4194440	.	+	.	Name=SPOG_03874T0;ID=YbIsSh1nZQTsrTh9A6ZLkUpTCJE.1638925574086.28424
cry_chrI	SCY4_CALLGENES_FINAL_1	exon	4194496	4197736	.	+	.	Name=SPOG_03874T0;ID=YbIsSh1nZQTsrTh9A6ZLkUpTCJE.1638925574086.28424
cry_chrI	SCY4_CALLGENES_FINAL_1	exon	2988416	2992092	.	-	.	Name=SPOG_02869T0
cry_chrI	SCY4_CALLGENES_FINAL_1	exon	1065253	1068922	.	-	.	Name=SPOG_00479T0
cry_chrI	SCY4_CALLGENES_FINAL_1	exon	524651	528319	.	-	.	Name=SPOG_00229T0
cry_chrI	SCY4_CALLGENES_FINAL_1	exon	1947435	1947656	.	+	.	Name=SPOG_04250T0;ID=YbIsSh1nZQTsrTh9A6ZLkUpTCJE.1638925574086.28425
cry_chrI	SCY4_CALLGENES_FINAL_1	exon	1947742	1948735	.	+	.	Name=SPOG_04250T0;ID=YbIsSh1nZQTsrTh9A6ZLkUpTCJE.1638925574086.28425
cry_chrI	SCY4_CALLGENES_FINAL_1	exon	1948785	1951098	.	+	.	Name=SPOG_04250T0;ID=YbIsSh1nZQTsrTh9A6ZLkUpTCJE.1638925574086.28425
cry_chrI	SCY4_CALLGENES_FINAL_1	exon	1279500	1279884	.	-	.	Name=SPOG_04816T0;ID=YbIsSh1nZQTsrTh9A6ZLkUpTCJE.1638925574086.28426
cry_chrI	SCY4_CALLGENES_FINAL_1	exon	1279191	1279382	.	-	.	Name=SPOG_04816T0;ID=YbIsSh1nZQTsrTh9A6ZLkUpTCJE.1638925574086.28426
cry_chrI	SCY4_CALLGENES_FINAL_1	exon	1276234	1279134	.	-	.	Name=SPOG_04816T0;ID=YbIsSh1nZQTsrTh9A6ZLkUpTCJE.1638925574086.28426
cry_chrI	SCY4_CALLGENES_FINAL_1	exon	1561193	1561270	.	+	.	Name=SPOG_04439T0;ID=YbIsSh1nZQTsrTh9A6ZLkUpTCJE.1638925574086.28427
cry_chrI	SCY4_CALLGENES_FINAL_1	exon	1561316	1561865	.	+	.	Name=SPOG_04439T0;ID=YbIsSh1nZQTsrTh9A6ZLkUpTCJE.1638925574086.28427
cry_chrI	SCY4_CALLGENES_FINAL_1	exon	1561920	1562058	.	+	.	Name=SPOG_04439T0;ID=YbIsSh1nZQTsrTh9A6ZLkUpTCJE.1638925574086.28427
cry_chrI	SCY4_CALLGENES_FINAL_1	exon	1562279	1562397	.	+	.	Name=SPOG_04439T0;ID=YbIsSh1nZQTsrTh9A6ZLkUpTCJE.1638925574086.28427
cry_chrI	SCY4_CALLGENES_FINAL_1	exon	1562449	1562885	.	+	.	Name=SPOG_04439T0;ID=YbIsSh1nZQTsrTh9A6ZLkUpTCJE.1638925574086.28427
cry_chrI	SCY4_CALLGENES_FINAL_1	exon	1562931	1563192	.	+	.	Name=SPOG_04439T0;ID=YbIsSh1nZQTsrTh9A6ZLkUpTCJE.1638925574086.28427
cry_chrI	SCY4_CALLGENES_FINAL_1	exon	1563241	1564356	.	+	.	Name=SPOG_04439T0;ID=YbIsSh1nZQTsrTh9A6ZLkUpTCJE.1638925574086.28427
cry_chrI	SCY4_CALLGENES_FINAL_1	exon	1564400	1564618	.	+	.	Name=SPOG_04439T0;ID=YbIsSh1nZQTsrTh9A6ZLkUpTCJE.1638925574086.28427
cry_chrI	SCY4_CALLGENES_FINAL_1	exon	1564671	1564822	.	+	.	Name=SPOG_04439T0;ID=YbIsSh1nZQTsrTh9A6ZLkUpTCJE.1638925574086.28427
cry_chrI	SCY4_CALLGENES_FINAL_1	exon	3024458	3028078	.	+	.	Name=SPOG_02883T0
cry_chrI	SCY4_CALLGENES_FINAL_1	exon	2394804	2397491	.	+	.	Name=SPOG_04064T0;ID=YbIsSh1nZQTsrTh9A6ZLkUpTCJE.1638925574086.28428
cry_chrI	SCY4_CALLGENES_FINAL_1	exon	2397533	2397621	.	+	.	Name=SPOG_04064T0;ID=YbIsSh1nZQTsrTh9A6ZLkUpTCJE.1638925574086.28428
cry_chrI	SCY4_CALLGENES_FINAL_1	exon	2397669	2398420	.	+	.	Name=SPOG_04064T0;ID=YbIsSh1nZQTsrTh9A6ZLkUpTCJE.1638925574086.28428
cry_chrI	SCY4_CALLGENES_FINAL_1	exon	613152	613556	.	+	.	Name=SPOG_00272T0;ID=YbIsSh1nZQTsrTh9A6ZLkUpTCJE.1638925574086.28429
cry_chrI	SCY4_CALLGENES_FINAL_1	exon	613643	616765	.	+	.	Name=SPOG_00272T0;ID=YbIsSh1nZQTsrTh9A6ZLkUpTCJE.1638925574086.28429
cry_chrI	SCY4_CALLGENES_FINAL_1	exon	777259	780550	.	+	.	Name=SPOG_00349T0;ID=YbIsSh1nZQTsrTh9A6ZLkUpTCJE.1638925574086.28430
cry_chrI	SCY4_CALLGENES_FINAL_1	exon	780834	780868	.	+	.	Name=SPOG_00349T0;ID=YbIsSh1nZQTsrTh9A6ZLkUpTCJE.1638925574086.28430
cry_chrI	SCY4_CALLGENES_FINAL_1	exon	4178137	4178188	.	+	.	Name=SPOG_03880T0;ID=YbIsSh1nZQTsrTh9A6ZLkUpTCJE.1638925574086.28431
cry_chrI	SCY4_CALLGENES_FINAL_1	exon	4178241	4181745	.	+	.	Name=SPOG_03880T0;ID=YbIsSh1nZQTsrTh9A6ZLkUpTCJE.1638925574086.28431
cry_chrI	SCY4_CALLGENES_FINAL_1	exon	1705746	1709349	.	+	.	Name=SPOG_04369T0
cry_chrI	SCY4_CALLGENES_FINAL_1	exon	1709650	1713242	.	+	.	Name=SPOG_04367T0
cry_chrI	SCY4_CALLGENES_FINAL_1	exon	473360	473431	.	+	.	Name=SPOG_00206T0;ID=YbIsSh1nZQTsrTh9A6ZLkUpTCJE.1638925574086.28432
cry_chrI	SCY4_CALLGENES_FINAL_1	exon	473486	473935	.	+	.	Name=SPOG_00206T0;ID=YbIsSh1nZQTsrTh9A6ZLkUpTCJE.1638925574086.28432
cry_chrI	SCY4_CALLGENES_FINAL_1	exon	474055	474135	.	+	.	Name=SPOG_00206T0;ID=YbIsSh1nZQTsrTh9A6ZLkUpTCJE.1638925574086.28432
cry_chrI	SCY4_CALLGENES_FINAL_1	exon	474185	476951	.	+	.	Name=SPOG_00206T0;ID=YbIsSh1nZQTsrTh9A6ZLkUpTCJE.1638925574086.28432
cry_chrI	SCY4_CALLGENES_FINAL_1	exon	4303609	4307195	.	+	.	Name=SPOG_03823T0
cry_chrI	SCY4_CALLGENES_FINAL_1	exon	699681	703256	.	-	.	Name=SPOG_00312T0
cry_chrI	SCY4_CALLGENES_FINAL_1	exon	4132245	4135819	.	-	.	Name=SPOG_03903T0
cry_chrI	SCY4_CALLGENES_FINAL_1	exon	3763750	3764769	.	-	.	Name=SPOG_04612T0;ID=YbIsSh1nZQTsrTh9A6ZLkUpTCJE.1638925574086.28433
cry_chrI	SCY4_CALLGENES_FINAL_1	exon	3761196	3763689	.	-	.	Name=SPOG_04612T0;ID=YbIsSh1nZQTsrTh9A6ZLkUpTCJE.1638925574086.28433
cry_chrI	SCY4_CALLGENES_FINAL_1	exon	3277226	3277688	.	+	.	Name=SPOG_02988T0;ID=YbIsSh1nZQTsrTh9A6ZLkUpTCJE.1638925574086.28434
cry_chrI	SCY4_CALLGENES_FINAL_1	exon	3277756	3280792	.	+	.	Name=SPOG_02988T0;ID=YbIsSh1nZQTsrTh9A6ZLkUpTCJE.1638925574086.28434
cry_chrI	SCY4_CALLGENES_FINAL_1	exon	1886064	1889629	.	-	.	Name=SPOG_04281T0
cry_chrI	SCY4_CALLGENES_FINAL_1	exon	3251133	3251805	.	+	.	Name=SPOG_02976T0;ID=YbIsSh1nZQTsrTh9A6ZLkUpTCJE.1638925574086.28435
cry_chrI	SCY4_CALLGENES_FINAL_1	exon	3251852	3251925	.	+	.	Name=SPOG_02976T0;ID=YbIsSh1nZQTsrTh9A6ZLkUpTCJE.1638925574086.28435
cry_chrI	SCY4_CALLGENES_FINAL_1	exon	3252082	3254686	.	+	.	Name=SPOG_02976T0;ID=YbIsSh1nZQTsrTh9A6ZLkUpTCJE.1638925574086.28435
cry_chrI	SCY4_CALLGENES_FINAL_1	exon	4288973	4292525	.	+	.	Name=SPOG_03828T0
cry_chrI	SCY4_CALLGENES_FINAL_1	exon	2567568	2567684	.	+	.	Name=SPOG_03986T0;ID=YbIsSh1nZQTsrTh9A6ZLkUpTCJE.1638925574086.28436
cry_chrI	SCY4_CALLGENES_FINAL_1	exon	2567738	2567863	.	+	.	Name=SPOG_03986T0;ID=YbIsSh1nZQTsrTh9A6ZLkUpTCJE.1638925574086.28436
cry_chrI	SCY4_CALLGENES_FINAL_1	exon	2567924	2569948	.	+	.	Name=SPOG_03986T0;ID=YbIsSh1nZQTsrTh9A6ZLkUpTCJE.1638925574086.28436
cry_chrI	SCY4_CALLGENES_FINAL_1	exon	2569996	2570233	.	+	.	Name=SPOG_03986T0;ID=YbIsSh1nZQTsrTh9A6ZLkUpTCJE.1638925574086.28436
cry_chrI	SCY4_CALLGENES_FINAL_1	exon	2570272	2570456	.	+	.	Name=SPOG_03986T0;ID=YbIsSh1nZQTsrTh9A6ZLkUpTCJE.1638925574086.28436
cry_chrI	SCY4_CALLGENES_FINAL_1	exon	2570499	2570597	.	+	.	Name=SPOG_03986T0;ID=YbIsSh1nZQTsrTh9A6ZLkUpTCJE.1638925574086.28436
cry_chrI	SCY4_CALLGENES_FINAL_1	exon	2570638	2570819	.	+	.	Name=SPOG_03986T0;ID=YbIsSh1nZQTsrTh9A6ZLkUpTCJE.1638925574086.28436
cry_chrI	SCY4_CALLGENES_FINAL_1	exon	2570860	2571115	.	+	.	Name=SPOG_03986T0;ID=YbIsSh1nZQTsrTh9A6ZLkUpTCJE.1638925574086.28436
cry_chrI	SCY4_CALLGENES_FINAL_1	exon	329365	332909	.	+	.	Name=SPOG_00140T0
cry_chrI	SCY4_CALLGENES_FINAL_1	exon	248671	248853	.	-	.	Name=SPOG_00102T0;ID=YbIsSh1nZQTsrTh9A6ZLkUpTCJE.1638925574086.28437
cry_chrI	SCY4_CALLGENES_FINAL_1	exon	245332	248590	.	-	.	Name=SPOG_00102T0;ID=YbIsSh1nZQTsrTh9A6ZLkUpTCJE.1638925574086.28437
cry_chrI	SCY4_CALLGENES_FINAL_1	exon	974754	978266	.	-	.	Name=SPOG_00436T0
cry_chrI	SCY4_CALLGENES_FINAL_1	exon	2318492	2322003	.	+	.	Name=SPOG_04094T0
cry_chrI	SCY4_CALLGENES_FINAL_1	exon	3158961	3162468	.	-	.	Name=SPOG_02936T0
cry_chrI	SCY4_CALLGENES_FINAL_1	exon	4006017	4006950	.	-	.	Name=SPOG_04557T0;ID=YbIsSh1nZQTsrTh9A6ZLkUpTCJE.1638925574086.28438
cry_chrI	SCY4_CALLGENES_FINAL_1	exon	4005916	4005971	.	-	.	Name=SPOG_04557T0;ID=YbIsSh1nZQTsrTh9A6ZLkUpTCJE.1638925574086.28438
cry_chrI	SCY4_CALLGENES_FINAL_1	exon	4005657	4005859	.	-	.	Name=SPOG_04557T0;ID=YbIsSh1nZQTsrTh9A6ZLkUpTCJE.1638925574086.28438
cry_chrI	SCY4_CALLGENES_FINAL_1	exon	4004525	4005440	.	-	.	Name=SPOG_04557T0;ID=YbIsSh1nZQTsrTh9A6ZLkUpTCJE.1638925574086.28438
cry_chrI	SCY4_CALLGENES_FINAL_1	exon	4004370	4004474	.	-	.	Name=SPOG_04557T0;ID=YbIsSh1nZQTsrTh9A6ZLkUpTCJE.1638925574086.28438
cry_chrI	SCY4_CALLGENES_FINAL_1	exon	4004081	4004317	.	-	.	Name=SPOG_04557T0;ID=YbIsSh1nZQTsrTh9A6ZLkUpTCJE.1638925574086.28438
cry_chrI	SCY4_CALLGENES_FINAL_1	exon	4003443	4004006	.	-	.	Name=SPOG_04557T0;ID=YbIsSh1nZQTsrTh9A6ZLkUpTCJE.1638925574086.28438
cry_chrI	SCY4_CALLGENES_FINAL_1	exon	2648323	2651817	.	-	.	Name=SPOG_03954T0
cry_chrI	SCY4_CALLGENES_FINAL_1	exon	3422641	3426131	.	+	.	Name=SPOG_03052T0
cry_chrI	SCY4_CALLGENES_FINAL_1	exon	1353127	1356615	.	-	.	Name=SPOG_04852T0
cry_chrI	SCY4_CALLGENES_FINAL_1	exon	447962	451448	.	+	.	Name=SPOG_00196T0
cry_chrI	SCY4_CALLGENES_FINAL_1	exon	367554	367784	.	-	.	Name=SPOG_00156T0;ID=YbIsSh1nZQTsrTh9A6ZLkUpTCJE.1638925574086.28439
cry_chrI	SCY4_CALLGENES_FINAL_1	exon	364304	367482	.	-	.	Name=SPOG_00156T0;ID=YbIsSh1nZQTsrTh9A6ZLkUpTCJE.1638925574086.28439
cry_chrI	SCY4_CALLGENES_FINAL_1	exon	1369012	1372487	.	-	.	Name=SPOG_04859T0
cry_chrI	SCY4_CALLGENES_FINAL_1	exon	1317578	1317603	.	+	.	Name=SPOG_04834T0;ID=YbIsSh1nZQTsrTh9A6ZLkUpTCJE.1638925574086.28440
cry_chrI	SCY4_CALLGENES_FINAL_1	exon	1317796	1321051	.	+	.	Name=SPOG_04834T0;ID=YbIsSh1nZQTsrTh9A6ZLkUpTCJE.1638925574086.28440
cry_chrI	SCY4_CALLGENES_FINAL_1	exon	334847	338316	.	+	.	Name=SPOG_00142T0
cry_chrI	SCY4_CALLGENES_FINAL_1	exon	4318346	4321815	.	+	.	Name=SPOG_03816T0
cry_chrI	SCY4_CALLGENES_FINAL_1	exon	4256808	4257007	.	-	.	Name=SPOG_03847T0;ID=YbIsSh1nZQTsrTh9A6ZLkUpTCJE.1638925574086.28441
cry_chrI	SCY4_CALLGENES_FINAL_1	exon	4256699	4256758	.	-	.	Name=SPOG_03847T0;ID=YbIsSh1nZQTsrTh9A6ZLkUpTCJE.1638925574086.28441
cry_chrI	SCY4_CALLGENES_FINAL_1	exon	4256405	4256629	.	-	.	Name=SPOG_03847T0;ID=YbIsSh1nZQTsrTh9A6ZLkUpTCJE.1638925574086.28441
cry_chrI	SCY4_CALLGENES_FINAL_1	exon	4255867	4256353	.	-	.	Name=SPOG_03847T0;ID=YbIsSh1nZQTsrTh9A6ZLkUpTCJE.1638925574086.28441
cry_chrI	SCY4_CALLGENES_FINAL_1	exon	4254778	4255826	.	-	.	Name=SPOG_03847T0;ID=YbIsSh1nZQTsrTh9A6ZLkUpTCJE.1638925574086.28441
cry_chrI	SCY4_CALLGENES_FINAL_1	exon	4254559	4254733	.	-	.	Name=SPOG_03847T0;ID=YbIsSh1nZQTsrTh9A6ZLkUpTCJE.1638925574086.28441
cry_chrI	SCY4_CALLGENES_FINAL_1	exon	4253542	4254518	.	-	.	Name=SPOG_03847T0;ID=YbIsSh1nZQTsrTh9A6ZLkUpTCJE.1638925574086.28441
cry_chrI	SCY4_CALLGENES_FINAL_1	exon	3788291	3791740	.	-	.	Name=SPOG_04600T0
cry_chrI	SCY4_CALLGENES_FINAL_1	exon	2946934	2948818	.	+	.	Name=SPOG_02851T0;ID=YbIsSh1nZQTsrTh9A6ZLkUpTCJE.1638925574086.28442
cry_chrI	SCY4_CALLGENES_FINAL_1	exon	2948864	2948993	.	+	.	Name=SPOG_02851T0;ID=YbIsSh1nZQTsrTh9A6ZLkUpTCJE.1638925574086.28442
cry_chrI	SCY4_CALLGENES_FINAL_1	exon	2949038	2950383	.	+	.	Name=SPOG_02851T0;ID=YbIsSh1nZQTsrTh9A6ZLkUpTCJE.1638925574086.28442
cry_chrI	SCY4_CALLGENES_FINAL_1	exon	2562198	2562693	.	-	.	Name=SPOG_03989T0;ID=YbIsSh1nZQTsrTh9A6ZLkUpTCJE.1638925574086.28443
cry_chrI	SCY4_CALLGENES_FINAL_1	exon	2561490	2562113	.	-	.	Name=SPOG_03989T0;ID=YbIsSh1nZQTsrTh9A6ZLkUpTCJE.1638925574086.28443
cry_chrI	SCY4_CALLGENES_FINAL_1	exon	2560986	2561439	.	-	.	Name=SPOG_03989T0;ID=YbIsSh1nZQTsrTh9A6ZLkUpTCJE.1638925574086.28443
cry_chrI	SCY4_CALLGENES_FINAL_1	exon	2560720	2560925	.	-	.	Name=SPOG_03989T0;ID=YbIsSh1nZQTsrTh9A6ZLkUpTCJE.1638925574086.28443
cry_chrI	SCY4_CALLGENES_FINAL_1	exon	2559254	2560677	.	-	.	Name=SPOG_03989T0;ID=YbIsSh1nZQTsrTh9A6ZLkUpTCJE.1638925574086.28443
cry_chrI	SCY4_CALLGENES_FINAL_1	exon	300901	301251	.	+	.	Name=SPOG_00129T0;ID=YbIsSh1nZQTsrTh9A6ZLkUpTCJE.1638925574086.28444
cry_chrI	SCY4_CALLGENES_FINAL_1	exon	301299	301411	.	+	.	Name=SPOG_00129T0;ID=YbIsSh1nZQTsrTh9A6ZLkUpTCJE.1638925574086.28444
cry_chrI	SCY4_CALLGENES_FINAL_1	exon	301450	301545	.	+	.	Name=SPOG_00129T0;ID=YbIsSh1nZQTsrTh9A6ZLkUpTCJE.1638925574086.28444
cry_chrI	SCY4_CALLGENES_FINAL_1	exon	301590	301999	.	+	.	Name=SPOG_00129T0;ID=YbIsSh1nZQTsrTh9A6ZLkUpTCJE.1638925574086.28444
cry_chrI	SCY4_CALLGENES_FINAL_1	exon	302040	304334	.	+	.	Name=SPOG_00129T0;ID=YbIsSh1nZQTsrTh9A6ZLkUpTCJE.1638925574086.28444
cry_chrI	SCY4_CALLGENES_FINAL_1	exon	2941457	2944889	.	-	.	Name=SPOG_02848T0
cry_chrI	SCY4_CALLGENES_FINAL_1	exon	2781070	2781925	.	-	.	Name=SPOG_02768T0;ID=YbIsSh1nZQTsrTh9A6ZLkUpTCJE.1638925574086.28445
cry_chrI	SCY4_CALLGENES_FINAL_1	exon	2778494	2780998	.	-	.	Name=SPOG_02768T0;ID=YbIsSh1nZQTsrTh9A6ZLkUpTCJE.1638925574086.28445
cry_chrI	SCY4_CALLGENES_FINAL_1	exon	1530823	1532309	.	+	.	Name=SPOG_04455T0;ID=YbIsSh1nZQTsrTh9A6ZLkUpTCJE.1638925574086.28446
cry_chrI	SCY4_CALLGENES_FINAL_1	exon	1532426	1534251	.	+	.	Name=SPOG_04455T0;ID=YbIsSh1nZQTsrTh9A6ZLkUpTCJE.1638925574086.28446
cry_chrI	SCY4_CALLGENES_FINAL_1	exon	4566478	4566657	.	-	.	Name=SPOG_03717T0;ID=YbIsSh1nZQTsrTh9A6ZLkUpTCJE.1638925574086.28447
cry_chrI	SCY4_CALLGENES_FINAL_1	exon	4563232	4566415	.	-	.	Name=SPOG_03717T0;ID=YbIsSh1nZQTsrTh9A6ZLkUpTCJE.1638925574086.28447
cry_chrI	SCY4_CALLGENES_FINAL_1	exon	4824995	4825348	.	-	.	Name=SPOG_03611T0;ID=YbIsSh1nZQTsrTh9A6ZLkUpTCJE.1638925574086.28448
cry_chrI	SCY4_CALLGENES_FINAL_1	exon	4824577	4824810	.	-	.	Name=SPOG_03611T0;ID=YbIsSh1nZQTsrTh9A6ZLkUpTCJE.1638925574086.28448
cry_chrI	SCY4_CALLGENES_FINAL_1	exon	4824316	4824531	.	-	.	Name=SPOG_03611T0;ID=YbIsSh1nZQTsrTh9A6ZLkUpTCJE.1638925574086.28448
cry_chrI	SCY4_CALLGENES_FINAL_1	exon	4824235	4824275	.	-	.	Name=SPOG_03611T0;ID=YbIsSh1nZQTsrTh9A6ZLkUpTCJE.1638925574086.28448
cry_chrI	SCY4_CALLGENES_FINAL_1	exon	4821926	4824185	.	-	.	Name=SPOG_03611T0;ID=YbIsSh1nZQTsrTh9A6ZLkUpTCJE.1638925574086.28448
cry_chrI	SCY4_CALLGENES_FINAL_1	exon	1246439	1249857	.	-	.	Name=SPOG_04802T0
cry_chrI	SCY4_CALLGENES_FINAL_1	exon	916957	920370	.	-	.	Name=SPOG_00410T0
cry_chrI	SCY4_CALLGENES_FINAL_1	exon	714804	718211	.	-	.	Name=SPOG_00320T0
cry_chrI	SCY4_CALLGENES_FINAL_1	exon	3424659	3428061	.	-	.	Name=SPOG_03053T0
cry_chrI	SCY4_CALLGENES_FINAL_1	exon	1860554	1861816	.	-	.	Name=SPOG_04297T0;ID=YbIsSh1nZQTsrTh9A6ZLkUpTCJE.1638925574086.28449
cry_chrI	SCY4_CALLGENES_FINAL_1	exon	1859873	1860509	.	-	.	Name=SPOG_04297T0;ID=YbIsSh1nZQTsrTh9A6ZLkUpTCJE.1638925574086.28449
cry_chrI	SCY4_CALLGENES_FINAL_1	exon	1858420	1859831	.	-	.	Name=SPOG_04297T0;ID=YbIsSh1nZQTsrTh9A6ZLkUpTCJE.1638925574086.28449
cry_chrI	SCY4_CALLGENES_FINAL_1	exon	2228752	2232146	.	-	.	Name=SPOG_04130T0
cry_chrI	SCY4_CALLGENES_FINAL_1	exon	3078740	3079163	.	+	.	Name=SPOG_02906T0;ID=YbIsSh1nZQTsrTh9A6ZLkUpTCJE.1638925574086.28450
cry_chrI	SCY4_CALLGENES_FINAL_1	exon	3079356	3079517	.	+	.	Name=SPOG_02906T0;ID=YbIsSh1nZQTsrTh9A6ZLkUpTCJE.1638925574086.28450
cry_chrI	SCY4_CALLGENES_FINAL_1	exon	3079586	3079699	.	+	.	Name=SPOG_02906T0;ID=YbIsSh1nZQTsrTh9A6ZLkUpTCJE.1638925574086.28450
cry_chrI	SCY4_CALLGENES_FINAL_1	exon	3079747	3079880	.	+	.	Name=SPOG_02906T0;ID=YbIsSh1nZQTsrTh9A6ZLkUpTCJE.1638925574086.28450
cry_chrI	SCY4_CALLGENES_FINAL_1	exon	3079927	3080670	.	+	.	Name=SPOG_02906T0;ID=YbIsSh1nZQTsrTh9A6ZLkUpTCJE.1638925574086.28450
cry_chrI	SCY4_CALLGENES_FINAL_1	exon	3080731	3082133	.	+	.	Name=SPOG_02906T0;ID=YbIsSh1nZQTsrTh9A6ZLkUpTCJE.1638925574086.28450
cry_chrI	SCY4_CALLGENES_FINAL_1	exon	1601421	1602652	.	+	.	Name=SPOG_04421T0;ID=YbIsSh1nZQTsrTh9A6ZLkUpTCJE.1638925574086.28451
cry_chrI	SCY4_CALLGENES_FINAL_1	exon	1602730	1604813	.	+	.	Name=SPOG_04421T0;ID=YbIsSh1nZQTsrTh9A6ZLkUpTCJE.1638925574086.28451
cry_chrI	SCY4_CALLGENES_FINAL_1	exon	3316007	3318687	.	-	.	Name=SPOG_03009T0;ID=YbIsSh1nZQTsrTh9A6ZLkUpTCJE.1638925574086.28452
cry_chrI	SCY4_CALLGENES_FINAL_1	exon	3315482	3315964	.	-	.	Name=SPOG_03009T0;ID=YbIsSh1nZQTsrTh9A6ZLkUpTCJE.1638925574086.28452
cry_chrI	SCY4_CALLGENES_FINAL_1	exon	3315298	3315430	.	-	.	Name=SPOG_03009T0;ID=YbIsSh1nZQTsrTh9A6ZLkUpTCJE.1638925574086.28452
cry_chrI	SCY4_CALLGENES_FINAL_1	exon	2429939	2433328	.	-	.	Name=SPOG_04049T0
cry_chrI	SCY4_CALLGENES_FINAL_1	exon	2647628	2648041	.	-	.	Name=SPOG_03956T0;ID=YbIsSh1nZQTsrTh9A6ZLkUpTCJE.1638925574086.28453
cry_chrI	SCY4_CALLGENES_FINAL_1	exon	2647359	2647566	.	-	.	Name=SPOG_03956T0;ID=YbIsSh1nZQTsrTh9A6ZLkUpTCJE.1638925574086.28453
cry_chrI	SCY4_CALLGENES_FINAL_1	exon	2646038	2647315	.	-	.	Name=SPOG_03956T0;ID=YbIsSh1nZQTsrTh9A6ZLkUpTCJE.1638925574086.28453
cry_chrI	SCY4_CALLGENES_FINAL_1	exon	2644654	2645980	.	-	.	Name=SPOG_03956T0;ID=YbIsSh1nZQTsrTh9A6ZLkUpTCJE.1638925574086.28453
cry_chrI	SCY4_CALLGENES_FINAL_1	exon	2129956	2133328	.	-	.	Name=SPOG_04176T0
cry_chrI	SCY4_CALLGENES_FINAL_1	exon	3632062	3632089	.	+	.	Name=SPOG_03145T0;ID=YbIsSh1nZQTsrTh9A6ZLkUpTCJE.1638925574086.28454
cry_chrI	SCY4_CALLGENES_FINAL_1	exon	3632150	3635424	.	+	.	Name=SPOG_03145T0;ID=YbIsSh1nZQTsrTh9A6ZLkUpTCJE.1638925574086.28454
cry_chrI	SCY4_CALLGENES_FINAL_1	exon	1995079	1998439	.	+	.	Name=SPOG_04225T0
cry_chrI	SCY4_CALLGENES_FINAL_1	exon	1691213	1694568	.	-	.	Name=SPOG_04376T0
cry_chrI	SCY4_CALLGENES_FINAL_1	exon	2216183	2219529	.	-	.	Name=SPOG_04135T0
cry_chrI	SCY4_CALLGENES_FINAL_1	exon	388817	388870	.	+	.	Name=SPOG_00169T0;ID=YbIsSh1nZQTsrTh9A6ZLkUpTCJE.1638925574086.28455
cry_chrI	SCY4_CALLGENES_FINAL_1	exon	388912	391855	.	+	.	Name=SPOG_00169T0;ID=YbIsSh1nZQTsrTh9A6ZLkUpTCJE.1638925574086.28455
cry_chrI	SCY4_CALLGENES_FINAL_1	exon	391908	392151	.	+	.	Name=SPOG_00169T0;ID=YbIsSh1nZQTsrTh9A6ZLkUpTCJE.1638925574086.28455
cry_chrI	SCY4_CALLGENES_FINAL_1	exon	3801903	3805235	.	-	.	Name=SPOG_04594T0
cry_chrI	SCY4_CALLGENES_FINAL_1	exon	3794186	3794273	.	+	.	Name=SPOG_04598T0;ID=YbIsSh1nZQTsrTh9A6ZLkUpTCJE.1638925574086.28456
cry_chrI	SCY4_CALLGENES_FINAL_1	exon	3794312	3794671	.	+	.	Name=SPOG_04598T0;ID=YbIsSh1nZQTsrTh9A6ZLkUpTCJE.1638925574086.28456
cry_chrI	SCY4_CALLGENES_FINAL_1	exon	3794717	3795068	.	+	.	Name=SPOG_04598T0;ID=YbIsSh1nZQTsrTh9A6ZLkUpTCJE.1638925574086.28456
cry_chrI	SCY4_CALLGENES_FINAL_1	exon	3795115	3797500	.	+	.	Name=SPOG_04598T0;ID=YbIsSh1nZQTsrTh9A6ZLkUpTCJE.1638925574086.28456
cry_chrI	SCY4_CALLGENES_FINAL_1	exon	355226	358530	.	-	.	Name=SPOG_00151T0
cry_chrI	SCY4_CALLGENES_FINAL_1	exon	2223561	2226857	.	+	.	Name=SPOG_04133T0
cry_chrI	SCY4_CALLGENES_FINAL_1	exon	3226915	3230067	.	+	.	Name=SPOG_02963T0;ID=YbIsSh1nZQTsrTh9A6ZLkUpTCJE.1638925574086.28457
cry_chrI	SCY4_CALLGENES_FINAL_1	exon	3230114	3230210	.	+	.	Name=SPOG_02963T0;ID=YbIsSh1nZQTsrTh9A6ZLkUpTCJE.1638925574086.28457
cry_chrI	SCY4_CALLGENES_FINAL_1	exon	3856587	3859881	.	+	.	Name=SPOG_04493T0
cry_chrI	SCY4_CALLGENES_FINAL_1	exon	3398596	3401887	.	-	.	Name=SPOG_03042T0
cry_chrI	SCY4_CALLGENES_FINAL_1	exon	4343381	4344234	.	+	.	Name=SPOG_03806T0;ID=YbIsSh1nZQTsrTh9A6ZLkUpTCJE.1638925574086.28458
cry_chrI	SCY4_CALLGENES_FINAL_1	exon	4344289	4346652	.	+	.	Name=SPOG_03806T0;ID=YbIsSh1nZQTsrTh9A6ZLkUpTCJE.1638925574086.28458
cry_chrI	SCY4_CALLGENES_FINAL_1	exon	3586421	3586430	.	+	.	Name=SPOG_03128T0;ID=YbIsSh1nZQTsrTh9A6ZLkUpTCJE.1638925574086.28459
cry_chrI	SCY4_CALLGENES_FINAL_1	exon	3586507	3589689	.	+	.	Name=SPOG_03128T0;ID=YbIsSh1nZQTsrTh9A6ZLkUpTCJE.1638925574086.28459
cry_chrI	SCY4_CALLGENES_FINAL_1	exon	271024	274277	.	+	.	Name=SPOG_00113T0
cry_chrI	SCY4_CALLGENES_FINAL_1	exon	444328	447580	.	+	.	Name=SPOG_00194T0
cry_chrI	SCY4_CALLGENES_FINAL_1	exon	2638539	2641790	.	+	.	Name=SPOG_03958T0
cry_chrI	SCY4_CALLGENES_FINAL_1	exon	838457	838622	.	+	.	Name=SPOG_00370T0;ID=YbIsSh1nZQTsrTh9A6ZLkUpTCJE.1638925574086.28460
cry_chrI	SCY4_CALLGENES_FINAL_1	exon	838684	841706	.	+	.	Name=SPOG_00370T0;ID=YbIsSh1nZQTsrTh9A6ZLkUpTCJE.1638925574086.28460
cry_chrI	SCY4_CALLGENES_FINAL_1	exon	4154643	4157890	.	+	.	Name=SPOG_03895T0
cry_chrI	SCY4_CALLGENES_FINAL_1	exon	2672038	2672184	.	+	.	Name=SPOG_03945T0;ID=YbIsSh1nZQTsrTh9A6ZLkUpTCJE.1638925574086.28461
cry_chrI	SCY4_CALLGENES_FINAL_1	exon	2672229	2672787	.	+	.	Name=SPOG_03945T0;ID=YbIsSh1nZQTsrTh9A6ZLkUpTCJE.1638925574086.28461
cry_chrI	SCY4_CALLGENES_FINAL_1	exon	2672828	2672976	.	+	.	Name=SPOG_03945T0;ID=YbIsSh1nZQTsrTh9A6ZLkUpTCJE.1638925574086.28461
cry_chrI	SCY4_CALLGENES_FINAL_1	exon	2673018	2675284	.	+	.	Name=SPOG_03945T0;ID=YbIsSh1nZQTsrTh9A6ZLkUpTCJE.1638925574086.28461
cry_chrI	SCY4_CALLGENES_FINAL_1	exon	734818	738059	.	+	.	Name=SPOG_00331T0
cry_chrI	SCY4_CALLGENES_FINAL_1	exon	2013158	2016399	.	+	.	Name=SPOG_04218T0
cry_chrI	SCY4_CALLGENES_FINAL_1	exon	4601489	4601759	.	-	.	Name=SPOG_03703T0;ID=YbIsSh1nZQTsrTh9A6ZLkUpTCJE.1638925574086.28462
cry_chrI	SCY4_CALLGENES_FINAL_1	exon	4600314	4601372	.	-	.	Name=SPOG_03703T0;ID=YbIsSh1nZQTsrTh9A6ZLkUpTCJE.1638925574086.28462
cry_chrI	SCY4_CALLGENES_FINAL_1	exon	4599733	4600260	.	-	.	Name=SPOG_03703T0;ID=YbIsSh1nZQTsrTh9A6ZLkUpTCJE.1638925574086.28462
cry_chrI	SCY4_CALLGENES_FINAL_1	exon	4598520	4599541	.	-	.	Name=SPOG_03703T0;ID=YbIsSh1nZQTsrTh9A6ZLkUpTCJE.1638925574086.28462
cry_chrI	SCY4_CALLGENES_FINAL_1	exon	428503	431385	.	-	.	Name=SPOG_00187T0;ID=YbIsSh1nZQTsrTh9A6ZLkUpTCJE.1638925574086.28463
cry_chrI	SCY4_CALLGENES_FINAL_1	exon	428369	428453	.	-	.	Name=SPOG_00187T0;ID=YbIsSh1nZQTsrTh9A6ZLkUpTCJE.1638925574086.28463
cry_chrI	SCY4_CALLGENES_FINAL_1	exon	428146	428326	.	-	.	Name=SPOG_00187T0;ID=YbIsSh1nZQTsrTh9A6ZLkUpTCJE.1638925574086.28463
cry_chrI	SCY4_CALLGENES_FINAL_1	exon	907630	910868	.	+	.	Name=SPOG_00406T0
cry_chrI	SCY4_CALLGENES_FINAL_1	exon	376803	380038	.	+	.	Name=SPOG_00163T0
cry_chrI	SCY4_CALLGENES_FINAL_1	exon	748318	751552	.	+	.	Name=SPOG_00337T0
cry_chrI	SCY4_CALLGENES_FINAL_1	exon	3649091	3651158	.	+	.	Name=SPOG_03153T0;ID=YbIsSh1nZQTsrTh9A6ZLkUpTCJE.1638925574086.28464
cry_chrI	SCY4_CALLGENES_FINAL_1	exon	3651213	3651321	.	+	.	Name=SPOG_03153T0;ID=YbIsSh1nZQTsrTh9A6ZLkUpTCJE.1638925574086.28464
cry_chrI	SCY4_CALLGENES_FINAL_1	exon	3651378	3651647	.	+	.	Name=SPOG_03153T0;ID=YbIsSh1nZQTsrTh9A6ZLkUpTCJE.1638925574086.28464
cry_chrI	SCY4_CALLGENES_FINAL_1	exon	3651693	3652320	.	+	.	Name=SPOG_03153T0;ID=YbIsSh1nZQTsrTh9A6ZLkUpTCJE.1638925574086.28464
cry_chrI	SCY4_CALLGENES_FINAL_1	exon	2448466	2451693	.	+	.	Name=SPOG_04040T0
cry_chrI	SCY4_CALLGENES_FINAL_1	exon	3845658	3848884	.	+	.	Name=SPOG_04488T0
cry_chrI	SCY4_CALLGENES_FINAL_1	exon	263436	263703	.	-	.	Name=SPOG_00110T0;ID=YbIsSh1nZQTsrTh9A6ZLkUpTCJE.1638925574086.28465
cry_chrI	SCY4_CALLGENES_FINAL_1	exon	263200	263288	.	-	.	Name=SPOG_00110T0;ID=YbIsSh1nZQTsrTh9A6ZLkUpTCJE.1638925574086.28465
cry_chrI	SCY4_CALLGENES_FINAL_1	exon	263034	263111	.	-	.	Name=SPOG_00110T0;ID=YbIsSh1nZQTsrTh9A6ZLkUpTCJE.1638925574086.28465
cry_chrI	SCY4_CALLGENES_FINAL_1	exon	260477	262986	.	-	.	Name=SPOG_00110T0;ID=YbIsSh1nZQTsrTh9A6ZLkUpTCJE.1638925574086.28465
cry_chrI	SCY4_CALLGENES_FINAL_1	exon	1742992	1743216	.	-	.	Name=SPOG_04353T0;ID=YbIsSh1nZQTsrTh9A6ZLkUpTCJE.1638925574086.28466
cry_chrI	SCY4_CALLGENES_FINAL_1	exon	1739992	1742947	.	-	.	Name=SPOG_04353T0;ID=YbIsSh1nZQTsrTh9A6ZLkUpTCJE.1638925574086.28466
cry_chrI	SCY4_CALLGENES_FINAL_1	exon	1931978	1932085	.	+	.	Name=SPOG_04256T0;ID=YbIsSh1nZQTsrTh9A6ZLkUpTCJE.1638925574086.28467
cry_chrI	SCY4_CALLGENES_FINAL_1	exon	1932134	1932182	.	+	.	Name=SPOG_04256T0;ID=YbIsSh1nZQTsrTh9A6ZLkUpTCJE.1638925574086.28467
cry_chrI	SCY4_CALLGENES_FINAL_1	exon	1932239	1935197	.	+	.	Name=SPOG_04256T0;ID=YbIsSh1nZQTsrTh9A6ZLkUpTCJE.1638925574086.28467
cry_chrI	SCY4_CALLGENES_FINAL_1	exon	92820	93107	.	+	.	Name=SPOG_00033T0;ID=YbIsSh1nZQTsrTh9A6ZLkUpTCJE.1638925574086.28468
cry_chrI	SCY4_CALLGENES_FINAL_1	exon	93159	93271	.	+	.	Name=SPOG_00033T0;ID=YbIsSh1nZQTsrTh9A6ZLkUpTCJE.1638925574086.28468
cry_chrI	SCY4_CALLGENES_FINAL_1	exon	93321	93374	.	+	.	Name=SPOG_00033T0;ID=YbIsSh1nZQTsrTh9A6ZLkUpTCJE.1638925574086.28468
cry_chrI	SCY4_CALLGENES_FINAL_1	exon	93429	93905	.	+	.	Name=SPOG_00033T0;ID=YbIsSh1nZQTsrTh9A6ZLkUpTCJE.1638925574086.28468
cry_chrI	SCY4_CALLGENES_FINAL_1	exon	93946	94410	.	+	.	Name=SPOG_00033T0;ID=YbIsSh1nZQTsrTh9A6ZLkUpTCJE.1638925574086.28468
cry_chrI	SCY4_CALLGENES_FINAL_1	exon	94477	94592	.	+	.	Name=SPOG_00033T0;ID=YbIsSh1nZQTsrTh9A6ZLkUpTCJE.1638925574086.28468
cry_chrI	SCY4_CALLGENES_FINAL_1	exon	94652	96036	.	+	.	Name=SPOG_00033T0;ID=YbIsSh1nZQTsrTh9A6ZLkUpTCJE.1638925574086.28468
cry_chrI	SCY4_CALLGENES_FINAL_1	exon	2220342	2223558	.	-	.	Name=SPOG_04134T0
cry_chrI	SCY4_CALLGENES_FINAL_1	exon	212432	212518	.	-	.	Name=SPOG_00086T0;ID=YbIsSh1nZQTsrTh9A6ZLkUpTCJE.1638925574086.28469
cry_chrI	SCY4_CALLGENES_FINAL_1	exon	212193	212384	.	-	.	Name=SPOG_00086T0;ID=YbIsSh1nZQTsrTh9A6ZLkUpTCJE.1638925574086.28469
cry_chrI	SCY4_CALLGENES_FINAL_1	exon	211992	212125	.	-	.	Name=SPOG_00086T0;ID=YbIsSh1nZQTsrTh9A6ZLkUpTCJE.1638925574086.28469
cry_chrI	SCY4_CALLGENES_FINAL_1	exon	209305	211932	.	-	.	Name=SPOG_00086T0;ID=YbIsSh1nZQTsrTh9A6ZLkUpTCJE.1638925574086.28469
cry_chrI	SCY4_CALLGENES_FINAL_1	exon	3962532	3962621	.	+	.	Name=SPOG_04539T0;ID=YbIsSh1nZQTsrTh9A6ZLkUpTCJE.1638925574086.28470
cry_chrI	SCY4_CALLGENES_FINAL_1	exon	3962671	3965742	.	+	.	Name=SPOG_04539T0;ID=YbIsSh1nZQTsrTh9A6ZLkUpTCJE.1638925574086.28470
cry_chrI	SCY4_CALLGENES_FINAL_1	exon	2115841	2116944	.	+	.	Name=SPOG_04180T0;ID=YbIsSh1nZQTsrTh9A6ZLkUpTCJE.1638925574086.28471
cry_chrI	SCY4_CALLGENES_FINAL_1	exon	2116992	2119043	.	+	.	Name=SPOG_04180T0;ID=YbIsSh1nZQTsrTh9A6ZLkUpTCJE.1638925574086.28471
cry_chrI	SCY4_CALLGENES_FINAL_1	exon	407937	411137	.	+	.	Name=SPOG_00178T0
cry_chrI	SCY4_CALLGENES_FINAL_1	exon	1903803	1904368	.	+	.	Name=SPOG_04270T0;ID=YbIsSh1nZQTsrTh9A6ZLkUpTCJE.1638925574086.28472
cry_chrI	SCY4_CALLGENES_FINAL_1	exon	1904433	1907003	.	+	.	Name=SPOG_04270T0;ID=YbIsSh1nZQTsrTh9A6ZLkUpTCJE.1638925574086.28472
cry_chrI	SCY4_CALLGENES_FINAL_1	exon	3535381	3535916	.	+	.	Name=SPOG_03106T0;ID=YbIsSh1nZQTsrTh9A6ZLkUpTCJE.1638925574086.28473
cry_chrI	SCY4_CALLGENES_FINAL_1	exon	3535986	3536112	.	+	.	Name=SPOG_03106T0;ID=YbIsSh1nZQTsrTh9A6ZLkUpTCJE.1638925574086.28473
cry_chrI	SCY4_CALLGENES_FINAL_1	exon	3536299	3538578	.	+	.	Name=SPOG_03106T0;ID=YbIsSh1nZQTsrTh9A6ZLkUpTCJE.1638925574086.28473
cry_chrI	SCY4_CALLGENES_FINAL_1	exon	4441100	4443704	.	+	.	Name=SPOG_03771T0;ID=YbIsSh1nZQTsrTh9A6ZLkUpTCJE.1638925574086.28474
cry_chrI	SCY4_CALLGENES_FINAL_1	exon	4443749	4443815	.	+	.	Name=SPOG_03771T0;ID=YbIsSh1nZQTsrTh9A6ZLkUpTCJE.1638925574086.28474
cry_chrI	SCY4_CALLGENES_FINAL_1	exon	4443865	4443983	.	+	.	Name=SPOG_03771T0;ID=YbIsSh1nZQTsrTh9A6ZLkUpTCJE.1638925574086.28474
cry_chrI	SCY4_CALLGENES_FINAL_1	exon	4444038	4444290	.	+	.	Name=SPOG_03771T0;ID=YbIsSh1nZQTsrTh9A6ZLkUpTCJE.1638925574086.28474
cry_chrI	SCY4_CALLGENES_FINAL_1	exon	1972297	1972880	.	-	.	Name=SPOG_04238T0;ID=YbIsSh1nZQTsrTh9A6ZLkUpTCJE.1638925574086.28475
cry_chrI	SCY4_CALLGENES_FINAL_1	exon	1969693	1972246	.	-	.	Name=SPOG_04238T0;ID=YbIsSh1nZQTsrTh9A6ZLkUpTCJE.1638925574086.28475
cry_chrI	SCY4_CALLGENES_FINAL_1	exon	3621975	3625148	.	-	.	Name=SPOG_03140T0
cry_chrI	SCY4_CALLGENES_FINAL_1	exon	873075	876247	.	+	.	Name=SPOG_00387T0
cry_chrI	SCY4_CALLGENES_FINAL_1	exon	549148	550485	.	-	.	Name=SPOG_00241T0;ID=YbIsSh1nZQTsrTh9A6ZLkUpTCJE.1638925574086.28476
cry_chrI	SCY4_CALLGENES_FINAL_1	exon	548487	549104	.	-	.	Name=SPOG_00241T0;ID=YbIsSh1nZQTsrTh9A6ZLkUpTCJE.1638925574086.28476
cry_chrI	SCY4_CALLGENES_FINAL_1	exon	547324	548440	.	-	.	Name=SPOG_00241T0;ID=YbIsSh1nZQTsrTh9A6ZLkUpTCJE.1638925574086.28476
cry_chrI	SCY4_CALLGENES_FINAL_1	exon	2809353	2810726	.	-	.	Name=SPOG_02781T0;ID=YbIsSh1nZQTsrTh9A6ZLkUpTCJE.1638925574086.28477
cry_chrI	SCY4_CALLGENES_FINAL_1	exon	2807565	2809301	.	-	.	Name=SPOG_02781T0;ID=YbIsSh1nZQTsrTh9A6ZLkUpTCJE.1638925574086.28477
cry_chrI	SCY4_CALLGENES_FINAL_1	exon	892781	895938	.	+	.	Name=SPOG_00396T0
cry_chrI	SCY4_CALLGENES_FINAL_1	exon	3138676	3139437	.	-	.	Name=SPOG_02927T0;ID=YbIsSh1nZQTsrTh9A6ZLkUpTCJE.1638925574086.28478
cry_chrI	SCY4_CALLGENES_FINAL_1	exon	3138600	3138627	.	-	.	Name=SPOG_02927T0;ID=YbIsSh1nZQTsrTh9A6ZLkUpTCJE.1638925574086.28478
cry_chrI	SCY4_CALLGENES_FINAL_1	exon	3138507	3138543	.	-	.	Name=SPOG_02927T0;ID=YbIsSh1nZQTsrTh9A6ZLkUpTCJE.1638925574086.28478
cry_chrI	SCY4_CALLGENES_FINAL_1	exon	3136293	3138432	.	-	.	Name=SPOG_02927T0;ID=YbIsSh1nZQTsrTh9A6ZLkUpTCJE.1638925574086.28478
cry_chrI	SCY4_CALLGENES_FINAL_1	exon	607221	610346	.	-	.	Name=SPOG_00270T0
cry_chrI	SCY4_CALLGENES_FINAL_1	exon	1851597	1854722	.	+	.	Name=SPOG_04300T0
cry_chrI	SCY4_CALLGENES_FINAL_1	exon	192799	193460	.	-	.	Name=SPOG_00074T0;ID=YbIsSh1nZQTsrTh9A6ZLkUpTCJE.1638925574086.28479
cry_chrI	SCY4_CALLGENES_FINAL_1	exon	190337	192640	.	-	.	Name=SPOG_00074T0;ID=YbIsSh1nZQTsrTh9A6ZLkUpTCJE.1638925574086.28479
cry_chrI	SCY4_CALLGENES_FINAL_1	exon	3800693	3800766	.	+	.	Name=SPOG_04595T0;ID=YbIsSh1nZQTsrTh9A6ZLkUpTCJE.1638925574086.28480
cry_chrI	SCY4_CALLGENES_FINAL_1	exon	3800837	3803810	.	+	.	Name=SPOG_04595T0;ID=YbIsSh1nZQTsrTh9A6ZLkUpTCJE.1638925574086.28480
cry_chrI	SCY4_CALLGENES_FINAL_1	exon	423177	425114	.	+	.	Name=SPOG_00185T0;ID=YbIsSh1nZQTsrTh9A6ZLkUpTCJE.1638925574086.28481
cry_chrI	SCY4_CALLGENES_FINAL_1	exon	425173	426289	.	+	.	Name=SPOG_00185T0;ID=YbIsSh1nZQTsrTh9A6ZLkUpTCJE.1638925574086.28481
cry_chrI	SCY4_CALLGENES_FINAL_1	exon	4793536	4796644	.	+	.	Name=SPOG_03621T0
cry_chrI	SCY4_CALLGENES_FINAL_1	exon	2469155	2472248	.	+	.	Name=SPOG_04030T0
cry_chrI	SCY4_CALLGENES_FINAL_1	exon	1801550	1801952	.	+	.	Name=SPOG_04325T0;ID=YbIsSh1nZQTsrTh9A6ZLkUpTCJE.1638925574086.28482
cry_chrI	SCY4_CALLGENES_FINAL_1	exon	1802022	1802336	.	+	.	Name=SPOG_04325T0;ID=YbIsSh1nZQTsrTh9A6ZLkUpTCJE.1638925574086.28482
cry_chrI	SCY4_CALLGENES_FINAL_1	exon	1802402	1804637	.	+	.	Name=SPOG_04325T0;ID=YbIsSh1nZQTsrTh9A6ZLkUpTCJE.1638925574086.28482
cry_chrI	SCY4_CALLGENES_FINAL_1	exon	979390	979756	.	+	.	Name=SPOG_00438T0;ID=YbIsSh1nZQTsrTh9A6ZLkUpTCJE.1638925574086.28483
cry_chrI	SCY4_CALLGENES_FINAL_1	exon	979829	980125	.	+	.	Name=SPOG_00438T0;ID=YbIsSh1nZQTsrTh9A6ZLkUpTCJE.1638925574086.28483
cry_chrI	SCY4_CALLGENES_FINAL_1	exon	980264	980771	.	+	.	Name=SPOG_00438T0;ID=YbIsSh1nZQTsrTh9A6ZLkUpTCJE.1638925574086.28483
cry_chrI	SCY4_CALLGENES_FINAL_1	exon	980833	981622	.	+	.	Name=SPOG_00438T0;ID=YbIsSh1nZQTsrTh9A6ZLkUpTCJE.1638925574086.28483
cry_chrI	SCY4_CALLGENES_FINAL_1	exon	981666	982472	.	+	.	Name=SPOG_00438T0;ID=YbIsSh1nZQTsrTh9A6ZLkUpTCJE.1638925574086.28483
cry_chrI	SCY4_CALLGENES_FINAL_1	exon	229418	232496	.	-	.	Name=SPOG_00094T0
cry_chrI	SCY4_CALLGENES_FINAL_1	exon	3674867	3677940	.	-	.	Name=SPOG_03167T0
cry_chrI	SCY4_CALLGENES_FINAL_1	exon	1911104	1912890	.	-	.	Name=SPOG_04267T0;ID=YbIsSh1nZQTsrTh9A6ZLkUpTCJE.1638925574086.28484
cry_chrI	SCY4_CALLGENES_FINAL_1	exon	1910825	1910972	.	-	.	Name=SPOG_04267T0;ID=YbIsSh1nZQTsrTh9A6ZLkUpTCJE.1638925574086.28484
cry_chrI	SCY4_CALLGENES_FINAL_1	exon	1910204	1910736	.	-	.	Name=SPOG_04267T0;ID=YbIsSh1nZQTsrTh9A6ZLkUpTCJE.1638925574086.28484
cry_chrI	SCY4_CALLGENES_FINAL_1	exon	1909822	1910153	.	-	.	Name=SPOG_04267T0;ID=YbIsSh1nZQTsrTh9A6ZLkUpTCJE.1638925574086.28484
cry_chrI	SCY4_CALLGENES_FINAL_1	exon	2545360	2546490	.	+	.	Name=SPOG_03995T0;ID=YbIsSh1nZQTsrTh9A6ZLkUpTCJE.1638925574086.28485
cry_chrI	SCY4_CALLGENES_FINAL_1	exon	2546626	2548425	.	+	.	Name=SPOG_03995T0;ID=YbIsSh1nZQTsrTh9A6ZLkUpTCJE.1638925574086.28485
cry_chrI	SCY4_CALLGENES_FINAL_1	exon	2545360	2546573	.	+	.	Name=SPOG_03995T1;ID=YbIsSh1nZQTsrTh9A6ZLkUpTCJE.1638925574086.28486
cry_chrI	SCY4_CALLGENES_FINAL_1	exon	2546626	2548425	.	+	.	Name=SPOG_03995T1;ID=YbIsSh1nZQTsrTh9A6ZLkUpTCJE.1638925574086.28486
cry_chrI	SCY4_CALLGENES_FINAL_1	exon	4265707	4268771	.	-	.	Name=SPOG_03841T0
cry_chrI	SCY4_CALLGENES_FINAL_1	exon	4163415	4166471	.	-	.	Name=SPOG_03890T0
cry_chrI	SCY4_CALLGENES_FINAL_1	exon	1759247	1762300	.	-	.	Name=SPOG_04347T0
cry_chrI	SCY4_CALLGENES_FINAL_1	exon	3513312	3516361	.	+	.	Name=SPOG_03097T0
cry_chrI	SCY4_CALLGENES_FINAL_1	exon	3724269	3727316	.	+	.	Name=SPOG_03188T0
cry_chrI	SCY4_CALLGENES_FINAL_1	exon	4848902	4851948	.	-	.	Name=SPOG_03601T0
cry_chrI	SCY4_CALLGENES_FINAL_1	exon	840427	841446	.	-	.	Name=SPOG_00371T0;ID=YbIsSh1nZQTsrTh9A6ZLkUpTCJE.1638925574086.28487
cry_chrI	SCY4_CALLGENES_FINAL_1	exon	838400	840381	.	-	.	Name=SPOG_00371T0;ID=YbIsSh1nZQTsrTh9A6ZLkUpTCJE.1638925574086.28487
cry_chrI	SCY4_CALLGENES_FINAL_1	exon	518472	519658	.	+	.	Name=SPOG_00226T0;ID=YbIsSh1nZQTsrTh9A6ZLkUpTCJE.1638925574086.28488
cry_chrI	SCY4_CALLGENES_FINAL_1	exon	519699	520232	.	+	.	Name=SPOG_00226T0;ID=YbIsSh1nZQTsrTh9A6ZLkUpTCJE.1638925574086.28488
cry_chrI	SCY4_CALLGENES_FINAL_1	exon	520273	521517	.	+	.	Name=SPOG_00226T0;ID=YbIsSh1nZQTsrTh9A6ZLkUpTCJE.1638925574086.28488
cry_chrI	SCY4_CALLGENES_FINAL_1	exon	4497970	4499794	.	-	.	Name=SPOG_03746T0;ID=YbIsSh1nZQTsrTh9A6ZLkUpTCJE.1638925574086.28489
cry_chrI	SCY4_CALLGENES_FINAL_1	exon	4497862	4497901	.	-	.	Name=SPOG_03746T0;ID=YbIsSh1nZQTsrTh9A6ZLkUpTCJE.1638925574086.28489
cry_chrI	SCY4_CALLGENES_FINAL_1	exon	4497775	4497798	.	-	.	Name=SPOG_03746T0;ID=YbIsSh1nZQTsrTh9A6ZLkUpTCJE.1638925574086.28489
cry_chrI	SCY4_CALLGENES_FINAL_1	exon	4497653	4497713	.	-	.	Name=SPOG_03746T0;ID=YbIsSh1nZQTsrTh9A6ZLkUpTCJE.1638925574086.28489
cry_chrI	SCY4_CALLGENES_FINAL_1	exon	4497540	4497586	.	-	.	Name=SPOG_03746T0;ID=YbIsSh1nZQTsrTh9A6ZLkUpTCJE.1638925574086.28489
cry_chrI	SCY4_CALLGENES_FINAL_1	exon	4497435	4497481	.	-	.	Name=SPOG_03746T0;ID=YbIsSh1nZQTsrTh9A6ZLkUpTCJE.1638925574086.28489
cry_chrI	SCY4_CALLGENES_FINAL_1	exon	4496749	4497380	.	-	.	Name=SPOG_03746T0;ID=YbIsSh1nZQTsrTh9A6ZLkUpTCJE.1638925574086.28489
cry_chrI	SCY4_CALLGENES_FINAL_1	exon	4552832	4553524	.	+	.	Name=SPOG_03723T0;ID=YbIsSh1nZQTsrTh9A6ZLkUpTCJE.1638925574086.28490
cry_chrI	SCY4_CALLGENES_FINAL_1	exon	4553594	4554085	.	+	.	Name=SPOG_03723T0;ID=YbIsSh1nZQTsrTh9A6ZLkUpTCJE.1638925574086.28490
cry_chrI	SCY4_CALLGENES_FINAL_1	exon	4554135	4555079	.	+	.	Name=SPOG_03723T0;ID=YbIsSh1nZQTsrTh9A6ZLkUpTCJE.1638925574086.28490
cry_chrI	SCY4_CALLGENES_FINAL_1	exon	4555118	4555202	.	+	.	Name=SPOG_03723T0;ID=YbIsSh1nZQTsrTh9A6ZLkUpTCJE.1638925574086.28490
cry_chrI	SCY4_CALLGENES_FINAL_1	exon	4555243	4555876	.	+	.	Name=SPOG_03723T0;ID=YbIsSh1nZQTsrTh9A6ZLkUpTCJE.1638925574086.28490
cry_chrI	SCY4_CALLGENES_FINAL_1	exon	4038321	4041365	.	-	.	Name=SPOG_04574T0
cry_chrI	SCY4_CALLGENES_FINAL_1	exon	3603371	3606412	.	+	.	Name=SPOG_03134T0
cry_chrI	SCY4_CALLGENES_FINAL_1	exon	2658461	2658868	.	+	.	Name=SPOG_03950T0;ID=YbIsSh1nZQTsrTh9A6ZLkUpTCJE.1638925574086.28491
cry_chrI	SCY4_CALLGENES_FINAL_1	exon	2658996	2661501	.	+	.	Name=SPOG_03950T0;ID=YbIsSh1nZQTsrTh9A6ZLkUpTCJE.1638925574086.28491
cry_chrI	SCY4_CALLGENES_FINAL_1	exon	1848445	1848732	.	+	.	Name=SPOG_04301T0;ID=YbIsSh1nZQTsrTh9A6ZLkUpTCJE.1638925574086.28492
cry_chrI	SCY4_CALLGENES_FINAL_1	exon	1848906	1851484	.	+	.	Name=SPOG_04301T0;ID=YbIsSh1nZQTsrTh9A6ZLkUpTCJE.1638925574086.28492
cry_chrI	SCY4_CALLGENES_FINAL_1	exon	467037	467998	.	-	.	Name=SPOG_00203T0;ID=YbIsSh1nZQTsrTh9A6ZLkUpTCJE.1638925574086.28493
cry_chrI	SCY4_CALLGENES_FINAL_1	exon	464960	466985	.	-	.	Name=SPOG_00203T0;ID=YbIsSh1nZQTsrTh9A6ZLkUpTCJE.1638925574086.28493
cry_chrI	SCY4_CALLGENES_FINAL_1	exon	1726589	1726632	.	-	.	Name=SPOG_04362T0;ID=YbIsSh1nZQTsrTh9A6ZLkUpTCJE.1638925574086.28494
cry_chrI	SCY4_CALLGENES_FINAL_1	exon	1723597	1726500	.	-	.	Name=SPOG_04362T0;ID=YbIsSh1nZQTsrTh9A6ZLkUpTCJE.1638925574086.28494
cry_chrI	SCY4_CALLGENES_FINAL_1	exon	2499912	2502943	.	-	.	Name=SPOG_04017T0
cry_chrI	SCY4_CALLGENES_FINAL_1	exon	1643861	1646892	.	+	.	Name=SPOG_04399T0
cry_chrI	SCY4_CALLGENES_FINAL_1	exon	442073	442272	.	-	.	Name=SPOG_00192T0;ID=YbIsSh1nZQTsrTh9A6ZLkUpTCJE.1638925574086.28495
cry_chrI	SCY4_CALLGENES_FINAL_1	exon	441947	442025	.	-	.	Name=SPOG_00192T0;ID=YbIsSh1nZQTsrTh9A6ZLkUpTCJE.1638925574086.28495
cry_chrI	SCY4_CALLGENES_FINAL_1	exon	439739	441773	.	-	.	Name=SPOG_00192T0;ID=YbIsSh1nZQTsrTh9A6ZLkUpTCJE.1638925574086.28495
cry_chrI	SCY4_CALLGENES_FINAL_1	exon	439580	439681	.	-	.	Name=SPOG_00192T0;ID=YbIsSh1nZQTsrTh9A6ZLkUpTCJE.1638925574086.28495
cry_chrI	SCY4_CALLGENES_FINAL_1	exon	439242	439542	.	-	.	Name=SPOG_00192T0;ID=YbIsSh1nZQTsrTh9A6ZLkUpTCJE.1638925574086.28495
cry_chrI	SCY4_CALLGENES_FINAL_1	exon	653059	653735	.	-	.	Name=SPOG_00288T0;ID=YbIsSh1nZQTsrTh9A6ZLkUpTCJE.1638925574086.28496
cry_chrI	SCY4_CALLGENES_FINAL_1	exon	652178	652895	.	-	.	Name=SPOG_00288T0;ID=YbIsSh1nZQTsrTh9A6ZLkUpTCJE.1638925574086.28496
cry_chrI	SCY4_CALLGENES_FINAL_1	exon	651159	652125	.	-	.	Name=SPOG_00288T0;ID=YbIsSh1nZQTsrTh9A6ZLkUpTCJE.1638925574086.28496
cry_chrI	SCY4_CALLGENES_FINAL_1	exon	650706	651096	.	-	.	Name=SPOG_00288T0;ID=YbIsSh1nZQTsrTh9A6ZLkUpTCJE.1638925574086.28496
cry_chrI	SCY4_CALLGENES_FINAL_1	exon	528453	531480	.	-	.	Name=SPOG_00230T0
cry_chrI	SCY4_CALLGENES_FINAL_1	exon	2743536	2745554	.	+	.	Name=SPOG_02752T0;ID=YbIsSh1nZQTsrTh9A6ZLkUpTCJE.1638925574086.28497
cry_chrI	SCY4_CALLGENES_FINAL_1	exon	2745595	2745870	.	+	.	Name=SPOG_02752T0;ID=YbIsSh1nZQTsrTh9A6ZLkUpTCJE.1638925574086.28497
cry_chrI	SCY4_CALLGENES_FINAL_1	exon	2745925	2746562	.	+	.	Name=SPOG_02752T0;ID=YbIsSh1nZQTsrTh9A6ZLkUpTCJE.1638925574086.28497
cry_chrI	SCY4_CALLGENES_FINAL_1	exon	3022725	3024093	.	-	.	Name=SPOG_02882T0;ID=YbIsSh1nZQTsrTh9A6ZLkUpTCJE.1638925574086.28498
cry_chrI	SCY4_CALLGENES_FINAL_1	exon	3022365	3022646	.	-	.	Name=SPOG_02882T0;ID=YbIsSh1nZQTsrTh9A6ZLkUpTCJE.1638925574086.28498
cry_chrI	SCY4_CALLGENES_FINAL_1	exon	3021086	3022300	.	-	.	Name=SPOG_02882T0;ID=YbIsSh1nZQTsrTh9A6ZLkUpTCJE.1638925574086.28498
cry_chrI	SCY4_CALLGENES_FINAL_1	exon	3373007	3376008	.	-	.	Name=SPOG_03029T0
cry_chrI	SCY4_CALLGENES_FINAL_1	exon	3180279	3180501	.	-	.	Name=SPOG_02944T0;ID=YbIsSh1nZQTsrTh9A6ZLkUpTCJE.1638925574086.28499
cry_chrI	SCY4_CALLGENES_FINAL_1	exon	3177512	3180227	.	-	.	Name=SPOG_02944T0;ID=YbIsSh1nZQTsrTh9A6ZLkUpTCJE.1638925574086.28499
cry_chrI	SCY4_CALLGENES_FINAL_1	exon	3331777	3331792	.	-	.	Name=SPOG_03012T0;ID=YbIsSh1nZQTsrTh9A6ZLkUpTCJE.1638925574086.28500
cry_chrI	SCY4_CALLGENES_FINAL_1	exon	3331347	3331400	.	-	.	Name=SPOG_03012T0;ID=YbIsSh1nZQTsrTh9A6ZLkUpTCJE.1638925574086.28500
cry_chrI	SCY4_CALLGENES_FINAL_1	exon	3328804	3331286	.	-	.	Name=SPOG_03012T0;ID=YbIsSh1nZQTsrTh9A6ZLkUpTCJE.1638925574086.28500
cry_chrI	SCY4_CALLGENES_FINAL_1	exon	2614531	2617519	.	+	.	Name=SPOG_03969T0
cry_chrI	SCY4_CALLGENES_FINAL_1	exon	1565872	1566164	.	-	.	Name=SPOG_04438T0;ID=YbIsSh1nZQTsrTh9A6ZLkUpTCJE.1638925574086.28501
cry_chrI	SCY4_CALLGENES_FINAL_1	exon	1565522	1565788	.	-	.	Name=SPOG_04438T0;ID=YbIsSh1nZQTsrTh9A6ZLkUpTCJE.1638925574086.28501
cry_chrI	SCY4_CALLGENES_FINAL_1	exon	1564969	1565460	.	-	.	Name=SPOG_04438T0;ID=YbIsSh1nZQTsrTh9A6ZLkUpTCJE.1638925574086.28501
cry_chrI	SCY4_CALLGENES_FINAL_1	exon	1563178	1564920	.	-	.	Name=SPOG_04438T0;ID=YbIsSh1nZQTsrTh9A6ZLkUpTCJE.1638925574086.28501
cry_chrI	SCY4_CALLGENES_FINAL_1	exon	2621771	2624755	.	-	.	Name=SPOG_03965T0
cry_chrI	SCY4_CALLGENES_FINAL_1	exon	2545301	2546329	.	-	.	Name=SPOG_03996T0;ID=YbIsSh1nZQTsrTh9A6ZLkUpTCJE.1638925574086.28502
cry_chrI	SCY4_CALLGENES_FINAL_1	exon	2545103	2545241	.	-	.	Name=SPOG_03996T0;ID=YbIsSh1nZQTsrTh9A6ZLkUpTCJE.1638925574086.28502
cry_chrI	SCY4_CALLGENES_FINAL_1	exon	2544713	2544865	.	-	.	Name=SPOG_03996T0;ID=YbIsSh1nZQTsrTh9A6ZLkUpTCJE.1638925574086.28502
cry_chrI	SCY4_CALLGENES_FINAL_1	exon	2543350	2544668	.	-	.	Name=SPOG_03996T0;ID=YbIsSh1nZQTsrTh9A6ZLkUpTCJE.1638925574086.28502
cry_chrI	SCY4_CALLGENES_FINAL_1	exon	3018878	3019701	.	-	.	Name=SPOG_02880T0;ID=YbIsSh1nZQTsrTh9A6ZLkUpTCJE.1638925574086.28503
cry_chrI	SCY4_CALLGENES_FINAL_1	exon	3016723	3018817	.	-	.	Name=SPOG_02880T0;ID=YbIsSh1nZQTsrTh9A6ZLkUpTCJE.1638925574086.28503
cry_chrI	SCY4_CALLGENES_FINAL_1	exon	2151986	2154959	.	+	.	Name=SPOG_04166T0
cry_chrI	SCY4_CALLGENES_FINAL_1	exon	2083163	2086128	.	+	.	Name=SPOG_04192T0
cry_chrI	SCY4_CALLGENES_FINAL_1	exon	3773312	3776276	.	+	.	Name=SPOG_04607T0
cry_chrI	SCY4_CALLGENES_FINAL_1	exon	238468	238919	.	-	.	Name=SPOG_00097T0;ID=YbIsSh1nZQTsrTh9A6ZLkUpTCJE.1638925574086.28504
cry_chrI	SCY4_CALLGENES_FINAL_1	exon	238375	238401	.	-	.	Name=SPOG_00097T0;ID=YbIsSh1nZQTsrTh9A6ZLkUpTCJE.1638925574086.28504
cry_chrI	SCY4_CALLGENES_FINAL_1	exon	238260	238323	.	-	.	Name=SPOG_00097T0;ID=YbIsSh1nZQTsrTh9A6ZLkUpTCJE.1638925574086.28504
cry_chrI	SCY4_CALLGENES_FINAL_1	exon	238070	238190	.	-	.	Name=SPOG_00097T0;ID=YbIsSh1nZQTsrTh9A6ZLkUpTCJE.1638925574086.28504
cry_chrI	SCY4_CALLGENES_FINAL_1	exon	236960	237987	.	-	.	Name=SPOG_00097T0;ID=YbIsSh1nZQTsrTh9A6ZLkUpTCJE.1638925574086.28504
cry_chrI	SCY4_CALLGENES_FINAL_1	exon	236532	236897	.	-	.	Name=SPOG_00097T0;ID=YbIsSh1nZQTsrTh9A6ZLkUpTCJE.1638925574086.28504
cry_chrI	SCY4_CALLGENES_FINAL_1	exon	236209	236482	.	-	.	Name=SPOG_00097T0;ID=YbIsSh1nZQTsrTh9A6ZLkUpTCJE.1638925574086.28504
cry_chrI	SCY4_CALLGENES_FINAL_1	exon	235967	236164	.	-	.	Name=SPOG_00097T0;ID=YbIsSh1nZQTsrTh9A6ZLkUpTCJE.1638925574086.28504
cry_chrI	SCY4_CALLGENES_FINAL_1	exon	3938377	3938639	.	-	.	Name=SPOG_04526T0;ID=YbIsSh1nZQTsrTh9A6ZLkUpTCJE.1638925574086.28505
cry_chrI	SCY4_CALLGENES_FINAL_1	exon	3935694	3938179	.	-	.	Name=SPOG_04526T0;ID=YbIsSh1nZQTsrTh9A6ZLkUpTCJE.1638925574086.28505
cry_chrI	SCY4_CALLGENES_FINAL_1	exon	3611509	3612929	.	+	.	Name=SPOG_03137T0;ID=YbIsSh1nZQTsrTh9A6ZLkUpTCJE.1638925574086.28506
cry_chrI	SCY4_CALLGENES_FINAL_1	exon	3612973	3614452	.	+	.	Name=SPOG_03137T0;ID=YbIsSh1nZQTsrTh9A6ZLkUpTCJE.1638925574086.28506
cry_chrI	SCY4_CALLGENES_FINAL_1	exon	2965706	2965754	.	+	.	Name=SPOG_02862T0;ID=YbIsSh1nZQTsrTh9A6ZLkUpTCJE.1638925574086.28507
cry_chrI	SCY4_CALLGENES_FINAL_1	exon	2965804	2965904	.	+	.	Name=SPOG_02862T0;ID=YbIsSh1nZQTsrTh9A6ZLkUpTCJE.1638925574086.28507
cry_chrI	SCY4_CALLGENES_FINAL_1	exon	2965954	2968646	.	+	.	Name=SPOG_02862T0;ID=YbIsSh1nZQTsrTh9A6ZLkUpTCJE.1638925574086.28507
cry_chrI	SCY4_CALLGENES_FINAL_1	exon	233168	236107	.	+	.	Name=SPOG_00096T0
cry_chrI	SCY4_CALLGENES_FINAL_1	exon	2497597	2500530	.	+	.	Name=SPOG_04018T0
cry_chrI	SCY4_CALLGENES_FINAL_1	exon	1694759	1694903	.	+	.	Name=SPOG_04375T0;ID=YbIsSh1nZQTsrTh9A6ZLkUpTCJE.1638925574086.28508
cry_chrI	SCY4_CALLGENES_FINAL_1	exon	1694957	1697689	.	+	.	Name=SPOG_04375T0;ID=YbIsSh1nZQTsrTh9A6ZLkUpTCJE.1638925574086.28508
cry_chrI	SCY4_CALLGENES_FINAL_1	exon	3102764	3105693	.	-	.	Name=SPOG_02914T0
cry_chrI	SCY4_CALLGENES_FINAL_1	exon	2907793	2910718	.	-	.	Name=SPOG_02833T0
cry_chrI	SCY4_CALLGENES_FINAL_1	exon	4656619	4656833	.	+	.	Name=SPOG_03681T0;ID=YbIsSh1nZQTsrTh9A6ZLkUpTCJE.1638925574086.28509
cry_chrI	SCY4_CALLGENES_FINAL_1	exon	4657221	4659543	.	+	.	Name=SPOG_03681T0;ID=YbIsSh1nZQTsrTh9A6ZLkUpTCJE.1638925574086.28509
cry_chrI	SCY4_CALLGENES_FINAL_1	exon	2533576	2536500	.	+	.	Name=SPOG_04002T0
cry_chrI	SCY4_CALLGENES_FINAL_1	exon	2750734	2750858	.	-	.	Name=SPOG_02754T0;ID=YbIsSh1nZQTsrTh9A6ZLkUpTCJE.1638925574086.28510
cry_chrI	SCY4_CALLGENES_FINAL_1	exon	2750514	2750685	.	-	.	Name=SPOG_02754T0;ID=YbIsSh1nZQTsrTh9A6ZLkUpTCJE.1638925574086.28510
cry_chrI	SCY4_CALLGENES_FINAL_1	exon	2750435	2750466	.	-	.	Name=SPOG_02754T0;ID=YbIsSh1nZQTsrTh9A6ZLkUpTCJE.1638925574086.28510
cry_chrI	SCY4_CALLGENES_FINAL_1	exon	2747939	2750272	.	-	.	Name=SPOG_02754T0;ID=YbIsSh1nZQTsrTh9A6ZLkUpTCJE.1638925574086.28510
cry_chrI	SCY4_CALLGENES_FINAL_1	exon	3486604	3488376	.	+	.	Name=SPOG_03082T0;ID=YbIsSh1nZQTsrTh9A6ZLkUpTCJE.1638925574086.28511
cry_chrI	SCY4_CALLGENES_FINAL_1	exon	3488416	3488699	.	+	.	Name=SPOG_03082T0;ID=YbIsSh1nZQTsrTh9A6ZLkUpTCJE.1638925574086.28511
cry_chrI	SCY4_CALLGENES_FINAL_1	exon	3488755	3489192	.	+	.	Name=SPOG_03082T0;ID=YbIsSh1nZQTsrTh9A6ZLkUpTCJE.1638925574086.28511
cry_chrI	SCY4_CALLGENES_FINAL_1	exon	3489241	3489523	.	+	.	Name=SPOG_03082T0;ID=YbIsSh1nZQTsrTh9A6ZLkUpTCJE.1638925574086.28511
cry_chrI	SCY4_CALLGENES_FINAL_1	exon	2283381	2283740	.	+	.	Name=SPOG_04109T0;ID=YbIsSh1nZQTsrTh9A6ZLkUpTCJE.1638925574086.28512
cry_chrI	SCY4_CALLGENES_FINAL_1	exon	2284040	2286292	.	+	.	Name=SPOG_04109T0;ID=YbIsSh1nZQTsrTh9A6ZLkUpTCJE.1638925574086.28512
cry_chrI	SCY4_CALLGENES_FINAL_1	exon	2813301	2813497	.	+	.	Name=SPOG_02783T0;ID=YbIsSh1nZQTsrTh9A6ZLkUpTCJE.1638925574086.28513
cry_chrI	SCY4_CALLGENES_FINAL_1	exon	2813621	2816211	.	+	.	Name=SPOG_02783T0;ID=YbIsSh1nZQTsrTh9A6ZLkUpTCJE.1638925574086.28513
cry_chrI	SCY4_CALLGENES_FINAL_1	exon	4350968	4353877	.	-	.	Name=SPOG_03802T0
cry_chrI	SCY4_CALLGENES_FINAL_1	exon	4362279	4362474	.	-	.	Name=SPOG_03798T0;ID=YbIsSh1nZQTsrTh9A6ZLkUpTCJE.1638925574086.28514
cry_chrI	SCY4_CALLGENES_FINAL_1	exon	4359571	4362218	.	-	.	Name=SPOG_03798T0;ID=YbIsSh1nZQTsrTh9A6ZLkUpTCJE.1638925574086.28514
cry_chrI	SCY4_CALLGENES_FINAL_1	exon	89780	89852	.	-	.	Name=SPOG_00031T0;ID=YbIsSh1nZQTsrTh9A6ZLkUpTCJE.1638925574086.28515
cry_chrI	SCY4_CALLGENES_FINAL_1	exon	86949	89650	.	-	.	Name=SPOG_00031T0;ID=YbIsSh1nZQTsrTh9A6ZLkUpTCJE.1638925574086.28515
cry_chrI	SCY4_CALLGENES_FINAL_1	exon	491045	493945	.	+	.	Name=SPOG_00212T0
cry_chrI	SCY4_CALLGENES_FINAL_1	exon	1744122	1747021	.	+	.	Name=SPOG_04352T0
cry_chrI	SCY4_CALLGENES_FINAL_1	exon	2994943	2996830	.	-	.	Name=SPOG_02871T0;ID=YbIsSh1nZQTsrTh9A6ZLkUpTCJE.1638925574086.28516
cry_chrI	SCY4_CALLGENES_FINAL_1	exon	2993934	2994890	.	-	.	Name=SPOG_02871T0;ID=YbIsSh1nZQTsrTh9A6ZLkUpTCJE.1638925574086.28516
cry_chrI	SCY4_CALLGENES_FINAL_1	exon	2194597	2194689	.	+	.	Name=SPOG_04147T0;ID=YbIsSh1nZQTsrTh9A6ZLkUpTCJE.1638925574086.28517
cry_chrI	SCY4_CALLGENES_FINAL_1	exon	2194740	2194902	.	+	.	Name=SPOG_04147T0;ID=YbIsSh1nZQTsrTh9A6ZLkUpTCJE.1638925574086.28517
cry_chrI	SCY4_CALLGENES_FINAL_1	exon	2195110	2195221	.	+	.	Name=SPOG_04147T0;ID=YbIsSh1nZQTsrTh9A6ZLkUpTCJE.1638925574086.28517
cry_chrI	SCY4_CALLGENES_FINAL_1	exon	2195271	2197491	.	+	.	Name=SPOG_04147T0;ID=YbIsSh1nZQTsrTh9A6ZLkUpTCJE.1638925574086.28517
cry_chrI	SCY4_CALLGENES_FINAL_1	exon	3223632	3226525	.	+	.	Name=SPOG_02962T0
cry_chrI	SCY4_CALLGENES_FINAL_1	exon	4433318	4434155	.	-	.	Name=SPOG_05511T0;ID=YbIsSh1nZQTsrTh9A6ZLkUpTCJE.1638925574086.28518
cry_chrI	SCY4_CALLGENES_FINAL_1	exon	4431267	4433247	.	-	.	Name=SPOG_05511T0;ID=YbIsSh1nZQTsrTh9A6ZLkUpTCJE.1638925574086.28518
cry_chrI	SCY4_CALLGENES_FINAL_1	exon	1728778	1731661	.	+	.	Name=SPOG_04360T0
cry_chrI	SCY4_CALLGENES_FINAL_1	exon	2342201	2342799	.	-	.	Name=SPOG_04087T0;ID=YbIsSh1nZQTsrTh9A6ZLkUpTCJE.1638925574086.28519
cry_chrI	SCY4_CALLGENES_FINAL_1	exon	2339920	2342149	.	-	.	Name=SPOG_04087T0;ID=YbIsSh1nZQTsrTh9A6ZLkUpTCJE.1638925574086.28519
cry_chrI	SCY4_CALLGENES_FINAL_1	exon	884555	887427	.	+	.	Name=SPOG_00392T0
cry_chrI	SCY4_CALLGENES_FINAL_1	exon	1534554	1537128	.	+	.	Name=SPOG_04453T0;ID=YbIsSh1nZQTsrTh9A6ZLkUpTCJE.1638925574086.28520
cry_chrI	SCY4_CALLGENES_FINAL_1	exon	1537180	1537421	.	+	.	Name=SPOG_04453T0;ID=YbIsSh1nZQTsrTh9A6ZLkUpTCJE.1638925574086.28520
cry_chrI	SCY4_CALLGENES_FINAL_1	exon	2133761	2134579	.	+	.	Name=SPOG_04175T0;ID=YbIsSh1nZQTsrTh9A6ZLkUpTCJE.1638925574086.28521
cry_chrI	SCY4_CALLGENES_FINAL_1	exon	2134633	2134713	.	+	.	Name=SPOG_04175T0;ID=YbIsSh1nZQTsrTh9A6ZLkUpTCJE.1638925574086.28521
cry_chrI	SCY4_CALLGENES_FINAL_1	exon	2134772	2136624	.	+	.	Name=SPOG_04175T0;ID=YbIsSh1nZQTsrTh9A6ZLkUpTCJE.1638925574086.28521
cry_chrI	SCY4_CALLGENES_FINAL_1	exon	1256099	1256327	.	+	.	Name=SPOG_04805T0;ID=YbIsSh1nZQTsrTh9A6ZLkUpTCJE.1638925574086.28522
cry_chrI	SCY4_CALLGENES_FINAL_1	exon	1256389	1256540	.	+	.	Name=SPOG_04805T0;ID=YbIsSh1nZQTsrTh9A6ZLkUpTCJE.1638925574086.28522
cry_chrI	SCY4_CALLGENES_FINAL_1	exon	1256606	1258961	.	+	.	Name=SPOG_04805T0;ID=YbIsSh1nZQTsrTh9A6ZLkUpTCJE.1638925574086.28522
cry_chrI	SCY4_CALLGENES_FINAL_1	exon	1206264	1209122	.	-	.	Name=SPOG_04784T0
cry_chrI	SCY4_CALLGENES_FINAL_1	exon	4494504	4495027	.	+	.	Name=SPOG_03747T0;ID=YbIsSh1nZQTsrTh9A6ZLkUpTCJE.1638925574086.28523
cry_chrI	SCY4_CALLGENES_FINAL_1	exon	4495100	4495197	.	+	.	Name=SPOG_03747T0;ID=YbIsSh1nZQTsrTh9A6ZLkUpTCJE.1638925574086.28523
cry_chrI	SCY4_CALLGENES_FINAL_1	exon	4495246	4495532	.	+	.	Name=SPOG_03747T0;ID=YbIsSh1nZQTsrTh9A6ZLkUpTCJE.1638925574086.28523
cry_chrI	SCY4_CALLGENES_FINAL_1	exon	4495585	4495619	.	+	.	Name=SPOG_03747T0;ID=YbIsSh1nZQTsrTh9A6ZLkUpTCJE.1638925574086.28523
cry_chrI	SCY4_CALLGENES_FINAL_1	exon	4495670	4495793	.	+	.	Name=SPOG_03747T0;ID=YbIsSh1nZQTsrTh9A6ZLkUpTCJE.1638925574086.28523
cry_chrI	SCY4_CALLGENES_FINAL_1	exon	4495842	4497349	.	+	.	Name=SPOG_03747T0;ID=YbIsSh1nZQTsrTh9A6ZLkUpTCJE.1638925574086.28523
cry_chrI	SCY4_CALLGENES_FINAL_1	exon	2637908	2637932	.	-	.	Name=SPOG_03959T0;ID=YbIsSh1nZQTsrTh9A6ZLkUpTCJE.1638925574086.28524
cry_chrI	SCY4_CALLGENES_FINAL_1	exon	2635093	2637875	.	-	.	Name=SPOG_03959T0;ID=YbIsSh1nZQTsrTh9A6ZLkUpTCJE.1638925574086.28524
cry_chrI	SCY4_CALLGENES_FINAL_1	exon	962360	965198	.	+	.	Name=SPOG_00429T0
cry_chrI	SCY4_CALLGENES_FINAL_1	exon	835664	838500	.	+	.	Name=SPOG_00369T0
cry_chrI	SCY4_CALLGENES_FINAL_1	exon	2793376	2793395	.	+	.	Name=SPOG_02773T0;ID=YbIsSh1nZQTsrTh9A6ZLkUpTCJE.1638925574086.28525
cry_chrI	SCY4_CALLGENES_FINAL_1	exon	2793512	2793635	.	+	.	Name=SPOG_02773T0;ID=YbIsSh1nZQTsrTh9A6ZLkUpTCJE.1638925574086.28525
cry_chrI	SCY4_CALLGENES_FINAL_1	exon	2793679	2796211	.	+	.	Name=SPOG_02773T0;ID=YbIsSh1nZQTsrTh9A6ZLkUpTCJE.1638925574086.28525
cry_chrI	SCY4_CALLGENES_FINAL_1	exon	1000501	1000971	.	+	.	Name=SPOG_00447T0;ID=YbIsSh1nZQTsrTh9A6ZLkUpTCJE.1638925574086.28526
cry_chrI	SCY4_CALLGENES_FINAL_1	exon	1001062	1001293	.	+	.	Name=SPOG_00447T0;ID=YbIsSh1nZQTsrTh9A6ZLkUpTCJE.1638925574086.28526
cry_chrI	SCY4_CALLGENES_FINAL_1	exon	1001352	1001715	.	+	.	Name=SPOG_00447T0;ID=YbIsSh1nZQTsrTh9A6ZLkUpTCJE.1638925574086.28526
cry_chrI	SCY4_CALLGENES_FINAL_1	exon	1001769	1003333	.	+	.	Name=SPOG_00447T0;ID=YbIsSh1nZQTsrTh9A6ZLkUpTCJE.1638925574086.28526
cry_chrI	SCY4_CALLGENES_FINAL_1	exon	2873493	2876321	.	-	.	Name=SPOG_02815T0
cry_chrI	SCY4_CALLGENES_FINAL_1	exon	4549691	4552513	.	-	.	Name=SPOG_03724T0
cry_chrI	SCY4_CALLGENES_FINAL_1	exon	3129354	3132175	.	+	.	Name=SPOG_02923T0
cry_chrI	SCY4_CALLGENES_FINAL_1	exon	2592968	2593201	.	+	.	Name=SPOG_03978T0;ID=YbIsSh1nZQTsrTh9A6ZLkUpTCJE.1638925574086.28527
cry_chrI	SCY4_CALLGENES_FINAL_1	exon	2593254	2593306	.	+	.	Name=SPOG_03978T0;ID=YbIsSh1nZQTsrTh9A6ZLkUpTCJE.1638925574086.28527
cry_chrI	SCY4_CALLGENES_FINAL_1	exon	2593389	2595789	.	+	.	Name=SPOG_03978T0;ID=YbIsSh1nZQTsrTh9A6ZLkUpTCJE.1638925574086.28527
cry_chrI	SCY4_CALLGENES_FINAL_1	exon	426408	426467	.	+	.	Name=SPOG_00186T0;ID=YbIsSh1nZQTsrTh9A6ZLkUpTCJE.1638925574086.28528
cry_chrI	SCY4_CALLGENES_FINAL_1	exon	426522	429228	.	+	.	Name=SPOG_00186T0;ID=YbIsSh1nZQTsrTh9A6ZLkUpTCJE.1638925574086.28528
cry_chrI	SCY4_CALLGENES_FINAL_1	exon	49267	52083	.	-	.	Name=SPOG_00010T0
cry_chrI	SCY4_CALLGENES_FINAL_1	exon	1652336	1652485	.	+	.	Name=SPOG_04394T0;ID=YbIsSh1nZQTsrTh9A6ZLkUpTCJE.1638925574086.28529
cry_chrI	SCY4_CALLGENES_FINAL_1	exon	1652535	1652613	.	+	.	Name=SPOG_04394T0;ID=YbIsSh1nZQTsrTh9A6ZLkUpTCJE.1638925574086.28529
cry_chrI	SCY4_CALLGENES_FINAL_1	exon	1652668	1655151	.	+	.	Name=SPOG_04394T0;ID=YbIsSh1nZQTsrTh9A6ZLkUpTCJE.1638925574086.28529
cry_chrI	SCY4_CALLGENES_FINAL_1	exon	3169708	3170044	.	+	.	Name=SPOG_02940T0;ID=YbIsSh1nZQTsrTh9A6ZLkUpTCJE.1638925574086.28530
cry_chrI	SCY4_CALLGENES_FINAL_1	exon	3170094	3170345	.	+	.	Name=SPOG_02940T0;ID=YbIsSh1nZQTsrTh9A6ZLkUpTCJE.1638925574086.28530
cry_chrI	SCY4_CALLGENES_FINAL_1	exon	3170387	3172522	.	+	.	Name=SPOG_02940T0;ID=YbIsSh1nZQTsrTh9A6ZLkUpTCJE.1638925574086.28530
cry_chrI	SCY4_CALLGENES_FINAL_1	exon	1560631	1561173	.	-	.	Name=SPOG_04440T0;ID=YbIsSh1nZQTsrTh9A6ZLkUpTCJE.1638925574086.28531
cry_chrI	SCY4_CALLGENES_FINAL_1	exon	1560448	1560571	.	-	.	Name=SPOG_04440T0;ID=YbIsSh1nZQTsrTh9A6ZLkUpTCJE.1638925574086.28531
cry_chrI	SCY4_CALLGENES_FINAL_1	exon	1558508	1560405	.	-	.	Name=SPOG_04440T0;ID=YbIsSh1nZQTsrTh9A6ZLkUpTCJE.1638925574086.28531
cry_chrI	SCY4_CALLGENES_FINAL_1	exon	1558361	1558416	.	-	.	Name=SPOG_04440T0;ID=YbIsSh1nZQTsrTh9A6ZLkUpTCJE.1638925574086.28531
cry_chrI	SCY4_CALLGENES_FINAL_1	exon	3343562	3343576	.	-	.	Name=SPOG_03017T0;ID=YbIsSh1nZQTsrTh9A6ZLkUpTCJE.1638925574086.28532
cry_chrI	SCY4_CALLGENES_FINAL_1	exon	3343391	3343453	.	-	.	Name=SPOG_03017T0;ID=YbIsSh1nZQTsrTh9A6ZLkUpTCJE.1638925574086.28532
cry_chrI	SCY4_CALLGENES_FINAL_1	exon	3340766	3343036	.	-	.	Name=SPOG_03017T0;ID=YbIsSh1nZQTsrTh9A6ZLkUpTCJE.1638925574086.28532
cry_chrI	SCY4_CALLGENES_FINAL_1	exon	1964361	1967162	.	-	.	Name=SPOG_04241T0
cry_chrI	SCY4_CALLGENES_FINAL_1	exon	3778527	3779179	.	-	.	Name=SPOG_04605T0;ID=YbIsSh1nZQTsrTh9A6ZLkUpTCJE.1638925574086.28533
cry_chrI	SCY4_CALLGENES_FINAL_1	exon	3778182	3778456	.	-	.	Name=SPOG_04605T0;ID=YbIsSh1nZQTsrTh9A6ZLkUpTCJE.1638925574086.28533
cry_chrI	SCY4_CALLGENES_FINAL_1	exon	3777352	3778095	.	-	.	Name=SPOG_04605T0;ID=YbIsSh1nZQTsrTh9A6ZLkUpTCJE.1638925574086.28533
cry_chrI	SCY4_CALLGENES_FINAL_1	exon	3776378	3777296	.	-	.	Name=SPOG_04605T0;ID=YbIsSh1nZQTsrTh9A6ZLkUpTCJE.1638925574086.28533
cry_chrI	SCY4_CALLGENES_FINAL_1	exon	1753163	1755961	.	+	.	Name=SPOG_04349T0
cry_chrI	SCY4_CALLGENES_FINAL_1	exon	2724806	2725338	.	-	.	Name=SPOG_02742T0;ID=YbIsSh1nZQTsrTh9A6ZLkUpTCJE.1638925574086.28534
cry_chrI	SCY4_CALLGENES_FINAL_1	exon	2724713	2724765	.	-	.	Name=SPOG_02742T0;ID=YbIsSh1nZQTsrTh9A6ZLkUpTCJE.1638925574086.28534
cry_chrI	SCY4_CALLGENES_FINAL_1	exon	2724641	2724668	.	-	.	Name=SPOG_02742T0;ID=YbIsSh1nZQTsrTh9A6ZLkUpTCJE.1638925574086.28534
cry_chrI	SCY4_CALLGENES_FINAL_1	exon	2724527	2724577	.	-	.	Name=SPOG_02742T0;ID=YbIsSh1nZQTsrTh9A6ZLkUpTCJE.1638925574086.28534
cry_chrI	SCY4_CALLGENES_FINAL_1	exon	2724421	2724486	.	-	.	Name=SPOG_02742T0;ID=YbIsSh1nZQTsrTh9A6ZLkUpTCJE.1638925574086.28534
cry_chrI	SCY4_CALLGENES_FINAL_1	exon	2724368	2724380	.	-	.	Name=SPOG_02742T0;ID=YbIsSh1nZQTsrTh9A6ZLkUpTCJE.1638925574086.28534
cry_chrI	SCY4_CALLGENES_FINAL_1	exon	2724293	2724330	.	-	.	Name=SPOG_02742T0;ID=YbIsSh1nZQTsrTh9A6ZLkUpTCJE.1638925574086.28534
cry_chrI	SCY4_CALLGENES_FINAL_1	exon	2724132	2724251	.	-	.	Name=SPOG_02742T0;ID=YbIsSh1nZQTsrTh9A6ZLkUpTCJE.1638925574086.28534
cry_chrI	SCY4_CALLGENES_FINAL_1	exon	2723929	2724093	.	-	.	Name=SPOG_02742T0;ID=YbIsSh1nZQTsrTh9A6ZLkUpTCJE.1638925574086.28534
cry_chrI	SCY4_CALLGENES_FINAL_1	exon	2723816	2723885	.	-	.	Name=SPOG_02742T0;ID=YbIsSh1nZQTsrTh9A6ZLkUpTCJE.1638925574086.28534
cry_chrI	SCY4_CALLGENES_FINAL_1	exon	2723746	2723773	.	-	.	Name=SPOG_02742T0;ID=YbIsSh1nZQTsrTh9A6ZLkUpTCJE.1638925574086.28534
cry_chrI	SCY4_CALLGENES_FINAL_1	exon	2723671	2723698	.	-	.	Name=SPOG_02742T0;ID=YbIsSh1nZQTsrTh9A6ZLkUpTCJE.1638925574086.28534
cry_chrI	SCY4_CALLGENES_FINAL_1	exon	2723546	2723629	.	-	.	Name=SPOG_02742T0;ID=YbIsSh1nZQTsrTh9A6ZLkUpTCJE.1638925574086.28534
cry_chrI	SCY4_CALLGENES_FINAL_1	exon	2723266	2723505	.	-	.	Name=SPOG_02742T0;ID=YbIsSh1nZQTsrTh9A6ZLkUpTCJE.1638925574086.28534
cry_chrI	SCY4_CALLGENES_FINAL_1	exon	2723077	2723223	.	-	.	Name=SPOG_02742T0;ID=YbIsSh1nZQTsrTh9A6ZLkUpTCJE.1638925574086.28534
cry_chrI	SCY4_CALLGENES_FINAL_1	exon	2722827	2723033	.	-	.	Name=SPOG_02742T0;ID=YbIsSh1nZQTsrTh9A6ZLkUpTCJE.1638925574086.28534
cry_chrI	SCY4_CALLGENES_FINAL_1	exon	2722708	2722775	.	-	.	Name=SPOG_02742T0;ID=YbIsSh1nZQTsrTh9A6ZLkUpTCJE.1638925574086.28534
cry_chrI	SCY4_CALLGENES_FINAL_1	exon	2722543	2722657	.	-	.	Name=SPOG_02742T0;ID=YbIsSh1nZQTsrTh9A6ZLkUpTCJE.1638925574086.28534
cry_chrI	SCY4_CALLGENES_FINAL_1	exon	2824944	2825361	.	-	.	Name=SPOG_02789T0;ID=YbIsSh1nZQTsrTh9A6ZLkUpTCJE.1638925574086.28535
cry_chrI	SCY4_CALLGENES_FINAL_1	exon	2823929	2824851	.	-	.	Name=SPOG_02789T0;ID=YbIsSh1nZQTsrTh9A6ZLkUpTCJE.1638925574086.28535
cry_chrI	SCY4_CALLGENES_FINAL_1	exon	2822571	2823873	.	-	.	Name=SPOG_02789T0;ID=YbIsSh1nZQTsrTh9A6ZLkUpTCJE.1638925574086.28535
cry_chrI	SCY4_CALLGENES_FINAL_1	exon	2762317	2762414	.	-	.	Name=SPOG_02759T0;ID=YbIsSh1nZQTsrTh9A6ZLkUpTCJE.1638925574086.28536
cry_chrI	SCY4_CALLGENES_FINAL_1	exon	2762178	2762271	.	-	.	Name=SPOG_02759T0;ID=YbIsSh1nZQTsrTh9A6ZLkUpTCJE.1638925574086.28536
cry_chrI	SCY4_CALLGENES_FINAL_1	exon	2760250	2762131	.	-	.	Name=SPOG_02759T0;ID=YbIsSh1nZQTsrTh9A6ZLkUpTCJE.1638925574086.28536
cry_chrI	SCY4_CALLGENES_FINAL_1	exon	2760115	2760190	.	-	.	Name=SPOG_02759T0;ID=YbIsSh1nZQTsrTh9A6ZLkUpTCJE.1638925574086.28536
cry_chrI	SCY4_CALLGENES_FINAL_1	exon	2759829	2760075	.	-	.	Name=SPOG_02759T0;ID=YbIsSh1nZQTsrTh9A6ZLkUpTCJE.1638925574086.28536
cry_chrI	SCY4_CALLGENES_FINAL_1	exon	2759626	2759779	.	-	.	Name=SPOG_02759T0;ID=YbIsSh1nZQTsrTh9A6ZLkUpTCJE.1638925574086.28536
cry_chrI	SCY4_CALLGENES_FINAL_1	exon	4486711	4486999	.	+	.	Name=SPOG_03749T0;ID=YbIsSh1nZQTsrTh9A6ZLkUpTCJE.1638925574086.28537
cry_chrI	SCY4_CALLGENES_FINAL_1	exon	4487046	4487094	.	+	.	Name=SPOG_03749T0;ID=YbIsSh1nZQTsrTh9A6ZLkUpTCJE.1638925574086.28537
cry_chrI	SCY4_CALLGENES_FINAL_1	exon	4487145	4489499	.	+	.	Name=SPOG_03749T0;ID=YbIsSh1nZQTsrTh9A6ZLkUpTCJE.1638925574086.28537
cry_chrI	SCY4_CALLGENES_FINAL_1	exon	3982438	3982518	.	-	.	Name=SPOG_04546T0;ID=YbIsSh1nZQTsrTh9A6ZLkUpTCJE.1638925574086.28538
cry_chrI	SCY4_CALLGENES_FINAL_1	exon	3982319	3982398	.	-	.	Name=SPOG_04546T0;ID=YbIsSh1nZQTsrTh9A6ZLkUpTCJE.1638925574086.28538
cry_chrI	SCY4_CALLGENES_FINAL_1	exon	3979733	3982217	.	-	.	Name=SPOG_04546T0;ID=YbIsSh1nZQTsrTh9A6ZLkUpTCJE.1638925574086.28538
cry_chrI	SCY4_CALLGENES_FINAL_1	exon	3216258	3219043	.	-	.	Name=SPOG_02957T0
cry_chrI	SCY4_CALLGENES_FINAL_1	exon	1131323	1131844	.	+	.	Name=SPOG_00513T0;ID=YbIsSh1nZQTsrTh9A6ZLkUpTCJE.1638925574086.28539
cry_chrI	SCY4_CALLGENES_FINAL_1	exon	1131901	1134106	.	+	.	Name=SPOG_00513T0;ID=YbIsSh1nZQTsrTh9A6ZLkUpTCJE.1638925574086.28539
cry_chrI	SCY4_CALLGENES_FINAL_1	exon	1610858	1613640	.	+	.	Name=SPOG_04415T0
cry_chrI	SCY4_CALLGENES_FINAL_1	exon	3871344	3871691	.	+	.	Name=SPOG_04498T0;ID=YbIsSh1nZQTsrTh9A6ZLkUpTCJE.1638925574086.28540
cry_chrI	SCY4_CALLGENES_FINAL_1	exon	3871752	3874126	.	+	.	Name=SPOG_04498T0;ID=YbIsSh1nZQTsrTh9A6ZLkUpTCJE.1638925574086.28540
cry_chrI	SCY4_CALLGENES_FINAL_1	exon	4622865	4624177	.	-	.	Name=SPOG_03693T0;ID=YbIsSh1nZQTsrTh9A6ZLkUpTCJE.1638925574086.28541
cry_chrI	SCY4_CALLGENES_FINAL_1	exon	4622715	4622805	.	-	.	Name=SPOG_03693T0;ID=YbIsSh1nZQTsrTh9A6ZLkUpTCJE.1638925574086.28541
cry_chrI	SCY4_CALLGENES_FINAL_1	exon	4621396	4622624	.	-	.	Name=SPOG_03693T0;ID=YbIsSh1nZQTsrTh9A6ZLkUpTCJE.1638925574086.28541
cry_chrI	SCY4_CALLGENES_FINAL_1	exon	785035	787816	.	+	.	Name=SPOG_00352T0
cry_chrI	SCY4_CALLGENES_FINAL_1	exon	4563058	4563195	.	-	.	Name=SPOG_03719T0;ID=YbIsSh1nZQTsrTh9A6ZLkUpTCJE.1638925574086.28542
cry_chrI	SCY4_CALLGENES_FINAL_1	exon	4562959	4563006	.	-	.	Name=SPOG_03719T0;ID=YbIsSh1nZQTsrTh9A6ZLkUpTCJE.1638925574086.28542
cry_chrI	SCY4_CALLGENES_FINAL_1	exon	4562806	4562911	.	-	.	Name=SPOG_03719T0;ID=YbIsSh1nZQTsrTh9A6ZLkUpTCJE.1638925574086.28542
cry_chrI	SCY4_CALLGENES_FINAL_1	exon	4561693	4562596	.	-	.	Name=SPOG_03719T0;ID=YbIsSh1nZQTsrTh9A6ZLkUpTCJE.1638925574086.28542
cry_chrI	SCY4_CALLGENES_FINAL_1	exon	4561535	4561635	.	-	.	Name=SPOG_03719T0;ID=YbIsSh1nZQTsrTh9A6ZLkUpTCJE.1638925574086.28542
cry_chrI	SCY4_CALLGENES_FINAL_1	exon	4561148	4561485	.	-	.	Name=SPOG_03719T0;ID=YbIsSh1nZQTsrTh9A6ZLkUpTCJE.1638925574086.28542
cry_chrI	SCY4_CALLGENES_FINAL_1	exon	4560415	4561078	.	-	.	Name=SPOG_03719T0;ID=YbIsSh1nZQTsrTh9A6ZLkUpTCJE.1638925574086.28542
cry_chrI	SCY4_CALLGENES_FINAL_1	exon	2416552	2416773	.	+	.	Name=SPOG_04055T0;ID=YbIsSh1nZQTsrTh9A6ZLkUpTCJE.1638925574086.28543
cry_chrI	SCY4_CALLGENES_FINAL_1	exon	2416822	2419331	.	+	.	Name=SPOG_04055T0;ID=YbIsSh1nZQTsrTh9A6ZLkUpTCJE.1638925574086.28543
cry_chrI	SCY4_CALLGENES_FINAL_1	exon	2460438	2463127	.	-	.	Name=SPOG_04034T0;ID=YbIsSh1nZQTsrTh9A6ZLkUpTCJE.1638925574086.28544
cry_chrI	SCY4_CALLGENES_FINAL_1	exon	2460350	2460383	.	-	.	Name=SPOG_04034T0;ID=YbIsSh1nZQTsrTh9A6ZLkUpTCJE.1638925574086.28544
cry_chrI	SCY4_CALLGENES_FINAL_1	exon	3263451	3263721	.	+	.	Name=SPOG_02981T0;ID=YbIsSh1nZQTsrTh9A6ZLkUpTCJE.1638925574086.28545
cry_chrI	SCY4_CALLGENES_FINAL_1	exon	3263769	3264104	.	+	.	Name=SPOG_02981T0;ID=YbIsSh1nZQTsrTh9A6ZLkUpTCJE.1638925574086.28545
cry_chrI	SCY4_CALLGENES_FINAL_1	exon	3264187	3266227	.	+	.	Name=SPOG_02981T0;ID=YbIsSh1nZQTsrTh9A6ZLkUpTCJE.1638925574086.28545
cry_chrI	SCY4_CALLGENES_FINAL_1	exon	1774742	1774864	.	+	.	Name=SPOG_04339T0;ID=YbIsSh1nZQTsrTh9A6ZLkUpTCJE.1638925574086.28546
cry_chrI	SCY4_CALLGENES_FINAL_1	exon	1774915	1777514	.	+	.	Name=SPOG_04339T0;ID=YbIsSh1nZQTsrTh9A6ZLkUpTCJE.1638925574086.28546
cry_chrI	SCY4_CALLGENES_FINAL_1	exon	760521	763286	.	-	.	Name=SPOG_00343T0
cry_chrI	SCY4_CALLGENES_FINAL_1	exon	2033469	2036233	.	-	.	Name=SPOG_04213T0
cry_chrI	SCY4_CALLGENES_FINAL_1	exon	4268834	4271598	.	+	.	Name=SPOG_03840T0
cry_chrI	SCY4_CALLGENES_FINAL_1	exon	2895927	2898687	.	-	.	Name=SPOG_02828T0
cry_chrI	SCY4_CALLGENES_FINAL_1	exon	2864277	2866611	.	-	.	Name=SPOG_02811T0;ID=YbIsSh1nZQTsrTh9A6ZLkUpTCJE.1638925574086.28547
cry_chrI	SCY4_CALLGENES_FINAL_1	exon	2863854	2864226	.	-	.	Name=SPOG_02811T0;ID=YbIsSh1nZQTsrTh9A6ZLkUpTCJE.1638925574086.28547
cry_chrI	SCY4_CALLGENES_FINAL_1	exon	3626093	3628846	.	+	.	Name=SPOG_03142T0
cry_chrI	SCY4_CALLGENES_FINAL_1	exon	4227610	4230362	.	+	.	Name=SPOG_03860T0
cry_chrI	SCY4_CALLGENES_FINAL_1	exon	2840605	2843355	.	+	.	Name=SPOG_02797T0
cry_chrI	SCY4_CALLGENES_FINAL_1	exon	2386160	2387907	.	+	.	Name=SPOG_04068T0;ID=YbIsSh1nZQTsrTh9A6ZLkUpTCJE.1638925574086.28548
cry_chrI	SCY4_CALLGENES_FINAL_1	exon	2387950	2388293	.	+	.	Name=SPOG_04068T0;ID=YbIsSh1nZQTsrTh9A6ZLkUpTCJE.1638925574086.28548
cry_chrI	SCY4_CALLGENES_FINAL_1	exon	2388340	2388908	.	+	.	Name=SPOG_04068T0;ID=YbIsSh1nZQTsrTh9A6ZLkUpTCJE.1638925574086.28548
cry_chrI	SCY4_CALLGENES_FINAL_1	exon	1264985	1266770	.	-	.	Name=SPOG_04810T0;ID=YbIsSh1nZQTsrTh9A6ZLkUpTCJE.1638925574086.28549
cry_chrI	SCY4_CALLGENES_FINAL_1	exon	1264649	1264939	.	-	.	Name=SPOG_04810T0;ID=YbIsSh1nZQTsrTh9A6ZLkUpTCJE.1638925574086.28549
cry_chrI	SCY4_CALLGENES_FINAL_1	exon	1264025	1264605	.	-	.	Name=SPOG_04810T0;ID=YbIsSh1nZQTsrTh9A6ZLkUpTCJE.1638925574086.28549
cry_chrI	SCY4_CALLGENES_FINAL_1	exon	3451405	3451777	.	-	.	Name=SPOG_03065T0;ID=YbIsSh1nZQTsrTh9A6ZLkUpTCJE.1638925574086.28550
cry_chrI	SCY4_CALLGENES_FINAL_1	exon	3451284	3451358	.	-	.	Name=SPOG_03065T0;ID=YbIsSh1nZQTsrTh9A6ZLkUpTCJE.1638925574086.28550
cry_chrI	SCY4_CALLGENES_FINAL_1	exon	3451163	3451246	.	-	.	Name=SPOG_03065T0;ID=YbIsSh1nZQTsrTh9A6ZLkUpTCJE.1638925574086.28550
cry_chrI	SCY4_CALLGENES_FINAL_1	exon	3451058	3451120	.	-	.	Name=SPOG_03065T0;ID=YbIsSh1nZQTsrTh9A6ZLkUpTCJE.1638925574086.28550
cry_chrI	SCY4_CALLGENES_FINAL_1	exon	3450505	3451014	.	-	.	Name=SPOG_03065T0;ID=YbIsSh1nZQTsrTh9A6ZLkUpTCJE.1638925574086.28550
cry_chrI	SCY4_CALLGENES_FINAL_1	exon	3449878	3450468	.	-	.	Name=SPOG_03065T0;ID=YbIsSh1nZQTsrTh9A6ZLkUpTCJE.1638925574086.28550
cry_chrI	SCY4_CALLGENES_FINAL_1	exon	3449033	3449842	.	-	.	Name=SPOG_03065T0;ID=YbIsSh1nZQTsrTh9A6ZLkUpTCJE.1638925574086.28550
cry_chrI	SCY4_CALLGENES_FINAL_1	exon	3874041	3874213	.	-	.	Name=SPOG_04499T0;ID=YbIsSh1nZQTsrTh9A6ZLkUpTCJE.1638925574086.28551
cry_chrI	SCY4_CALLGENES_FINAL_1	exon	3873631	3873941	.	-	.	Name=SPOG_04499T0;ID=YbIsSh1nZQTsrTh9A6ZLkUpTCJE.1638925574086.28551
cry_chrI	SCY4_CALLGENES_FINAL_1	exon	3872157	3873542	.	-	.	Name=SPOG_04499T0;ID=YbIsSh1nZQTsrTh9A6ZLkUpTCJE.1638925574086.28551
cry_chrI	SCY4_CALLGENES_FINAL_1	exon	3871476	3872111	.	-	.	Name=SPOG_04499T0;ID=YbIsSh1nZQTsrTh9A6ZLkUpTCJE.1638925574086.28551
cry_chrI	SCY4_CALLGENES_FINAL_1	exon	212571	213261	.	+	.	Name=SPOG_00087T0;ID=YbIsSh1nZQTsrTh9A6ZLkUpTCJE.1638925574086.28552
cry_chrI	SCY4_CALLGENES_FINAL_1	exon	213378	214021	.	+	.	Name=SPOG_00087T0;ID=YbIsSh1nZQTsrTh9A6ZLkUpTCJE.1638925574086.28552
cry_chrI	SCY4_CALLGENES_FINAL_1	exon	214159	215308	.	+	.	Name=SPOG_00087T0;ID=YbIsSh1nZQTsrTh9A6ZLkUpTCJE.1638925574086.28552
cry_chrI	SCY4_CALLGENES_FINAL_1	exon	3335834	3335966	.	-	.	Name=SPOG_03014T0;ID=YbIsSh1nZQTsrTh9A6ZLkUpTCJE.1638925574086.28553
cry_chrI	SCY4_CALLGENES_FINAL_1	exon	3335655	3335755	.	-	.	Name=SPOG_03014T0;ID=YbIsSh1nZQTsrTh9A6ZLkUpTCJE.1638925574086.28553
cry_chrI	SCY4_CALLGENES_FINAL_1	exon	3333235	3335544	.	-	.	Name=SPOG_03014T0;ID=YbIsSh1nZQTsrTh9A6ZLkUpTCJE.1638925574086.28553
cry_chrI	SCY4_CALLGENES_FINAL_1	exon	3416503	3416649	.	-	.	Name=SPOG_03049T0;ID=YbIsSh1nZQTsrTh9A6ZLkUpTCJE.1638925574086.28554
cry_chrI	SCY4_CALLGENES_FINAL_1	exon	3415178	3416421	.	-	.	Name=SPOG_03049T0;ID=YbIsSh1nZQTsrTh9A6ZLkUpTCJE.1638925574086.28554
cry_chrI	SCY4_CALLGENES_FINAL_1	exon	3413922	3414409	.	-	.	Name=SPOG_03049T0;ID=YbIsSh1nZQTsrTh9A6ZLkUpTCJE.1638925574086.28554
cry_chrI	SCY4_CALLGENES_FINAL_1	exon	521282	521339	.	-	.	Name=SPOG_00227T0;ID=YbIsSh1nZQTsrTh9A6ZLkUpTCJE.1638925574086.28555
cry_chrI	SCY4_CALLGENES_FINAL_1	exon	521097	521239	.	-	.	Name=SPOG_00227T0;ID=YbIsSh1nZQTsrTh9A6ZLkUpTCJE.1638925574086.28555
cry_chrI	SCY4_CALLGENES_FINAL_1	exon	518753	521022	.	-	.	Name=SPOG_00227T0;ID=YbIsSh1nZQTsrTh9A6ZLkUpTCJE.1638925574086.28555
cry_chrI	SCY4_CALLGENES_FINAL_1	exon	518612	518689	.	-	.	Name=SPOG_00227T0;ID=YbIsSh1nZQTsrTh9A6ZLkUpTCJE.1638925574086.28555
cry_chrI	SCY4_CALLGENES_FINAL_1	exon	770329	770978	.	-	.	Name=SPOG_00345T0;ID=YbIsSh1nZQTsrTh9A6ZLkUpTCJE.1638925574086.28556
cry_chrI	SCY4_CALLGENES_FINAL_1	exon	768261	770285	.	-	.	Name=SPOG_00345T0;ID=YbIsSh1nZQTsrTh9A6ZLkUpTCJE.1638925574086.28556
cry_chrI	SCY4_CALLGENES_FINAL_1	exon	2068004	2069029	.	-	.	Name=SPOG_04199T0;ID=YbIsSh1nZQTsrTh9A6ZLkUpTCJE.1638925574086.28557
cry_chrI	SCY4_CALLGENES_FINAL_1	exon	2066322	2067952	.	-	.	Name=SPOG_04199T0;ID=YbIsSh1nZQTsrTh9A6ZLkUpTCJE.1638925574086.28557
cry_chrI	SCY4_CALLGENES_FINAL_1	exon	617787	620493	.	-	.	Name=SPOG_00274T0
cry_chrI	SCY4_CALLGENES_FINAL_1	exon	4715011	4715269	.	-	.	Name=SPOG_03657T0;ID=YbIsSh1nZQTsrTh9A6ZLkUpTCJE.1638925574086.28558
cry_chrI	SCY4_CALLGENES_FINAL_1	exon	4714751	4714974	.	-	.	Name=SPOG_03657T0;ID=YbIsSh1nZQTsrTh9A6ZLkUpTCJE.1638925574086.28558
cry_chrI	SCY4_CALLGENES_FINAL_1	exon	4712564	4714702	.	-	.	Name=SPOG_03657T0;ID=YbIsSh1nZQTsrTh9A6ZLkUpTCJE.1638925574086.28558
cry_chrI	SCY4_CALLGENES_FINAL_1	exon	1639391	1642086	.	+	.	Name=SPOG_04402T0
cry_chrI	SCY4_CALLGENES_FINAL_1	exon	4331251	4333946	.	+	.	Name=SPOG_03810T0
cry_chrI	SCY4_CALLGENES_FINAL_1	exon	1538614	1539711	.	-	.	Name=SPOG_04452T0;ID=YbIsSh1nZQTsrTh9A6ZLkUpTCJE.1638925574086.28559
cry_chrI	SCY4_CALLGENES_FINAL_1	exon	1538443	1538561	.	-	.	Name=SPOG_04452T0;ID=YbIsSh1nZQTsrTh9A6ZLkUpTCJE.1638925574086.28559
cry_chrI	SCY4_CALLGENES_FINAL_1	exon	1537768	1538307	.	-	.	Name=SPOG_04452T0;ID=YbIsSh1nZQTsrTh9A6ZLkUpTCJE.1638925574086.28559
cry_chrI	SCY4_CALLGENES_FINAL_1	exon	1537022	1537716	.	-	.	Name=SPOG_04452T0;ID=YbIsSh1nZQTsrTh9A6ZLkUpTCJE.1638925574086.28559
cry_chrI	SCY4_CALLGENES_FINAL_1	exon	4053081	4055767	.	+	.	Name=SPOG_04582T0
cry_chrI	SCY4_CALLGENES_FINAL_1	exon	2982606	2982818	.	+	.	Name=SPOG_05396T0;ID=YbIsSh1nZQTsrTh9A6ZLkUpTCJE.1638925574087.28560
cry_chrI	SCY4_CALLGENES_FINAL_1	exon	2983024	2985288	.	+	.	Name=SPOG_05396T0;ID=YbIsSh1nZQTsrTh9A6ZLkUpTCJE.1638925574087.28560
cry_chrI	SCY4_CALLGENES_FINAL_1	exon	3636981	3639662	.	+	.	Name=SPOG_03147T0
cry_chrI	SCY4_CALLGENES_FINAL_1	exon	4505061	4505123	.	-	.	Name=SPOG_03743T0;ID=YbIsSh1nZQTsrTh9A6ZLkUpTCJE.1638925574087.28561
cry_chrI	SCY4_CALLGENES_FINAL_1	exon	4503679	4503814	.	-	.	Name=SPOG_03743T0;ID=YbIsSh1nZQTsrTh9A6ZLkUpTCJE.1638925574087.28561
cry_chrI	SCY4_CALLGENES_FINAL_1	exon	4502445	4503621	.	-	.	Name=SPOG_03743T0;ID=YbIsSh1nZQTsrTh9A6ZLkUpTCJE.1638925574087.28561
cry_chrI	SCY4_CALLGENES_FINAL_1	exon	4210256	4210373	.	-	.	Name=SPOG_03867T0;ID=YbIsSh1nZQTsrTh9A6ZLkUpTCJE.1638925574087.28562
cry_chrI	SCY4_CALLGENES_FINAL_1	exon	4208529	4210213	.	-	.	Name=SPOG_03867T0;ID=YbIsSh1nZQTsrTh9A6ZLkUpTCJE.1638925574087.28562
cry_chrI	SCY4_CALLGENES_FINAL_1	exon	4208161	4208481	.	-	.	Name=SPOG_03867T0;ID=YbIsSh1nZQTsrTh9A6ZLkUpTCJE.1638925574087.28562
cry_chrI	SCY4_CALLGENES_FINAL_1	exon	4207696	4208114	.	-	.	Name=SPOG_03867T0;ID=YbIsSh1nZQTsrTh9A6ZLkUpTCJE.1638925574087.28562
cry_chrI	SCY4_CALLGENES_FINAL_1	exon	3276282	3276538	.	-	.	Name=SPOG_02987T0;ID=YbIsSh1nZQTsrTh9A6ZLkUpTCJE.1638925574087.28563
cry_chrI	SCY4_CALLGENES_FINAL_1	exon	3276136	3276233	.	-	.	Name=SPOG_02987T0;ID=YbIsSh1nZQTsrTh9A6ZLkUpTCJE.1638925574087.28563
cry_chrI	SCY4_CALLGENES_FINAL_1	exon	3276023	3276066	.	-	.	Name=SPOG_02987T0;ID=YbIsSh1nZQTsrTh9A6ZLkUpTCJE.1638925574087.28563
cry_chrI	SCY4_CALLGENES_FINAL_1	exon	3275790	3275943	.	-	.	Name=SPOG_02987T0;ID=YbIsSh1nZQTsrTh9A6ZLkUpTCJE.1638925574087.28563
cry_chrI	SCY4_CALLGENES_FINAL_1	exon	3275648	3275746	.	-	.	Name=SPOG_02987T0;ID=YbIsSh1nZQTsrTh9A6ZLkUpTCJE.1638925574087.28563
cry_chrI	SCY4_CALLGENES_FINAL_1	exon	3275448	3275592	.	-	.	Name=SPOG_02987T0;ID=YbIsSh1nZQTsrTh9A6ZLkUpTCJE.1638925574087.28563
cry_chrI	SCY4_CALLGENES_FINAL_1	exon	3275259	3275408	.	-	.	Name=SPOG_02987T0;ID=YbIsSh1nZQTsrTh9A6ZLkUpTCJE.1638925574087.28563
cry_chrI	SCY4_CALLGENES_FINAL_1	exon	3275098	3275208	.	-	.	Name=SPOG_02987T0;ID=YbIsSh1nZQTsrTh9A6ZLkUpTCJE.1638925574087.28563
cry_chrI	SCY4_CALLGENES_FINAL_1	exon	3274834	3275062	.	-	.	Name=SPOG_02987T0;ID=YbIsSh1nZQTsrTh9A6ZLkUpTCJE.1638925574087.28563
cry_chrI	SCY4_CALLGENES_FINAL_1	exon	3274254	3274785	.	-	.	Name=SPOG_02987T0;ID=YbIsSh1nZQTsrTh9A6ZLkUpTCJE.1638925574087.28563
cry_chrI	SCY4_CALLGENES_FINAL_1	exon	3274125	3274202	.	-	.	Name=SPOG_02987T0;ID=YbIsSh1nZQTsrTh9A6ZLkUpTCJE.1638925574087.28563
cry_chrI	SCY4_CALLGENES_FINAL_1	exon	3273861	3274067	.	-	.	Name=SPOG_02987T0;ID=YbIsSh1nZQTsrTh9A6ZLkUpTCJE.1638925574087.28563
cry_chrI	SCY4_CALLGENES_FINAL_1	exon	3412991	3413596	.	-	.	Name=SPOG_03048T0;ID=YbIsSh1nZQTsrTh9A6ZLkUpTCJE.1638925574087.28564
cry_chrI	SCY4_CALLGENES_FINAL_1	exon	3410920	3412928	.	-	.	Name=SPOG_03048T0;ID=YbIsSh1nZQTsrTh9A6ZLkUpTCJE.1638925574087.28564
cry_chrI	SCY4_CALLGENES_FINAL_1	exon	4444834	4446813	.	-	.	Name=SPOG_03770T0;ID=YbIsSh1nZQTsrTh9A6ZLkUpTCJE.1638925574087.28565
cry_chrI	SCY4_CALLGENES_FINAL_1	exon	4444412	4444784	.	-	.	Name=SPOG_03770T0;ID=YbIsSh1nZQTsrTh9A6ZLkUpTCJE.1638925574087.28565
cry_chrI	SCY4_CALLGENES_FINAL_1	exon	4444138	4444368	.	-	.	Name=SPOG_03770T0;ID=YbIsSh1nZQTsrTh9A6ZLkUpTCJE.1638925574087.28565
cry_chrI	SCY4_CALLGENES_FINAL_1	exon	4210665	4213338	.	+	.	Name=SPOG_03866T0
cry_chrI	SCY4_CALLGENES_FINAL_1	exon	3672440	3675113	.	+	.	Name=SPOG_03166T0
cry_chrI	SCY4_CALLGENES_FINAL_1	exon	1034809	1037479	.	+	.	Name=SPOG_00461T0
cry_chrI	SCY4_CALLGENES_FINAL_1	exon	1166457	1166724	.	-	.	Name=SPOG_04765T0;ID=YbIsSh1nZQTsrTh9A6ZLkUpTCJE.1638925574087.28566
cry_chrI	SCY4_CALLGENES_FINAL_1	exon	1164055	1166408	.	-	.	Name=SPOG_04765T0;ID=YbIsSh1nZQTsrTh9A6ZLkUpTCJE.1638925574087.28566
cry_chrI	SCY4_CALLGENES_FINAL_1	exon	3239497	3239614	.	+	.	Name=SPOG_02971T0;ID=YbIsSh1nZQTsrTh9A6ZLkUpTCJE.1638925574087.28567
cry_chrI	SCY4_CALLGENES_FINAL_1	exon	3239677	3239877	.	+	.	Name=SPOG_02971T0;ID=YbIsSh1nZQTsrTh9A6ZLkUpTCJE.1638925574087.28567
cry_chrI	SCY4_CALLGENES_FINAL_1	exon	3239925	3239996	.	+	.	Name=SPOG_02971T0;ID=YbIsSh1nZQTsrTh9A6ZLkUpTCJE.1638925574087.28567
cry_chrI	SCY4_CALLGENES_FINAL_1	exon	3240077	3240153	.	+	.	Name=SPOG_02971T0;ID=YbIsSh1nZQTsrTh9A6ZLkUpTCJE.1638925574087.28567
cry_chrI	SCY4_CALLGENES_FINAL_1	exon	3240218	3242166	.	+	.	Name=SPOG_02971T0;ID=YbIsSh1nZQTsrTh9A6ZLkUpTCJE.1638925574087.28567
cry_chrI	SCY4_CALLGENES_FINAL_1	exon	2155097	2157035	.	-	.	Name=SPOG_04165T0;ID=YbIsSh1nZQTsrTh9A6ZLkUpTCJE.1638925574087.28568
cry_chrI	SCY4_CALLGENES_FINAL_1	exon	2154368	2155049	.	-	.	Name=SPOG_04165T0;ID=YbIsSh1nZQTsrTh9A6ZLkUpTCJE.1638925574087.28568
cry_chrI	SCY4_CALLGENES_FINAL_1	exon	3284395	3287053	.	+	.	Name=SPOG_02992T0
cry_chrI	SCY4_CALLGENES_FINAL_1	exon	3012815	3012838	.	-	.	Name=SPOG_02878T0;ID=YbIsSh1nZQTsrTh9A6ZLkUpTCJE.1638925574087.28569
cry_chrI	SCY4_CALLGENES_FINAL_1	exon	3012311	3012758	.	-	.	Name=SPOG_02878T0;ID=YbIsSh1nZQTsrTh9A6ZLkUpTCJE.1638925574087.28569
cry_chrI	SCY4_CALLGENES_FINAL_1	exon	3010180	3012140	.	-	.	Name=SPOG_02878T0;ID=YbIsSh1nZQTsrTh9A6ZLkUpTCJE.1638925574087.28569
cry_chrI	SCY4_CALLGENES_FINAL_1	exon	2247866	2248786	.	-	.	Name=SPOG_04123T0;ID=YbIsSh1nZQTsrTh9A6ZLkUpTCJE.1638925574087.28570
cry_chrI	SCY4_CALLGENES_FINAL_1	exon	2246129	2247823	.	-	.	Name=SPOG_04123T0;ID=YbIsSh1nZQTsrTh9A6ZLkUpTCJE.1638925574087.28570
cry_chrI	SCY4_CALLGENES_FINAL_1	exon	4853031	4855682	.	-	.	Name=SPOG_03600T0
cry_chrI	SCY4_CALLGENES_FINAL_1	exon	4499901	4502551	.	+	.	Name=SPOG_03744T0
cry_chrI	SCY4_CALLGENES_FINAL_1	exon	3447119	3449764	.	+	.	Name=SPOG_03064T0
cry_chrI	SCY4_CALLGENES_FINAL_1	exon	2383424	2383708	.	-	.	Name=SPOG_04070T0;ID=YbIsSh1nZQTsrTh9A6ZLkUpTCJE.1638925574087.28571
cry_chrI	SCY4_CALLGENES_FINAL_1	exon	2381064	2383374	.	-	.	Name=SPOG_04070T0;ID=YbIsSh1nZQTsrTh9A6ZLkUpTCJE.1638925574087.28571
cry_chrI	SCY4_CALLGENES_FINAL_1	exon	1303514	1303789	.	-	.	Name=SPOG_04827T0;ID=YbIsSh1nZQTsrTh9A6ZLkUpTCJE.1638925574087.28572
cry_chrI	SCY4_CALLGENES_FINAL_1	exon	1302418	1303462	.	-	.	Name=SPOG_04827T0;ID=YbIsSh1nZQTsrTh9A6ZLkUpTCJE.1638925574087.28572
cry_chrI	SCY4_CALLGENES_FINAL_1	exon	1301146	1302377	.	-	.	Name=SPOG_04827T0;ID=YbIsSh1nZQTsrTh9A6ZLkUpTCJE.1638925574087.28572
cry_chrI	SCY4_CALLGENES_FINAL_1	exon	2494339	2495932	.	-	.	Name=SPOG_04020T0;ID=YbIsSh1nZQTsrTh9A6ZLkUpTCJE.1638925574087.28573
cry_chrI	SCY4_CALLGENES_FINAL_1	exon	2493674	2494293	.	-	.	Name=SPOG_04020T0;ID=YbIsSh1nZQTsrTh9A6ZLkUpTCJE.1638925574087.28573
cry_chrI	SCY4_CALLGENES_FINAL_1	exon	2493291	2493620	.	-	.	Name=SPOG_04020T0;ID=YbIsSh1nZQTsrTh9A6ZLkUpTCJE.1638925574087.28573
cry_chrI	SCY4_CALLGENES_FINAL_1	exon	2011594	2013159	.	-	.	Name=SPOG_04219T0;ID=YbIsSh1nZQTsrTh9A6ZLkUpTCJE.1638925574087.28574
cry_chrI	SCY4_CALLGENES_FINAL_1	exon	2011337	2011551	.	-	.	Name=SPOG_04219T0;ID=YbIsSh1nZQTsrTh9A6ZLkUpTCJE.1638925574087.28574
cry_chrI	SCY4_CALLGENES_FINAL_1	exon	2010519	2011290	.	-	.	Name=SPOG_04219T0;ID=YbIsSh1nZQTsrTh9A6ZLkUpTCJE.1638925574087.28574
cry_chrI	SCY4_CALLGENES_FINAL_1	exon	4378067	4378183	.	-	.	Name=SPOG_03790T0;ID=YbIsSh1nZQTsrTh9A6ZLkUpTCJE.1638925574087.28575
cry_chrI	SCY4_CALLGENES_FINAL_1	exon	4375544	4377948	.	-	.	Name=SPOG_03790T0;ID=YbIsSh1nZQTsrTh9A6ZLkUpTCJE.1638925574087.28575
cry_chrI	SCY4_CALLGENES_FINAL_1	exon	4672854	4675492	.	-	.	Name=SPOG_03675T0
cry_chrI	SCY4_CALLGENES_FINAL_1	exon	3615404	3616279	.	-	.	Name=SPOG_03138T0;ID=YbIsSh1nZQTsrTh9A6ZLkUpTCJE.1638925574087.28576
cry_chrI	SCY4_CALLGENES_FINAL_1	exon	3613643	3615312	.	-	.	Name=SPOG_03138T0;ID=YbIsSh1nZQTsrTh9A6ZLkUpTCJE.1638925574087.28576
cry_chrI	SCY4_CALLGENES_FINAL_1	exon	3106483	3106613	.	+	.	Name=SPOG_02915T0;ID=YbIsSh1nZQTsrTh9A6ZLkUpTCJE.1638925574087.28577
cry_chrI	SCY4_CALLGENES_FINAL_1	exon	3106694	3106837	.	+	.	Name=SPOG_02915T0;ID=YbIsSh1nZQTsrTh9A6ZLkUpTCJE.1638925574087.28577
cry_chrI	SCY4_CALLGENES_FINAL_1	exon	3106886	3109119	.	+	.	Name=SPOG_02915T0;ID=YbIsSh1nZQTsrTh9A6ZLkUpTCJE.1638925574087.28577
cry_chrI	SCY4_CALLGENES_FINAL_1	exon	1392696	1395331	.	+	.	Name=SPOG_04871T0
cry_chrI	SCY4_CALLGENES_FINAL_1	exon	3941507	3941622	.	-	.	Name=SPOG_04528T0;ID=YbIsSh1nZQTsrTh9A6ZLkUpTCJE.1638925574087.28578
cry_chrI	SCY4_CALLGENES_FINAL_1	exon	3941404	3941468	.	-	.	Name=SPOG_04528T0;ID=YbIsSh1nZQTsrTh9A6ZLkUpTCJE.1638925574087.28578
cry_chrI	SCY4_CALLGENES_FINAL_1	exon	3938989	3941339	.	-	.	Name=SPOG_04528T0;ID=YbIsSh1nZQTsrTh9A6ZLkUpTCJE.1638925574087.28578
cry_chrI	SCY4_CALLGENES_FINAL_1	exon	3244629	3244781	.	+	.	Name=SPOG_02973T0;ID=YbIsSh1nZQTsrTh9A6ZLkUpTCJE.1638925574087.28579
cry_chrI	SCY4_CALLGENES_FINAL_1	exon	3244879	3245016	.	+	.	Name=SPOG_02973T0;ID=YbIsSh1nZQTsrTh9A6ZLkUpTCJE.1638925574087.28579
cry_chrI	SCY4_CALLGENES_FINAL_1	exon	3245071	3245243	.	+	.	Name=SPOG_02973T0;ID=YbIsSh1nZQTsrTh9A6ZLkUpTCJE.1638925574087.28579
cry_chrI	SCY4_CALLGENES_FINAL_1	exon	3245288	3247256	.	+	.	Name=SPOG_02973T0;ID=YbIsSh1nZQTsrTh9A6ZLkUpTCJE.1638925574087.28579
cry_chrI	SCY4_CALLGENES_FINAL_1	exon	592053	594679	.	-	.	Name=SPOG_00261T0
cry_chrI	SCY4_CALLGENES_FINAL_1	exon	1553971	1556587	.	-	.	Name=SPOG_04443T0
cry_chrI	SCY4_CALLGENES_FINAL_1	exon	3956206	3956384	.	+	.	Name=SPOG_04537T0;ID=YbIsSh1nZQTsrTh9A6ZLkUpTCJE.1638925574087.28580
cry_chrI	SCY4_CALLGENES_FINAL_1	exon	3956426	3956591	.	+	.	Name=SPOG_04537T0;ID=YbIsSh1nZQTsrTh9A6ZLkUpTCJE.1638925574087.28580
cry_chrI	SCY4_CALLGENES_FINAL_1	exon	3956649	3956840	.	+	.	Name=SPOG_04537T0;ID=YbIsSh1nZQTsrTh9A6ZLkUpTCJE.1638925574087.28580
cry_chrI	SCY4_CALLGENES_FINAL_1	exon	3956909	3957118	.	+	.	Name=SPOG_04537T0;ID=YbIsSh1nZQTsrTh9A6ZLkUpTCJE.1638925574087.28580
cry_chrI	SCY4_CALLGENES_FINAL_1	exon	3957167	3958822	.	+	.	Name=SPOG_04537T0;ID=YbIsSh1nZQTsrTh9A6ZLkUpTCJE.1638925574087.28580
cry_chrI	SCY4_CALLGENES_FINAL_1	exon	1373487	1376098	.	-	.	Name=SPOG_04861T0
cry_chrI	SCY4_CALLGENES_FINAL_1	exon	2888269	2888620	.	+	.	Name=SPOG_02823T0;ID=YbIsSh1nZQTsrTh9A6ZLkUpTCJE.1638925574087.28581
cry_chrI	SCY4_CALLGENES_FINAL_1	exon	2888772	2890879	.	+	.	Name=SPOG_02823T0;ID=YbIsSh1nZQTsrTh9A6ZLkUpTCJE.1638925574087.28581
cry_chrI	SCY4_CALLGENES_FINAL_1	exon	3596403	3596726	.	+	.	Name=SPOG_03131T0;ID=YbIsSh1nZQTsrTh9A6ZLkUpTCJE.1638925574087.28582
cry_chrI	SCY4_CALLGENES_FINAL_1	exon	3596929	3597089	.	+	.	Name=SPOG_03131T0;ID=YbIsSh1nZQTsrTh9A6ZLkUpTCJE.1638925574087.28582
cry_chrI	SCY4_CALLGENES_FINAL_1	exon	3597140	3599011	.	+	.	Name=SPOG_03131T0;ID=YbIsSh1nZQTsrTh9A6ZLkUpTCJE.1638925574087.28582
cry_chrI	SCY4_CALLGENES_FINAL_1	exon	2879419	2880941	.	-	.	Name=SPOG_02817T0;ID=YbIsSh1nZQTsrTh9A6ZLkUpTCJE.1638925574087.28583
cry_chrI	SCY4_CALLGENES_FINAL_1	exon	2879044	2879363	.	-	.	Name=SPOG_02817T0;ID=YbIsSh1nZQTsrTh9A6ZLkUpTCJE.1638925574087.28583
cry_chrI	SCY4_CALLGENES_FINAL_1	exon	2878334	2878994	.	-	.	Name=SPOG_02817T0;ID=YbIsSh1nZQTsrTh9A6ZLkUpTCJE.1638925574087.28583
cry_chrI	SCY4_CALLGENES_FINAL_1	exon	2511835	2512000	.	-	.	Name=SPOG_04012T0;ID=YbIsSh1nZQTsrTh9A6ZLkUpTCJE.1638925574087.28584
cry_chrI	SCY4_CALLGENES_FINAL_1	exon	2509394	2511789	.	-	.	Name=SPOG_04012T0;ID=YbIsSh1nZQTsrTh9A6ZLkUpTCJE.1638925574087.28584
cry_chrI	SCY4_CALLGENES_FINAL_1	exon	3521401	3524000	.	-	.	Name=SPOG_03101T0
cry_chrI	SCY4_CALLGENES_FINAL_1	exon	3454511	3454529	.	-	.	Name=SPOG_03066T0;ID=YbIsSh1nZQTsrTh9A6ZLkUpTCJE.1638925574087.28585
cry_chrI	SCY4_CALLGENES_FINAL_1	exon	3451936	3454379	.	-	.	Name=SPOG_03066T0;ID=YbIsSh1nZQTsrTh9A6ZLkUpTCJE.1638925574087.28585
cry_chrI	SCY4_CALLGENES_FINAL_1	exon	3269028	3271619	.	-	.	Name=SPOG_02985T0
cry_chrI	SCY4_CALLGENES_FINAL_1	exon	2868840	2871427	.	+	.	Name=SPOG_02813T0
cry_chrI	SCY4_CALLGENES_FINAL_1	exon	4098150	4098547	.	+	.	Name=SPOG_03920T0;ID=YbIsSh1nZQTsrTh9A6ZLkUpTCJE.1638925574087.28586
cry_chrI	SCY4_CALLGENES_FINAL_1	exon	4098612	4098740	.	+	.	Name=SPOG_03920T0;ID=YbIsSh1nZQTsrTh9A6ZLkUpTCJE.1638925574087.28586
cry_chrI	SCY4_CALLGENES_FINAL_1	exon	4098792	4100733	.	+	.	Name=SPOG_03920T0;ID=YbIsSh1nZQTsrTh9A6ZLkUpTCJE.1638925574087.28586
cry_chrI	SCY4_CALLGENES_FINAL_1	exon	179382	181964	.	-	.	Name=SPOG_00069T0
cry_chrI	SCY4_CALLGENES_FINAL_1	exon	2148230	2150811	.	-	.	Name=SPOG_04168T0
cry_chrI	SCY4_CALLGENES_FINAL_1	exon	1817239	1819818	.	+	.	Name=SPOG_04316T0
cry_chrI	SCY4_CALLGENES_FINAL_1	exon	693804	694048	.	+	.	Name=SPOG_00310T0;ID=YbIsSh1nZQTsrTh9A6ZLkUpTCJE.1638925574087.28587
cry_chrI	SCY4_CALLGENES_FINAL_1	exon	694131	694626	.	+	.	Name=SPOG_00310T0;ID=YbIsSh1nZQTsrTh9A6ZLkUpTCJE.1638925574087.28587
cry_chrI	SCY4_CALLGENES_FINAL_1	exon	694692	696382	.	+	.	Name=SPOG_00310T0;ID=YbIsSh1nZQTsrTh9A6ZLkUpTCJE.1638925574087.28587
cry_chrI	SCY4_CALLGENES_FINAL_1	exon	1337258	1338026	.	+	.	Name=SPOG_04843T0;ID=YbIsSh1nZQTsrTh9A6ZLkUpTCJE.1638925574087.28588
cry_chrI	SCY4_CALLGENES_FINAL_1	exon	1338139	1339834	.	+	.	Name=SPOG_04843T0;ID=YbIsSh1nZQTsrTh9A6ZLkUpTCJE.1638925574087.28588
cry_chrI	SCY4_CALLGENES_FINAL_1	exon	4625856	4628432	.	-	.	Name=SPOG_03691T0
cry_chrI	SCY4_CALLGENES_FINAL_1	exon	1021650	1021944	.	-	.	Name=SPOG_00457T0;ID=YbIsSh1nZQTsrTh9A6ZLkUpTCJE.1638925574087.28589
cry_chrI	SCY4_CALLGENES_FINAL_1	exon	1021513	1021601	.	-	.	Name=SPOG_00457T0;ID=YbIsSh1nZQTsrTh9A6ZLkUpTCJE.1638925574087.28589
cry_chrI	SCY4_CALLGENES_FINAL_1	exon	1019370	1021460	.	-	.	Name=SPOG_00457T0;ID=YbIsSh1nZQTsrTh9A6ZLkUpTCJE.1638925574087.28589
cry_chrI	SCY4_CALLGENES_FINAL_1	exon	3003986	3006559	.	+	.	Name=SPOG_02875T0
cry_chrI	SCY4_CALLGENES_FINAL_1	exon	1862533	1865105	.	+	.	Name=SPOG_04296T0
cry_chrI	SCY4_CALLGENES_FINAL_1	exon	4326411	4328976	.	+	.	Name=SPOG_03813T0
cry_chrI	SCY4_CALLGENES_FINAL_1	exon	2197417	2197877	.	+	.	Name=SPOG_04146T0;ID=YbIsSh1nZQTsrTh9A6ZLkUpTCJE.1638925574087.28590
cry_chrI	SCY4_CALLGENES_FINAL_1	exon	2197924	2199422	.	+	.	Name=SPOG_04146T0;ID=YbIsSh1nZQTsrTh9A6ZLkUpTCJE.1638925574087.28590
cry_chrI	SCY4_CALLGENES_FINAL_1	exon	2199495	2199981	.	+	.	Name=SPOG_04146T0;ID=YbIsSh1nZQTsrTh9A6ZLkUpTCJE.1638925574087.28590
cry_chrI	SCY4_CALLGENES_FINAL_1	exon	3567441	3569809	.	-	.	Name=SPOG_03120T0;ID=YbIsSh1nZQTsrTh9A6ZLkUpTCJE.1638925574087.28591
cry_chrI	SCY4_CALLGENES_FINAL_1	exon	3567246	3567297	.	-	.	Name=SPOG_03120T0;ID=YbIsSh1nZQTsrTh9A6ZLkUpTCJE.1638925574087.28591
cry_chrI	SCY4_CALLGENES_FINAL_1	exon	2663407	2665529	.	-	.	Name=SPOG_03948T0;ID=YbIsSh1nZQTsrTh9A6ZLkUpTCJE.1638925574087.28592
cry_chrI	SCY4_CALLGENES_FINAL_1	exon	2663292	2663360	.	-	.	Name=SPOG_03948T0;ID=YbIsSh1nZQTsrTh9A6ZLkUpTCJE.1638925574087.28592
cry_chrI	SCY4_CALLGENES_FINAL_1	exon	2662967	2663242	.	-	.	Name=SPOG_03948T0;ID=YbIsSh1nZQTsrTh9A6ZLkUpTCJE.1638925574087.28592
cry_chrI	SCY4_CALLGENES_FINAL_1	exon	1122103	1124663	.	-	.	Name=SPOG_00508T0
cry_chrI	SCY4_CALLGENES_FINAL_1	exon	783931	784873	.	-	.	Name=SPOG_00351T0;ID=YbIsSh1nZQTsrTh9A6ZLkUpTCJE.1638925574087.28593
cry_chrI	SCY4_CALLGENES_FINAL_1	exon	783374	783695	.	-	.	Name=SPOG_00351T0;ID=YbIsSh1nZQTsrTh9A6ZLkUpTCJE.1638925574087.28593
cry_chrI	SCY4_CALLGENES_FINAL_1	exon	782313	783317	.	-	.	Name=SPOG_00351T0;ID=YbIsSh1nZQTsrTh9A6ZLkUpTCJE.1638925574087.28593
cry_chrI	SCY4_CALLGENES_FINAL_1	exon	3813786	3814142	.	-	.	Name=SPOG_04589T0;ID=YbIsSh1nZQTsrTh9A6ZLkUpTCJE.1638925574087.28594
cry_chrI	SCY4_CALLGENES_FINAL_1	exon	3812495	3813719	.	-	.	Name=SPOG_04589T0;ID=YbIsSh1nZQTsrTh9A6ZLkUpTCJE.1638925574087.28594
cry_chrI	SCY4_CALLGENES_FINAL_1	exon	3811587	3812455	.	-	.	Name=SPOG_04589T0;ID=YbIsSh1nZQTsrTh9A6ZLkUpTCJE.1638925574087.28594
cry_chrI	SCY4_CALLGENES_FINAL_1	exon	3551033	3552025	.	+	.	Name=SPOG_03109T0;ID=YbIsSh1nZQTsrTh9A6ZLkUpTCJE.1638925574087.28595
cry_chrI	SCY4_CALLGENES_FINAL_1	exon	3552093	3553587	.	+	.	Name=SPOG_03109T0;ID=YbIsSh1nZQTsrTh9A6ZLkUpTCJE.1638925574087.28595
cry_chrI	SCY4_CALLGENES_FINAL_1	exon	1321131	1323684	.	-	.	Name=SPOG_04835T0
cry_chrI	SCY4_CALLGENES_FINAL_1	exon	469690	472243	.	-	.	Name=SPOG_00205T0
cry_chrI	SCY4_CALLGENES_FINAL_1	exon	4281155	4283707	.	+	.	Name=SPOG_03831T0
cry_chrI	SCY4_CALLGENES_FINAL_1	exon	435296	435682	.	-	.	Name=SPOG_00189T0;ID=YbIsSh1nZQTsrTh9A6ZLkUpTCJE.1638925574087.28596
cry_chrI	SCY4_CALLGENES_FINAL_1	exon	433132	435222	.	-	.	Name=SPOG_00189T0;ID=YbIsSh1nZQTsrTh9A6ZLkUpTCJE.1638925574087.28596
cry_chrI	SCY4_CALLGENES_FINAL_1	exon	2753769	2754101	.	+	.	Name=SPOG_02756T0;ID=YbIsSh1nZQTsrTh9A6ZLkUpTCJE.1638925574087.28597
cry_chrI	SCY4_CALLGENES_FINAL_1	exon	2754466	2755292	.	+	.	Name=SPOG_02756T0;ID=YbIsSh1nZQTsrTh9A6ZLkUpTCJE.1638925574087.28597
cry_chrI	SCY4_CALLGENES_FINAL_1	exon	2755343	2756318	.	+	.	Name=SPOG_02756T0;ID=YbIsSh1nZQTsrTh9A6ZLkUpTCJE.1638925574087.28597
cry_chrI	SCY4_CALLGENES_FINAL_1	exon	3267407	3269953	.	+	.	Name=SPOG_02984T0
cry_chrI	SCY4_CALLGENES_FINAL_1	exon	4434837	4437379	.	+	.	Name=SPOG_03774T0
cry_chrI	SCY4_CALLGENES_FINAL_1	exon	4461011	4461322	.	+	.	Name=SPOG_03764T0;ID=YbIsSh1nZQTsrTh9A6ZLkUpTCJE.1638925574087.28598
cry_chrI	SCY4_CALLGENES_FINAL_1	exon	4461388	4461521	.	+	.	Name=SPOG_03764T0;ID=YbIsSh1nZQTsrTh9A6ZLkUpTCJE.1638925574087.28598
cry_chrI	SCY4_CALLGENES_FINAL_1	exon	4461639	4463083	.	+	.	Name=SPOG_03764T0;ID=YbIsSh1nZQTsrTh9A6ZLkUpTCJE.1638925574087.28598
cry_chrI	SCY4_CALLGENES_FINAL_1	exon	4463122	4463261	.	+	.	Name=SPOG_03764T0;ID=YbIsSh1nZQTsrTh9A6ZLkUpTCJE.1638925574087.28598
cry_chrI	SCY4_CALLGENES_FINAL_1	exon	4463315	4463552	.	+	.	Name=SPOG_03764T0;ID=YbIsSh1nZQTsrTh9A6ZLkUpTCJE.1638925574087.28598
cry_chrI	SCY4_CALLGENES_FINAL_1	exon	3197076	3197212	.	-	.	Name=SPOG_02948T0;ID=YbIsSh1nZQTsrTh9A6ZLkUpTCJE.1638925574087.28599
cry_chrI	SCY4_CALLGENES_FINAL_1	exon	3196920	3196986	.	-	.	Name=SPOG_02948T0;ID=YbIsSh1nZQTsrTh9A6ZLkUpTCJE.1638925574087.28599
cry_chrI	SCY4_CALLGENES_FINAL_1	exon	3195626	3196870	.	-	.	Name=SPOG_02948T0;ID=YbIsSh1nZQTsrTh9A6ZLkUpTCJE.1638925574087.28599
cry_chrI	SCY4_CALLGENES_FINAL_1	exon	3195347	3195578	.	-	.	Name=SPOG_02948T0;ID=YbIsSh1nZQTsrTh9A6ZLkUpTCJE.1638925574087.28599
cry_chrI	SCY4_CALLGENES_FINAL_1	exon	3195157	3195299	.	-	.	Name=SPOG_02948T0;ID=YbIsSh1nZQTsrTh9A6ZLkUpTCJE.1638925574087.28599
cry_chrI	SCY4_CALLGENES_FINAL_1	exon	3194671	3195120	.	-	.	Name=SPOG_02948T0;ID=YbIsSh1nZQTsrTh9A6ZLkUpTCJE.1638925574087.28599
cry_chrI	SCY4_CALLGENES_FINAL_1	exon	206912	209451	.	+	.	Name=SPOG_00084T0
cry_chrI	SCY4_CALLGENES_FINAL_1	exon	4507777	4507916	.	+	.	Name=SPOG_03741T0;ID=YbIsSh1nZQTsrTh9A6ZLkUpTCJE.1638925574087.28600
cry_chrI	SCY4_CALLGENES_FINAL_1	exon	4507959	4510316	.	+	.	Name=SPOG_03741T0;ID=YbIsSh1nZQTsrTh9A6ZLkUpTCJE.1638925574087.28600
cry_chrI	SCY4_CALLGENES_FINAL_1	exon	2734207	2734476	.	+	.	Name=SPOG_02748T0;ID=YbIsSh1nZQTsrTh9A6ZLkUpTCJE.1638925574087.28601
cry_chrI	SCY4_CALLGENES_FINAL_1	exon	2734532	2735493	.	+	.	Name=SPOG_02748T0;ID=YbIsSh1nZQTsrTh9A6ZLkUpTCJE.1638925574087.28601
cry_chrI	SCY4_CALLGENES_FINAL_1	exon	2735535	2736746	.	+	.	Name=SPOG_02748T0;ID=YbIsSh1nZQTsrTh9A6ZLkUpTCJE.1638925574087.28601
cry_chrI	SCY4_CALLGENES_FINAL_1	exon	537786	538127	.	-	.	Name=SPOG_00234T0;ID=YbIsSh1nZQTsrTh9A6ZLkUpTCJE.1638925574087.28602
cry_chrI	SCY4_CALLGENES_FINAL_1	exon	535589	537683	.	-	.	Name=SPOG_00234T0;ID=YbIsSh1nZQTsrTh9A6ZLkUpTCJE.1638925574087.28602
cry_chrI	SCY4_CALLGENES_FINAL_1	exon	4032144	4032399	.	-	.	Name=SPOG_04569T0;ID=YbIsSh1nZQTsrTh9A6ZLkUpTCJE.1638925574087.28603
cry_chrI	SCY4_CALLGENES_FINAL_1	exon	4031900	4032077	.	-	.	Name=SPOG_04569T0;ID=YbIsSh1nZQTsrTh9A6ZLkUpTCJE.1638925574087.28603
cry_chrI	SCY4_CALLGENES_FINAL_1	exon	4031359	4031854	.	-	.	Name=SPOG_04569T0;ID=YbIsSh1nZQTsrTh9A6ZLkUpTCJE.1638925574087.28603
cry_chrI	SCY4_CALLGENES_FINAL_1	exon	4029868	4031316	.	-	.	Name=SPOG_04569T0;ID=YbIsSh1nZQTsrTh9A6ZLkUpTCJE.1638925574087.28603
cry_chrI	SCY4_CALLGENES_FINAL_1	exon	632607	633195	.	+	.	Name=SPOG_00280T0;ID=YbIsSh1nZQTsrTh9A6ZLkUpTCJE.1638925574087.28604
cry_chrI	SCY4_CALLGENES_FINAL_1	exon	633259	635138	.	+	.	Name=SPOG_00280T0;ID=YbIsSh1nZQTsrTh9A6ZLkUpTCJE.1638925574087.28604
cry_chrI	SCY4_CALLGENES_FINAL_1	exon	932030	934429	.	+	.	Name=SPOG_00414T0;ID=YbIsSh1nZQTsrTh9A6ZLkUpTCJE.1638925574087.28605
cry_chrI	SCY4_CALLGENES_FINAL_1	exon	934528	934557	.	+	.	Name=SPOG_00414T0;ID=YbIsSh1nZQTsrTh9A6ZLkUpTCJE.1638925574087.28605
cry_chrI	SCY4_CALLGENES_FINAL_1	exon	2482150	2482336	.	-	.	Name=SPOG_04027T0;ID=YbIsSh1nZQTsrTh9A6ZLkUpTCJE.1638925574087.28606
cry_chrI	SCY4_CALLGENES_FINAL_1	exon	2479816	2481995	.	-	.	Name=SPOG_04027T0;ID=YbIsSh1nZQTsrTh9A6ZLkUpTCJE.1638925574087.28606
cry_chrI	SCY4_CALLGENES_FINAL_1	exon	2410586	2410718	.	+	.	Name=SPOG_04058T0;ID=YbIsSh1nZQTsrTh9A6ZLkUpTCJE.1638925574087.28607
cry_chrI	SCY4_CALLGENES_FINAL_1	exon	2410854	2411541	.	+	.	Name=SPOG_04058T0;ID=YbIsSh1nZQTsrTh9A6ZLkUpTCJE.1638925574087.28607
cry_chrI	SCY4_CALLGENES_FINAL_1	exon	2411608	2411905	.	+	.	Name=SPOG_04058T0;ID=YbIsSh1nZQTsrTh9A6ZLkUpTCJE.1638925574087.28607
cry_chrI	SCY4_CALLGENES_FINAL_1	exon	2411948	2412012	.	+	.	Name=SPOG_04058T0;ID=YbIsSh1nZQTsrTh9A6ZLkUpTCJE.1638925574087.28607
cry_chrI	SCY4_CALLGENES_FINAL_1	exon	2412072	2413105	.	+	.	Name=SPOG_04058T0;ID=YbIsSh1nZQTsrTh9A6ZLkUpTCJE.1638925574087.28607
cry_chrI	SCY4_CALLGENES_FINAL_1	exon	1628892	1629020	.	+	.	Name=SPOG_04406T0;ID=YbIsSh1nZQTsrTh9A6ZLkUpTCJE.1638925574087.28608
cry_chrI	SCY4_CALLGENES_FINAL_1	exon	1629063	1631411	.	+	.	Name=SPOG_04406T0;ID=YbIsSh1nZQTsrTh9A6ZLkUpTCJE.1638925574087.28608
cry_chrI	SCY4_CALLGENES_FINAL_1	exon	1547026	1547307	.	+	.	Name=SPOG_04447T0;ID=YbIsSh1nZQTsrTh9A6ZLkUpTCJE.1638925574087.28609
cry_chrI	SCY4_CALLGENES_FINAL_1	exon	1547368	1549544	.	+	.	Name=SPOG_04447T0;ID=YbIsSh1nZQTsrTh9A6ZLkUpTCJE.1638925574087.28609
cry_chrI	SCY4_CALLGENES_FINAL_1	exon	2963148	2963558	.	+	.	Name=SPOG_02861T0;ID=YbIsSh1nZQTsrTh9A6ZLkUpTCJE.1638925574087.28610
cry_chrI	SCY4_CALLGENES_FINAL_1	exon	2963604	2964282	.	+	.	Name=SPOG_02861T0;ID=YbIsSh1nZQTsrTh9A6ZLkUpTCJE.1638925574087.28610
cry_chrI	SCY4_CALLGENES_FINAL_1	exon	2964326	2964598	.	+	.	Name=SPOG_02861T0;ID=YbIsSh1nZQTsrTh9A6ZLkUpTCJE.1638925574087.28610
cry_chrI	SCY4_CALLGENES_FINAL_1	exon	2964652	2965665	.	+	.	Name=SPOG_02861T0;ID=YbIsSh1nZQTsrTh9A6ZLkUpTCJE.1638925574087.28610
cry_chrI	SCY4_CALLGENES_FINAL_1	exon	1728615	1729261	.	-	.	Name=SPOG_04361T0;ID=YbIsSh1nZQTsrTh9A6ZLkUpTCJE.1638925574087.28611
cry_chrI	SCY4_CALLGENES_FINAL_1	exon	1728059	1728560	.	-	.	Name=SPOG_04361T0;ID=YbIsSh1nZQTsrTh9A6ZLkUpTCJE.1638925574087.28611
cry_chrI	SCY4_CALLGENES_FINAL_1	exon	1727914	1728011	.	-	.	Name=SPOG_04361T0;ID=YbIsSh1nZQTsrTh9A6ZLkUpTCJE.1638925574087.28611
cry_chrI	SCY4_CALLGENES_FINAL_1	exon	1727752	1727872	.	-	.	Name=SPOG_04361T0;ID=YbIsSh1nZQTsrTh9A6ZLkUpTCJE.1638925574087.28611
cry_chrI	SCY4_CALLGENES_FINAL_1	exon	1727489	1727711	.	-	.	Name=SPOG_04361T0;ID=YbIsSh1nZQTsrTh9A6ZLkUpTCJE.1638925574087.28611
cry_chrI	SCY4_CALLGENES_FINAL_1	exon	1727014	1727436	.	-	.	Name=SPOG_04361T0;ID=YbIsSh1nZQTsrTh9A6ZLkUpTCJE.1638925574087.28611
cry_chrI	SCY4_CALLGENES_FINAL_1	exon	1726745	1726972	.	-	.	Name=SPOG_04361T0;ID=YbIsSh1nZQTsrTh9A6ZLkUpTCJE.1638925574087.28611
cry_chrI	SCY4_CALLGENES_FINAL_1	exon	381012	383527	.	-	.	Name=SPOG_00165T0
cry_chrI	SCY4_CALLGENES_FINAL_1	exon	2738100	2738421	.	-	.	Name=SPOG_02749T0;ID=YbIsSh1nZQTsrTh9A6ZLkUpTCJE.1638925574087.28612
cry_chrI	SCY4_CALLGENES_FINAL_1	exon	2737971	2738020	.	-	.	Name=SPOG_02749T0;ID=YbIsSh1nZQTsrTh9A6ZLkUpTCJE.1638925574087.28612
cry_chrI	SCY4_CALLGENES_FINAL_1	exon	2735907	2737919	.	-	.	Name=SPOG_02749T0;ID=YbIsSh1nZQTsrTh9A6ZLkUpTCJE.1638925574087.28612
cry_chrI	SCY4_CALLGENES_FINAL_1	exon	1384947	1385572	.	-	.	Name=SPOG_04865T0;ID=YbIsSh1nZQTsrTh9A6ZLkUpTCJE.1638925574087.28613
cry_chrI	SCY4_CALLGENES_FINAL_1	exon	1384765	1384877	.	-	.	Name=SPOG_04865T0;ID=YbIsSh1nZQTsrTh9A6ZLkUpTCJE.1638925574087.28613
cry_chrI	SCY4_CALLGENES_FINAL_1	exon	1383068	1384703	.	-	.	Name=SPOG_04865T0;ID=YbIsSh1nZQTsrTh9A6ZLkUpTCJE.1638925574087.28613
cry_chrI	SCY4_CALLGENES_FINAL_1	exon	3458989	3461492	.	+	.	Name=SPOG_03069T0
cry_chrI	SCY4_CALLGENES_FINAL_1	exon	4200588	4201929	.	+	.	Name=SPOG_03871T0;ID=YbIsSh1nZQTsrTh9A6ZLkUpTCJE.1638925574087.28614
cry_chrI	SCY4_CALLGENES_FINAL_1	exon	4201986	4202570	.	+	.	Name=SPOG_03871T0;ID=YbIsSh1nZQTsrTh9A6ZLkUpTCJE.1638925574087.28614
cry_chrI	SCY4_CALLGENES_FINAL_1	exon	4202622	4203089	.	+	.	Name=SPOG_03871T0;ID=YbIsSh1nZQTsrTh9A6ZLkUpTCJE.1638925574087.28614
cry_chrI	SCY4_CALLGENES_FINAL_1	exon	396935	399434	.	+	.	Name=SPOG_00173T0
cry_chrI	SCY4_CALLGENES_FINAL_1	exon	4660891	4661025	.	+	.	Name=SPOG_03680T0;ID=YbIsSh1nZQTsrTh9A6ZLkUpTCJE.1638925574087.28615
cry_chrI	SCY4_CALLGENES_FINAL_1	exon	4661085	4663387	.	+	.	Name=SPOG_03680T0;ID=YbIsSh1nZQTsrTh9A6ZLkUpTCJE.1638925574087.28615
cry_chrI	SCY4_CALLGENES_FINAL_1	exon	2071529	2072977	.	+	.	Name=SPOG_04197T0;ID=YbIsSh1nZQTsrTh9A6ZLkUpTCJE.1638925574087.28616
cry_chrI	SCY4_CALLGENES_FINAL_1	exon	2073017	2074023	.	+	.	Name=SPOG_04197T0;ID=YbIsSh1nZQTsrTh9A6ZLkUpTCJE.1638925574087.28616
cry_chrI	SCY4_CALLGENES_FINAL_1	exon	3045846	3046091	.	+	.	Name=SPOG_02890T0;ID=YbIsSh1nZQTsrTh9A6ZLkUpTCJE.1638925574087.28617
cry_chrI	SCY4_CALLGENES_FINAL_1	exon	3046142	3046988	.	+	.	Name=SPOG_02890T0;ID=YbIsSh1nZQTsrTh9A6ZLkUpTCJE.1638925574087.28617
cry_chrI	SCY4_CALLGENES_FINAL_1	exon	3047040	3047328	.	+	.	Name=SPOG_02890T0;ID=YbIsSh1nZQTsrTh9A6ZLkUpTCJE.1638925574087.28617
cry_chrI	SCY4_CALLGENES_FINAL_1	exon	3047376	3047801	.	+	.	Name=SPOG_02890T0;ID=YbIsSh1nZQTsrTh9A6ZLkUpTCJE.1638925574087.28617
cry_chrI	SCY4_CALLGENES_FINAL_1	exon	3047848	3048338	.	+	.	Name=SPOG_02890T0;ID=YbIsSh1nZQTsrTh9A6ZLkUpTCJE.1638925574087.28617
cry_chrI	SCY4_CALLGENES_FINAL_1	exon	4355436	4355975	.	+	.	Name=SPOG_03800T0;ID=YbIsSh1nZQTsrTh9A6ZLkUpTCJE.1638925574087.28618
cry_chrI	SCY4_CALLGENES_FINAL_1	exon	4356037	4356135	.	+	.	Name=SPOG_03800T0;ID=YbIsSh1nZQTsrTh9A6ZLkUpTCJE.1638925574087.28618
cry_chrI	SCY4_CALLGENES_FINAL_1	exon	4356186	4357502	.	+	.	Name=SPOG_03800T0;ID=YbIsSh1nZQTsrTh9A6ZLkUpTCJE.1638925574087.28618
cry_chrI	SCY4_CALLGENES_FINAL_1	exon	4357556	4357925	.	+	.	Name=SPOG_03800T0;ID=YbIsSh1nZQTsrTh9A6ZLkUpTCJE.1638925574087.28618
cry_chrI	SCY4_CALLGENES_FINAL_1	exon	266258	266423	.	-	.	Name=SPOG_00111T0;ID=YbIsSh1nZQTsrTh9A6ZLkUpTCJE.1638925574087.28619
cry_chrI	SCY4_CALLGENES_FINAL_1	exon	265379	266191	.	-	.	Name=SPOG_00111T0;ID=YbIsSh1nZQTsrTh9A6ZLkUpTCJE.1638925574087.28619
cry_chrI	SCY4_CALLGENES_FINAL_1	exon	264454	265339	.	-	.	Name=SPOG_00111T0;ID=YbIsSh1nZQTsrTh9A6ZLkUpTCJE.1638925574087.28619
cry_chrI	SCY4_CALLGENES_FINAL_1	exon	263935	264412	.	-	.	Name=SPOG_00111T0;ID=YbIsSh1nZQTsrTh9A6ZLkUpTCJE.1638925574087.28619
cry_chrI	SCY4_CALLGENES_FINAL_1	exon	3390089	3390163	.	+	.	Name=SPOG_03037T0;ID=YbIsSh1nZQTsrTh9A6ZLkUpTCJE.1638925574087.28620
cry_chrI	SCY4_CALLGENES_FINAL_1	exon	3390209	3392575	.	+	.	Name=SPOG_03037T0;ID=YbIsSh1nZQTsrTh9A6ZLkUpTCJE.1638925574087.28620
cry_chrI	SCY4_CALLGENES_FINAL_1	exon	3886003	3888489	.	-	.	Name=SPOG_04504T0
cry_chrI	SCY4_CALLGENES_FINAL_1	exon	1894344	1894506	.	-	.	Name=SPOG_04277T0;ID=YbIsSh1nZQTsrTh9A6ZLkUpTCJE.1638925574087.28621
cry_chrI	SCY4_CALLGENES_FINAL_1	exon	1892026	1894280	.	-	.	Name=SPOG_04277T0;ID=YbIsSh1nZQTsrTh9A6ZLkUpTCJE.1638925574087.28621
cry_chrI	SCY4_CALLGENES_FINAL_1	exon	3965671	3968151	.	+	.	Name=SPOG_04540T0
cry_chrI	SCY4_CALLGENES_FINAL_1	exon	3835003	3837476	.	-	.	Name=SPOG_04484T0
cry_chrI	SCY4_CALLGENES_FINAL_1	exon	2056186	2058654	.	-	.	Name=SPOG_04204T0
cry_chrI	SCY4_CALLGENES_FINAL_1	exon	1552651	1552899	.	-	.	Name=SPOG_04445T0;ID=YbIsSh1nZQTsrTh9A6ZLkUpTCJE.1638925574087.28622
cry_chrI	SCY4_CALLGENES_FINAL_1	exon	1550433	1552585	.	-	.	Name=SPOG_04445T0;ID=YbIsSh1nZQTsrTh9A6ZLkUpTCJE.1638925574087.28622
cry_chrI	SCY4_CALLGENES_FINAL_1	exon	1510295	1512760	.	-	.	Name=SPOG_04464T0
cry_chrI	SCY4_CALLGENES_FINAL_1	exon	4585213	4587677	.	+	.	Name=SPOG_03710T0
cry_chrI	SCY4_CALLGENES_FINAL_1	exon	3770666	3773130	.	+	.	Name=SPOG_04608T0
cry_chrI	SCY4_CALLGENES_FINAL_1	exon	3197779	3200240	.	+	.	Name=SPOG_02949T0
cry_chrI	SCY4_CALLGENES_FINAL_1	exon	2213914	2214170	.	+	.	Name=SPOG_04136T0;ID=YbIsSh1nZQTsrTh9A6ZLkUpTCJE.1638925574087.28623
cry_chrI	SCY4_CALLGENES_FINAL_1	exon	2214216	2215358	.	+	.	Name=SPOG_04136T0;ID=YbIsSh1nZQTsrTh9A6ZLkUpTCJE.1638925574087.28623
cry_chrI	SCY4_CALLGENES_FINAL_1	exon	2215419	2216369	.	+	.	Name=SPOG_04136T0;ID=YbIsSh1nZQTsrTh9A6ZLkUpTCJE.1638925574087.28623
cry_chrI	SCY4_CALLGENES_FINAL_1	exon	2474194	2474504	.	-	.	Name=SPOG_04029T0;ID=YbIsSh1nZQTsrTh9A6ZLkUpTCJE.1638925574087.28624
cry_chrI	SCY4_CALLGENES_FINAL_1	exon	2473933	2474141	.	-	.	Name=SPOG_04029T0;ID=YbIsSh1nZQTsrTh9A6ZLkUpTCJE.1638925574087.28624
cry_chrI	SCY4_CALLGENES_FINAL_1	exon	2472052	2473870	.	-	.	Name=SPOG_04029T0;ID=YbIsSh1nZQTsrTh9A6ZLkUpTCJE.1638925574087.28624
cry_chrI	SCY4_CALLGENES_FINAL_1	exon	1213328	1213381	.	-	.	Name=SPOG_04787T0;ID=YbIsSh1nZQTsrTh9A6ZLkUpTCJE.1638925574087.28625
cry_chrI	SCY4_CALLGENES_FINAL_1	exon	1210930	1212963	.	-	.	Name=SPOG_04787T0;ID=YbIsSh1nZQTsrTh9A6ZLkUpTCJE.1638925574087.28625
cry_chrI	SCY4_CALLGENES_FINAL_1	exon	4325602	4326328	.	-	.	Name=SPOG_03814T0;ID=YbIsSh1nZQTsrTh9A6ZLkUpTCJE.1638925574087.28626
cry_chrI	SCY4_CALLGENES_FINAL_1	exon	4324687	4325557	.	-	.	Name=SPOG_03814T0;ID=YbIsSh1nZQTsrTh9A6ZLkUpTCJE.1638925574087.28626
cry_chrI	SCY4_CALLGENES_FINAL_1	exon	4324377	4324638	.	-	.	Name=SPOG_03814T0;ID=YbIsSh1nZQTsrTh9A6ZLkUpTCJE.1638925574087.28626
cry_chrI	SCY4_CALLGENES_FINAL_1	exon	4323883	4324329	.	-	.	Name=SPOG_03814T0;ID=YbIsSh1nZQTsrTh9A6ZLkUpTCJE.1638925574087.28626
cry_chrI	SCY4_CALLGENES_FINAL_1	exon	2287189	2287336	.	+	.	Name=SPOG_04108T0;ID=YbIsSh1nZQTsrTh9A6ZLkUpTCJE.1638925574087.28627
cry_chrI	SCY4_CALLGENES_FINAL_1	exon	2287387	2287534	.	+	.	Name=SPOG_04108T0;ID=YbIsSh1nZQTsrTh9A6ZLkUpTCJE.1638925574087.28627
cry_chrI	SCY4_CALLGENES_FINAL_1	exon	2287580	2287643	.	+	.	Name=SPOG_04108T0;ID=YbIsSh1nZQTsrTh9A6ZLkUpTCJE.1638925574087.28627
cry_chrI	SCY4_CALLGENES_FINAL_1	exon	2287690	2287909	.	+	.	Name=SPOG_04108T0;ID=YbIsSh1nZQTsrTh9A6ZLkUpTCJE.1638925574087.28627
cry_chrI	SCY4_CALLGENES_FINAL_1	exon	2287953	2288100	.	+	.	Name=SPOG_04108T0;ID=YbIsSh1nZQTsrTh9A6ZLkUpTCJE.1638925574087.28627
cry_chrI	SCY4_CALLGENES_FINAL_1	exon	2288146	2288788	.	+	.	Name=SPOG_04108T0;ID=YbIsSh1nZQTsrTh9A6ZLkUpTCJE.1638925574087.28627
cry_chrI	SCY4_CALLGENES_FINAL_1	exon	2288829	2289632	.	+	.	Name=SPOG_04108T0;ID=YbIsSh1nZQTsrTh9A6ZLkUpTCJE.1638925574087.28627
cry_chrI	SCY4_CALLGENES_FINAL_1	exon	3770619	3771047	.	-	.	Name=SPOG_04609T0;ID=YbIsSh1nZQTsrTh9A6ZLkUpTCJE.1638925574087.28628
cry_chrI	SCY4_CALLGENES_FINAL_1	exon	3768604	3770556	.	-	.	Name=SPOG_04609T0;ID=YbIsSh1nZQTsrTh9A6ZLkUpTCJE.1638925574087.28628
cry_chrI	SCY4_CALLGENES_FINAL_1	exon	2200042	2202483	.	+	.	Name=SPOG_04145T0
cry_chrI	SCY4_CALLGENES_FINAL_1	exon	4213399	4215840	.	-	.	Name=SPOG_03864T0
cry_chrI	SCY4_CALLGENES_FINAL_1	exon	3032615	3035054	.	+	.	Name=SPOG_02884T0
cry_chrI	SCY4_CALLGENES_FINAL_1	exon	3471672	3474106	.	+	.	Name=SPOG_03074T0
cry_chrI	SCY4_CALLGENES_FINAL_1	exon	2311037	2311319	.	+	.	Name=SPOG_04098T0;ID=YbIsSh1nZQTsrTh9A6ZLkUpTCJE.1638925574087.28629
cry_chrI	SCY4_CALLGENES_FINAL_1	exon	2311492	2313469	.	+	.	Name=SPOG_04098T0;ID=YbIsSh1nZQTsrTh9A6ZLkUpTCJE.1638925574087.28629
cry_chrI	SCY4_CALLGENES_FINAL_1	exon	2915109	2917539	.	+	.	Name=SPOG_02835T0
cry_chrI	SCY4_CALLGENES_FINAL_1	exon	4086083	4086198	.	+	.	Name=SPOG_03927T0;ID=YbIsSh1nZQTsrTh9A6ZLkUpTCJE.1638925574087.28630
cry_chrI	SCY4_CALLGENES_FINAL_1	exon	4086286	4088512	.	+	.	Name=SPOG_03927T0;ID=YbIsSh1nZQTsrTh9A6ZLkUpTCJE.1638925574087.28630
cry_chrI	SCY4_CALLGENES_FINAL_1	exon	495942	496167	.	-	.	Name=SPOG_00213T0;ID=YbIsSh1nZQTsrTh9A6ZLkUpTCJE.1638925574087.28631
cry_chrI	SCY4_CALLGENES_FINAL_1	exon	493738	495775	.	-	.	Name=SPOG_00213T0;ID=YbIsSh1nZQTsrTh9A6ZLkUpTCJE.1638925574087.28631
cry_chrI	SCY4_CALLGENES_FINAL_1	exon	3162482	3164909	.	-	.	Name=SPOG_02937T0
cry_chrI	SCY4_CALLGENES_FINAL_1	exon	136497	137458	.	-	.	Name=SPOG_00054T0;ID=YbIsSh1nZQTsrTh9A6ZLkUpTCJE.1638925574087.28632
cry_chrI	SCY4_CALLGENES_FINAL_1	exon	135034	136450	.	-	.	Name=SPOG_00054T0;ID=YbIsSh1nZQTsrTh9A6ZLkUpTCJE.1638925574087.28632
cry_chrI	SCY4_CALLGENES_FINAL_1	exon	550895	553318	.	-	.	Name=SPOG_00242T0
cry_chrI	SCY4_CALLGENES_FINAL_1	exon	345329	345526	.	-	.	Name=SPOG_00145T0;ID=YbIsSh1nZQTsrTh9A6ZLkUpTCJE.1638925574087.28633
cry_chrI	SCY4_CALLGENES_FINAL_1	exon	343103	345253	.	-	.	Name=SPOG_00145T0;ID=YbIsSh1nZQTsrTh9A6ZLkUpTCJE.1638925574087.28633
cry_chrI	SCY4_CALLGENES_FINAL_1	exon	1682145	1682957	.	-	.	Name=SPOG_04383T0;ID=YbIsSh1nZQTsrTh9A6ZLkUpTCJE.1638925574087.28634
cry_chrI	SCY4_CALLGENES_FINAL_1	exon	1682034	1682101	.	-	.	Name=SPOG_04383T0;ID=YbIsSh1nZQTsrTh9A6ZLkUpTCJE.1638925574087.28634
cry_chrI	SCY4_CALLGENES_FINAL_1	exon	1681657	1681987	.	-	.	Name=SPOG_04383T0;ID=YbIsSh1nZQTsrTh9A6ZLkUpTCJE.1638925574087.28634
cry_chrI	SCY4_CALLGENES_FINAL_1	exon	1680870	1681597	.	-	.	Name=SPOG_04383T0;ID=YbIsSh1nZQTsrTh9A6ZLkUpTCJE.1638925574087.28634
cry_chrI	SCY4_CALLGENES_FINAL_1	exon	1680534	1680819	.	-	.	Name=SPOG_04383T0;ID=YbIsSh1nZQTsrTh9A6ZLkUpTCJE.1638925574087.28634
cry_chrI	SCY4_CALLGENES_FINAL_1	exon	2308468	2308727	.	+	.	Name=SPOG_04099T0;ID=YbIsSh1nZQTsrTh9A6ZLkUpTCJE.1638925574087.28635
cry_chrI	SCY4_CALLGENES_FINAL_1	exon	2308811	2310890	.	+	.	Name=SPOG_04099T0;ID=YbIsSh1nZQTsrTh9A6ZLkUpTCJE.1638925574087.28635
cry_chrI	SCY4_CALLGENES_FINAL_1	exon	1343064	1344396	.	+	.	Name=SPOG_04846T0;ID=YbIsSh1nZQTsrTh9A6ZLkUpTCJE.1638925574087.28636
cry_chrI	SCY4_CALLGENES_FINAL_1	exon	1344444	1344980	.	+	.	Name=SPOG_04846T0;ID=YbIsSh1nZQTsrTh9A6ZLkUpTCJE.1638925574087.28636
cry_chrI	SCY4_CALLGENES_FINAL_1	exon	1345079	1345481	.	+	.	Name=SPOG_04846T0;ID=YbIsSh1nZQTsrTh9A6ZLkUpTCJE.1638925574087.28636
cry_chrI	SCY4_CALLGENES_FINAL_1	exon	3109269	3109512	.	+	.	Name=SPOG_02916T0;ID=YbIsSh1nZQTsrTh9A6ZLkUpTCJE.1638925574087.28637
cry_chrI	SCY4_CALLGENES_FINAL_1	exon	3109559	3109664	.	+	.	Name=SPOG_02916T0;ID=YbIsSh1nZQTsrTh9A6ZLkUpTCJE.1638925574087.28637
cry_chrI	SCY4_CALLGENES_FINAL_1	exon	3109720	3110052	.	+	.	Name=SPOG_02916T0;ID=YbIsSh1nZQTsrTh9A6ZLkUpTCJE.1638925574087.28637
cry_chrI	SCY4_CALLGENES_FINAL_1	exon	3110120	3110554	.	+	.	Name=SPOG_02916T0;ID=YbIsSh1nZQTsrTh9A6ZLkUpTCJE.1638925574087.28637
cry_chrI	SCY4_CALLGENES_FINAL_1	exon	3110595	3110750	.	+	.	Name=SPOG_02916T0;ID=YbIsSh1nZQTsrTh9A6ZLkUpTCJE.1638925574087.28637
cry_chrI	SCY4_CALLGENES_FINAL_1	exon	3110793	3111217	.	+	.	Name=SPOG_02916T0;ID=YbIsSh1nZQTsrTh9A6ZLkUpTCJE.1638925574087.28637
cry_chrI	SCY4_CALLGENES_FINAL_1	exon	3111262	3111683	.	+	.	Name=SPOG_02916T0;ID=YbIsSh1nZQTsrTh9A6ZLkUpTCJE.1638925574087.28637
cry_chrI	SCY4_CALLGENES_FINAL_1	exon	1737700	1739696	.	+	.	Name=SPOG_04354T0;ID=YbIsSh1nZQTsrTh9A6ZLkUpTCJE.1638925574087.28638
cry_chrI	SCY4_CALLGENES_FINAL_1	exon	1739740	1740113	.	+	.	Name=SPOG_04354T0;ID=YbIsSh1nZQTsrTh9A6ZLkUpTCJE.1638925574087.28638
cry_chrI	SCY4_CALLGENES_FINAL_1	exon	703741	706153	.	-	.	Name=SPOG_00313T0
cry_chrI	SCY4_CALLGENES_FINAL_1	exon	3096912	3097095	.	+	.	Name=SPOG_02911T0;ID=YbIsSh1nZQTsrTh9A6ZLkUpTCJE.1638925574087.28639
cry_chrI	SCY4_CALLGENES_FINAL_1	exon	3097143	3097196	.	+	.	Name=SPOG_02911T0;ID=YbIsSh1nZQTsrTh9A6ZLkUpTCJE.1638925574087.28639
cry_chrI	SCY4_CALLGENES_FINAL_1	exon	3097245	3097333	.	+	.	Name=SPOG_02911T0;ID=YbIsSh1nZQTsrTh9A6ZLkUpTCJE.1638925574087.28639
cry_chrI	SCY4_CALLGENES_FINAL_1	exon	3097387	3097535	.	+	.	Name=SPOG_02911T0;ID=YbIsSh1nZQTsrTh9A6ZLkUpTCJE.1638925574087.28639
cry_chrI	SCY4_CALLGENES_FINAL_1	exon	3097577	3097656	.	+	.	Name=SPOG_02911T0;ID=YbIsSh1nZQTsrTh9A6ZLkUpTCJE.1638925574087.28639
cry_chrI	SCY4_CALLGENES_FINAL_1	exon	3097697	3098871	.	+	.	Name=SPOG_02911T0;ID=YbIsSh1nZQTsrTh9A6ZLkUpTCJE.1638925574087.28639
cry_chrI	SCY4_CALLGENES_FINAL_1	exon	3098913	3099322	.	+	.	Name=SPOG_02911T0;ID=YbIsSh1nZQTsrTh9A6ZLkUpTCJE.1638925574087.28639
cry_chrI	SCY4_CALLGENES_FINAL_1	exon	3054979	3057388	.	+	.	Name=SPOG_02894T0
cry_chrI	SCY4_CALLGENES_FINAL_1	exon	2477539	2479947	.	+	.	Name=SPOG_04028T0
cry_chrI	SCY4_CALLGENES_FINAL_1	exon	124450	126858	.	-	.	Name=SPOG_00049T0
cry_chrI	SCY4_CALLGENES_FINAL_1	exon	925319	926041	.	+	.	Name=SPOG_00412T0;ID=YbIsSh1nZQTsrTh9A6ZLkUpTCJE.1638925574087.28640
cry_chrI	SCY4_CALLGENES_FINAL_1	exon	926086	926406	.	+	.	Name=SPOG_00412T0;ID=YbIsSh1nZQTsrTh9A6ZLkUpTCJE.1638925574087.28640
cry_chrI	SCY4_CALLGENES_FINAL_1	exon	926577	927724	.	+	.	Name=SPOG_00412T0;ID=YbIsSh1nZQTsrTh9A6ZLkUpTCJE.1638925574087.28640
cry_chrI	SCY4_CALLGENES_FINAL_1	exon	2810846	2811157	.	+	.	Name=SPOG_02782T0;ID=YbIsSh1nZQTsrTh9A6ZLkUpTCJE.1638925574087.28641
cry_chrI	SCY4_CALLGENES_FINAL_1	exon	2811216	2813250	.	+	.	Name=SPOG_02782T0;ID=YbIsSh1nZQTsrTh9A6ZLkUpTCJE.1638925574087.28641
cry_chrI	SCY4_CALLGENES_FINAL_1	exon	752691	752835	.	-	.	Name=SPOG_00338T0;ID=YbIsSh1nZQTsrTh9A6ZLkUpTCJE.1638925574087.28642
cry_chrI	SCY4_CALLGENES_FINAL_1	exon	751757	752640	.	-	.	Name=SPOG_00338T0;ID=YbIsSh1nZQTsrTh9A6ZLkUpTCJE.1638925574087.28642
cry_chrI	SCY4_CALLGENES_FINAL_1	exon	750431	751703	.	-	.	Name=SPOG_00338T0;ID=YbIsSh1nZQTsrTh9A6ZLkUpTCJE.1638925574087.28642
cry_chrI	SCY4_CALLGENES_FINAL_1	exon	876180	878583	.	-	.	Name=SPOG_00388T0
cry_chrI	SCY4_CALLGENES_FINAL_1	exon	2617490	2619889	.	+	.	Name=SPOG_03968T0
cry_chrI	SCY4_CALLGENES_FINAL_1	exon	1593540	1595938	.	-	.	Name=SPOG_04425T0
cry_chrI	SCY4_CALLGENES_FINAL_1	exon	2828151	2830548	.	-	.	Name=SPOG_02793T0
cry_chrI	SCY4_CALLGENES_FINAL_1	exon	4036546	4038943	.	+	.	Name=SPOG_04572T0
cry_chrI	SCY4_CALLGENES_FINAL_1	exon	4754792	4756504	.	+	.	Name=SPOG_03639T0;ID=YbIsSh1nZQTsrTh9A6ZLkUpTCJE.1638925574087.28643
cry_chrI	SCY4_CALLGENES_FINAL_1	exon	4756592	4757188	.	+	.	Name=SPOG_03639T0;ID=YbIsSh1nZQTsrTh9A6ZLkUpTCJE.1638925574087.28643
cry_chrI	SCY4_CALLGENES_FINAL_1	exon	220845	221068	.	+	.	Name=SPOG_00091T0;ID=YbIsSh1nZQTsrTh9A6ZLkUpTCJE.1638925574087.28644
cry_chrI	SCY4_CALLGENES_FINAL_1	exon	221124	221610	.	+	.	Name=SPOG_00091T0;ID=YbIsSh1nZQTsrTh9A6ZLkUpTCJE.1638925574087.28644
cry_chrI	SCY4_CALLGENES_FINAL_1	exon	221670	223240	.	+	.	Name=SPOG_00091T0;ID=YbIsSh1nZQTsrTh9A6ZLkUpTCJE.1638925574087.28644
cry_chrI	SCY4_CALLGENES_FINAL_1	exon	275303	277689	.	-	.	Name=SPOG_00115T0
cry_chrI	SCY4_CALLGENES_FINAL_1	exon	2587779	2589695	.	+	.	Name=SPOG_03980T0;ID=YbIsSh1nZQTsrTh9A6ZLkUpTCJE.1638925574087.28645
cry_chrI	SCY4_CALLGENES_FINAL_1	exon	2589742	2589813	.	+	.	Name=SPOG_03980T0;ID=YbIsSh1nZQTsrTh9A6ZLkUpTCJE.1638925574087.28645
cry_chrI	SCY4_CALLGENES_FINAL_1	exon	2589853	2590165	.	+	.	Name=SPOG_03980T0;ID=YbIsSh1nZQTsrTh9A6ZLkUpTCJE.1638925574087.28645
cry_chrI	SCY4_CALLGENES_FINAL_1	exon	709148	711277	.	-	.	Name=SPOG_00316T0;ID=YbIsSh1nZQTsrTh9A6ZLkUpTCJE.1638925574087.28646
cry_chrI	SCY4_CALLGENES_FINAL_1	exon	708894	708926	.	-	.	Name=SPOG_00316T0;ID=YbIsSh1nZQTsrTh9A6ZLkUpTCJE.1638925574087.28646
cry_chrI	SCY4_CALLGENES_FINAL_1	exon	2075929	2076564	.	+	.	Name=SPOG_04195T0;ID=YbIsSh1nZQTsrTh9A6ZLkUpTCJE.1638925574087.28647
cry_chrI	SCY4_CALLGENES_FINAL_1	exon	2076605	2076869	.	+	.	Name=SPOG_04195T0;ID=YbIsSh1nZQTsrTh9A6ZLkUpTCJE.1638925574087.28647
cry_chrI	SCY4_CALLGENES_FINAL_1	exon	2076910	2077470	.	+	.	Name=SPOG_04195T0;ID=YbIsSh1nZQTsrTh9A6ZLkUpTCJE.1638925574087.28647
cry_chrI	SCY4_CALLGENES_FINAL_1	exon	2077509	2077621	.	+	.	Name=SPOG_04195T0;ID=YbIsSh1nZQTsrTh9A6ZLkUpTCJE.1638925574087.28647
cry_chrI	SCY4_CALLGENES_FINAL_1	exon	2077675	2078308	.	+	.	Name=SPOG_04195T0;ID=YbIsSh1nZQTsrTh9A6ZLkUpTCJE.1638925574087.28647
cry_chrI	SCY4_CALLGENES_FINAL_1	exon	120061	122437	.	-	.	Name=SPOG_00047T0
cry_chrI	SCY4_CALLGENES_FINAL_1	exon	208651	209377	.	-	.	Name=SPOG_00085T0;ID=YbIsSh1nZQTsrTh9A6ZLkUpTCJE.1638925574087.28648
cry_chrI	SCY4_CALLGENES_FINAL_1	exon	208029	208601	.	-	.	Name=SPOG_00085T0;ID=YbIsSh1nZQTsrTh9A6ZLkUpTCJE.1638925574087.28648
cry_chrI	SCY4_CALLGENES_FINAL_1	exon	207002	207977	.	-	.	Name=SPOG_00085T0;ID=YbIsSh1nZQTsrTh9A6ZLkUpTCJE.1638925574087.28648
cry_chrI	SCY4_CALLGENES_FINAL_1	exon	601651	604024	.	-	.	Name=SPOG_00266T0
cry_chrI	SCY4_CALLGENES_FINAL_1	exon	3468823	3471134	.	-	.	Name=SPOG_03073T0;ID=YbIsSh1nZQTsrTh9A6ZLkUpTCJE.1638925574087.28649
cry_chrI	SCY4_CALLGENES_FINAL_1	exon	3468762	3468786	.	-	.	Name=SPOG_03073T0;ID=YbIsSh1nZQTsrTh9A6ZLkUpTCJE.1638925574087.28649
cry_chrI	SCY4_CALLGENES_FINAL_1	exon	4315251	4317622	.	+	.	Name=SPOG_03818T0
cry_chrI	SCY4_CALLGENES_FINAL_1	exon	341887	342396	.	-	.	Name=SPOG_00144T0;ID=YbIsSh1nZQTsrTh9A6ZLkUpTCJE.1638925574087.28650
cry_chrI	SCY4_CALLGENES_FINAL_1	exon	341749	341847	.	-	.	Name=SPOG_00144T0;ID=YbIsSh1nZQTsrTh9A6ZLkUpTCJE.1638925574087.28650
cry_chrI	SCY4_CALLGENES_FINAL_1	exon	341632	341706	.	-	.	Name=SPOG_00144T0;ID=YbIsSh1nZQTsrTh9A6ZLkUpTCJE.1638925574087.28650
cry_chrI	SCY4_CALLGENES_FINAL_1	exon	341502	341585	.	-	.	Name=SPOG_00144T0;ID=YbIsSh1nZQTsrTh9A6ZLkUpTCJE.1638925574087.28650
cry_chrI	SCY4_CALLGENES_FINAL_1	exon	341396	341458	.	-	.	Name=SPOG_00144T0;ID=YbIsSh1nZQTsrTh9A6ZLkUpTCJE.1638925574087.28650
cry_chrI	SCY4_CALLGENES_FINAL_1	exon	340347	341351	.	-	.	Name=SPOG_00144T0;ID=YbIsSh1nZQTsrTh9A6ZLkUpTCJE.1638925574087.28650
cry_chrI	SCY4_CALLGENES_FINAL_1	exon	340032	340309	.	-	.	Name=SPOG_00144T0;ID=YbIsSh1nZQTsrTh9A6ZLkUpTCJE.1638925574087.28650
cry_chrI	SCY4_CALLGENES_FINAL_1	exon	3677697	3680059	.	+	.	Name=SPOG_03168T0
cry_chrI	SCY4_CALLGENES_FINAL_1	exon	4020968	4023330	.	-	.	Name=SPOG_04565T0
cry_chrI	SCY4_CALLGENES_FINAL_1	exon	4765266	4766682	.	+	.	Name=SPOG_03633T1;ID=YbIsSh1nZQTsrTh9A6ZLkUpTCJE.1638925574087.28651
cry_chrI	SCY4_CALLGENES_FINAL_1	exon	4766815	4767124	.	+	.	Name=SPOG_03633T1;ID=YbIsSh1nZQTsrTh9A6ZLkUpTCJE.1638925574087.28651
cry_chrI	SCY4_CALLGENES_FINAL_1	exon	4767229	4767306	.	+	.	Name=SPOG_03633T1;ID=YbIsSh1nZQTsrTh9A6ZLkUpTCJE.1638925574087.28651
cry_chrI	SCY4_CALLGENES_FINAL_1	exon	4767355	4767627	.	+	.	Name=SPOG_03633T1;ID=YbIsSh1nZQTsrTh9A6ZLkUpTCJE.1638925574087.28651
cry_chrI	SCY4_CALLGENES_FINAL_1	exon	4765266	4766682	.	+	.	Name=SPOG_03633T0;ID=YbIsSh1nZQTsrTh9A6ZLkUpTCJE.1638925574087.28652
cry_chrI	SCY4_CALLGENES_FINAL_1	exon	4766815	4767124	.	+	.	Name=SPOG_03633T0;ID=YbIsSh1nZQTsrTh9A6ZLkUpTCJE.1638925574087.28652
cry_chrI	SCY4_CALLGENES_FINAL_1	exon	4767165	4767306	.	+	.	Name=SPOG_03633T0;ID=YbIsSh1nZQTsrTh9A6ZLkUpTCJE.1638925574087.28652
cry_chrI	SCY4_CALLGENES_FINAL_1	exon	4767355	4767627	.	+	.	Name=SPOG_03633T0;ID=YbIsSh1nZQTsrTh9A6ZLkUpTCJE.1638925574087.28652
cry_chrI	SCY4_CALLGENES_FINAL_1	exon	3159126	3161487	.	+	.	Name=SPOG_02935T0
cry_chrI	SCY4_CALLGENES_FINAL_1	exon	1378308	1380667	.	-	.	Name=SPOG_05660T0
cry_chrI	SCY4_CALLGENES_FINAL_1	exon	139629	140022	.	-	.	Name=SPOG_00055T0;ID=YbIsSh1nZQTsrTh9A6ZLkUpTCJE.1638925574087.28653
cry_chrI	SCY4_CALLGENES_FINAL_1	exon	139399	139586	.	-	.	Name=SPOG_00055T0;ID=YbIsSh1nZQTsrTh9A6ZLkUpTCJE.1638925574087.28653
cry_chrI	SCY4_CALLGENES_FINAL_1	exon	139240	139336	.	-	.	Name=SPOG_00055T0;ID=YbIsSh1nZQTsrTh9A6ZLkUpTCJE.1638925574087.28653
cry_chrI	SCY4_CALLGENES_FINAL_1	exon	137663	139187	.	-	.	Name=SPOG_00055T0;ID=YbIsSh1nZQTsrTh9A6ZLkUpTCJE.1638925574087.28653
cry_chrI	SCY4_CALLGENES_FINAL_1	exon	4596422	4596489	.	-	.	Name=SPOG_03705T0;ID=YbIsSh1nZQTsrTh9A6ZLkUpTCJE.1638925574087.28654
cry_chrI	SCY4_CALLGENES_FINAL_1	exon	4594133	4595970	.	-	.	Name=SPOG_03705T0;ID=YbIsSh1nZQTsrTh9A6ZLkUpTCJE.1638925574087.28654
cry_chrI	SCY4_CALLGENES_FINAL_1	exon	2621467	2621616	.	-	.	Name=SPOG_03966T0;ID=YbIsSh1nZQTsrTh9A6ZLkUpTCJE.1638925574087.28655
cry_chrI	SCY4_CALLGENES_FINAL_1	exon	2621303	2621428	.	-	.	Name=SPOG_03966T0;ID=YbIsSh1nZQTsrTh9A6ZLkUpTCJE.1638925574087.28655
cry_chrI	SCY4_CALLGENES_FINAL_1	exon	2621190	2621258	.	-	.	Name=SPOG_03966T0;ID=YbIsSh1nZQTsrTh9A6ZLkUpTCJE.1638925574087.28655
cry_chrI	SCY4_CALLGENES_FINAL_1	exon	2620961	2621127	.	-	.	Name=SPOG_03966T0;ID=YbIsSh1nZQTsrTh9A6ZLkUpTCJE.1638925574087.28655
cry_chrI	SCY4_CALLGENES_FINAL_1	exon	2620739	2620896	.	-	.	Name=SPOG_03966T0;ID=YbIsSh1nZQTsrTh9A6ZLkUpTCJE.1638925574087.28655
cry_chrI	SCY4_CALLGENES_FINAL_1	exon	2619382	2620700	.	-	.	Name=SPOG_03966T0;ID=YbIsSh1nZQTsrTh9A6ZLkUpTCJE.1638925574087.28655
cry_chrI	SCY4_CALLGENES_FINAL_1	exon	2619260	2619288	.	-	.	Name=SPOG_03966T0;ID=YbIsSh1nZQTsrTh9A6ZLkUpTCJE.1638925574087.28655
cry_chrI	SCY4_CALLGENES_FINAL_1	exon	3410310	3410861	.	-	.	Name=SPOG_03047T0;ID=YbIsSh1nZQTsrTh9A6ZLkUpTCJE.1638925574087.28656
cry_chrI	SCY4_CALLGENES_FINAL_1	exon	3408990	3410263	.	-	.	Name=SPOG_03047T0;ID=YbIsSh1nZQTsrTh9A6ZLkUpTCJE.1638925574087.28656
cry_chrI	SCY4_CALLGENES_FINAL_1	exon	3408840	3408950	.	-	.	Name=SPOG_03047T0;ID=YbIsSh1nZQTsrTh9A6ZLkUpTCJE.1638925574087.28656
cry_chrI	SCY4_CALLGENES_FINAL_1	exon	3408506	3408799	.	-	.	Name=SPOG_03047T0;ID=YbIsSh1nZQTsrTh9A6ZLkUpTCJE.1638925574087.28656
cry_chrI	SCY4_CALLGENES_FINAL_1	exon	2289756	2290062	.	+	.	Name=SPOG_04107T0;ID=YbIsSh1nZQTsrTh9A6ZLkUpTCJE.1638925574087.28657
cry_chrI	SCY4_CALLGENES_FINAL_1	exon	2290107	2290320	.	+	.	Name=SPOG_04107T0;ID=YbIsSh1nZQTsrTh9A6ZLkUpTCJE.1638925574087.28657
cry_chrI	SCY4_CALLGENES_FINAL_1	exon	2290358	2290549	.	+	.	Name=SPOG_04107T0;ID=YbIsSh1nZQTsrTh9A6ZLkUpTCJE.1638925574087.28657
cry_chrI	SCY4_CALLGENES_FINAL_1	exon	2290586	2292110	.	+	.	Name=SPOG_04107T0;ID=YbIsSh1nZQTsrTh9A6ZLkUpTCJE.1638925574087.28657
cry_chrI	SCY4_CALLGENES_FINAL_1	exon	3483887	3484385	.	-	.	Name=SPOG_03080T0;ID=YbIsSh1nZQTsrTh9A6ZLkUpTCJE.1638925574087.28658
cry_chrI	SCY4_CALLGENES_FINAL_1	exon	3482034	3483845	.	-	.	Name=SPOG_03080T0;ID=YbIsSh1nZQTsrTh9A6ZLkUpTCJE.1638925574087.28658
cry_chrI	SCY4_CALLGENES_FINAL_1	exon	857931	860281	.	-	.	Name=SPOG_00379T0
cry_chrI	SCY4_CALLGENES_FINAL_1	exon	1789591	1789825	.	+	.	Name=SPOG_04331T0;ID=YbIsSh1nZQTsrTh9A6ZLkUpTCJE.1638925574087.28659
cry_chrI	SCY4_CALLGENES_FINAL_1	exon	1789875	1790048	.	+	.	Name=SPOG_04331T0;ID=YbIsSh1nZQTsrTh9A6ZLkUpTCJE.1638925574087.28659
cry_chrI	SCY4_CALLGENES_FINAL_1	exon	1790094	1790233	.	+	.	Name=SPOG_04331T0;ID=YbIsSh1nZQTsrTh9A6ZLkUpTCJE.1638925574087.28659
cry_chrI	SCY4_CALLGENES_FINAL_1	exon	1790288	1791940	.	+	.	Name=SPOG_04331T0;ID=YbIsSh1nZQTsrTh9A6ZLkUpTCJE.1638925574087.28659
cry_chrI	SCY4_CALLGENES_FINAL_1	exon	305039	305063	.	-	.	Name=SPOG_00130T0;ID=YbIsSh1nZQTsrTh9A6ZLkUpTCJE.1638925574087.28660
cry_chrI	SCY4_CALLGENES_FINAL_1	exon	304904	305002	.	-	.	Name=SPOG_00130T0;ID=YbIsSh1nZQTsrTh9A6ZLkUpTCJE.1638925574087.28660
cry_chrI	SCY4_CALLGENES_FINAL_1	exon	304483	304854	.	-	.	Name=SPOG_00130T0;ID=YbIsSh1nZQTsrTh9A6ZLkUpTCJE.1638925574087.28660
cry_chrI	SCY4_CALLGENES_FINAL_1	exon	302716	304438	.	-	.	Name=SPOG_00130T0;ID=YbIsSh1nZQTsrTh9A6ZLkUpTCJE.1638925574087.28660
cry_chrI	SCY4_CALLGENES_FINAL_1	exon	1823689	1823877	.	-	.	Name=SPOG_04313T0;ID=YbIsSh1nZQTsrTh9A6ZLkUpTCJE.1638925574087.28661
cry_chrI	SCY4_CALLGENES_FINAL_1	exon	1823512	1823634	.	-	.	Name=SPOG_04313T0;ID=YbIsSh1nZQTsrTh9A6ZLkUpTCJE.1638925574087.28661
cry_chrI	SCY4_CALLGENES_FINAL_1	exon	1823422	1823452	.	-	.	Name=SPOG_04313T0;ID=YbIsSh1nZQTsrTh9A6ZLkUpTCJE.1638925574087.28661
cry_chrI	SCY4_CALLGENES_FINAL_1	exon	1821530	1823367	.	-	.	Name=SPOG_04313T0;ID=YbIsSh1nZQTsrTh9A6ZLkUpTCJE.1638925574087.28661
cry_chrI	SCY4_CALLGENES_FINAL_1	exon	586899	589245	.	+	.	Name=SPOG_00258T0
cry_chrI	SCY4_CALLGENES_FINAL_1	exon	3721104	3723450	.	+	.	Name=SPOG_03187T0
cry_chrI	SCY4_CALLGENES_FINAL_1	exon	2006721	2006832	.	-	.	Name=SPOG_04222T0;ID=YbIsSh1nZQTsrTh9A6ZLkUpTCJE.1638925574087.28662
cry_chrI	SCY4_CALLGENES_FINAL_1	exon	2004488	2006653	.	-	.	Name=SPOG_04222T0;ID=YbIsSh1nZQTsrTh9A6ZLkUpTCJE.1638925574087.28662
cry_chrI	SCY4_CALLGENES_FINAL_1	exon	2970897	2973239	.	+	.	Name=SPOG_02864T0
cry_chrI	SCY4_CALLGENES_FINAL_1	exon	243639	243801	.	+	.	Name=SPOG_00101T0;ID=YbIsSh1nZQTsrTh9A6ZLkUpTCJE.1638925574087.28663
cry_chrI	SCY4_CALLGENES_FINAL_1	exon	243850	243973	.	+	.	Name=SPOG_00101T0;ID=YbIsSh1nZQTsrTh9A6ZLkUpTCJE.1638925574087.28663
cry_chrI	SCY4_CALLGENES_FINAL_1	exon	244053	244154	.	+	.	Name=SPOG_00101T0;ID=YbIsSh1nZQTsrTh9A6ZLkUpTCJE.1638925574087.28663
cry_chrI	SCY4_CALLGENES_FINAL_1	exon	244201	244246	.	+	.	Name=SPOG_00101T0;ID=YbIsSh1nZQTsrTh9A6ZLkUpTCJE.1638925574087.28663
cry_chrI	SCY4_CALLGENES_FINAL_1	exon	244301	244346	.	+	.	Name=SPOG_00101T0;ID=YbIsSh1nZQTsrTh9A6ZLkUpTCJE.1638925574087.28663
cry_chrI	SCY4_CALLGENES_FINAL_1	exon	244404	245342	.	+	.	Name=SPOG_00101T0;ID=YbIsSh1nZQTsrTh9A6ZLkUpTCJE.1638925574087.28663
cry_chrI	SCY4_CALLGENES_FINAL_1	exon	245382	245981	.	+	.	Name=SPOG_00101T0;ID=YbIsSh1nZQTsrTh9A6ZLkUpTCJE.1638925574087.28663
cry_chrI	SCY4_CALLGENES_FINAL_1	exon	2179521	2181863	.	-	.	Name=SPOG_04154T0
cry_chrI	SCY4_CALLGENES_FINAL_1	exon	4273052	4274553	.	+	.	Name=SPOG_03836T0;ID=YbIsSh1nZQTsrTh9A6ZLkUpTCJE.1638925574087.28664
cry_chrI	SCY4_CALLGENES_FINAL_1	exon	4274647	4275393	.	+	.	Name=SPOG_03836T0;ID=YbIsSh1nZQTsrTh9A6ZLkUpTCJE.1638925574087.28664
cry_chrI	SCY4_CALLGENES_FINAL_1	exon	4438267	4440608	.	-	.	Name=SPOG_03772T0
cry_chrI	SCY4_CALLGENES_FINAL_1	exon	1805313	1805438	.	+	.	Name=SPOG_04323T0;ID=YbIsSh1nZQTsrTh9A6ZLkUpTCJE.1638925574087.28665
cry_chrI	SCY4_CALLGENES_FINAL_1	exon	1805493	1805588	.	+	.	Name=SPOG_04323T0;ID=YbIsSh1nZQTsrTh9A6ZLkUpTCJE.1638925574087.28665
cry_chrI	SCY4_CALLGENES_FINAL_1	exon	1805680	1807654	.	+	.	Name=SPOG_04323T0;ID=YbIsSh1nZQTsrTh9A6ZLkUpTCJE.1638925574087.28665
cry_chrI	SCY4_CALLGENES_FINAL_1	exon	2550518	2550887	.	+	.	Name=SPOG_03993T0;ID=YbIsSh1nZQTsrTh9A6ZLkUpTCJE.1638925574087.28666
cry_chrI	SCY4_CALLGENES_FINAL_1	exon	2550938	2551023	.	+	.	Name=SPOG_03993T0;ID=YbIsSh1nZQTsrTh9A6ZLkUpTCJE.1638925574087.28666
cry_chrI	SCY4_CALLGENES_FINAL_1	exon	2551084	2551300	.	+	.	Name=SPOG_03993T0;ID=YbIsSh1nZQTsrTh9A6ZLkUpTCJE.1638925574087.28666
cry_chrI	SCY4_CALLGENES_FINAL_1	exon	2551367	2551727	.	+	.	Name=SPOG_03993T0;ID=YbIsSh1nZQTsrTh9A6ZLkUpTCJE.1638925574087.28666
cry_chrI	SCY4_CALLGENES_FINAL_1	exon	2551779	2552542	.	+	.	Name=SPOG_03993T0;ID=YbIsSh1nZQTsrTh9A6ZLkUpTCJE.1638925574087.28666
cry_chrI	SCY4_CALLGENES_FINAL_1	exon	2552592	2552858	.	+	.	Name=SPOG_03993T0;ID=YbIsSh1nZQTsrTh9A6ZLkUpTCJE.1638925574087.28666
cry_chrI	SCY4_CALLGENES_FINAL_1	exon	2392022	2394362	.	-	.	Name=SPOG_04065T0
cry_chrI	SCY4_CALLGENES_FINAL_1	exon	3248806	3248989	.	+	.	Name=SPOG_02975T0;ID=YbIsSh1nZQTsrTh9A6ZLkUpTCJE.1638925574087.28667
cry_chrI	SCY4_CALLGENES_FINAL_1	exon	3249041	3251146	.	+	.	Name=SPOG_02975T0;ID=YbIsSh1nZQTsrTh9A6ZLkUpTCJE.1638925574087.28667
cry_chrI	SCY4_CALLGENES_FINAL_1	exon	1507069	1509408	.	+	.	Name=SPOG_04466T0
cry_chrI	SCY4_CALLGENES_FINAL_1	exon	3074125	3074588	.	+	.	Name=SPOG_02904T0;ID=YbIsSh1nZQTsrTh9A6ZLkUpTCJE.1638925574087.28668
cry_chrI	SCY4_CALLGENES_FINAL_1	exon	3074639	3074664	.	+	.	Name=SPOG_02904T0;ID=YbIsSh1nZQTsrTh9A6ZLkUpTCJE.1638925574087.28668
cry_chrI	SCY4_CALLGENES_FINAL_1	exon	3074732	3074898	.	+	.	Name=SPOG_02904T0;ID=YbIsSh1nZQTsrTh9A6ZLkUpTCJE.1638925574087.28668
cry_chrI	SCY4_CALLGENES_FINAL_1	exon	3074973	3076463	.	+	.	Name=SPOG_02904T0;ID=YbIsSh1nZQTsrTh9A6ZLkUpTCJE.1638925574087.28668
cry_chrI	SCY4_CALLGENES_FINAL_1	exon	2018658	2019000	.	-	.	Name=SPOG_04216T0;ID=YbIsSh1nZQTsrTh9A6ZLkUpTCJE.1638925574087.28669
cry_chrI	SCY4_CALLGENES_FINAL_1	exon	2018531	2018558	.	-	.	Name=SPOG_04216T0;ID=YbIsSh1nZQTsrTh9A6ZLkUpTCJE.1638925574087.28669
cry_chrI	SCY4_CALLGENES_FINAL_1	exon	2018283	2018482	.	-	.	Name=SPOG_04216T0;ID=YbIsSh1nZQTsrTh9A6ZLkUpTCJE.1638925574087.28669
cry_chrI	SCY4_CALLGENES_FINAL_1	exon	2016663	2018227	.	-	.	Name=SPOG_04216T0;ID=YbIsSh1nZQTsrTh9A6ZLkUpTCJE.1638925574087.28669
cry_chrI	SCY4_CALLGENES_FINAL_1	exon	517849	518309	.	-	.	Name=SPOG_00225T0;ID=YbIsSh1nZQTsrTh9A6ZLkUpTCJE.1638925574087.28670
cry_chrI	SCY4_CALLGENES_FINAL_1	exon	515975	517789	.	-	.	Name=SPOG_00225T0;ID=YbIsSh1nZQTsrTh9A6ZLkUpTCJE.1638925574087.28670
cry_chrI	SCY4_CALLGENES_FINAL_1	exon	3919312	3919444	.	+	.	Name=SPOG_04518T0;ID=YbIsSh1nZQTsrTh9A6ZLkUpTCJE.1638925574087.28671
cry_chrI	SCY4_CALLGENES_FINAL_1	exon	3921004	3921117	.	+	.	Name=SPOG_04518T0;ID=YbIsSh1nZQTsrTh9A6ZLkUpTCJE.1638925574087.28671
cry_chrI	SCY4_CALLGENES_FINAL_1	exon	3921183	3921257	.	+	.	Name=SPOG_04518T0;ID=YbIsSh1nZQTsrTh9A6ZLkUpTCJE.1638925574087.28671
cry_chrI	SCY4_CALLGENES_FINAL_1	exon	3921319	3921645	.	+	.	Name=SPOG_04518T0;ID=YbIsSh1nZQTsrTh9A6ZLkUpTCJE.1638925574087.28671
cry_chrI	SCY4_CALLGENES_FINAL_1	exon	1118457	1118717	.	-	.	Name=SPOG_00505T0;ID=YbIsSh1nZQTsrTh9A6ZLkUpTCJE.1638925574087.28672
cry_chrI	SCY4_CALLGENES_FINAL_1	exon	1116388	1118410	.	-	.	Name=SPOG_00505T0;ID=YbIsSh1nZQTsrTh9A6ZLkUpTCJE.1638925574087.28672
cry_chrI	SCY4_CALLGENES_FINAL_1	exon	4550158	4552486	.	+	.	Name=SPOG_03725T0
cry_chrI	SCY4_CALLGENES_FINAL_1	exon	1037602	1039929	.	-	.	Name=SPOG_00463T0
cry_chrI	SCY4_CALLGENES_FINAL_1	exon	3990711	3993038	.	-	.	Name=SPOG_04550T0
cry_chrI	SCY4_CALLGENES_FINAL_1	exon	4684520	4686837	.	-	.	Name=SPOG_03670T0
cry_chrI	SCY4_CALLGENES_FINAL_1	exon	680375	682690	.	+	.	Name=SPOG_00302T0
cry_chrI	SCY4_CALLGENES_FINAL_1	exon	2183209	2184523	.	+	.	Name=SPOG_04152T0;ID=YbIsSh1nZQTsrTh9A6ZLkUpTCJE.1638925574087.28673
cry_chrI	SCY4_CALLGENES_FINAL_1	exon	2184569	2184685	.	+	.	Name=SPOG_04152T0;ID=YbIsSh1nZQTsrTh9A6ZLkUpTCJE.1638925574087.28673
cry_chrI	SCY4_CALLGENES_FINAL_1	exon	2184725	2184928	.	+	.	Name=SPOG_04152T0;ID=YbIsSh1nZQTsrTh9A6ZLkUpTCJE.1638925574087.28673
cry_chrI	SCY4_CALLGENES_FINAL_1	exon	2184972	2185523	.	+	.	Name=SPOG_04152T0;ID=YbIsSh1nZQTsrTh9A6ZLkUpTCJE.1638925574087.28673
cry_chrI	SCY4_CALLGENES_FINAL_1	exon	559064	560869	.	+	.	Name=SPOG_00245T0;ID=YbIsSh1nZQTsrTh9A6ZLkUpTCJE.1638925574087.28674
cry_chrI	SCY4_CALLGENES_FINAL_1	exon	560917	561011	.	+	.	Name=SPOG_00245T0;ID=YbIsSh1nZQTsrTh9A6ZLkUpTCJE.1638925574087.28674
cry_chrI	SCY4_CALLGENES_FINAL_1	exon	561060	561376	.	+	.	Name=SPOG_00245T0;ID=YbIsSh1nZQTsrTh9A6ZLkUpTCJE.1638925574087.28674
cry_chrI	SCY4_CALLGENES_FINAL_1	exon	2353803	2356114	.	-	.	Name=SPOG_04079T0
cry_chrI	SCY4_CALLGENES_FINAL_1	exon	1308035	1308314	.	-	.	Name=SPOG_04829T0;ID=YbIsSh1nZQTsrTh9A6ZLkUpTCJE.1638925574087.28675
cry_chrI	SCY4_CALLGENES_FINAL_1	exon	1306003	1307962	.	-	.	Name=SPOG_04829T0;ID=YbIsSh1nZQTsrTh9A6ZLkUpTCJE.1638925574087.28675
cry_chrI	SCY4_CALLGENES_FINAL_1	exon	2404462	2406772	.	-	.	Name=SPOG_04060T0
cry_chrI	SCY4_CALLGENES_FINAL_1	exon	3244323	3244541	.	-	.	Name=SPOG_02972T0;ID=YbIsSh1nZQTsrTh9A6ZLkUpTCJE.1638925574087.28676
cry_chrI	SCY4_CALLGENES_FINAL_1	exon	3244006	3244269	.	-	.	Name=SPOG_02972T0;ID=YbIsSh1nZQTsrTh9A6ZLkUpTCJE.1638925574087.28676
cry_chrI	SCY4_CALLGENES_FINAL_1	exon	3243835	3243959	.	-	.	Name=SPOG_02972T0;ID=YbIsSh1nZQTsrTh9A6ZLkUpTCJE.1638925574087.28676
cry_chrI	SCY4_CALLGENES_FINAL_1	exon	3242233	3243773	.	-	.	Name=SPOG_02972T0;ID=YbIsSh1nZQTsrTh9A6ZLkUpTCJE.1638925574087.28676
cry_chrI	SCY4_CALLGENES_FINAL_1	exon	1985863	1987427	.	+	.	Name=SPOG_04230T0;ID=YbIsSh1nZQTsrTh9A6ZLkUpTCJE.1638925574087.28677
cry_chrI	SCY4_CALLGENES_FINAL_1	exon	1987481	1988162	.	+	.	Name=SPOG_04230T0;ID=YbIsSh1nZQTsrTh9A6ZLkUpTCJE.1638925574087.28677
cry_chrI	SCY4_CALLGENES_FINAL_1	exon	3435873	3437905	.	+	.	Name=SPOG_03058T0;ID=YbIsSh1nZQTsrTh9A6ZLkUpTCJE.1638925574087.28678
cry_chrI	SCY4_CALLGENES_FINAL_1	exon	3438105	3438171	.	+	.	Name=SPOG_03058T0;ID=YbIsSh1nZQTsrTh9A6ZLkUpTCJE.1638925574087.28678
cry_chrI	SCY4_CALLGENES_FINAL_1	exon	4197903	4200200	.	-	.	Name=SPOG_03872T0
cry_chrI	SCY4_CALLGENES_FINAL_1	exon	2213560	2213674	.	-	.	Name=SPOG_04137T0;ID=YbIsSh1nZQTsrTh9A6ZLkUpTCJE.1638925574087.28679
cry_chrI	SCY4_CALLGENES_FINAL_1	exon	2213353	2213515	.	-	.	Name=SPOG_04137T0;ID=YbIsSh1nZQTsrTh9A6ZLkUpTCJE.1638925574087.28679
cry_chrI	SCY4_CALLGENES_FINAL_1	exon	2211380	2213261	.	-	.	Name=SPOG_04137T0;ID=YbIsSh1nZQTsrTh9A6ZLkUpTCJE.1638925574087.28679
cry_chrI	SCY4_CALLGENES_FINAL_1	exon	1114003	1114135	.	+	.	Name=SPOG_00504T0;ID=YbIsSh1nZQTsrTh9A6ZLkUpTCJE.1638925574087.28680
cry_chrI	SCY4_CALLGENES_FINAL_1	exon	1114201	1116297	.	+	.	Name=SPOG_00504T0;ID=YbIsSh1nZQTsrTh9A6ZLkUpTCJE.1638925574087.28680
cry_chrI	SCY4_CALLGENES_FINAL_1	exon	1808240	1810534	.	-	.	Name=SPOG_04321T0
cry_chrI	SCY4_CALLGENES_FINAL_1	exon	2979193	2979261	.	-	.	Name=SPOG_02865T0;ID=YbIsSh1nZQTsrTh9A6ZLkUpTCJE.1638925574087.28681
cry_chrI	SCY4_CALLGENES_FINAL_1	exon	2979033	2979140	.	-	.	Name=SPOG_02865T0;ID=YbIsSh1nZQTsrTh9A6ZLkUpTCJE.1638925574087.28681
cry_chrI	SCY4_CALLGENES_FINAL_1	exon	2978963	2978976	.	-	.	Name=SPOG_02865T0;ID=YbIsSh1nZQTsrTh9A6ZLkUpTCJE.1638925574087.28681
cry_chrI	SCY4_CALLGENES_FINAL_1	exon	2976968	2978906	.	-	.	Name=SPOG_02865T0;ID=YbIsSh1nZQTsrTh9A6ZLkUpTCJE.1638925574087.28681
cry_chrI	SCY4_CALLGENES_FINAL_1	exon	3067232	3068852	.	-	.	Name=SPOG_02901T0;ID=YbIsSh1nZQTsrTh9A6ZLkUpTCJE.1638925574087.28682
cry_chrI	SCY4_CALLGENES_FINAL_1	exon	3067069	3067182	.	-	.	Name=SPOG_02901T0;ID=YbIsSh1nZQTsrTh9A6ZLkUpTCJE.1638925574087.28682
cry_chrI	SCY4_CALLGENES_FINAL_1	exon	3066560	3067023	.	-	.	Name=SPOG_02901T0;ID=YbIsSh1nZQTsrTh9A6ZLkUpTCJE.1638925574087.28682
cry_chrI	SCY4_CALLGENES_FINAL_1	exon	1341060	1343350	.	-	.	Name=SPOG_04845T0
cry_chrI	SCY4_CALLGENES_FINAL_1	exon	4363987	4366277	.	+	.	Name=SPOG_03797T0
cry_chrI	SCY4_CALLGENES_FINAL_1	exon	4864006	4864160	.	-	.	Name=SPOG_03596T0;ID=YbIsSh1nZQTsrTh9A6ZLkUpTCJE.1638925574087.28683
cry_chrI	SCY4_CALLGENES_FINAL_1	exon	4863383	4863971	.	-	.	Name=SPOG_03596T0;ID=YbIsSh1nZQTsrTh9A6ZLkUpTCJE.1638925574087.28683
cry_chrI	SCY4_CALLGENES_FINAL_1	exon	4863056	4863302	.	-	.	Name=SPOG_03596T0;ID=YbIsSh1nZQTsrTh9A6ZLkUpTCJE.1638925574087.28683
cry_chrI	SCY4_CALLGENES_FINAL_1	exon	4862765	4863014	.	-	.	Name=SPOG_03596T0;ID=YbIsSh1nZQTsrTh9A6ZLkUpTCJE.1638925574087.28683
cry_chrI	SCY4_CALLGENES_FINAL_1	exon	4861876	4862728	.	-	.	Name=SPOG_03596T0;ID=YbIsSh1nZQTsrTh9A6ZLkUpTCJE.1638925574087.28683
cry_chrI	SCY4_CALLGENES_FINAL_1	exon	4591824	4594107	.	-	.	Name=SPOG_03706T0
cry_chrI	SCY4_CALLGENES_FINAL_1	exon	45265	47547	.	-	.	Name=SPOG_00009T0
cry_chrI	SCY4_CALLGENES_FINAL_1	exon	938218	938287	.	+	.	Name=SPOG_00416T0;ID=YbIsSh1nZQTsrTh9A6ZLkUpTCJE.1638925574087.28684
cry_chrI	SCY4_CALLGENES_FINAL_1	exon	938516	940500	.	+	.	Name=SPOG_00416T0;ID=YbIsSh1nZQTsrTh9A6ZLkUpTCJE.1638925574087.28684
cry_chrI	SCY4_CALLGENES_FINAL_1	exon	4402702	4403028	.	-	.	Name=SPOG_03781T0;ID=YbIsSh1nZQTsrTh9A6ZLkUpTCJE.1638925574087.28685
cry_chrI	SCY4_CALLGENES_FINAL_1	exon	4402562	4402632	.	-	.	Name=SPOG_03781T0;ID=YbIsSh1nZQTsrTh9A6ZLkUpTCJE.1638925574087.28685
cry_chrI	SCY4_CALLGENES_FINAL_1	exon	4402249	4402352	.	-	.	Name=SPOG_03781T0;ID=YbIsSh1nZQTsrTh9A6ZLkUpTCJE.1638925574087.28685
cry_chrI	SCY4_CALLGENES_FINAL_1	exon	4400750	4402173	.	-	.	Name=SPOG_03781T0;ID=YbIsSh1nZQTsrTh9A6ZLkUpTCJE.1638925574087.28685
cry_chrI	SCY4_CALLGENES_FINAL_1	exon	364148	364337	.	+	.	Name=SPOG_00155T0;ID=YbIsSh1nZQTsrTh9A6ZLkUpTCJE.1638925574087.28686
cry_chrI	SCY4_CALLGENES_FINAL_1	exon	364426	366174	.	+	.	Name=SPOG_00155T0;ID=YbIsSh1nZQTsrTh9A6ZLkUpTCJE.1638925574087.28686
cry_chrI	SCY4_CALLGENES_FINAL_1	exon	366226	366424	.	+	.	Name=SPOG_00155T0;ID=YbIsSh1nZQTsrTh9A6ZLkUpTCJE.1638925574087.28686
cry_chrI	SCY4_CALLGENES_FINAL_1	exon	2223898	2226173	.	-	.	Name=SPOG_04132T0
cry_chrI	SCY4_CALLGENES_FINAL_1	exon	3468129	3468458	.	-	.	Name=SPOG_03072T0;ID=YbIsSh1nZQTsrTh9A6ZLkUpTCJE.1638925574087.28687
cry_chrI	SCY4_CALLGENES_FINAL_1	exon	3466184	3468079	.	-	.	Name=SPOG_03072T0;ID=YbIsSh1nZQTsrTh9A6ZLkUpTCJE.1638925574087.28687
cry_chrI	SCY4_CALLGENES_FINAL_1	exon	405482	406758	.	+	.	Name=SPOG_00177T0;ID=YbIsSh1nZQTsrTh9A6ZLkUpTCJE.1638925574087.28688
cry_chrI	SCY4_CALLGENES_FINAL_1	exon	406939	406999	.	+	.	Name=SPOG_00177T0;ID=YbIsSh1nZQTsrTh9A6ZLkUpTCJE.1638925574087.28688
cry_chrI	SCY4_CALLGENES_FINAL_1	exon	407047	407174	.	+	.	Name=SPOG_00177T0;ID=YbIsSh1nZQTsrTh9A6ZLkUpTCJE.1638925574087.28688
cry_chrI	SCY4_CALLGENES_FINAL_1	exon	407261	407755	.	+	.	Name=SPOG_00177T0;ID=YbIsSh1nZQTsrTh9A6ZLkUpTCJE.1638925574087.28688
cry_chrI	SCY4_CALLGENES_FINAL_1	exon	325548	327820	.	+	.	Name=SPOG_00138T0
cry_chrI	SCY4_CALLGENES_FINAL_1	exon	4830378	4832649	.	-	.	Name=SPOG_03607T0
cry_chrI	SCY4_CALLGENES_FINAL_1	exon	4564290	4564470	.	+	.	Name=SPOG_03718T0;ID=YbIsSh1nZQTsrTh9A6ZLkUpTCJE.1638925574087.28689
cry_chrI	SCY4_CALLGENES_FINAL_1	exon	4564532	4566561	.	+	.	Name=SPOG_03718T0;ID=YbIsSh1nZQTsrTh9A6ZLkUpTCJE.1638925574087.28689
cry_chrI	SCY4_CALLGENES_FINAL_1	exon	2851044	2853314	.	-	.	Name=SPOG_02803T0
cry_chrI	SCY4_CALLGENES_FINAL_1	exon	2820223	2822492	.	+	.	Name=SPOG_02787T0
cry_chrI	SCY4_CALLGENES_FINAL_1	exon	3372380	3372864	.	-	.	Name=SPOG_05419T0;ID=YbIsSh1nZQTsrTh9A6ZLkUpTCJE.1638925574087.28690
cry_chrI	SCY4_CALLGENES_FINAL_1	exon	3372121	3372183	.	-	.	Name=SPOG_05419T0;ID=YbIsSh1nZQTsrTh9A6ZLkUpTCJE.1638925574087.28690
cry_chrI	SCY4_CALLGENES_FINAL_1	exon	3371994	3372076	.	-	.	Name=SPOG_05419T0;ID=YbIsSh1nZQTsrTh9A6ZLkUpTCJE.1638925574087.28690
cry_chrI	SCY4_CALLGENES_FINAL_1	exon	3371916	3371947	.	-	.	Name=SPOG_05419T0;ID=YbIsSh1nZQTsrTh9A6ZLkUpTCJE.1638925574087.28690
cry_chrI	SCY4_CALLGENES_FINAL_1	exon	3371420	3371856	.	-	.	Name=SPOG_05419T0;ID=YbIsSh1nZQTsrTh9A6ZLkUpTCJE.1638925574087.28690
cry_chrI	SCY4_CALLGENES_FINAL_1	exon	3370595	3371376	.	-	.	Name=SPOG_05419T0;ID=YbIsSh1nZQTsrTh9A6ZLkUpTCJE.1638925574087.28690
cry_chrI	SCY4_CALLGENES_FINAL_1	exon	1597982	1598181	.	-	.	Name=SPOG_04424T0;ID=YbIsSh1nZQTsrTh9A6ZLkUpTCJE.1638925574087.28691
cry_chrI	SCY4_CALLGENES_FINAL_1	exon	1597844	1597925	.	-	.	Name=SPOG_04424T0;ID=YbIsSh1nZQTsrTh9A6ZLkUpTCJE.1638925574087.28691
cry_chrI	SCY4_CALLGENES_FINAL_1	exon	1595916	1597749	.	-	.	Name=SPOG_04424T0;ID=YbIsSh1nZQTsrTh9A6ZLkUpTCJE.1638925574087.28691
cry_chrI	SCY4_CALLGENES_FINAL_1	exon	4573461	4575726	.	-	.	Name=SPOG_03714T0
cry_chrI	SCY4_CALLGENES_FINAL_1	exon	2538994	2541256	.	-	.	Name=SPOG_03999T0
cry_chrI	SCY4_CALLGENES_FINAL_1	exon	3076465	3076506	.	+	.	Name=SPOG_02905T0;ID=YbIsSh1nZQTsrTh9A6ZLkUpTCJE.1638925574087.28692
cry_chrI	SCY4_CALLGENES_FINAL_1	exon	3076589	3076642	.	+	.	Name=SPOG_02905T0;ID=YbIsSh1nZQTsrTh9A6ZLkUpTCJE.1638925574087.28692
cry_chrI	SCY4_CALLGENES_FINAL_1	exon	3076684	3078252	.	+	.	Name=SPOG_02905T0;ID=YbIsSh1nZQTsrTh9A6ZLkUpTCJE.1638925574087.28692
cry_chrI	SCY4_CALLGENES_FINAL_1	exon	3078296	3078727	.	+	.	Name=SPOG_02905T0;ID=YbIsSh1nZQTsrTh9A6ZLkUpTCJE.1638925574087.28692
cry_chrI	SCY4_CALLGENES_FINAL_1	exon	4183285	4185546	.	+	.	Name=SPOG_03878T0
cry_chrI	SCY4_CALLGENES_FINAL_1	exon	578927	578984	.	+	.	Name=SPOG_00255T0;ID=YbIsSh1nZQTsrTh9A6ZLkUpTCJE.1638925574087.28693
cry_chrI	SCY4_CALLGENES_FINAL_1	exon	579491	581187	.	+	.	Name=SPOG_00255T0;ID=YbIsSh1nZQTsrTh9A6ZLkUpTCJE.1638925574087.28693
cry_chrI	SCY4_CALLGENES_FINAL_1	exon	2567169	2567404	.	-	.	Name=SPOG_03987T0;ID=YbIsSh1nZQTsrTh9A6ZLkUpTCJE.1638925574087.28694
cry_chrI	SCY4_CALLGENES_FINAL_1	exon	2566953	2567008	.	-	.	Name=SPOG_03987T0;ID=YbIsSh1nZQTsrTh9A6ZLkUpTCJE.1638925574087.28694
cry_chrI	SCY4_CALLGENES_FINAL_1	exon	2565147	2566901	.	-	.	Name=SPOG_03987T0;ID=YbIsSh1nZQTsrTh9A6ZLkUpTCJE.1638925574087.28694
cry_chrI	SCY4_CALLGENES_FINAL_1	exon	2937262	2939517	.	-	.	Name=SPOG_02846T0
cry_chrI	SCY4_CALLGENES_FINAL_1	exon	3994715	3995296	.	-	.	Name=SPOG_04551T0;ID=YbIsSh1nZQTsrTh9A6ZLkUpTCJE.1638925574087.28695
cry_chrI	SCY4_CALLGENES_FINAL_1	exon	3994542	3994663	.	-	.	Name=SPOG_04551T0;ID=YbIsSh1nZQTsrTh9A6ZLkUpTCJE.1638925574087.28695
cry_chrI	SCY4_CALLGENES_FINAL_1	exon	3993791	3994484	.	-	.	Name=SPOG_04551T0;ID=YbIsSh1nZQTsrTh9A6ZLkUpTCJE.1638925574087.28695
cry_chrI	SCY4_CALLGENES_FINAL_1	exon	3993618	3993742	.	-	.	Name=SPOG_04551T0;ID=YbIsSh1nZQTsrTh9A6ZLkUpTCJE.1638925574087.28695
cry_chrI	SCY4_CALLGENES_FINAL_1	exon	3993041	3993563	.	-	.	Name=SPOG_04551T0;ID=YbIsSh1nZQTsrTh9A6ZLkUpTCJE.1638925574087.28695
cry_chrI	SCY4_CALLGENES_FINAL_1	exon	3089952	3090127	.	-	.	Name=SPOG_02908T0;ID=YbIsSh1nZQTsrTh9A6ZLkUpTCJE.1638925574087.28696
cry_chrI	SCY4_CALLGENES_FINAL_1	exon	3089153	3089905	.	-	.	Name=SPOG_02908T0;ID=YbIsSh1nZQTsrTh9A6ZLkUpTCJE.1638925574087.28696
cry_chrI	SCY4_CALLGENES_FINAL_1	exon	3088492	3089107	.	-	.	Name=SPOG_02908T0;ID=YbIsSh1nZQTsrTh9A6ZLkUpTCJE.1638925574087.28696
cry_chrI	SCY4_CALLGENES_FINAL_1	exon	3088401	3088448	.	-	.	Name=SPOG_02908T0;ID=YbIsSh1nZQTsrTh9A6ZLkUpTCJE.1638925574087.28696
cry_chrI	SCY4_CALLGENES_FINAL_1	exon	3087874	3088358	.	-	.	Name=SPOG_02908T0;ID=YbIsSh1nZQTsrTh9A6ZLkUpTCJE.1638925574087.28696
cry_chrI	SCY4_CALLGENES_FINAL_1	exon	1952229	1953119	.	+	.	Name=SPOG_04248T0;ID=YbIsSh1nZQTsrTh9A6ZLkUpTCJE.1638925574087.28697
cry_chrI	SCY4_CALLGENES_FINAL_1	exon	1953461	1954480	.	+	.	Name=SPOG_04248T0;ID=YbIsSh1nZQTsrTh9A6ZLkUpTCJE.1638925574087.28697
cry_chrI	SCY4_CALLGENES_FINAL_1	exon	3814529	3816777	.	-	.	Name=SPOG_04587T0
cry_chrI	SCY4_CALLGENES_FINAL_1	exon	4677751	4677947	.	+	.	Name=SPOG_03673T0;ID=YbIsSh1nZQTsrTh9A6ZLkUpTCJE.1638925574087.28698
cry_chrI	SCY4_CALLGENES_FINAL_1	exon	4677997	4678009	.	+	.	Name=SPOG_03673T0;ID=YbIsSh1nZQTsrTh9A6ZLkUpTCJE.1638925574087.28698
cry_chrI	SCY4_CALLGENES_FINAL_1	exon	4678086	4678111	.	+	.	Name=SPOG_03673T0;ID=YbIsSh1nZQTsrTh9A6ZLkUpTCJE.1638925574087.28698
cry_chrI	SCY4_CALLGENES_FINAL_1	exon	4678260	4678338	.	+	.	Name=SPOG_03673T0;ID=YbIsSh1nZQTsrTh9A6ZLkUpTCJE.1638925574087.28698
cry_chrI	SCY4_CALLGENES_FINAL_1	exon	4678391	4678513	.	+	.	Name=SPOG_03673T0;ID=YbIsSh1nZQTsrTh9A6ZLkUpTCJE.1638925574087.28698
cry_chrI	SCY4_CALLGENES_FINAL_1	exon	4678632	4678944	.	+	.	Name=SPOG_03673T0;ID=YbIsSh1nZQTsrTh9A6ZLkUpTCJE.1638925574087.28698
cry_chrI	SCY4_CALLGENES_FINAL_1	exon	4678998	4679999	.	+	.	Name=SPOG_03673T0;ID=YbIsSh1nZQTsrTh9A6ZLkUpTCJE.1638925574087.28698
cry_chrI	SCY4_CALLGENES_FINAL_1	exon	2371853	2372062	.	-	.	Name=SPOG_04074T0;ID=YbIsSh1nZQTsrTh9A6ZLkUpTCJE.1638925574087.28699
cry_chrI	SCY4_CALLGENES_FINAL_1	exon	2371693	2371780	.	-	.	Name=SPOG_04074T0;ID=YbIsSh1nZQTsrTh9A6ZLkUpTCJE.1638925574087.28699
cry_chrI	SCY4_CALLGENES_FINAL_1	exon	2371564	2371639	.	-	.	Name=SPOG_04074T0;ID=YbIsSh1nZQTsrTh9A6ZLkUpTCJE.1638925574087.28699
cry_chrI	SCY4_CALLGENES_FINAL_1	exon	2369815	2371373	.	-	.	Name=SPOG_04074T0;ID=YbIsSh1nZQTsrTh9A6ZLkUpTCJE.1638925574087.28699
cry_chrI	SCY4_CALLGENES_FINAL_1	exon	1777495	1779739	.	+	.	Name=SPOG_04337T0
cry_chrI	SCY4_CALLGENES_FINAL_1	exon	251544	252196	.	+	.	Name=SPOG_00106T0;ID=YbIsSh1nZQTsrTh9A6ZLkUpTCJE.1638925574087.28700
cry_chrI	SCY4_CALLGENES_FINAL_1	exon	252380	253786	.	+	.	Name=SPOG_00106T0;ID=YbIsSh1nZQTsrTh9A6ZLkUpTCJE.1638925574087.28700
cry_chrI	SCY4_CALLGENES_FINAL_1	exon	386370	386512	.	+	.	Name=SPOG_00168T0;ID=YbIsSh1nZQTsrTh9A6ZLkUpTCJE.1638925574087.28701
cry_chrI	SCY4_CALLGENES_FINAL_1	exon	386563	386640	.	+	.	Name=SPOG_00168T0;ID=YbIsSh1nZQTsrTh9A6ZLkUpTCJE.1638925574087.28701
cry_chrI	SCY4_CALLGENES_FINAL_1	exon	386692	386756	.	+	.	Name=SPOG_00168T0;ID=YbIsSh1nZQTsrTh9A6ZLkUpTCJE.1638925574087.28701
cry_chrI	SCY4_CALLGENES_FINAL_1	exon	386810	387066	.	+	.	Name=SPOG_00168T0;ID=YbIsSh1nZQTsrTh9A6ZLkUpTCJE.1638925574087.28701
cry_chrI	SCY4_CALLGENES_FINAL_1	exon	387104	387884	.	+	.	Name=SPOG_00168T0;ID=YbIsSh1nZQTsrTh9A6ZLkUpTCJE.1638925574087.28701
cry_chrI	SCY4_CALLGENES_FINAL_1	exon	387927	388028	.	+	.	Name=SPOG_00168T0;ID=YbIsSh1nZQTsrTh9A6ZLkUpTCJE.1638925574087.28701
cry_chrI	SCY4_CALLGENES_FINAL_1	exon	388084	388249	.	+	.	Name=SPOG_00168T0;ID=YbIsSh1nZQTsrTh9A6ZLkUpTCJE.1638925574087.28701
cry_chrI	SCY4_CALLGENES_FINAL_1	exon	388291	388611	.	+	.	Name=SPOG_00168T0;ID=YbIsSh1nZQTsrTh9A6ZLkUpTCJE.1638925574087.28701
cry_chrI	SCY4_CALLGENES_FINAL_1	exon	78180	79384	.	+	.	Name=SPOG_00027T0;ID=YbIsSh1nZQTsrTh9A6ZLkUpTCJE.1638925574087.28702
cry_chrI	SCY4_CALLGENES_FINAL_1	exon	79434	79645	.	+	.	Name=SPOG_00027T0;ID=YbIsSh1nZQTsrTh9A6ZLkUpTCJE.1638925574087.28702
cry_chrI	SCY4_CALLGENES_FINAL_1	exon	79731	80417	.	+	.	Name=SPOG_00027T0;ID=YbIsSh1nZQTsrTh9A6ZLkUpTCJE.1638925574087.28702
cry_chrI	SCY4_CALLGENES_FINAL_1	exon	448533	448678	.	-	.	Name=SPOG_00195T0;ID=YbIsSh1nZQTsrTh9A6ZLkUpTCJE.1638925574087.28703
cry_chrI	SCY4_CALLGENES_FINAL_1	exon	447767	448476	.	-	.	Name=SPOG_00195T0;ID=YbIsSh1nZQTsrTh9A6ZLkUpTCJE.1638925574087.28703
cry_chrI	SCY4_CALLGENES_FINAL_1	exon	447337	447604	.	-	.	Name=SPOG_00195T0;ID=YbIsSh1nZQTsrTh9A6ZLkUpTCJE.1638925574087.28703
cry_chrI	SCY4_CALLGENES_FINAL_1	exon	447015	447294	.	-	.	Name=SPOG_00195T0;ID=YbIsSh1nZQTsrTh9A6ZLkUpTCJE.1638925574087.28703
cry_chrI	SCY4_CALLGENES_FINAL_1	exon	446444	446949	.	-	.	Name=SPOG_00195T0;ID=YbIsSh1nZQTsrTh9A6ZLkUpTCJE.1638925574087.28703
cry_chrI	SCY4_CALLGENES_FINAL_1	exon	3303274	3303583	.	-	.	Name=SPOG_03002T0;ID=YbIsSh1nZQTsrTh9A6ZLkUpTCJE.1638925574087.28704
cry_chrI	SCY4_CALLGENES_FINAL_1	exon	3301350	3303160	.	-	.	Name=SPOG_03002T0;ID=YbIsSh1nZQTsrTh9A6ZLkUpTCJE.1638925574087.28704
cry_chrI	SCY4_CALLGENES_FINAL_1	exon	2885899	2888128	.	+	.	Name=SPOG_02822T0
cry_chrI	SCY4_CALLGENES_FINAL_1	exon	3289795	3292017	.	-	.	Name=SPOG_02997T0
cry_chrI	SCY4_CALLGENES_FINAL_1	exon	4606119	4608339	.	+	.	Name=SPOG_03699T0
cry_chrI	SCY4_CALLGENES_FINAL_1	exon	2146129	2148346	.	+	.	Name=SPOG_04169T0
cry_chrI	SCY4_CALLGENES_FINAL_1	exon	4033607	4035823	.	+	.	Name=SPOG_04570T0
cry_chrI	SCY4_CALLGENES_FINAL_1	exon	1688917	1689024	.	+	.	Name=SPOG_04377T0;ID=YbIsSh1nZQTsrTh9A6ZLkUpTCJE.1638925574087.28705
cry_chrI	SCY4_CALLGENES_FINAL_1	exon	1689070	1689157	.	+	.	Name=SPOG_04377T0;ID=YbIsSh1nZQTsrTh9A6ZLkUpTCJE.1638925574087.28705
cry_chrI	SCY4_CALLGENES_FINAL_1	exon	1689224	1689311	.	+	.	Name=SPOG_04377T0;ID=YbIsSh1nZQTsrTh9A6ZLkUpTCJE.1638925574087.28705
cry_chrI	SCY4_CALLGENES_FINAL_1	exon	1689404	1691132	.	+	.	Name=SPOG_04377T0;ID=YbIsSh1nZQTsrTh9A6ZLkUpTCJE.1638925574087.28705
cry_chrI	SCY4_CALLGENES_FINAL_1	exon	2996984	2997739	.	+	.	Name=SPOG_02872T0;ID=YbIsSh1nZQTsrTh9A6ZLkUpTCJE.1638925574087.28706
cry_chrI	SCY4_CALLGENES_FINAL_1	exon	2997808	2997886	.	+	.	Name=SPOG_02872T0;ID=YbIsSh1nZQTsrTh9A6ZLkUpTCJE.1638925574087.28706
cry_chrI	SCY4_CALLGENES_FINAL_1	exon	2997946	2999198	.	+	.	Name=SPOG_02872T0;ID=YbIsSh1nZQTsrTh9A6ZLkUpTCJE.1638925574087.28706
cry_chrI	SCY4_CALLGENES_FINAL_1	exon	3465929	3466001	.	-	.	Name=SPOG_03071T0;ID=YbIsSh1nZQTsrTh9A6ZLkUpTCJE.1638925574087.28707
cry_chrI	SCY4_CALLGENES_FINAL_1	exon	3465719	3465886	.	-	.	Name=SPOG_03071T0;ID=YbIsSh1nZQTsrTh9A6ZLkUpTCJE.1638925574087.28707
cry_chrI	SCY4_CALLGENES_FINAL_1	exon	3463788	3465527	.	-	.	Name=SPOG_03071T0;ID=YbIsSh1nZQTsrTh9A6ZLkUpTCJE.1638925574087.28707
cry_chrI	SCY4_CALLGENES_FINAL_1	exon	540115	540222	.	+	.	Name=SPOG_00236T0;ID=YbIsSh1nZQTsrTh9A6ZLkUpTCJE.1638925574087.28708
cry_chrI	SCY4_CALLGENES_FINAL_1	exon	540278	540408	.	+	.	Name=SPOG_00236T0;ID=YbIsSh1nZQTsrTh9A6ZLkUpTCJE.1638925574087.28708
cry_chrI	SCY4_CALLGENES_FINAL_1	exon	540466	542327	.	+	.	Name=SPOG_00236T0;ID=YbIsSh1nZQTsrTh9A6ZLkUpTCJE.1638925574087.28708
cry_chrI	SCY4_CALLGENES_FINAL_1	exon	2844176	2846387	.	-	.	Name=SPOG_02799T0
cry_chrI	SCY4_CALLGENES_FINAL_1	exon	2436112	2438321	.	+	.	Name=SPOG_04047T0
cry_chrI	SCY4_CALLGENES_FINAL_1	exon	3434954	3435117	.	-	.	Name=SPOG_03057T0;ID=YbIsSh1nZQTsrTh9A6ZLkUpTCJE.1638925574087.28709
cry_chrI	SCY4_CALLGENES_FINAL_1	exon	3432909	3434910	.	-	.	Name=SPOG_03057T0;ID=YbIsSh1nZQTsrTh9A6ZLkUpTCJE.1638925574087.28709
cry_chrI	SCY4_CALLGENES_FINAL_1	exon	290576	292783	.	+	.	Name=SPOG_00122T0
cry_chrI	SCY4_CALLGENES_FINAL_1	exon	3133535	3135740	.	+	.	Name=SPOG_02925T0
cry_chrI	SCY4_CALLGENES_FINAL_1	exon	1631774	1632336	.	+	.	Name=SPOG_04405T0;ID=YbIsSh1nZQTsrTh9A6ZLkUpTCJE.1638925574087.28710
cry_chrI	SCY4_CALLGENES_FINAL_1	exon	1632400	1633978	.	+	.	Name=SPOG_04405T0;ID=YbIsSh1nZQTsrTh9A6ZLkUpTCJE.1638925574087.28710
cry_chrI	SCY4_CALLGENES_FINAL_1	exon	3875519	3877722	.	+	.	Name=SPOG_04500T0
cry_chrI	SCY4_CALLGENES_FINAL_1	exon	3990932	3993132	.	+	.	Name=SPOG_04549T0
cry_chrI	SCY4_CALLGENES_FINAL_1	exon	3685398	3687595	.	+	.	Name=SPOG_03172T0
cry_chrI	SCY4_CALLGENES_FINAL_1	exon	1030040	1032236	.	-	.	Name=SPOG_00459T0
cry_chrI	SCY4_CALLGENES_FINAL_1	exon	4758637	4760831	.	-	.	Name=SPOG_03637T0
cry_chrI	SCY4_CALLGENES_FINAL_1	exon	4386305	4386433	.	+	.	Name=SPOG_03786T0;ID=YbIsSh1nZQTsrTh9A6ZLkUpTCJE.1638925574087.28711
cry_chrI	SCY4_CALLGENES_FINAL_1	exon	4386533	4388498	.	+	.	Name=SPOG_03786T0;ID=YbIsSh1nZQTsrTh9A6ZLkUpTCJE.1638925574087.28711
cry_chrI	SCY4_CALLGENES_FINAL_1	exon	4752495	4754687	.	-	.	Name=SPOG_03640T0
cry_chrI	SCY4_CALLGENES_FINAL_1	exon	1538847	1539669	.	+	.	Name=SPOG_04451T0;ID=YbIsSh1nZQTsrTh9A6ZLkUpTCJE.1638925574087.28712
cry_chrI	SCY4_CALLGENES_FINAL_1	exon	1539726	1539918	.	+	.	Name=SPOG_04451T0;ID=YbIsSh1nZQTsrTh9A6ZLkUpTCJE.1638925574087.28712
cry_chrI	SCY4_CALLGENES_FINAL_1	exon	1539968	1540622	.	+	.	Name=SPOG_04451T0;ID=YbIsSh1nZQTsrTh9A6ZLkUpTCJE.1638925574087.28712
cry_chrI	SCY4_CALLGENES_FINAL_1	exon	1540696	1541038	.	+	.	Name=SPOG_04451T0;ID=YbIsSh1nZQTsrTh9A6ZLkUpTCJE.1638925574087.28712
cry_chrI	SCY4_CALLGENES_FINAL_1	exon	3265854	3266444	.	-	.	Name=SPOG_02982T0;ID=YbIsSh1nZQTsrTh9A6ZLkUpTCJE.1638925574087.28713
cry_chrI	SCY4_CALLGENES_FINAL_1	exon	3264258	3265810	.	-	.	Name=SPOG_02982T0;ID=YbIsSh1nZQTsrTh9A6ZLkUpTCJE.1638925574087.28713
cry_chrI	SCY4_CALLGENES_FINAL_1	exon	2204433	2204475	.	+	.	Name=SPOG_04143T0;ID=YbIsSh1nZQTsrTh9A6ZLkUpTCJE.1638925574087.28714
cry_chrI	SCY4_CALLGENES_FINAL_1	exon	2204591	2206617	.	+	.	Name=SPOG_04143T0;ID=YbIsSh1nZQTsrTh9A6ZLkUpTCJE.1638925574087.28714
cry_chrI	SCY4_CALLGENES_FINAL_1	exon	1175199	1176376	.	+	.	Name=SPOG_04769T0;ID=YbIsSh1nZQTsrTh9A6ZLkUpTCJE.1638925574087.28715
cry_chrI	SCY4_CALLGENES_FINAL_1	exon	1176419	1176826	.	+	.	Name=SPOG_04769T0;ID=YbIsSh1nZQTsrTh9A6ZLkUpTCJE.1638925574087.28715
cry_chrI	SCY4_CALLGENES_FINAL_1	exon	1176873	1177381	.	+	.	Name=SPOG_04769T0;ID=YbIsSh1nZQTsrTh9A6ZLkUpTCJE.1638925574087.28715
cry_chrI	SCY4_CALLGENES_FINAL_1	exon	3489539	3491720	.	+	.	Name=SPOG_03084T0
cry_chrI	SCY4_CALLGENES_FINAL_1	exon	535774	537954	.	+	.	Name=SPOG_00233T0
cry_chrI	SCY4_CALLGENES_FINAL_1	exon	2655174	2655668	.	-	.	Name=SPOG_03952T0;ID=YbIsSh1nZQTsrTh9A6ZLkUpTCJE.1638925574087.28716
cry_chrI	SCY4_CALLGENES_FINAL_1	exon	2654860	2654933	.	-	.	Name=SPOG_03952T0;ID=YbIsSh1nZQTsrTh9A6ZLkUpTCJE.1638925574087.28716
cry_chrI	SCY4_CALLGENES_FINAL_1	exon	2653488	2654796	.	-	.	Name=SPOG_03952T0;ID=YbIsSh1nZQTsrTh9A6ZLkUpTCJE.1638925574087.28716
cry_chrI	SCY4_CALLGENES_FINAL_1	exon	4092606	4094783	.	+	.	Name=SPOG_03924T0
cry_chrI	SCY4_CALLGENES_FINAL_1	exon	3443996	3446170	.	+	.	Name=SPOG_03062T0
cry_chrI	SCY4_CALLGENES_FINAL_1	exon	1902503	1902608	.	-	.	Name=SPOG_04271T0;ID=YbIsSh1nZQTsrTh9A6ZLkUpTCJE.1638925574087.28717
cry_chrI	SCY4_CALLGENES_FINAL_1	exon	1902321	1902452	.	-	.	Name=SPOG_04271T0;ID=YbIsSh1nZQTsrTh9A6ZLkUpTCJE.1638925574087.28717
cry_chrI	SCY4_CALLGENES_FINAL_1	exon	1900435	1902040	.	-	.	Name=SPOG_04271T0;ID=YbIsSh1nZQTsrTh9A6ZLkUpTCJE.1638925574087.28717
cry_chrI	SCY4_CALLGENES_FINAL_1	exon	4597184	4597578	.	+	.	Name=SPOG_03704T0;ID=YbIsSh1nZQTsrTh9A6ZLkUpTCJE.1638925574087.28718
cry_chrI	SCY4_CALLGENES_FINAL_1	exon	4597654	4597924	.	+	.	Name=SPOG_03704T0;ID=YbIsSh1nZQTsrTh9A6ZLkUpTCJE.1638925574087.28718
cry_chrI	SCY4_CALLGENES_FINAL_1	exon	4597985	4598426	.	+	.	Name=SPOG_03704T0;ID=YbIsSh1nZQTsrTh9A6ZLkUpTCJE.1638925574087.28718
cry_chrI	SCY4_CALLGENES_FINAL_1	exon	4598484	4598617	.	+	.	Name=SPOG_03704T0;ID=YbIsSh1nZQTsrTh9A6ZLkUpTCJE.1638925574087.28718
cry_chrI	SCY4_CALLGENES_FINAL_1	exon	4598679	4599356	.	+	.	Name=SPOG_03704T0;ID=YbIsSh1nZQTsrTh9A6ZLkUpTCJE.1638925574087.28718
cry_chrI	SCY4_CALLGENES_FINAL_1	exon	1671236	1671382	.	-	.	Name=SPOG_04389T0;ID=YbIsSh1nZQTsrTh9A6ZLkUpTCJE.1638925574087.28719
cry_chrI	SCY4_CALLGENES_FINAL_1	exon	1671121	1671195	.	-	.	Name=SPOG_04389T0;ID=YbIsSh1nZQTsrTh9A6ZLkUpTCJE.1638925574087.28719
cry_chrI	SCY4_CALLGENES_FINAL_1	exon	1669211	1671044	.	-	.	Name=SPOG_04389T0;ID=YbIsSh1nZQTsrTh9A6ZLkUpTCJE.1638925574087.28719
cry_chrI	SCY4_CALLGENES_FINAL_1	exon	1925457	1927623	.	-	.	Name=SPOG_04259T0
cry_chrI	SCY4_CALLGENES_FINAL_1	exon	1969812	1971865	.	+	.	Name=SPOG_04239T0;ID=YbIsSh1nZQTsrTh9A6ZLkUpTCJE.1638925574087.28720
cry_chrI	SCY4_CALLGENES_FINAL_1	exon	1971930	1971978	.	+	.	Name=SPOG_04239T0;ID=YbIsSh1nZQTsrTh9A6ZLkUpTCJE.1638925574087.28720
cry_chrI	SCY4_CALLGENES_FINAL_1	exon	2959256	2961418	.	+	.	Name=SPOG_02859T0
cry_chrI	SCY4_CALLGENES_FINAL_1	exon	2188505	2188595	.	+	.	Name=SPOG_04149T0;ID=YbIsSh1nZQTsrTh9A6ZLkUpTCJE.1638925574087.28721
cry_chrI	SCY4_CALLGENES_FINAL_1	exon	2188660	2189214	.	+	.	Name=SPOG_04149T0;ID=YbIsSh1nZQTsrTh9A6ZLkUpTCJE.1638925574087.28721
cry_chrI	SCY4_CALLGENES_FINAL_1	exon	2189269	2189399	.	+	.	Name=SPOG_04149T0;ID=YbIsSh1nZQTsrTh9A6ZLkUpTCJE.1638925574087.28721
cry_chrI	SCY4_CALLGENES_FINAL_1	exon	2189458	2190667	.	+	.	Name=SPOG_04149T0;ID=YbIsSh1nZQTsrTh9A6ZLkUpTCJE.1638925574087.28721
cry_chrI	SCY4_CALLGENES_FINAL_1	exon	3386522	3386727	.	-	.	Name=SPOG_03034T0;ID=YbIsSh1nZQTsrTh9A6ZLkUpTCJE.1638925574087.28722
cry_chrI	SCY4_CALLGENES_FINAL_1	exon	3386341	3386476	.	-	.	Name=SPOG_03034T0;ID=YbIsSh1nZQTsrTh9A6ZLkUpTCJE.1638925574087.28722
cry_chrI	SCY4_CALLGENES_FINAL_1	exon	3384567	3386219	.	-	.	Name=SPOG_03034T0;ID=YbIsSh1nZQTsrTh9A6ZLkUpTCJE.1638925574087.28722
cry_chrI	SCY4_CALLGENES_FINAL_1	exon	4321863	4324022	.	+	.	Name=SPOG_03815T0
cry_chrI	SCY4_CALLGENES_FINAL_1	exon	2337591	2339568	.	+	.	Name=SPOG_04088T0;ID=YbIsSh1nZQTsrTh9A6ZLkUpTCJE.1638925574087.28723
cry_chrI	SCY4_CALLGENES_FINAL_1	exon	2339617	2339750	.	+	.	Name=SPOG_04088T0;ID=YbIsSh1nZQTsrTh9A6ZLkUpTCJE.1638925574087.28723
cry_chrI	SCY4_CALLGENES_FINAL_1	exon	1497070	1498678	.	+	.	Name=SPOG_04473T0;ID=YbIsSh1nZQTsrTh9A6ZLkUpTCJE.1638925574087.28724
cry_chrI	SCY4_CALLGENES_FINAL_1	exon	1498754	1499226	.	+	.	Name=SPOG_04473T0;ID=YbIsSh1nZQTsrTh9A6ZLkUpTCJE.1638925574087.28724
cry_chrI	SCY4_CALLGENES_FINAL_1	exon	4366327	4368482	.	+	.	Name=SPOG_03796T0
cry_chrI	SCY4_CALLGENES_FINAL_1	exon	2226783	2226922	.	+	.	Name=SPOG_04131T0;ID=YbIsSh1nZQTsrTh9A6ZLkUpTCJE.1638925574087.28725
cry_chrI	SCY4_CALLGENES_FINAL_1	exon	2226972	2227019	.	+	.	Name=SPOG_04131T0;ID=YbIsSh1nZQTsrTh9A6ZLkUpTCJE.1638925574087.28725
cry_chrI	SCY4_CALLGENES_FINAL_1	exon	2227070	2227155	.	+	.	Name=SPOG_04131T0;ID=YbIsSh1nZQTsrTh9A6ZLkUpTCJE.1638925574087.28725
cry_chrI	SCY4_CALLGENES_FINAL_1	exon	2227283	2228938	.	+	.	Name=SPOG_04131T0;ID=YbIsSh1nZQTsrTh9A6ZLkUpTCJE.1638925574087.28725
cry_chrI	SCY4_CALLGENES_FINAL_1	exon	2648046	2650198	.	+	.	Name=SPOG_03955T0
cry_chrI	SCY4_CALLGENES_FINAL_1	exon	2414173	2416325	.	+	.	Name=SPOG_04056T0
cry_chrI	SCY4_CALLGENES_FINAL_1	exon	1222906	1225058	.	-	.	Name=SPOG_04792T0
cry_chrI	SCY4_CALLGENES_FINAL_1	exon	4450171	4450403	.	+	.	Name=SPOG_03768T0;ID=YbIsSh1nZQTsrTh9A6ZLkUpTCJE.1638925574087.28726
cry_chrI	SCY4_CALLGENES_FINAL_1	exon	4450471	4452322	.	+	.	Name=SPOG_03768T0;ID=YbIsSh1nZQTsrTh9A6ZLkUpTCJE.1638925574087.28726
cry_chrI	SCY4_CALLGENES_FINAL_1	exon	4012360	4014510	.	+	.	Name=SPOG_04562T0
cry_chrI	SCY4_CALLGENES_FINAL_1	exon	437638	437758	.	-	.	Name=SPOG_00190T0;ID=YbIsSh1nZQTsrTh9A6ZLkUpTCJE.1638925574087.28727
cry_chrI	SCY4_CALLGENES_FINAL_1	exon	437481	437590	.	-	.	Name=SPOG_00190T0;ID=YbIsSh1nZQTsrTh9A6ZLkUpTCJE.1638925574087.28727
cry_chrI	SCY4_CALLGENES_FINAL_1	exon	437255	437352	.	-	.	Name=SPOG_00190T0;ID=YbIsSh1nZQTsrTh9A6ZLkUpTCJE.1638925574087.28727
cry_chrI	SCY4_CALLGENES_FINAL_1	exon	436994	437188	.	-	.	Name=SPOG_00190T0;ID=YbIsSh1nZQTsrTh9A6ZLkUpTCJE.1638925574087.28727
cry_chrI	SCY4_CALLGENES_FINAL_1	exon	435609	436931	.	-	.	Name=SPOG_00190T0;ID=YbIsSh1nZQTsrTh9A6ZLkUpTCJE.1638925574087.28727
cry_chrI	SCY4_CALLGENES_FINAL_1	exon	2767739	2769878	.	-	.	Name=SPOG_02761T0
cry_chrI	SCY4_CALLGENES_FINAL_1	exon	60153	62290	.	+	.	Name=SPOG_00015T0
cry_chrI	SCY4_CALLGENES_FINAL_1	exon	2072819	2074956	.	-	.	Name=SPOG_04196T0
cry_chrI	SCY4_CALLGENES_FINAL_1	exon	986357	986461	.	+	.	Name=SPOG_00441T0;ID=YbIsSh1nZQTsrTh9A6ZLkUpTCJE.1638925574087.28728
cry_chrI	SCY4_CALLGENES_FINAL_1	exon	986717	988493	.	+	.	Name=SPOG_00441T0;ID=YbIsSh1nZQTsrTh9A6ZLkUpTCJE.1638925574087.28728
cry_chrI	SCY4_CALLGENES_FINAL_1	exon	3172112	3174247	.	-	.	Name=SPOG_02941T0
cry_chrI	SCY4_CALLGENES_FINAL_1	exon	169504	171638	.	-	.	Name=SPOG_00066T0
cry_chrI	SCY4_CALLGENES_FINAL_1	exon	4141029	4143163	.	+	.	Name=SPOG_03901T0
cry_chrI	SCY4_CALLGENES_FINAL_1	exon	4876670	4878802	.	-	.	Name=SPOG_03589T0
cry_chrI	SCY4_CALLGENES_FINAL_1	exon	4522168	4523030	.	+	.	Name=SPOG_03734T0;ID=YbIsSh1nZQTsrTh9A6ZLkUpTCJE.1638925574087.28729
cry_chrI	SCY4_CALLGENES_FINAL_1	exon	4523352	4524300	.	+	.	Name=SPOG_03734T0;ID=YbIsSh1nZQTsrTh9A6ZLkUpTCJE.1638925574087.28729
cry_chrI	SCY4_CALLGENES_FINAL_1	exon	4317553	4319683	.	-	.	Name=SPOG_03817T0
cry_chrI	SCY4_CALLGENES_FINAL_1	exon	1924698	1925103	.	-	.	Name=SPOG_04260T0;ID=YbIsSh1nZQTsrTh9A6ZLkUpTCJE.1638925574087.28730
cry_chrI	SCY4_CALLGENES_FINAL_1	exon	1923885	1924534	.	-	.	Name=SPOG_04260T0;ID=YbIsSh1nZQTsrTh9A6ZLkUpTCJE.1638925574087.28730
cry_chrI	SCY4_CALLGENES_FINAL_1	exon	1922974	1923823	.	-	.	Name=SPOG_04260T0;ID=YbIsSh1nZQTsrTh9A6ZLkUpTCJE.1638925574087.28730
cry_chrI	SCY4_CALLGENES_FINAL_1	exon	1880220	1882349	.	-	.	Name=SPOG_04284T0
cry_chrI	SCY4_CALLGENES_FINAL_1	exon	2803086	2803461	.	+	.	Name=SPOG_02778T0;ID=YbIsSh1nZQTsrTh9A6ZLkUpTCJE.1638925574087.28731
cry_chrI	SCY4_CALLGENES_FINAL_1	exon	2803516	2803752	.	+	.	Name=SPOG_02778T0;ID=YbIsSh1nZQTsrTh9A6ZLkUpTCJE.1638925574087.28731
cry_chrI	SCY4_CALLGENES_FINAL_1	exon	2803842	2803951	.	+	.	Name=SPOG_02778T0;ID=YbIsSh1nZQTsrTh9A6ZLkUpTCJE.1638925574087.28731
cry_chrI	SCY4_CALLGENES_FINAL_1	exon	2803994	2804164	.	+	.	Name=SPOG_02778T0;ID=YbIsSh1nZQTsrTh9A6ZLkUpTCJE.1638925574087.28731
cry_chrI	SCY4_CALLGENES_FINAL_1	exon	2804210	2805213	.	+	.	Name=SPOG_02778T0;ID=YbIsSh1nZQTsrTh9A6ZLkUpTCJE.1638925574087.28731
cry_chrI	SCY4_CALLGENES_FINAL_1	exon	3461643	3461832	.	+	.	Name=SPOG_03070T0;ID=YbIsSh1nZQTsrTh9A6ZLkUpTCJE.1638925574087.28732
cry_chrI	SCY4_CALLGENES_FINAL_1	exon	3462129	3463769	.	+	.	Name=SPOG_03070T0;ID=YbIsSh1nZQTsrTh9A6ZLkUpTCJE.1638925574087.28732
cry_chrI	SCY4_CALLGENES_FINAL_1	exon	2557900	2558124	.	+	.	Name=SPOG_03990T0;ID=YbIsSh1nZQTsrTh9A6ZLkUpTCJE.1638925574087.28733
cry_chrI	SCY4_CALLGENES_FINAL_1	exon	2558170	2558247	.	+	.	Name=SPOG_03990T0;ID=YbIsSh1nZQTsrTh9A6ZLkUpTCJE.1638925574087.28733
cry_chrI	SCY4_CALLGENES_FINAL_1	exon	2558289	2558386	.	+	.	Name=SPOG_03990T0;ID=YbIsSh1nZQTsrTh9A6ZLkUpTCJE.1638925574087.28733
cry_chrI	SCY4_CALLGENES_FINAL_1	exon	2558430	2558528	.	+	.	Name=SPOG_03990T0;ID=YbIsSh1nZQTsrTh9A6ZLkUpTCJE.1638925574087.28733
cry_chrI	SCY4_CALLGENES_FINAL_1	exon	2558579	2560025	.	+	.	Name=SPOG_03990T0;ID=YbIsSh1nZQTsrTh9A6ZLkUpTCJE.1638925574087.28733
cry_chrI	SCY4_CALLGENES_FINAL_1	exon	1042250	1044374	.	-	.	Name=SPOG_00466T0
cry_chrI	SCY4_CALLGENES_FINAL_1	exon	718357	718365	.	+	.	Name=SPOG_00321T0;ID=YbIsSh1nZQTsrTh9A6ZLkUpTCJE.1638925574087.28734
cry_chrI	SCY4_CALLGENES_FINAL_1	exon	718408	719596	.	+	.	Name=SPOG_00321T0;ID=YbIsSh1nZQTsrTh9A6ZLkUpTCJE.1638925574087.28734
cry_chrI	SCY4_CALLGENES_FINAL_1	exon	719656	720480	.	+	.	Name=SPOG_00321T0;ID=YbIsSh1nZQTsrTh9A6ZLkUpTCJE.1638925574087.28734
cry_chrI	SCY4_CALLGENES_FINAL_1	exon	940878	942030	.	+	.	Name=SPOG_00417T0;ID=YbIsSh1nZQTsrTh9A6ZLkUpTCJE.1638925574087.28735
cry_chrI	SCY4_CALLGENES_FINAL_1	exon	942076	942999	.	+	.	Name=SPOG_00417T0;ID=YbIsSh1nZQTsrTh9A6ZLkUpTCJE.1638925574087.28735
cry_chrI	SCY4_CALLGENES_FINAL_1	exon	512206	512707	.	-	.	Name=SPOG_00221T0;ID=YbIsSh1nZQTsrTh9A6ZLkUpTCJE.1638925574087.28736
cry_chrI	SCY4_CALLGENES_FINAL_1	exon	512014	512105	.	-	.	Name=SPOG_00221T0;ID=YbIsSh1nZQTsrTh9A6ZLkUpTCJE.1638925574087.28736
cry_chrI	SCY4_CALLGENES_FINAL_1	exon	510588	511957	.	-	.	Name=SPOG_00221T0;ID=YbIsSh1nZQTsrTh9A6ZLkUpTCJE.1638925574087.28736
cry_chrI	SCY4_CALLGENES_FINAL_1	exon	1702874	1702918	.	-	.	Name=SPOG_04371T0;ID=YbIsSh1nZQTsrTh9A6ZLkUpTCJE.1638925574087.28737
cry_chrI	SCY4_CALLGENES_FINAL_1	exon	1702649	1702830	.	-	.	Name=SPOG_04371T0;ID=YbIsSh1nZQTsrTh9A6ZLkUpTCJE.1638925574087.28737
cry_chrI	SCY4_CALLGENES_FINAL_1	exon	1700799	1702518	.	-	.	Name=SPOG_04371T0;ID=YbIsSh1nZQTsrTh9A6ZLkUpTCJE.1638925574087.28737
cry_chrI	SCY4_CALLGENES_FINAL_1	exon	3757962	3758207	.	+	.	Name=SPOG_04615T0;ID=YbIsSh1nZQTsrTh9A6ZLkUpTCJE.1638925574087.28738
cry_chrI	SCY4_CALLGENES_FINAL_1	exon	3758416	3760081	.	+	.	Name=SPOG_04615T0;ID=YbIsSh1nZQTsrTh9A6ZLkUpTCJE.1638925574087.28738
cry_chrI	SCY4_CALLGENES_FINAL_1	exon	2206656	2207137	.	+	.	Name=SPOG_04142T0;ID=YbIsSh1nZQTsrTh9A6ZLkUpTCJE.1638925574088.28739
cry_chrI	SCY4_CALLGENES_FINAL_1	exon	2207342	2208096	.	+	.	Name=SPOG_04142T0;ID=YbIsSh1nZQTsrTh9A6ZLkUpTCJE.1638925574088.28739
cry_chrI	SCY4_CALLGENES_FINAL_1	exon	2208150	2208208	.	+	.	Name=SPOG_04142T0;ID=YbIsSh1nZQTsrTh9A6ZLkUpTCJE.1638925574088.28739
cry_chrI	SCY4_CALLGENES_FINAL_1	exon	2208265	2208773	.	+	.	Name=SPOG_04142T0;ID=YbIsSh1nZQTsrTh9A6ZLkUpTCJE.1638925574088.28739
cry_chrI	SCY4_CALLGENES_FINAL_1	exon	3484905	3487022	.	-	.	Name=SPOG_03081T0
cry_chrI	SCY4_CALLGENES_FINAL_1	exon	1733795	1734569	.	+	.	Name=SPOG_04357T0;ID=YbIsSh1nZQTsrTh9A6ZLkUpTCJE.1638925574088.28740
cry_chrI	SCY4_CALLGENES_FINAL_1	exon	1734672	1734880	.	+	.	Name=SPOG_04357T0;ID=YbIsSh1nZQTsrTh9A6ZLkUpTCJE.1638925574088.28740
cry_chrI	SCY4_CALLGENES_FINAL_1	exon	1734928	1735911	.	+	.	Name=SPOG_04357T0;ID=YbIsSh1nZQTsrTh9A6ZLkUpTCJE.1638925574088.28740
cry_chrI	SCY4_CALLGENES_FINAL_1	exon	953926	954256	.	-	.	Name=SPOG_00424T0;ID=YbIsSh1nZQTsrTh9A6ZLkUpTCJE.1638925574088.28741
cry_chrI	SCY4_CALLGENES_FINAL_1	exon	952141	953723	.	-	.	Name=SPOG_00424T0;ID=YbIsSh1nZQTsrTh9A6ZLkUpTCJE.1638925574088.28741
cry_chrI	SCY4_CALLGENES_FINAL_1	exon	370363	370561	.	+	.	Name=SPOG_00159T0;ID=YbIsSh1nZQTsrTh9A6ZLkUpTCJE.1638925574088.28742
cry_chrI	SCY4_CALLGENES_FINAL_1	exon	370713	372478	.	+	.	Name=SPOG_00159T0;ID=YbIsSh1nZQTsrTh9A6ZLkUpTCJE.1638925574088.28742
cry_chrI	SCY4_CALLGENES_FINAL_1	exon	2729700	2730233	.	+	.	Name=SPOG_02744T0;ID=YbIsSh1nZQTsrTh9A6ZLkUpTCJE.1638925574088.28743
cry_chrI	SCY4_CALLGENES_FINAL_1	exon	2730298	2731149	.	+	.	Name=SPOG_02744T0;ID=YbIsSh1nZQTsrTh9A6ZLkUpTCJE.1638925574088.28743
cry_chrI	SCY4_CALLGENES_FINAL_1	exon	2731213	2731813	.	+	.	Name=SPOG_02744T0;ID=YbIsSh1nZQTsrTh9A6ZLkUpTCJE.1638925574088.28743
cry_chrI	SCY4_CALLGENES_FINAL_1	exon	637300	639409	.	+	.	Name=SPOG_00282T0
cry_chrI	SCY4_CALLGENES_FINAL_1	exon	4100904	4101380	.	+	.	Name=SPOG_03919T0;ID=YbIsSh1nZQTsrTh9A6ZLkUpTCJE.1638925574088.28744
cry_chrI	SCY4_CALLGENES_FINAL_1	exon	4101572	4101661	.	+	.	Name=SPOG_03919T0;ID=YbIsSh1nZQTsrTh9A6ZLkUpTCJE.1638925574088.28744
cry_chrI	SCY4_CALLGENES_FINAL_1	exon	4101712	4103013	.	+	.	Name=SPOG_03919T0;ID=YbIsSh1nZQTsrTh9A6ZLkUpTCJE.1638925574088.28744
cry_chrI	SCY4_CALLGENES_FINAL_1	exon	4171268	4171320	.	+	.	Name=SPOG_03885T0;ID=YbIsSh1nZQTsrTh9A6ZLkUpTCJE.1638925574088.28745
cry_chrI	SCY4_CALLGENES_FINAL_1	exon	4171361	4171434	.	+	.	Name=SPOG_03885T0;ID=YbIsSh1nZQTsrTh9A6ZLkUpTCJE.1638925574088.28745
cry_chrI	SCY4_CALLGENES_FINAL_1	exon	4171494	4172235	.	+	.	Name=SPOG_03885T0;ID=YbIsSh1nZQTsrTh9A6ZLkUpTCJE.1638925574088.28745
cry_chrI	SCY4_CALLGENES_FINAL_1	exon	4172300	4172548	.	+	.	Name=SPOG_03885T0;ID=YbIsSh1nZQTsrTh9A6ZLkUpTCJE.1638925574088.28745
cry_chrI	SCY4_CALLGENES_FINAL_1	exon	4172601	4173375	.	+	.	Name=SPOG_03885T0;ID=YbIsSh1nZQTsrTh9A6ZLkUpTCJE.1638925574088.28745
cry_chrI	SCY4_CALLGENES_FINAL_1	exon	2710411	2710495	.	+	.	Name=SPOG_03934T0;ID=YbIsSh1nZQTsrTh9A6ZLkUpTCJE.1638925574088.28746
cry_chrI	SCY4_CALLGENES_FINAL_1	exon	2710542	2710644	.	+	.	Name=SPOG_03934T0;ID=YbIsSh1nZQTsrTh9A6ZLkUpTCJE.1638925574088.28746
cry_chrI	SCY4_CALLGENES_FINAL_1	exon	2710695	2712512	.	+	.	Name=SPOG_03934T0;ID=YbIsSh1nZQTsrTh9A6ZLkUpTCJE.1638925574088.28746
cry_chrI	SCY4_CALLGENES_FINAL_1	exon	4042676	4044775	.	-	.	Name=SPOG_04576T0
cry_chrI	SCY4_CALLGENES_FINAL_1	exon	1050437	1052531	.	+	.	Name=SPOG_00471T0
cry_chrI	SCY4_CALLGENES_FINAL_1	exon	2062943	2063482	.	+	.	Name=SPOG_04202T0;ID=YbIsSh1nZQTsrTh9A6ZLkUpTCJE.1638925574088.28747
cry_chrI	SCY4_CALLGENES_FINAL_1	exon	2063565	2065036	.	+	.	Name=SPOG_04202T0;ID=YbIsSh1nZQTsrTh9A6ZLkUpTCJE.1638925574088.28747
cry_chrI	SCY4_CALLGENES_FINAL_1	exon	796772	797237	.	-	.	Name=SPOG_00357T0;ID=YbIsSh1nZQTsrTh9A6ZLkUpTCJE.1638925574088.28748
cry_chrI	SCY4_CALLGENES_FINAL_1	exon	796632	796726	.	-	.	Name=SPOG_00357T0;ID=YbIsSh1nZQTsrTh9A6ZLkUpTCJE.1638925574088.28748
cry_chrI	SCY4_CALLGENES_FINAL_1	exon	795144	796581	.	-	.	Name=SPOG_00357T0;ID=YbIsSh1nZQTsrTh9A6ZLkUpTCJE.1638925574088.28748
cry_chrI	SCY4_CALLGENES_FINAL_1	exon	1517535	1519626	.	+	.	Name=SPOG_04460T0
cry_chrI	SCY4_CALLGENES_FINAL_1	exon	1293233	1295322	.	+	.	Name=SPOG_04822T0
cry_chrI	SCY4_CALLGENES_FINAL_1	exon	4241431	4241647	.	+	.	Name=SPOG_03852T0;ID=YbIsSh1nZQTsrTh9A6ZLkUpTCJE.1638925574088.28749
cry_chrI	SCY4_CALLGENES_FINAL_1	exon	4241708	4243520	.	+	.	Name=SPOG_03852T0;ID=YbIsSh1nZQTsrTh9A6ZLkUpTCJE.1638925574088.28749
cry_chrI	SCY4_CALLGENES_FINAL_1	exon	2465572	2467661	.	+	.	Name=SPOG_04032T0
cry_chrI	SCY4_CALLGENES_FINAL_1	exon	497561	499647	.	+	.	Name=SPOG_00215T0
cry_chrI	SCY4_CALLGENES_FINAL_1	exon	1989568	1989727	.	+	.	Name=SPOG_04228T0;ID=YbIsSh1nZQTsrTh9A6ZLkUpTCJE.1638925574088.28750
cry_chrI	SCY4_CALLGENES_FINAL_1	exon	1989794	1989833	.	+	.	Name=SPOG_04228T0;ID=YbIsSh1nZQTsrTh9A6ZLkUpTCJE.1638925574088.28750
cry_chrI	SCY4_CALLGENES_FINAL_1	exon	1989890	1990011	.	+	.	Name=SPOG_04228T0;ID=YbIsSh1nZQTsrTh9A6ZLkUpTCJE.1638925574088.28750
cry_chrI	SCY4_CALLGENES_FINAL_1	exon	1990087	1991253	.	+	.	Name=SPOG_04228T0;ID=YbIsSh1nZQTsrTh9A6ZLkUpTCJE.1638925574088.28750
cry_chrI	SCY4_CALLGENES_FINAL_1	exon	1991303	1991651	.	+	.	Name=SPOG_04228T0;ID=YbIsSh1nZQTsrTh9A6ZLkUpTCJE.1638925574088.28750
cry_chrI	SCY4_CALLGENES_FINAL_1	exon	4558644	4559118	.	-	.	Name=SPOG_03721T0;ID=YbIsSh1nZQTsrTh9A6ZLkUpTCJE.1638925574088.28751
cry_chrI	SCY4_CALLGENES_FINAL_1	exon	4557036	4558327	.	-	.	Name=SPOG_03721T0;ID=YbIsSh1nZQTsrTh9A6ZLkUpTCJE.1638925574088.28751
cry_chrI	SCY4_CALLGENES_FINAL_1	exon	3933658	3935738	.	+	.	Name=SPOG_04525T0
cry_chrI	SCY4_CALLGENES_FINAL_1	exon	1650161	1650283	.	+	.	Name=SPOG_04395T0;ID=YbIsSh1nZQTsrTh9A6ZLkUpTCJE.1638925574088.28752
cry_chrI	SCY4_CALLGENES_FINAL_1	exon	1650338	1650768	.	+	.	Name=SPOG_04395T0;ID=YbIsSh1nZQTsrTh9A6ZLkUpTCJE.1638925574088.28752
cry_chrI	SCY4_CALLGENES_FINAL_1	exon	1650847	1651059	.	+	.	Name=SPOG_04395T0;ID=YbIsSh1nZQTsrTh9A6ZLkUpTCJE.1638925574088.28752
cry_chrI	SCY4_CALLGENES_FINAL_1	exon	1651112	1652239	.	+	.	Name=SPOG_04395T0;ID=YbIsSh1nZQTsrTh9A6ZLkUpTCJE.1638925574088.28752
cry_chrI	SCY4_CALLGENES_FINAL_1	exon	2351773	2351848	.	+	.	Name=SPOG_04081T0;ID=YbIsSh1nZQTsrTh9A6ZLkUpTCJE.1638925574088.28753
cry_chrI	SCY4_CALLGENES_FINAL_1	exon	2351917	2353427	.	+	.	Name=SPOG_04081T0;ID=YbIsSh1nZQTsrTh9A6ZLkUpTCJE.1638925574088.28753
cry_chrI	SCY4_CALLGENES_FINAL_1	exon	2353491	2353849	.	+	.	Name=SPOG_04081T0;ID=YbIsSh1nZQTsrTh9A6ZLkUpTCJE.1638925574088.28753
cry_chrI	SCY4_CALLGENES_FINAL_1	exon	1328953	1331027	.	-	.	Name=SPOG_04839T0
cry_chrI	SCY4_CALLGENES_FINAL_1	exon	4102925	4104998	.	-	.	Name=SPOG_03918T0
cry_chrI	SCY4_CALLGENES_FINAL_1	exon	2483203	2485276	.	-	.	Name=SPOG_04025T0
cry_chrI	SCY4_CALLGENES_FINAL_1	exon	1100543	1100962	.	-	.	Name=SPOG_00495T0;ID=YbIsSh1nZQTsrTh9A6ZLkUpTCJE.1638925574088.28754
cry_chrI	SCY4_CALLGENES_FINAL_1	exon	1100298	1100495	.	-	.	Name=SPOG_00495T0;ID=YbIsSh1nZQTsrTh9A6ZLkUpTCJE.1638925574088.28754
cry_chrI	SCY4_CALLGENES_FINAL_1	exon	1098890	1100248	.	-	.	Name=SPOG_00495T0;ID=YbIsSh1nZQTsrTh9A6ZLkUpTCJE.1638925574088.28754
cry_chrI	SCY4_CALLGENES_FINAL_1	exon	522157	524228	.	+	.	Name=SPOG_00228T0
cry_chrI	SCY4_CALLGENES_FINAL_1	exon	772649	772743	.	+	.	Name=SPOG_00347T0;ID=YbIsSh1nZQTsrTh9A6ZLkUpTCJE.1638925574088.28755
cry_chrI	SCY4_CALLGENES_FINAL_1	exon	772788	773010	.	+	.	Name=SPOG_00347T0;ID=YbIsSh1nZQTsrTh9A6ZLkUpTCJE.1638925574088.28755
cry_chrI	SCY4_CALLGENES_FINAL_1	exon	773193	773262	.	+	.	Name=SPOG_00347T0;ID=YbIsSh1nZQTsrTh9A6ZLkUpTCJE.1638925574088.28755
cry_chrI	SCY4_CALLGENES_FINAL_1	exon	773316	773389	.	+	.	Name=SPOG_00347T0;ID=YbIsSh1nZQTsrTh9A6ZLkUpTCJE.1638925574088.28755
cry_chrI	SCY4_CALLGENES_FINAL_1	exon	773436	773535	.	+	.	Name=SPOG_00347T0;ID=YbIsSh1nZQTsrTh9A6ZLkUpTCJE.1638925574088.28755
cry_chrI	SCY4_CALLGENES_FINAL_1	exon	773593	774718	.	+	.	Name=SPOG_00347T0;ID=YbIsSh1nZQTsrTh9A6ZLkUpTCJE.1638925574088.28755
cry_chrI	SCY4_CALLGENES_FINAL_1	exon	1642577	1642783	.	-	.	Name=SPOG_04401T0;ID=YbIsSh1nZQTsrTh9A6ZLkUpTCJE.1638925574088.28756
cry_chrI	SCY4_CALLGENES_FINAL_1	exon	1642475	1642525	.	-	.	Name=SPOG_04401T0;ID=YbIsSh1nZQTsrTh9A6ZLkUpTCJE.1638925574088.28756
cry_chrI	SCY4_CALLGENES_FINAL_1	exon	1642317	1642412	.	-	.	Name=SPOG_04401T0;ID=YbIsSh1nZQTsrTh9A6ZLkUpTCJE.1638925574088.28756
cry_chrI	SCY4_CALLGENES_FINAL_1	exon	1642109	1642265	.	-	.	Name=SPOG_04401T0;ID=YbIsSh1nZQTsrTh9A6ZLkUpTCJE.1638925574088.28756
cry_chrI	SCY4_CALLGENES_FINAL_1	exon	1641901	1642062	.	-	.	Name=SPOG_04401T0;ID=YbIsSh1nZQTsrTh9A6ZLkUpTCJE.1638925574088.28756
cry_chrI	SCY4_CALLGENES_FINAL_1	exon	1640720	1641856	.	-	.	Name=SPOG_04401T0;ID=YbIsSh1nZQTsrTh9A6ZLkUpTCJE.1638925574088.28756
cry_chrI	SCY4_CALLGENES_FINAL_1	exon	3149281	3149429	.	-	.	Name=SPOG_02931T0;ID=YbIsSh1nZQTsrTh9A6ZLkUpTCJE.1638925574088.28757
cry_chrI	SCY4_CALLGENES_FINAL_1	exon	3149169	3149222	.	-	.	Name=SPOG_02931T0;ID=YbIsSh1nZQTsrTh9A6ZLkUpTCJE.1638925574088.28757
cry_chrI	SCY4_CALLGENES_FINAL_1	exon	3147367	3149118	.	-	.	Name=SPOG_02931T0;ID=YbIsSh1nZQTsrTh9A6ZLkUpTCJE.1638925574088.28757
cry_chrI	SCY4_CALLGENES_FINAL_1	exon	4073476	4073536	.	-	.	Name=SPOG_03931T0;ID=YbIsSh1nZQTsrTh9A6ZLkUpTCJE.1638925574088.28758
cry_chrI	SCY4_CALLGENES_FINAL_1	exon	4073046	4073309	.	-	.	Name=SPOG_03931T0;ID=YbIsSh1nZQTsrTh9A6ZLkUpTCJE.1638925574088.28758
cry_chrI	SCY4_CALLGENES_FINAL_1	exon	4071476	4073006	.	-	.	Name=SPOG_03931T0;ID=YbIsSh1nZQTsrTh9A6ZLkUpTCJE.1638925574088.28758
cry_chrI	SCY4_CALLGENES_FINAL_1	exon	4269421	4271479	.	-	.	Name=SPOG_03839T0
cry_chrI	SCY4_CALLGENES_FINAL_1	exon	1685921	1686002	.	+	.	Name=SPOG_04379T0;ID=YbIsSh1nZQTsrTh9A6ZLkUpTCJE.1638925574088.28759
cry_chrI	SCY4_CALLGENES_FINAL_1	exon	1686237	1686332	.	+	.	Name=SPOG_04379T0;ID=YbIsSh1nZQTsrTh9A6ZLkUpTCJE.1638925574088.28759
cry_chrI	SCY4_CALLGENES_FINAL_1	exon	1686379	1687976	.	+	.	Name=SPOG_04379T0;ID=YbIsSh1nZQTsrTh9A6ZLkUpTCJE.1638925574088.28759
cry_chrI	SCY4_CALLGENES_FINAL_1	exon	1944346	1944592	.	-	.	Name=SPOG_04253T0;ID=YbIsSh1nZQTsrTh9A6ZLkUpTCJE.1638925574088.28760
cry_chrI	SCY4_CALLGENES_FINAL_1	exon	1944201	1944286	.	-	.	Name=SPOG_04253T0;ID=YbIsSh1nZQTsrTh9A6ZLkUpTCJE.1638925574088.28760
cry_chrI	SCY4_CALLGENES_FINAL_1	exon	1942538	1944136	.	-	.	Name=SPOG_04253T0;ID=YbIsSh1nZQTsrTh9A6ZLkUpTCJE.1638925574088.28760
cry_chrI	SCY4_CALLGENES_FINAL_1	exon	2576021	2576349	.	+	.	Name=SPOG_03983T0;ID=YbIsSh1nZQTsrTh9A6ZLkUpTCJE.1638925574088.28761
cry_chrI	SCY4_CALLGENES_FINAL_1	exon	2576408	2578075	.	+	.	Name=SPOG_03983T0;ID=YbIsSh1nZQTsrTh9A6ZLkUpTCJE.1638925574088.28761
cry_chrI	SCY4_CALLGENES_FINAL_1	exon	3837582	3837900	.	+	.	Name=SPOG_04485T0;ID=YbIsSh1nZQTsrTh9A6ZLkUpTCJE.1638925574088.28762
cry_chrI	SCY4_CALLGENES_FINAL_1	exon	3838031	3839636	.	+	.	Name=SPOG_04485T0;ID=YbIsSh1nZQTsrTh9A6ZLkUpTCJE.1638925574088.28762
cry_chrI	SCY4_CALLGENES_FINAL_1	exon	80492	80814	.	+	.	Name=SPOG_00028T0;ID=YbIsSh1nZQTsrTh9A6ZLkUpTCJE.1638925574088.28763
cry_chrI	SCY4_CALLGENES_FINAL_1	exon	80893	81030	.	+	.	Name=SPOG_00028T0;ID=YbIsSh1nZQTsrTh9A6ZLkUpTCJE.1638925574088.28763
cry_chrI	SCY4_CALLGENES_FINAL_1	exon	81094	82545	.	+	.	Name=SPOG_00028T0;ID=YbIsSh1nZQTsrTh9A6ZLkUpTCJE.1638925574088.28763
cry_chrI	SCY4_CALLGENES_FINAL_1	exon	2100574	2102185	.	-	.	Name=SPOG_04184T0;ID=YbIsSh1nZQTsrTh9A6ZLkUpTCJE.1638925574088.28764
cry_chrI	SCY4_CALLGENES_FINAL_1	exon	2100433	2100526	.	-	.	Name=SPOG_04184T0;ID=YbIsSh1nZQTsrTh9A6ZLkUpTCJE.1638925574088.28764
cry_chrI	SCY4_CALLGENES_FINAL_1	exon	2100133	2100391	.	-	.	Name=SPOG_04184T0;ID=YbIsSh1nZQTsrTh9A6ZLkUpTCJE.1638925574088.28764
cry_chrI	SCY4_CALLGENES_FINAL_1	exon	2904043	2906090	.	+	.	Name=SPOG_02830T0
cry_chrI	SCY4_CALLGENES_FINAL_1	exon	2372695	2372944	.	+	.	Name=SPOG_04073T0;ID=YbIsSh1nZQTsrTh9A6ZLkUpTCJE.1638925574088.28765
cry_chrI	SCY4_CALLGENES_FINAL_1	exon	2373057	2374741	.	+	.	Name=SPOG_04073T0;ID=YbIsSh1nZQTsrTh9A6ZLkUpTCJE.1638925574088.28765
cry_chrI	SCY4_CALLGENES_FINAL_1	exon	3207783	3209829	.	+	.	Name=SPOG_02953T0
cry_chrI	SCY4_CALLGENES_FINAL_1	exon	2806255	2807250	.	-	.	Name=SPOG_02779T0;ID=YbIsSh1nZQTsrTh9A6ZLkUpTCJE.1638925574088.28766
cry_chrI	SCY4_CALLGENES_FINAL_1	exon	2805206	2806200	.	-	.	Name=SPOG_02779T0;ID=YbIsSh1nZQTsrTh9A6ZLkUpTCJE.1638925574088.28766
cry_chrI	SCY4_CALLGENES_FINAL_1	exon	3351645	3352665	.	+	.	Name=SPOG_03022T0;ID=YbIsSh1nZQTsrTh9A6ZLkUpTCJE.1638925574088.28767
cry_chrI	SCY4_CALLGENES_FINAL_1	exon	3352707	3352871	.	+	.	Name=SPOG_03022T0;ID=YbIsSh1nZQTsrTh9A6ZLkUpTCJE.1638925574088.28767
cry_chrI	SCY4_CALLGENES_FINAL_1	exon	3352916	3353209	.	+	.	Name=SPOG_03022T0;ID=YbIsSh1nZQTsrTh9A6ZLkUpTCJE.1638925574088.28767
cry_chrI	SCY4_CALLGENES_FINAL_1	exon	3353259	3353374	.	+	.	Name=SPOG_03022T0;ID=YbIsSh1nZQTsrTh9A6ZLkUpTCJE.1638925574088.28767
cry_chrI	SCY4_CALLGENES_FINAL_1	exon	3353431	3353686	.	+	.	Name=SPOG_03022T0;ID=YbIsSh1nZQTsrTh9A6ZLkUpTCJE.1638925574088.28767
cry_chrI	SCY4_CALLGENES_FINAL_1	exon	4478526	4478952	.	-	.	Name=SPOG_03753T0;ID=YbIsSh1nZQTsrTh9A6ZLkUpTCJE.1638925574088.28768
cry_chrI	SCY4_CALLGENES_FINAL_1	exon	4478376	4478445	.	-	.	Name=SPOG_03753T0;ID=YbIsSh1nZQTsrTh9A6ZLkUpTCJE.1638925574088.28768
cry_chrI	SCY4_CALLGENES_FINAL_1	exon	4476912	4478320	.	-	.	Name=SPOG_03753T0;ID=YbIsSh1nZQTsrTh9A6ZLkUpTCJE.1638925574088.28768
cry_chrI	SCY4_CALLGENES_FINAL_1	exon	4617892	4619932	.	+	.	Name=SPOG_03695T0
cry_chrI	SCY4_CALLGENES_FINAL_1	exon	789278	789914	.	-	.	Name=SPOG_00354T0;ID=YbIsSh1nZQTsrTh9A6ZLkUpTCJE.1638925574088.28769
cry_chrI	SCY4_CALLGENES_FINAL_1	exon	789118	789230	.	-	.	Name=SPOG_00354T0;ID=YbIsSh1nZQTsrTh9A6ZLkUpTCJE.1638925574088.28769
cry_chrI	SCY4_CALLGENES_FINAL_1	exon	787875	789074	.	-	.	Name=SPOG_00354T0;ID=YbIsSh1nZQTsrTh9A6ZLkUpTCJE.1638925574088.28769
cry_chrI	SCY4_CALLGENES_FINAL_1	exon	2447682	2448367	.	-	.	Name=SPOG_04042T0;ID=YbIsSh1nZQTsrTh9A6ZLkUpTCJE.1638925574088.28770
cry_chrI	SCY4_CALLGENES_FINAL_1	exon	2446949	2447602	.	-	.	Name=SPOG_04042T0;ID=YbIsSh1nZQTsrTh9A6ZLkUpTCJE.1638925574088.28770
cry_chrI	SCY4_CALLGENES_FINAL_1	exon	2446330	2446907	.	-	.	Name=SPOG_04042T0;ID=YbIsSh1nZQTsrTh9A6ZLkUpTCJE.1638925574088.28770
cry_chrI	SCY4_CALLGENES_FINAL_1	exon	54335	54338	.	-	.	Name=SPOG_00011T0;ID=YbIsSh1nZQTsrTh9A6ZLkUpTCJE.1638925574088.28771
cry_chrI	SCY4_CALLGENES_FINAL_1	exon	52305	54061	.	-	.	Name=SPOG_00011T0;ID=YbIsSh1nZQTsrTh9A6ZLkUpTCJE.1638925574088.28771
cry_chrI	SCY4_CALLGENES_FINAL_1	exon	4055695	4057728	.	-	.	Name=SPOG_04583T0
cry_chrI	SCY4_CALLGENES_FINAL_1	exon	2081867	2081918	.	-	.	Name=SPOG_04193T0;ID=YbIsSh1nZQTsrTh9A6ZLkUpTCJE.1638925574088.28772
cry_chrI	SCY4_CALLGENES_FINAL_1	exon	2081189	2081810	.	-	.	Name=SPOG_04193T0;ID=YbIsSh1nZQTsrTh9A6ZLkUpTCJE.1638925574088.28772
cry_chrI	SCY4_CALLGENES_FINAL_1	exon	2081054	2081135	.	-	.	Name=SPOG_04193T0;ID=YbIsSh1nZQTsrTh9A6ZLkUpTCJE.1638925574088.28772
cry_chrI	SCY4_CALLGENES_FINAL_1	exon	2079885	2080997	.	-	.	Name=SPOG_04193T0;ID=YbIsSh1nZQTsrTh9A6ZLkUpTCJE.1638925574088.28772
cry_chrI	SCY4_CALLGENES_FINAL_1	exon	1385841	1387873	.	+	.	Name=SPOG_04866T0
cry_chrI	SCY4_CALLGENES_FINAL_1	exon	187256	187297	.	+	.	Name=SPOG_00072T0;ID=YbIsSh1nZQTsrTh9A6ZLkUpTCJE.1638925574088.28773
cry_chrI	SCY4_CALLGENES_FINAL_1	exon	187346	189283	.	+	.	Name=SPOG_00072T0;ID=YbIsSh1nZQTsrTh9A6ZLkUpTCJE.1638925574088.28773
cry_chrI	SCY4_CALLGENES_FINAL_1	exon	3712295	3712350	.	-	.	Name=SPOG_03182T0;ID=YbIsSh1nZQTsrTh9A6ZLkUpTCJE.1638925574088.28774
cry_chrI	SCY4_CALLGENES_FINAL_1	exon	3712209	3712258	.	-	.	Name=SPOG_03182T0;ID=YbIsSh1nZQTsrTh9A6ZLkUpTCJE.1638925574088.28774
cry_chrI	SCY4_CALLGENES_FINAL_1	exon	3712117	3712158	.	-	.	Name=SPOG_03182T0;ID=YbIsSh1nZQTsrTh9A6ZLkUpTCJE.1638925574088.28774
cry_chrI	SCY4_CALLGENES_FINAL_1	exon	3712012	3712066	.	-	.	Name=SPOG_03182T0;ID=YbIsSh1nZQTsrTh9A6ZLkUpTCJE.1638925574088.28774
cry_chrI	SCY4_CALLGENES_FINAL_1	exon	3710324	3711914	.	-	.	Name=SPOG_03182T0;ID=YbIsSh1nZQTsrTh9A6ZLkUpTCJE.1638925574088.28774
cry_chrI	SCY4_CALLGENES_FINAL_1	exon	2389007	2389123	.	+	.	Name=SPOG_04067T0;ID=YbIsSh1nZQTsrTh9A6ZLkUpTCJE.1638925574088.28775
cry_chrI	SCY4_CALLGENES_FINAL_1	exon	2389204	2391030	.	+	.	Name=SPOG_04067T0;ID=YbIsSh1nZQTsrTh9A6ZLkUpTCJE.1638925574088.28775
cry_chrI	SCY4_CALLGENES_FINAL_1	exon	167594	169616	.	+	.	Name=SPOG_00065T0
cry_chrI	SCY4_CALLGENES_FINAL_1	exon	997814	999835	.	-	.	Name=SPOG_00446T0
cry_chrI	SCY4_CALLGENES_FINAL_1	exon	993814	994080	.	+	.	Name=SPOG_00444T0;ID=YbIsSh1nZQTsrTh9A6ZLkUpTCJE.1638925574088.28776
cry_chrI	SCY4_CALLGENES_FINAL_1	exon	994127	995834	.	+	.	Name=SPOG_00444T0;ID=YbIsSh1nZQTsrTh9A6ZLkUpTCJE.1638925574088.28776
cry_chrI	SCY4_CALLGENES_FINAL_1	exon	1197331	1199351	.	+	.	Name=SPOG_04779T0
cry_chrI	SCY4_CALLGENES_FINAL_1	exon	981823	983842	.	-	.	Name=SPOG_00439T0
cry_chrI	SCY4_CALLGENES_FINAL_1	exon	1155775	1157793	.	-	.	Name=SPOG_04760T0
cry_chrI	SCY4_CALLGENES_FINAL_1	exon	3510503	3510709	.	-	.	Name=SPOG_03094T0;ID=YbIsSh1nZQTsrTh9A6ZLkUpTCJE.1638925574088.28777
cry_chrI	SCY4_CALLGENES_FINAL_1	exon	3510199	3510441	.	-	.	Name=SPOG_03094T0;ID=YbIsSh1nZQTsrTh9A6ZLkUpTCJE.1638925574088.28777
cry_chrI	SCY4_CALLGENES_FINAL_1	exon	3508691	3510138	.	-	.	Name=SPOG_03094T0;ID=YbIsSh1nZQTsrTh9A6ZLkUpTCJE.1638925574088.28777
cry_chrI	SCY4_CALLGENES_FINAL_1	exon	1352081	1352746	.	-	.	Name=SPOG_04851T0;ID=YbIsSh1nZQTsrTh9A6ZLkUpTCJE.1638925574088.28778
cry_chrI	SCY4_CALLGENES_FINAL_1	exon	1350733	1352031	.	-	.	Name=SPOG_04851T0;ID=YbIsSh1nZQTsrTh9A6ZLkUpTCJE.1638925574088.28778
cry_chrI	SCY4_CALLGENES_FINAL_1	exon	3662008	3664021	.	+	.	Name=SPOG_03160T0
cry_chrI	SCY4_CALLGENES_FINAL_1	exon	1750719	1752288	.	+	.	Name=SPOG_04350T0;ID=YbIsSh1nZQTsrTh9A6ZLkUpTCJE.1638925574088.28779
cry_chrI	SCY4_CALLGENES_FINAL_1	exon	1752322	1752731	.	+	.	Name=SPOG_04350T0;ID=YbIsSh1nZQTsrTh9A6ZLkUpTCJE.1638925574088.28779
cry_chrI	SCY4_CALLGENES_FINAL_1	exon	1008698	1010709	.	+	.	Name=SPOG_00453T0
cry_chrI	SCY4_CALLGENES_FINAL_1	exon	3348291	3350300	.	+	.	Name=SPOG_03020T0
cry_chrI	SCY4_CALLGENES_FINAL_1	exon	642575	643934	.	-	.	Name=SPOG_00284T0;ID=YbIsSh1nZQTsrTh9A6ZLkUpTCJE.1638925574088.28780
cry_chrI	SCY4_CALLGENES_FINAL_1	exon	641928	642478	.	-	.	Name=SPOG_00284T0;ID=YbIsSh1nZQTsrTh9A6ZLkUpTCJE.1638925574088.28780
cry_chrI	SCY4_CALLGENES_FINAL_1	exon	1770060	1770172	.	-	.	Name=SPOG_04342T0;ID=YbIsSh1nZQTsrTh9A6ZLkUpTCJE.1638925574088.28781
cry_chrI	SCY4_CALLGENES_FINAL_1	exon	1769863	1769960	.	-	.	Name=SPOG_04342T0;ID=YbIsSh1nZQTsrTh9A6ZLkUpTCJE.1638925574088.28781
cry_chrI	SCY4_CALLGENES_FINAL_1	exon	1769723	1769802	.	-	.	Name=SPOG_04342T0;ID=YbIsSh1nZQTsrTh9A6ZLkUpTCJE.1638925574088.28781
cry_chrI	SCY4_CALLGENES_FINAL_1	exon	1769378	1769655	.	-	.	Name=SPOG_04342T0;ID=YbIsSh1nZQTsrTh9A6ZLkUpTCJE.1638925574088.28781
cry_chrI	SCY4_CALLGENES_FINAL_1	exon	1769218	1769333	.	-	.	Name=SPOG_04342T0;ID=YbIsSh1nZQTsrTh9A6ZLkUpTCJE.1638925574088.28781
cry_chrI	SCY4_CALLGENES_FINAL_1	exon	1768168	1769152	.	-	.	Name=SPOG_04342T0;ID=YbIsSh1nZQTsrTh9A6ZLkUpTCJE.1638925574088.28781
cry_chrI	SCY4_CALLGENES_FINAL_1	exon	1389340	1389698	.	+	.	Name=SPOG_04868T0;ID=YbIsSh1nZQTsrTh9A6ZLkUpTCJE.1638925574088.28782
cry_chrI	SCY4_CALLGENES_FINAL_1	exon	1389766	1390422	.	+	.	Name=SPOG_04868T0;ID=YbIsSh1nZQTsrTh9A6ZLkUpTCJE.1638925574088.28782
cry_chrI	SCY4_CALLGENES_FINAL_1	exon	1390466	1390875	.	+	.	Name=SPOG_04868T0;ID=YbIsSh1nZQTsrTh9A6ZLkUpTCJE.1638925574088.28782
cry_chrI	SCY4_CALLGENES_FINAL_1	exon	1390920	1391340	.	+	.	Name=SPOG_04868T0;ID=YbIsSh1nZQTsrTh9A6ZLkUpTCJE.1638925574088.28782
cry_chrI	SCY4_CALLGENES_FINAL_1	exon	988212	990211	.	-	.	Name=SPOG_00442T0
cry_chrI	SCY4_CALLGENES_FINAL_1	exon	935851	935884	.	+	.	Name=SPOG_00415T0;ID=YbIsSh1nZQTsrTh9A6ZLkUpTCJE.1638925574088.28783
cry_chrI	SCY4_CALLGENES_FINAL_1	exon	935980	936141	.	+	.	Name=SPOG_00415T0;ID=YbIsSh1nZQTsrTh9A6ZLkUpTCJE.1638925574088.28783
cry_chrI	SCY4_CALLGENES_FINAL_1	exon	936218	937591	.	+	.	Name=SPOG_00415T0;ID=YbIsSh1nZQTsrTh9A6ZLkUpTCJE.1638925574088.28783
cry_chrI	SCY4_CALLGENES_FINAL_1	exon	937667	937848	.	+	.	Name=SPOG_00415T0;ID=YbIsSh1nZQTsrTh9A6ZLkUpTCJE.1638925574088.28783
cry_chrI	SCY4_CALLGENES_FINAL_1	exon	3476420	3478416	.	+	.	Name=SPOG_03076T0
cry_chrI	SCY4_CALLGENES_FINAL_1	exon	2525752	2527747	.	-	.	Name=SPOG_04005T0
cry_chrI	SCY4_CALLGENES_FINAL_1	exon	161169	163163	.	-	.	Name=SPOG_00063T0
cry_chrI	SCY4_CALLGENES_FINAL_1	exon	2234127	2236121	.	+	.	Name=SPOG_04128T0
cry_chrI	SCY4_CALLGENES_FINAL_1	exon	3006718	3008709	.	+	.	Name=SPOG_02876T0
cry_chrI	SCY4_CALLGENES_FINAL_1	exon	3793811	3793924	.	-	.	Name=SPOG_04599T0;ID=YbIsSh1nZQTsrTh9A6ZLkUpTCJE.1638925574088.28784
cry_chrI	SCY4_CALLGENES_FINAL_1	exon	3793660	3793760	.	-	.	Name=SPOG_04599T0;ID=YbIsSh1nZQTsrTh9A6ZLkUpTCJE.1638925574088.28784
[truncated: 339,136 more rows]
