# Supplementary material for: The wtf meiotic driver gene family has unexpectedly persisted for over 100 million years
Source: eLife. 2022 Oct 13;11:e81149. doi: 10.7554/eLife.81149 (PMC9562144; doi:10.7554/eLife.81149)
Supplement: Figure 2—figure supplement 1—source data 1. — Alignment of 113 predicted antidotes Wtf proteins made using MAFFT (Katoh et al., 2002; Katoh and Standley, 2013). This alignment was used to generate Figure 2—figure supplement 1. [file elife-81149-fig2-figsupp1-data1.zip]

Archive with 2 entries (2 files):
- Figure 2-figure supplement 1-source data 1.phy
- __MACOSX/._Figure 2-figure supplement 1-source data 1.phy
