# Supplementary material for: The wtf meiotic driver gene family has unexpectedly persisted for over 100 million years
Source: eLife. 2022 Oct 13;11:e81149. doi: 10.7554/eLife.81149 (PMC9562144; doi:10.7554/eLife.81149)
Supplement: Figure 2—figure supplement 1—source data 1. — Alignment of 113 predicted antidotes Wtf proteins made using MAFFT (Katoh et al., 2002; Katoh and Standley, 2013). This alignment was used to generate Figure 2—figure supplement 1. [file elife-81149-fig2-figsupp1-data1.zip › Figure 2-figure supplement 1-source data 1.phy]

 113 594
octo_wtf77 MKNKYTSVSDSEESLKT-LNDEKSDTRS-------SE--GTPPPYSA---------------------------------SNKFIDLEM----------------------------------ADGSAQNSAELSENNIRSDPSPNKQ----------W-WKTPVIGTVTIITIIYNIVFI---AIVFGYNVSL---YSNTFYGLAGSSIGSICTSLLAILYICPEWY-----------REA-------------------------------------------------------------------------GRATKKC-------------------------IKKF------TPAVCKALITLISLNGVG---GYVLKLAGGFEYIHSAMVLVVLAVLNI------------------------------------------------------CLFVLLIRNPIGFG-NMTIIVP--------------------------------------------------------------------TNNRIS----------------RNRPPR-NEETELQPLADQSSEV
octo_wtf83 MKNKYTPVSDSEESSKT-LTDEKADTRS-------SE--GTPPPYSA---------------------------------SNKFIDLEM----------------------------------ADGSAQNSAELSENNIRSDPSPNKQ----------W-WKTPVIGTVTIITIIYNIVFI---AIVFGYNVSL---YSNTFYGLAGSSIGSICTSLLAILYICPEWY-----------REA-------------------------------------------------------------------------GRATKKC-------------------------IKKF------TPAVCKALITLISLNGVR---GYVLKLAGGFEYIHSAMVLVVLAVLNI------------------------------------------------------CLFVLLIRNPIGFG-NMTVIVP--------------------------------------------------------------------TNNRIS----------------RNTPPR-NEETELQPLAEQSSEV
octo_wtf29 MKNKYTSVSDSEESLKT-LTDEKSDTHS-------AD--GTPPPYSA---------------------------------SNKFIDLEM----------------------------------ADGSAQNSAELSENNIRSDPSPNKQ----------W-WKTHFIETVTIITIIYNLVFL---VIVFGYNVSP---YSKTFYGLAVVSIGFISVLFLAILYICPEWY-----------RQA-------------------------------------------------------------------------GRATKKVLKKSGRA------------------IKKF------TPAVCKALIILISLNGVG---GGALKLTGGFEYIHSAMVLVVLAVLNI------------------------------------------------------CLFVLLVRNPIGFE-NMTVIPP--------------------------------------------------------------------TNNRIS----------------RNSPPR-NEETELQPLAEQSSEV
octo_wtf53 MKNKYTPVSESEESLKT-LTDEKADTRS-------SE--GTPPPYSA---------------------------------SNKFIDLEM----------------------------------ADGSAQNFAQESANNIRSDPSPNKQ----------W-WKTPVIGTLTIITIIYNIVFL---VIVFGYNVSP---YSKSFYGLAVVSIGFISVLFLAILYIYPEWY-----------RQA-------------------------------------------------------------------------GRAIKKCIKKSGRATKKC--------------IKKF------TPAVCKALIILISLNGVG---GYVLKLAGGFEYIHSTAVLVVLAVLNI------------------------------------------------------CLFVLLIRNPDFVE-DLHDMTR--------------------------------------------------------------------LNNRIR----------------RHGSPR-NEETELQPLAEQSSEV
octo_wtf56 MKNKYTPVSDSEESLKT-LTDEKSDTRS-------SE--GTPPPYSA---------------------------------SNKFINLEM----------------------------------ADGSAQNSAELSENNIRSDPSPNKQ----------W-WKTPVIGTVTIITIIYNIVFL---VIIFGYNVSP---YSNTFYGLAGSSIGSICTSLLAILYICPEWY-----------RQA-------------------------------------------------------------------------GRATKKCIKKSGRA------------------IKKF------TPAVCKALIILISLNGVG---GGALKLSGGFEYIHSTAVLVVLAVLNI------------------------------------------------------CLFVLLVRNPDFVE-DLHDMTR--------------------------------------------------------------------LNNRIR----------------RNGSPR-NEETELQPLAEQSSEV
octo_wtf27 MKNKYTPVSDSEESSKT-LTDEKADTRS-------SE--GTPPPYSA---------------------------------SNKFIDLEM----------------------------------ADGSAQNSAELSENNIRSDPSPNKQ----------W-WKTPVIGTVTIITIIYNIVFI---AIVFGYNVSL---YSNTFYGLAGSSIGSICTSLLAILYICPEWY-----------REA-------------------------------------------------------------------------GRATKKC-------------------------IKKF------TPAVCKALITLISLNGVG------------------AMVLVVLAVLNI------------------------------------------------------CLFVLLIRKLQFSM-NLSNLFR-----KPNWIW----------------------------------------KYDS----------YRSYNNRIS----------------RNTPPR-NEETELQPLAEQSSEV
octo_wtf54 MKNKYTPVSDSEESSKT-LTDEKADTRS-------SE--GTPPPYSA---------------------------------SNKFIDLEM----------------------------------ADGSAQNSAELSENNIRSDPSPNKQ----------W-WKTPVIGTVTIITIIYNIVFI---AIVFGYNVSL---YSNTFYGLAGSSIGSICTSLLAILYICPEWY-----------REA-------------------------------------------------------------------------GRATKKC-------------------------IKKF------TPAVCKALITLISLNGVG------------------AMVLVVLAVLNI------------------------------------------------------CLFVLLIRKLQFSM-NLSNLFR-----KPNWIW----------------------------------------KYDS----------YRSYNNRIS----------------RNTPPR-NEETELQPLAEQSSEV
octo_wtf16 MKNKYTSVSDSEESLKT-LTDEKADTHS-------SD--GTPPPYSA---------------------------------SNKFIDLEI----------------------------------ADGSAQNSAQESANNTRSDSSANKE----------W-WKNFFVGLMTII-LFYNVVCL---VIIFGYKVSP---YSIAFYWLAAISIGSIFIFLLTILVTYPGWY-----------REA-------------------------------------------------------------------------GRV-----------------------------IKKF------TPAVCKALIILISLNGVG---GYVLKLSGGIEYIHSAMVLVVLAVLNI------------------------------------------------------CLFVLLIHNPDIVE-D-HVTTR--------------------------------------------------------------------LNNRIR----------------RNGPPR-NEETELQPLAEQSSEV
octo_wtf19 MKNKYTSVPDSEESLKT-LTDEKSDTHS-------AD--GTPPLYSA---------------------------------SNKFIDLEM----------------------------------ADGSAQNSAQESVDNTRSDPSANKE----------C-WKDFFVGLMTIITILYNLVFL---AIVFVYKVSP---FSIAFYWLAAVSIGTIFIFLSTILYIYPEWY-----------RQA-------------------------------------------------------------------------GRA-----------------------------IKKF------TPAVCKALIILISLNGVG---GGALKLSGGFEYIHSTAVLVVLAVLNI------------------------------------------------------CLFVLLIRNPNAFE-KMTVISR--------------------------------------------------------------------TNNRIS----------------RNSPPR-NEETELQPLAEQSSEV
octo_wtf79 MKNKYTPVSDSEESLKT-LTDEKADTRS-------SE--GTPPPYSA---------------------------------SNKFIDLEM----------------------------------ADGSAQNSAQESVDNTRSDPSANKE----------C-WKDFFVGLMTIITILYNLVFL---AIIFGYKVSP---YSIAFYWLAAVSIGTIFIFLLTILVTYPGWY-----------REA-------------------------------------------------------------------------GRATKKCIKKFGRATKKVLKKSGRA-------IKKF------TPAVCKALIILISLNGVG---GGALKLAGGFEYIHSTAVLVVLAVLNI------------------------------------------------------CLFVLLVRNPIGFG-NMTVIVP--------------------------------------------------------------------TNNRIS----------------RNTPPR-NEETELQPLAEQSSEV
octo_wtf81 MKNKYTSVSDSEESLKT-LNDEKSDTRS-------SE--GTPPPYSA---------------------------------SNKFIDLEM----------------------------------ADGSAQHSAQESVDNTRSDPSANKE----------C-WKTFAAGIMTIITILYNLVFL---AIIFGYKVSP---YSIAFYWLAAVSIGTIFIFLLTILVTYPEWY-----------REA-------------------------------------------------------------------------GRATKKCIKKSGRATKKCIKKSGRA-------TKNYIKEGGGAPAICKALITLISLNGVG---GYVLKLAGGFEYIHSAMVLVVLAVLNI------------------------------------------------------CLFVLLIRNPIGFG-NMTVIVP--------------------------------------------------------------------TNNRIS----------------RNRPPR-NEETELQPLADQSSEV
osmo_wtf42 MKNKYTPISGSDDSSKT-LNDEKADSRSS-----PSD--GTPPPYTA---------------------------------SNKFIDLEM----------------------------------ADGSAQNSAQESVNNTRSDPSTNEE----------W-WKNFSVGIMTIIAILYNTVFL---AIVFGYKVSP---YTNVFYGLAGGSIGSIFIFLFMILVTYPEWY-----------RQA-------------------------------------------------------------------------GRATKKVLKKSGRA------------------TKKV------APAVCKALIILISLNGVG---GYVLKLSGGFEYIHSAAMLVVLAVLNI------------------------------------------------------CFFVLLIHNPDAIE-DH----------------------------------------------------------------------VPTRLNRIS----------------RNGPPR-NEEIELQPLAEQSANV
cryo_wtf1 MKNKYSPISDSDDSSKT-LNDEKADSRSS-----PSD--GTPPPYTA---------------------------------SNKFIDLEM----------------------------------APETEESSKKKRYLTPRE------------------------LAFVFAIFIVYNVCLIIARVILLVYEIPF---NQLAVWVLFGVWCALFLSLTIVITQMPKEWF-----------TQA-------------------------------------------------------------------------GRATK-----------------------------KV------APAVCKALIMLISLNGVG---GCVLKLSGGFEYIHSAAVSVVLAVLNI------------------------------------------------------CFFVLLIHNPDLIE-D------------------------------------------------------------H----------VPTRLNRIS----------------RNGPPR-NEEIELQPLAEQRANV
osmo_wtf18 MKNKYSPISDSDDSSKT-LNDEKADSRSS-----PSD--GTPPPYTA---------------------------------SNKFVDLEM----------------------------------APETEESSKKKRYLTPRE------------------------LAIVFAIFIVYNVCLIIARVILLVYEIPF---NQLAVWVLFGVWCALFLSLTIVITQMPKEWF-----------TQAG---RATKKVLKKSGRATKKVLKKSGRAT-------------------------------------KKFLKKSGRATK-----------------------------KV------APAVCKALIILISLNGVG---GYVLKLSGGFEYIHSAAMLVVLAVLNI------------------------------------------------------CFFVLLIHNPDAIE-D------------------------------------------------------------H----------VPTRLNRIS----------------RNGPPR-NEEIELQPLAEQSANV
osmo_wtf10 MKNKYTPISDSDESSKT-LNDEKADSRSS-----PSD--GTPPPYT---------------------------------------DLEM----------------------------------APETEESSKKKRYLTPRE------------------------LAIVFAIFIVYNVCLIIARVILLVYEIPF---NQLAVWVLFGVWCALFLSMTIVITQMPKEWF-----------TQA-------------------------------------------------------------------------GRATK-----------------------------KV------APAVCKALITLIIFNGIG---GGALKLSGAFEYIHSTAVLVVLAVLNI------------------------------------------------------CFFVLLIHNPDAIE-D------------------------------------------------------------H----------VSTRLNRIS----------------RNGPPP-NEEIELQPLAEQRAEV
osmo_wtf9 MKNKYTPISDSDDSSKT-LNDEKVDSQSS-----PSD--GTPPPYS-----------------------------------------EM----------------------------------APETEESSKKKRYLTPRK------------------------LAIVFAIFIVYNVCLIIARVILLVYEIPF---NQLAVWVLFGVWCALFLSLTIVITQLPKEWFPQA----KQGLTQA-------------------------------------------------------------------------GRATK-----------------------------KV------APAVCKALIILISLNGVG---GYVLKLSGGFEYIHSAAVLVVLAVLNI------------------------------------------------------CFFVLLIRNPDVIE-DIQ---------------------------------------------------------------------DMTRVNRIS----------------RNGPPR-NEEIELQPLAEQRADV
cryo_wtf2 MKNKYTPVSDSDDSSKT-LNDEKAESRPL------SD--GTPPPYSA---------------------------------SKKYIDLEI----------------------------------ALETEEISKKKRYLTPRE------------------------LAVVFTVFIVYNVCLFIARAVLLVYEIHI---NQIATWVLLFVWCVLFLSLAIVITQMPKEWF-----------TQA-------------------------------------------------------------------------GRSTK-----------------------------KV------FSAMCVAALYVCSLDVPGFAMYYNIKKLIGFEKINNPLFYAV-CFVNF------------------------------------------------------ALFLYLTMNPNARE-LLGSIIID----LKND------------------------------------------FGHG----------LGNAVDRLL------------GANR------------------TLASY
osmo_wtf12 MKNKYTPISDSDDSSKT-LNDEKADSQSS-----PSD--GTPPPYSA---------------------------------STKFIDLEM----------------------------------APETEESSKKKRYLTPRE------------------------LAIVFAIFIVYNVCLIVARVILLVYEIPF---NQLAVWVLFGVWCALFLSLTIVITQMPKEWF-----------TQA-------------------------------------------------------------------------GRATK-----------------------------NV------LSAMCIAALYVCFLNVPGFVVYYAAKKLTGFEKINNQFSYAV-CFVDS------------------------------------------------------VLFLFLSINGKARE-SVNSSCVS----FVKTV-----------------------------------KKS---IGMS----------LSVMVDFLLW---------DSGTNRGEETPR-NEEIELQPLAERA-EV
osmo_wtf28 MKNKYTPISDSDDSSKT-LNDEKADSQSS-----PSD--GTPPPYSA---------------------------------STKFIDLEM----------------------------------APETEESSKKKRYLTPRE------------------------LAIVFAIFIVYNVCLIIARVILLVYEIPF---NQLAVWVLFGVWCALFLSLTIVITQMPKEWFPQA----KQGLTQA-------------------------------------------------------------------------GRATK-----------------------------NV------LSAMCIAALYVCFLDVPGFVVYYAAKKLTGFEKINNQFSYAV-CFVDS------------------------------------------------------VLFLFLSINGKARE-SVNSSCVI----FVKTV-----------------------------------KKS---IGMS----------LSVMADFLLW---------DSGTNRGEETPR-NEEIELQPLAERA-EV
osmo_wtf23 MKNKYTPISDSDDSSKT-LNDEKVDSQSS-----PSD--GTPPPYSA---------------------------------STKFIDLEM----------------------------------APETEESSKKKRYLTPRE------------------------LAIVFAIFIVYNVCLIIARVILLVYEIWF---NQLAVWVLFGVWCALFLSLTIVITQMPKEWF-----------TQA-------------------------------------------------------------------------GRATK-----------------------------NV------LSAMCISVLCVCFLDVLGFTAYYAAKKFTGFEKINNNFFYAV-CFVNF------------------------------------------------------VLFLYLTMNANARE-RLRLVVVD----MGNGI----------GSGING------------------LGNG---IGSG----------IGNAVDHMF-----------EGTNRRDEAPR-NEEIELQPLAEQRAEV
osmo_wtf29 MKNKYTPISDSDDSSKT-LNDEKADSQSS-----PSD--GTPPPYSV---------------------------------SKKNVDLEM----------------------------------APETEESSKKKRYLTPRE------------------------LAIVFAIFIVYNVCLIIARVILLVYEIPF---NQLAVWVLFGVWCALFLSLTIVITQMPKEWFTQAGRATKKILKKF-------------------------------------------------------------------------GRATK-----------------------------NV------LSTMCIAALYVCFLDVPGFTLYYAAKKFSGFEKINNNFFYAV-CFVNF------------------------------------------------------VLFLYLTMNANARE-RLRLVVFD----MGNGI----------GSGING-------------------------LGNG----------IGNAVDHMF------------GTNRGEQVSQ-NEGIELQPLAAQSAEV
osmo_wtf38 MKNKYSPISDSDDSSKT-LNDEKADSRSS-----PSD--GTPPPYSA---------------------------------STKFIDLEM----------------------------------APETEESSKKKRYLTPRE------------------------LAIVFAIFIVYNVCLIIARVILLVYEIPF---NQLAVWVLFGVWCALFLSLTIVITQMPKEWFTQAGRATKKILKKF-------------------------------------------------------------------------GRATK-----------------------------NV------LSTMCIAALYVCFLDVPGFTLYYAAKKFSGFEKINNNFFYAV-CFVNF------------------------------------------------------VLFLYLTMNANARE-RLRLVVVD----MGNGI----------GSGINA----LGNGI---GSGINGLGNG---IGSG----------IGNAVDHMF-----------EGTNRRDEAPP-NEEIELQPLAEQSAEV
osmo_wtf35 MKNKYTPISDSDDSSKT-LNDEKVDSQSF-----PSD--GTPPPYSA---------------------------------STKFIDLEM----------------------------------APETEESSKKKRYLTPRE------------------------LAIVFAIFIVYNVCLIIARVILLVYEIPF---NQLAVWVLFGVWCALFLSLTIVITQMPKEWF-----------TQA-------------------------------------------------------------------------GRATK-----------------------------NV------LSAMCISVLCVCFLDVLGFTAYYAAKKFTGFEKINNNFFYFV-CFVNV------------------------------------------------------VLFLLLTMNANARE-LLRLVLVD----LRNG------------------------------------------IGNG----------IGNAVDRIL------------DTNRGEQVPQ-NEEIELQPLAEQSAEV
osmo_wtf37 MKNKYTPISDSDDSSKT-LNDEKADSQSS-----PSD--GTPPPYSA---------------------------------STKFIDLEM----------------------------------APETEESSKKKRYLTPRE------------------------LAIVFAIFIVYNVCLIIARVILLVYEIPF---NQLAVWVLFGVWCALFLSLTIAMTQMPKEWFTQA----KKGLTQA-------------------------------------------------------------------------GRLTK-----------------------------NV------LSAMCISVLCVCFLDVLGFTAYYAAKKFTGFEKINNNFFYAV-CFVNF------------------------------------------------------VLFLYLTMNANARE-LLRLVLID----LRN----------------------------------------------G----------IGNAVDRIL------------DTNRGEQVPQ-NEEIELQPLAEQSAEV
osmo_wtf31 MKNKYSPISDSDDSSKT-LNDEKADSRSS-----PSD--GTPPPYTA---------------------------------STKFIDLEM----------------------------------APETEESSKKKRYLTPRE------------------------LAIVFAIFIVYNVCLIIARVILLVYEIPF---NLLAVWVLFGVWCALFLSLTIVITQMPKEWFPQA----KQGLTQA-------------------------------------------------------------------------GRLTK-----------------------------NV------LSAMCISALYVCFLDVPGFVVYYAAKNFTGFEKINNHFYYAV-WFVNV------------------------------------------------------VLFLYLTMNAKARELLLRLVIVD----LRNGI----------GVGVNG-------------------------IGNG----------IGNAVDRIL------------GTNRGEQVPQ-NEEMELQPLAEQSAEV
osmo_wtf21 MKNKYTPISDSDDSSKT-LNDEKADSQSS-----PSD--GTPPPYTA---------------------------------STKFIDLEM----------------------------------APETEESSKKKRYLTPRE------------------------LAIVFVIFIVYNVCLIIARVILLVYEIPF---NQLAVWVLFGVWCALFLSLTIVITQMPKEWF-----------TQA-------------------------------------------------------------------------GRVLH---------------------------------------NMLTAAISVCCFN--GF-CYFIGKKLVWTENINSFCYWLF-GAIDI------------------------------------------------------MFILVLTMNANARE-LLRLVLVD----LRNGI----------GVGV-----------------------------NG----------IGNAVDRIL------------DTNRGEQVPQ-NEGIELQPLAEQSAEV
octo_wtf1 MKNKYTPVSDSEESLKT-LTDEKSDTHS-------AD--GTPPPYSA---------------------------------SNKFIDLEM----------------------------------ADGSAQNSAQESVDNTRSDPLTNEK----------W-WKNFSIGTATII-LFYNVVCL---AIIFGYKVSP---YSIAFYGLAGVSIGSIFIFLLTILVTYPEWF-----------TQA-------------------------------------------------------------------------G------------------------------------------CNMCVAVIYTGLLNVVGFVFYRNVKKIIGFEKMNDIAFYGV-CFVNV------------------------------------------------------AVFVLFWMNPTARE-RFRLLVIY----IGNG--------------ANA----IGNGA-----------NA---IGNG----------IRNAVNLAF------------GTNRGDEVSQ-NEEIELQHLAEQSGEV
octo_wtf26 MKNKYTPVSDSDESFKT-LIDEKADIHS-------SD--GTPPPYSA---------------------------------SNKFIDLEM----------------------------------ADGSAQNSAQESVDNTRSDPSANKE----------C-WKTFAAGIMTIITILYNLVFL---AIIFGYKVSP---YSRAFYGLAGVSIGSIFIFLLTILVTYPEWY-----------RQA-------------------------------------------------------------------------G------------------------------------------FNMCVSALYVCFLNVPGFAMYYTAKKIIQFEKINNLFLYVV-CFVDF------------------------------------------------------VLFLFISMNPIARE-RLRLLVID-----------------------------IGNGA-----------NA---IGNG----------IGISVNRVF------------GRNQGDEVPQ-NEEIELQPLAEQSGEV
octo_wtf82 MKNKYTPVSDSDESFKT-LIDEKADIHS-------SD--GTPPPYSA---------------------------------SNKFIDLEM----------------------------------ADGSAQNSAQESVDNTRSDPSANKE----------C-WKTFAAGIMTIITILYNLVFL---AIIFGYKVSP---YSRAFYGLAGVSIGSIFIFLLTILVTYPEWY-----------RQA-------------------------------------------------------------------------G------------------------------------------FNMCVSALYVCFLNVPGFAMYYTAKKIIQFEKINNLFLYVV-CFVDF------------------------------------------------------VLFLFISMNPIARE-RLRLLVID----IGNG-------ANAIGNGAIG----IGNGA-----------NA---IGNG----------IGNAVNHVF------------GRNQGDEVPQ-NEEIELQPLAEQSGEV
octo_wtf57 MKNKYTPVSDSEESSKT-LTDEKADTRS-------SE--GTPPPYSA---------------------------------SNKFIDLEM----------------------------------ADGHVQNSAQESVDNTRSDPSANKE----------C-WKTFAAGIMTIITILYNLVFL---AIIFGYKVSP---YSRAFYGLAGVSIGSIFIFLLTILVTYPEWY-----------RQA-------------------------------------------------------------------------G------------------------------------------FNMCVSALYVCFLNVPGFAMYYTAKKIIQFEKINNLFLYVV-CFVDF------------------------------------------------------VLFLFISMNPIARE-RLRLLVID----IGNG-------ANAIGNGAIG----IGNGA-----------NA---IGNG----------IGNAVNHVF------------GRNQGDEVPQ-NEEIELQPLAEQSGEV
octo_wtf72 MKNKYTSVSDSEESLKT-LTDEKSDTHS-------AD--GTPPPYSA---------------------------------SNKFIDLEM----------------------------------ADGSAQNSAQESVDNTRSDPLTNEK----------W-WKNFSIGTATII-LFYNVVCL---AIIFGYKVSP---YSIAFYGLAGVSIASIFIFLLTILVTYPGWY-----------RQA-------------------------------------------------------------------------G------------------------------------------FNMCVSALYVCFLNVPGFSMYYTAKKIMQFEKINNRFFYVV-CFVDF------------------------------------------------------VLFVFISMNPIARE-RLRLLVID----IGNGI---------------------GNGI-----------IG---IGNG----------IGNSVNLAF------------GTNQGDEAPQ-NEEIELQPLAEQSGEV
octo_wtf58 MKNKYTPVSDSEESLKT-LTDEKADTRS-------SE--GTPPPYSA---------------------------------SKKFIDLEM----------------------------------ADGSAQNSAELSENNIRSDPSPNKQ----------R-WKTPVIGTVTIITIIYNIVFI---AIVFGYKVSP---YSKTFYGLAGSSIGSICTSLLAILYIYPEWY-----------RQA-------------------------------------------------------------------------G------------------------------------------FNMCAAALYVCFLNVPGFAMYYTAKKIMQFEKINNLFLYAV-CFVDF------------------------------------------------------VLFVFISLNPIARE-RFRLLVIN----IGNGIGN---GVNGIGNGVNG----IGNGV-----------NG---IGNG----------IRNVVNLAF------------GTNRGDEVPQ-NEEIELQPLAEQSGEV
octo_wtf30 MKNKYTPVSDSDESFKT-LIDEKADTHS-------SD--GTPPPYSA---------------------------------SNKFIDLEM----------------------------------ADGSVQNSAQESANNTRSDTSEKNK----------F-QCHFWRGIATTQLLLYHSVFL---IIVFGYKIPL---NTGVFYGLAGGSIGSIIIFVLVTLIAYPGWF-----------TQA-------------------------------------------------------------------------G------------------------------------------CNMCAAVLCTASLNVPCYSVYYFVKKIIGFEKMNDIAFYGV-CFVNV------------------------------------------------------AVFVLFWSTTDTRQ--LRIFIAD----LGNGM----------GNAMGS----IG--------------ND---MLNS----------IRNAANYVR------------PTDPENEAPR-NEEIELQPFAGQSAEV
octo_wtf70 MKNKYIPVSDSDESFKT-LIDEKSDIHS-------SE--VTPPPYSA---------------------------------SNKFIDLEM----------------------------------ADGSVQNSAQESANNTRSDTSEKNK----------F-QCHFWRGIATTQLLLYHSVFL---IIVFGYKIPL---NTGVFYGLAGGSIGSIIIFVIVTLIAYPGWF-----------TQA-------------------------------------------------------------------------G------------------------------------------CNMCVAVIYTGLLNVVGFVFYRNVKKIIGFEKMNDIAFYGV-CFVNV------------------------------------------------------AVFVLFWRYPDARQ--LRIFIAD----LGNG--------------------------------------------------------ITNAANYVR------------PTDPENEAPH-NEEIELQPFAGQSAEV
octo_wtf74 MKNKYTSVSDSEESLKT-LTDEKSDTHS-------AD--GTPPPYSA---------------------------------SNKFIDLEM----------------------------------ADGSVQNSAQESANNTRSDTSEKNK----------F-QCHFWRGIATTQLLLYHSVFL---IIVFGYKIPL---NTGVFYGLAGGSIGSIIIFVLVTLIAYPGWF-----------TQA-------------------------------------------------------------------------G------------------------------------------CNMFVAVIYTGLLNVVGFVFYRNVKKIIGFEKMNDIAFYGV-CIVNV------------------------------------------------------AVFVLFWSTTDTRQ--LRIFIAD----LGNG------------------------------------------MGNS----------IRNAANYVR------------PTDPENEASR-NEEIELQPFAGQSAEV
octo_wtf73 MKNKYTSVSDSEESLKT-LTDEKSDTHS-------AD--GTPPPYSA---------------------------------SNKFIDLEM----------------------------------ADGSVQNSAQESANNTRSDTSEKNK----------F-QCHFWRGIATTQLLLYHSVFL---IIVFGYKIPL---NTGVFYGLAGGSIGSIIIFVLVTLIAYPGWF-----------TQA-------------------------------------------------------------------------G------------------------------------------CNMCVAVIYTGLLNVVGFVFYRNVKKIIGFEKMNDIAFYGV-CFVNV------------------------------------------------------AVFVLFWMNPTARE-RFRLLVIY----IGNGA------------------------------------NA---IGNG----------IRNAVNLAF------------GTNQGDEAPQ-NEEIELQPFAGQSAEV
octo_wtf5 MKNKYTPVSDSDDSFKV-LNDEKSDARS-------LDGTGTPPPYSA---------------------------------SNKFIDLEM----------------------------------ADGSAQNFAQESANNTRSDPSEKNK----------F-QCHFWRGIATIQLILYNFVFL---VLVFGYKIPL---NSGVFYGLAGGSIGSIIIFVIVTLITYPGWF-----------TQA-------------------------------------------------------------------------G------------------------------------------CNMCVSALYVCFLNVPGFAMYYTAKKIMQFEKINNRFFYVV-CFVDF------------------------------------------------------VLFVFISMNPIARE-RLRLLVID----IGNGI----------GNG-------IGNGI-----------IG---IGNG----------IGNSVNLAF------------GPNQGDEVSQ-NEEIELQHLAEQSGEV
octo_wtf59 MKNKYTPVSDSEESLKT-LTDEKADTHS-------AD--GTPPPYSA---------------------------------SNKFIDLEM----------------------------------ADGSAQNSAQESANNTMSGPSEKNK----------F-QCHFWRGIATTQLLLYHFVFL---IIVFGYKVPL---NTGAIYGLAGGSIGSIIIFVIVTLITYPGWF-----------TQA-------------------------------------------------------------------------GIAIK-----------------------------NV------LSAMCISALYVCFLNVPGFAMYYTAKKIMQFEKINNRFFYVV-CFVDF------------------------------------------------------VLFLFISMNPIARE-RLRLLVIN----IGNDI----------GNGANA----IG--------------NG---IGNG----------IRNVMNLAF------------GTNQGDEVPQ-NEEIELQPLAEQSGEV
octo_wtf60 MKNKYTPVSDSDESFKT-LIDEKVDTHS-------SD--GTPPPYSA---------------------------------SNKFIDLEM----------------------------------ADGSAQNSAELSGNNIRSDPSPNKQ----------R-WKTPVIGTVTIITIIYNIVFI---AIVFGYKVSP---YSKTFYGLAGSSIGSICTSLLAILYIYPEWY-----------RQA-------------------------------------------------------------------------G------------------------------------------INMCVAVICTASLNVAGFVVYFNVKKIIGFEKMNDIAFYGV-CIVNA------------------------------------------------------AVFVLFWRYPDARQ--LRVFIAD----LGNG------------------------------------------MLNS----------IKNAADYVR------------PTDPENEAPR-NEEIELQPFAGQSAEV
osmo_wtf1 MKNKYSPISDSDDSSKT-LNDEKADSRSS-----PSD--GTPPPYSV---------------------------------SKKNVDLEM----------------------------------ADGSAQNSAQDTVNNIRSDPLTNKE----------W-WKNFFVGIMTIIAILYNTVFL---AIVFGYKVSP---YTNVFYGLAGGSIGSIFIFLFTILVTYPEWY-----------RQT-------------------------------------------------------------------------GRLTK-----------------------------NV------LSAMCISVLCVCFLDVLGFTAYYAAKKFTGFEKINNNFFYAV-CFVNF------------------------------------------------------VLFLYLTMNANARE-RLRLVVVD----MGNGMSGLGNGINGLGNGING----LGNGI-----------NG---LGHG----------LGNAVVHMF------------GTNRGDEAPR-NEEIELQPLAEQRAEV
osmo_wtf33 MKNKYTPILDSDDSSKT-LNDEKADSRSS-----PSD--GTPPPYSV---------------------------------STKFIDLEM----------------------------------ADGSAQNSAQDTVNNTRSDPLTNKE----------W-WKNFSVGIMTIIAILYNTVFL---AIVFGYKVSP---YTNVFYGLAGGSIGSIFIFLFTILVTYPEWY-----------RQT-------------------------------------------------------------------------GRLTK-----------------------------NV------LSAMCISALCVCFLDVLGFTVYYAAKKLTGFEKINTPFSYFV-CVVNI------------------------------------------------------FFFIIL-VNANARE-LLRLVIVD----LRNGI----------GVGVNG----IGVGV-----------NG---IGNA----------IGNAVDRIL------------DTNRGGQVPQ-NEGIELQPLAAQSAEV
osmo_wtf2 MKNKYTPISDSDDSSKT-LNDEKVVSQSS-----PFD--GTPPPYTA---------------------------------SNKFIDLEM----------------------------------ADGSAQNSA----NNSGWDVVLCQK------------VLAGILLPITIGYIVAYAILL---VLFFGFKASV---NAKTLWGLFGGFVAAFVLFLLAIFQMPKEWFPQA----KQGLTQA-------------------------------------------------------------------------GRATK-----------------------------NV------LSAMCISALYVWFLDVPGFVVYYAAKKLTGFEKINNNFFYAV-CFVNF------------------------------------------------------VLFLYLTINGKARE-SVNSSCVS----FAKTVK-----------------------------------KS---IGMS----------LSVMVDFLLW---------DSGTNRGEETPR-NEEIELQPLVEQIAEV
osmo_wtf3 MKTNILLFQ----ILMT-LPKRSMMK-------------------GT---------------------------------SNKFIDLEM----------------------------------ADGSAQNSA----NNSGWDVVLCQK------------VLAGILLPITIGYIVAYAILL---VLFFGFKASV---NAKTLWGLFGGFVAAFVLFLLAIFQMPKEWFQQA----KQGLTQA-------------------------------------------------------------------------GRATK-----------------------------NV------LSAMCISVLCVCFLDVLGFTAYYAAKKFTGFEKINNNFFYAV-CFVNF------------------------------------------------------VLFLYLTMNANARE-RLRLVVVD----MGNGI--------------KG----LG--------------NG---I-NG----------LGNAVDHMF------------GTNRGEQVSQ-NEGIELQPLAAQSAEV
osmo_wtf20 MKNKYTPISDSDDSSKT-LNDEKVVSQSS-----PFD--GTPPPYTA---------------------------------SNKFIDLEM----------------------------------ADGSAQNSA----NNSGWDVVLCQK------------VLAGILLPITIGYIVAYAILL---VLFFGFKASV---NAKTLWGLFGGFVAAFVLFLLAMTQMPKEWFKQA----KKGLTQA-------------------------------------------------------------------------GRLTK-----------------------------NV------LSAMCISVLCVCFLDVLGFTAYYAAKKFTGFEKINNNFFYAV-CFVNF------------------------------------------------------VLFLYLTMNANARE-RLRLVVVD----MGNGI------------------------------------NV---LGNG----------IGNVLDHMF------------GTNRGEQVSQ-NEGIELQPLAAQSAEV
osmo_wtf19 MKNKYSPISDSDDSSKT-LNDEKADSQSS-----PSN--GTPPPYSA---------------------------------SNKFIDLEM----------------------------------ADGSAQNSA----NNSGWDVVLCQK------------VLAGILLPITIGYIVAYAILL---VLFFGFKASV---SAKPLWGLSAGCVASFALFLFAMTQMPKEWFPQA----KQGLTQA-------------------------------------------------------------------------GRATK-----------------------------NV------LSAMCISVLCVCFLDVLGFTVYYAAKKFTGFEKINNNFFYAV-CFVNF------------------------------------------------------VLFLLLTMNANARE-LLRLVLVD----LRNGI----------GVGVNG----IG--------------NG---IGNG----------IGNAVDRIL------------DTNRGEQVPQ-NEQIELQHLSEQSAEV
osmo_wtf40 MKNKYTPISGSDDSSKT-LNDEKADSRSS-----PSD--GTPPPYTA---------------------------------STKFIDLEM----------------------------------ADGSAQNSA----NNSGWDVVLCQK------------VLAGILLPITIGYIVAYAILL---VLFFGFKASV---NAKTLWGLFGGFVAAFVLFLLAIFQMPKEWF-----------TQA-------------------------------------------------------------------------GRLTK-----------------------------NV------LSAMCISALYVCFLDVPGFVVYYAAKKFTGFEKINNHFYYAV-WFVNV------------------------------------------------------VLFLYLTMNAKARELLLRLVIVD----LRNGI----------GVGVNG----IG--------------NG---IGNG----------IGNAVDRIL------------DTNRGEQVSQ-NEEIELQPLAEQSAEV
osmo_wtf30 MKNKYTPISDSDDSSKT-LNDEKADSRSS-----PSD--GTPPPYTA---------------------------------STKFIDLEM----------------------------------ADGSAQNSAQESVNNSGSGWTNTWQ------------IIMHLLLFTSFAYMIFYAIFL---VVFFYFKLSL---NALDLWGLSAGCVASFALFLFAIFQMPKEWFTQAGRSTKKVLKKS-------------------------------------------------------------------------GRATK-----------------------------NV------LSALCISALYVCFLDVLGFTVYYAAKKFTGFEKINNNIFYFV-CFVNV------------------------------------------------------VLFLLLTMNANARE-LLRLVIID----LKNGI----------GSGVNG----IGVGV-----------NG---IGNG----------IGNTVDRIL------------DTNRGEQVPQ-NEGIELQPLAEQSAEV
osmo_wtf41 MKNKYTPISGSDDSSKT-LNDEKADSRSS-----PSD--GTPPPYTA---------------------------------STKFIDLEM----------------------------------ADGSAQNSAQESVNNSGSGWTNTWQ------------IIMHLLLFTSFAYMIFYAIFL---VVFFYFKLSL---NALDLWGLSAGCVASFALFLFAIFQMPKEWF-----------TQA-------------------------------------------------------------------------GRLTK-----------------------------NV------LSAMCISVLYVCFLDVPGFVVYYAAKKFTGFEKINNHFYYAV-WFVNV------------------------------------------------------VLFLYLTMNAKARELLLRLVIVD----LRNGI----------GVGVNG----IG--------------NG---IGNG----------IGNAVDRIL------------GTNRGEQVPQ-NEEMELQPLAEQSAEV
osmo_wtf16 MKNKYTPISDSDDSSNT-LNDEKADTHS-------SD--GTPPPYSA---------------------------------SNKFIDLEI----------------------------------ADGSAQNSAQDTVNNTRSSSMDKWQ------------IIMYLLFFTSFVYIIFYAILL---VLFFTSKVFV---NAQTLWGLSAGCAASFALFLFAITQMPKEWFPQA----KQGLTQA-------------------------------------------------------------------------GRATK-----------------------------QF------WCNMCIATLFLLPLDVSLFIVYYKTKRLIGFETVDFYCYVFI-IFLDI------------------------------------------------------ALLPLCTTNADARE-QLGLIVVD----LKNGIGS---GINGLGSGING----LGNGI-----------NG---LGNG----------IGNAVDHMF-----------EGTNRRDEAPP-NEEIELQPLAEQSAEV
osmo_wtf24 MKNKYTPISDSDDSSKT-LNDEKADSRSS-----PSD--GTPPPYSA---------------------------------SNKFIDLEM----------------------------------ADGSAQNSAQDTVNNTRSSSMDKWQ------------IIMYLLFFTSFVYIIFYAILL---VLFFTSKVFV---NAQTLWGLSAGCAASFALLLFAMTQMPKEWF-----------TQA-------------------------------------------------------------------------GRITK-----------------------------NV------LSVMCISAICVCFLDVPGFAVYYAAKKFTGFEKINNNFFYVV-CFVNF------------------------------------------------------VLFLYSTMNANARE-RLRLVVVD----IGNGI----------GNGING----LGNGI-----------NG---LGHG----------LGNAVDHMF------------GTNRGDEAPR-NEEIELQPLAEQRAEV
osmo_wtf25 MKNKYTPISDSDDSSKT-LNDEKSDTHS-------AD--GTPPPYSA---------------------------------SNKFIDLEM----------------------------------ADGSAQNSAQDTVNNTRSSSMDKWQ------------IIMYLLFFTSFVYIIFYAILL---VLFFTSKVSV---NAQALWGLSAGCAASFALFLFAITQMPKEWFTQA----KKGLTQA-------------------------------------------------------------------------GRLTK-----------------------------NV------LSAMCISVLCVCFLDVLGFTVYYAAKKFTGFEKINNNFFYAV-CFVNF------------------------------------------------------VLFLYLTMNANARE-RLRLVVVD----IGNGIGN---GINGLGNGING----LGNGI-----------NG---LGHG----------LGNAVDHMF------------GTNRGDEAPR-NEEIELQPLAEQRAEV
osmo_wtf32 MKNKYTPFSDSDDSSKT-LNDEKADSRSS-----PSD--GTPPPYSA---------------------------------SNKFIDLEM----------------------------------ADGSAQNSAQDTVNNTRSSSMDKWQ------------IIMYLLFFTSFVYIIFYAILL---VLFFTSKVSV---NAQALWGLSAGCAASFALFLFAITQMPKEWFTQA----KKGLTQA-------------------------------------------------------------------------GRLTK-----------------------------NV------LSAMCISVLCVCFLDVLGFTVYYAAKKFTGFEKINNNFFYAV-CFVNF------------------------------------------------------VLFLYLTMNANARE-RLRLVVVD----MGNGM-------SGLGNGING----LGNGI-----------NG---LGHG----------LGNAVVHMF------------GTNRGDEAPR-NEEIELQPLAGQRAEV
octo_wtf6 MKNKYSPVPDSDESFNT-LIDEKSDIHS-------SE--GTPPPYSA---------------------------------PNKFIDLEM----------------------------------ADGSAQHSAQESTNNIGSDSTYSKW----------V-SANIFFFFASFVYIIFYVIFL---VVFFYVKVPL---RAETLWGLSAACGASVVVFLYSMSQIPKEWF-----------KQT-------------------------------------------------------------------------GRVLS---------------------------------------NMCAAALYVCFLNVPGFAMYYTAKKIMQFEKINNLFLYAV-CFIDF------------------------------------------------------VLFVFISMNPIARE-RFRLLVIN----IGNGI----------GNGVNG----IGNGI-----------IG---IGNG----------IGNSVNLAF------------GPNQGDEVSQ-NEEIELQHLAEQSGEV
octo_wtf7 MKNNYAPVSDSDDSFKV-LNDEKSDARS-------LDGTGTPPPYST---------------------------------PNKFIDLEM----------------------------------ADGSAQHSAQESTNNAGSDSRYSKW----------I-RIAIFFFFASFVYIIFYVIFL---VVFFYVKVPL---RAKTLWGLSAACGASVVVFLYFAHMLYPGWY-----------KQV-------------------------------------------------------------------------GRVLS---------------------------------------NMCAAVLCTASLNVPCYSVYYFVKKVIGFEKMDKGFFYFV-CIVNV------------------------------------------------------AVFVLFWS-TDTRQ--LRIFIAD----LGNGM----------GNMVNA----IGNGAV-------VIGNGADVIGNG----------IRNAANYFR------------PTDPENEAPR-NEEIELQPLAEQSAEV
octo_wtf20 MKNKYSPVSDFDESFKT-LIDEKSDIHS-------SE--VTPPPYSA---------------------------------PNKFIDLEM----------------------------------ADGSAQHSAQESTNNAGSDSTYSMW----------V-SANIFLFFASLVYVVTSSIFL---VVFFYFKIPV---RTGTFWGLSVTCPASIVVFLYSISQIPKEWF-----------KQT-------------------------------------------------------------------------GRVLTYLFSQ----------------------ICSV------LPNMCVAVLCTASLNVVGFVVYRNVKKIIGFEKMNDIAFYGV-CIVNV------------------------------------------------------AVFVLFWRYPDARQ--LRIFIAD----LG------------------------------------------------------------NAANYFR------------PTDPENEAPH-NEEIELQPFAGQSAEV
octo_wtf22 MKNKYSPVSDSDESFKT-LIDEKSDIHS-------SE--GTPPPYSA---------------------------------PNKFIDLEM----------------------------------ADGSTQHSAQESTNITGSNSTYSKW----------V-SANIFFFFASLVYVVTYSIFL---VVFFYFKIPV---RTETFWGLSVTCPASIVVFLYSMSQIPKEWF-----------KQT-------------------------------------------------------------------------GRVLSYLFTQ----------------------IRSV------LPNMCVAVICTASLNVVGFVFYRNVKKIIGFEKMNDIAFYGV-CFFNV------------------------------------------------------ALFVLFWSTTDTRQ--LRTFIAD----LGNGM------------------------------------------GNS----------IRNATNYVR------------PTDPENEAPR-NEEIELQPFAGQSGEV
octo_wtf46 MKNKYSPLSDSDESFKT-LIDEKSDIHS-------SE--GTPPPYSA---------------------------------PNKFIDLEM----------------------------------ADGSTQHSAQESTNNAGSDSTYSMW----------V-SANIFLFFASLVYVVTSSIFL---VVFFYFKIPV---RTETFWGLSVTCPVSIVVFLYSISQIPKEWF-----------KQT-------------------------------------------------------------------------GRVLS---------------------------------------NMCVAVICTASLNGVGFVVYYNVKKIIGFEKMNDIAFYGI-CIVNV------------------------------------------------------ALFVLFWS-TDTRQ--LRIFIAD----LGNGM----------GS-----------------------------IGYG----------IRNAANYVR------------PTDPENEAPR-NEEIELQPLAEQSAEV
octo_wtf49 MKNKYSPVSDSDESFKT-LIDEKSDIHS-------SE--GTPPPYSA---------------------------------PNKFIDLEM----------------------------------ADGSAQHSAQESTNNAGSDSTYSMW----------V-SANIFLFFASLVYVVTSSIFL---VVFFYFKIPV---RTETFWGLSVTCPVSIVVFLYSISQIPKEWF-----------KQT-------------------------------------------------------------------------GRVLSYLFTQ----------------------ICSV------LSNMCVAVICTASLNAPCYSVYYFVKKVIGFEKMDKGFFYFV-CIVNV------------------------------------------------------AVFVLFWS-TDTRQ--LRIFIAA----SGNFM----------GNMVND-------------------------LENG----------IRNAANYVR------------PTDPENEAPQ-NEEIELQPFAGQSAEV
octo_wtf21 MKNKYSPVSDSDESFKT-LIDEKSDIHS-------SE--GTPPPYSA---------------------------------PNKFIDLEM----------------------------------ADGSAQHSAQESTNNAGSDSRYSKW----------I-RIAIFFFFASVVYVVTYSIFL---VVFFYFKIPV---RTETFWGLSVTCPASIVVFLYSMSQIPKEWF-----------TQI-------------------------------------------------------------------------GRVLS---------------------------------------NMCAAVLCTASLNVPCYSVYYFVKKVIGFEKMDKGFFYFV-CIVNV------------------------------------------------------AVFVLFWRYPDARQ--LRIFIAD----LG------------------------------------------------------------NAANYFR------------PTDPENEAPH-NEEIELQPFAGQSAEV
octo_wtf52 MKNKYSPVSDSDESFKT-LNDEKSDARS-------LDGTGTPPPYSA---------------------------------PNKFIDLEM----------------------------------ADGSTQHSAQESTNITGSNSTYSKW----------V-SANIFFFFASLVYVVTYSIFL---VVFFYFKIPV---RTETFWGLSVTCPASIVVFLYSISQIPKEWF-----------KQI-------------------------------------------------------------------------GRVLS---------------------------------------NMCAAVLCTASLNVPCYSVYYFVKKVIGFEKMDKGFFYFV-CIVNV------------------------------------------------------AVFVLFWSTTDTRQ--LRIFIAD----LGNGM----------GNG----------------------------MGNG----------IRNAANYVR------------PTDPENEAPR-NEEIELQPFAGQSAEV
octo_wtf66 MKNKYSPLSDSDESFKT-LIDEKSDIHS-------SE--GTPPPYSA---------------------------------PNKFIDLEM----------------------------------ADGSAQHSAQESTNNAGSDSRYSKW----------I-RIAIFFFFASFVYIIFYVIFL---VVFFYVKVPV---RAKTLWGLSAACGASVVVFLYSMSLIPKEWF-----------KQT-------------------------------------------------------------------------GTVLS-----------------------------NM------CANMCVAVICTASLNAPCYSVYYFVKKVIGFEKMDKGFFYFV-CIVNV------------------------------------------------------AVFVLFWS-TDTRQ--LRIFIAD----LGNGM----------GNMVND-------------------------IPNG----------IRNAANYVR------------PTDPENEAPQ-NEEIELQPFAGQSAEV
octo_wtf67 MKNKYSPLSDSDESFKT-LIDEKSDIHS-------SE--GTPPPYSA---------------------------------PNKFIDLEM----------------------------------ADGSAQHSAQESTNNAGSDSRYSKW----------I-RIAIFFFFASFV----------------------------------------------SMSLIPKEWF-----------KQT-------------------------------------------------------------------------GTVLS-----------------------------NM------CANMCVAVICTASLNAPCYSVYYFVKKVIGFEKMDKGFFYFV-CIVNV------------------------------------------------------AVFVLFWSTTDTRQ--FRIFIAA----SGNFM----------GNMVND----MGNGM-----------RS---IPNG----------IRNAANYVR------------PTDPENEAPQ-NEEIELQPFAGQSAEV
octo_wtf8 MKNKYSPVSDSDESFKT-LIDEKSDIHS-------SE--GTPPPYSA---------------------------------PNKFIDLEM----------------------------------ADGSAQHSAQESTNNAGSDSIYSKW----------I-IIIYLFFFASLGYIGAYCILL---VMFFYFKVPV---RAQDFWGLFGGFIGAISLFLYLAHMLYPGWY-----------KQA-------------------------------------------------------------------------GRVLSYLFTQTGRMLSYLFTQTGRMLSYLFTKICSV------LPNMCVAVICTASLNVVGFVVYHNVKKIIGFEKMNDIAFYGV-CIVNV------------------------------------------------------AVFVLFWSTTDTRQ--LRIFIAG----LGNGM----------GSIGNG-------------------------MGNS----------IRNAANYVR------------PTDPENEAPH-NEEIELQPFAGQSAEV
octo_wtf33 MKNKYSPVSDSDESFNT-LIDEKSDIHS-------SE--GTPPPYSA---------------------------------PNKFIDLEM----------------------------------ADGSAQHSAQESTNNAGSDSTYSKW----------I-IIIYLFFFASLGYIGAYCILL---VMFFYFKVPV---RAQDFWGLFGGFIGAISLFLCLAHMLYPGWY-----------KQA-------------------------------------------------------------------------GRVLSYLFTQTCRVLSYLFTQ-----------TCRV------LPNMCAAVICTASLNVVGFVVYRNVKKIIGFEKMNDIAFYGV-WFVNV------------------------------------------------------AVFVLFWSTTDTRQ--FRIFIAD----LGNGM----------GNMVND-------------------------IPNG----------IRNAANYVR------------PTDPENEAPQ-NEEIELQPFAGQSAEV
octo_wtf23 MKNKYSPVSDSDDSFKV-LNDEKSDARS-------LDGTGTPPPYSA---------------------------------PNKFIDLEM----------------------------------ADGSTQHSAQESTNITGSNSTYSKW----------V-SANIFFFFASLGYIGAYCILL---VMFFYFKVPV---RAQDLWGLFGGFIGAISLFLYSMSQFPKEWF-----------TQA-------------------------------------------------------------------------GRVLP---------------------------------------NMCAAVLCTASLNVVGFVVYRNVKKIIGFEKMNDIAFYGV-CIVNV------------------------------------------------------AVFVLFWSTTDTRQ--LRIFIAD----LG----------------------------------------------NG----------ITNAANYVR------------PTDPENEAPH-NEEIELQPFAGQSAEV
octo_wtf62 MKNKYTPVSDSDDSFKV-LNDEKSDARS-------LDGSGTPPPYSA---------------------------------PNKFFDLEM----------------------------------ADGSAQHSAQESTNITGSNSTYSKW----------V-SANIFFFFASFEYIGAYGILL---VMFFYFKVPV---RTQDFWGLFGGFIGAISLFLYSMSQFPKEWF-----------KQT-------------------------------------------------------------------------GRVLS---------------------------------------NLCVAVICTASLDVTCYSVYYFVKKIIEFEKMNDIAFYGV-CIVNA------------------------------------------------------AVFVLFWS-TDTRQ--FRIFIAD----LGNGM----------GNMVNA----IGNGA-----------DV---IGNG----------IRNAANYFR------------PTDPENEAPR-NEEIELQPLAEQSAEV
octo_wtf71 MKNKYTSVSDSEESLKT-LTDEKLDTHS-------AD--STPPPYSA---------------------------------PNKFIDLEM----------------------------------ADGSTQHSAQESTNNIGSDSTYSKW----------V-SANIFFFFASLGYIGAYGILL---VMFFYFKVPV---RTQDFWGLFGGFIGAISLFLYSMSQYPKEWF-----------KQT-------------------------------------------------------------------------GRVLSYLFSQ----------------------ICSV------LPNMCVAVICTASLNVVGFVVYRNVKKIIGFEKMNDIAFYGV-CIVNV------------------------------------------------------AVFFLFWSTTDTRQ--LRIFIAD----LGYGM----------GSIGYG----MGSIG-----------NG---MGNS----------IRNAANYVR------------PTDPENEAPR-NEEIELQPLAEQSAEV
octo_wtf12 MKNNYAPVSDSDDSFKV-LNDEKSDARS-------LDGTGTPPSYSA---------------------------------TNKFIDLEM----------------------------------ADGSAQHSAQESTNNTGSDSKYSKW----------I-IIIYLFFFASLVYIGAYGILL---VMFFYFKVPV---RAQDLWGLFGGFIGAILLFLCLAHMLYPGWY-----------KQA-------------------------------------------------------------------------GRVLS---------------------------------------NMCVAVIYTTLLNGVGFVFYYNVKKIIGFEKMDKGFFYFV-CIVNV------------------------------------------------------ALFVIFWSTTDTRQ--FRIFIAA----SGNFM----------GN--------IGDG-----------------ILNG----------IRNAANYVQ------------PTDRENEVPQ-NEEIELQPFAGQSAEV
octo_wtf14 MKNNYAPVSDSDDSFKV-LNDEKSDARS-------LDGTGTPPPYSA---------------------------------PNKFIDLEM----------------------------------ADGSAQRSAQESTNNAGSDSTYSKW----------I-PVAIFFFFASVVYIGAYGILL---VMFFYFKVPV---RTQDFWGLFGGFIGAISLFLCLAHMLYPGWY-----------KQA-------------------------------------------------------------------------GRVLS-----------------------------NM------CANMCVAVIYTALLNGVGFVVYYNVKKIIGFEKMNDIAFYGV-CIVNV------------------------------------------------------AVFVLFWSTTDTRQ--LRIFIAD----LGNGM----------GN-----------------------------IGNG----------IRDASNYIR------------PTDLANEAPR-NEEIELQPLAGQSAEV
octo_wtf17 MKNKYSPVSDSDESFKT-LIDEKSDIHS-------SE--VTPPPYSA---------------------------------PNKFIDLEM----------------------------------ADGSAQHSAQESTNNAGSDSTYSKW----------I-IIIYLFFFASLGYIGAYCILL---VMFFYFKVPV---RAQDFWGLFGGFIGAISLFLYSMSLIPKEWL-----------KQT-------------------------------------------------------------------------GTVLS-----------------------------NM------CANMCVAVICTASLNAPCYSVYYFVKQVIGFEKMDKGFFYFV-CIVNV------------------------------------------------------ALFVLFWMNPIARE-RFRLLVIN----IGNGI----------GNGVNG----IGNGV-----------NG---TGNG----------IRNAANLAF------------GTNQGDEASQ-NEEIELQPFAGQSAEV
octo_wtf68 MKNKYSPLSDSDESFKT-LIDEKSDIHS-------SE--GTPPPYSA---------------------------------PNKFIDLEM----------------------------------ADGSAQHSAQESTNNAGSDSTYSKW----------I-IIIYLFFFASLGYIGAYCILL---VMFFYFKVPV---RAQDFWGLFGGFIGAISLFLYSISLIPKEWF-----------KQT-------------------------------------------------------------------------GRVLSYLFTQ----------------------ICSV------LSNMCVAVICTASLNAPCYSVYYFVKKVIGFEKMDKGFFYFV-CIVNV------------------------------------------------------AVFVLFWS-TDTRQ--LRIFIAD----LGNGM----------GNMVNA----IGNGAVVIGNGADVIGNGADVIGNG----------IRNAANYFH---------------PENEAPR-NEEIELQPLAEQSAEV
octo_wtf25 MKNKYSPVSDSDESFKT-LIDEKSDIHS-------SE--GTPPPYSA---------------------------------TNKFIDLEM----------------------------------ADGSAQHSAQESTNNTGSDSTYSKW----------I-IIIYLFFFASLVYIGAYGILL---VMFFYFKVPV---RAQDLWGLFGGFIGAISLFLCLAHMLYPGWY-----------KQA-------------------------------------------------------------------------GRATK-----------------------------NV------LSAMCVAVIYTALLNGVGFVVYYNVKKIIGFEKMNDIAFYGV-CFVNV------------------------------------------------------ALFVFISINPIARE-RLRLLVID----IGNGA-------------------------------------------NG----------IGNSVNRVF------------GTNRGDEVSQ-NEEIELQPLAEQRAEV
octo_wtf32 MKNKYSPVSDSDESFNT-LIDEKSDIHS-------SE--GTPPPYSA---------------------------------PNKFIDLEM----------------------------------ADGSAQHSAQESTNNAGSDSTYSKW----------I-IIIYLFFFASLGYIGAYCILL---VMFFYFKVPV---RAQDFWGLFGGFIGAISLFLCLAHMLYPGWY-----------KQA-------------------------------------------------------------------------GRVLP---------------------------------------NMCAAVICTASLNVVGFVFYRNVKKIIGFEKMNDIAFYGV-WFVNV------------------------------------------------------AVFVLFWMNPISRE-RFRLLVID----IGNGAYA-------IGNGANAIGNGIGNGA-----------NA---IGNG----------IGNAVNHAF------------GTNQGDEASQ-NEEIELQPFAGQSAEV
octo_wtf48 MKNKYSPVSDSDESFKT-LIDEKSDIHS-------SE--GTPPPYSA---------------------------------PNKFIDLEM----------------------------------ADGSAQHSAQESTNNAGSDSKYSKW----------I-IIIYLFFFASLVYIGAYGILL---VMFFYFKVPV---RAQDLWGLFGGFIGAILLFLCSISQIPKEWF-----------KQT-------------------------------------------------------------------------GRVLS---------------------------------------NMCVAVICTASLNGVGFVVYFNVKNIIGFEKMNDIAFYGV-WFVNV------------------------------------------------------AVFVLFWINPIARE-RFRLLVID----IGNGA------------------------------------NA---IGNG----------IRNSVNRVF------------GTNQGDEVPQ-NEEIALQPLAEQSGEV
octo_wtf61 MKNNYTPVSDSDDSFKV-LNDEKSDARS-------LDGTGTPPPYSA---------------------------------PNKFIDLEM----------------------------------ADGSAQHSAQESTNNAGSDSTYSKW----------I-IIIYLFFFASLGYIGAYCILL---VMFFYFKVPV---RAQDFWGLFGGFIGAISLFLYSMSLIPKEWF-----------KQT-------------------------------------------------------------------------GTVLSCLFSQ----------------------ICSV------LPNMCVAVICTASLNVVGFVVYRNVKKIIGFEKMNDIAFYGV-CIVNA------------------------------------------------------AVFVLFWMNPIARE-RFRLLVVD----IGNGA------------------------------------NA---IGNG----------IGNAVNHAF------------GTNQGDEASQ-NEEIELQPFAGQSAEV
octo_wtf78 MKNKYTPVSDSDESFKT-LIDEKADIHS-------SD--GTPPPYSA---------------------------------PNKFIDLEM----------------------------------ADGSAQHSAQESTNITGSDSTYSKW----------I-IIIYLLFFASLGYIGAYGILL---VMFFYFKVPV---RAQDLWGLFGGFIGAISLFLYLAHMLYPGWY-----------KQA-------------------------------------------------------------------------GRVLS---------------------------------------NMCAAALYVCFLNVPGFSMYYTAKKIMQFEKINNRFFYVV-CFVDF------------------------------------------------------VLFVFISMNPIARE-RLRLLVID----IGNGAIG------------------IGNGA-----------NA---IGNG----------IGISVNRVF------------GRNQGDEVPQ-NEEIELQPLAEQSGEV
osmo_wtf5 MKNKYSPISDSDDSSKT-LNDEKADSRSS-----PSD--GTPPPYTA---------------------------------SSKFIDLEM----------------------------------ADGSAQNSAQDTVNNTRSS-SMDKW----------Q-IIMYLLFSTSFAYIAAYAVLP---VLFFGLKVSV---NAQAFWWLFGSFFVVLGLFLFATHMLYLGLF-----------TQA-------------------------------------------------------------------------GRATKKYIKKGGG-----------------------------APAVCKDLITLIIFNGVG---GGALKLSGSFEFIHSAAVLMVLAVLNI------------------------------------------------------CLFVLLIRNPDVIE-DIQDMTR---------------------------------------------------------------------VNRIS----------------RNGPPR-NEEIELQPLAEQRADV
osmo_wtf8 MKNSYTPVSICEASLKT-LNDEKSGIQS-------SD--GTPPPYSD---------------------------------SYKFIDLEM----------------------------------ADGSAQTSTEESANKYKR-------------------ALENFVILSYILIFGFYLSLVCFYVLFFVYKFPV---KTQVHWGLFGGSITSVMLLLADSIAINSINS-----------IKC-----------------------------------------------------------------------------------------------------------EVL-----IGNVLVAAFHTVVFDAFCLASSFGLKKYGVSENLNPAVYWLIFITINT------------------------------------------------------FLFLVLTTNQKARE-SMNSNLV---------------------SGISG-------------------------LGKGMSG-------LANALSCTF-----------ESFNVQDERHS-NEEIELQPLDDQRTEF
osmo_wtf14 MKNSYAPVSSSEASLKT-LNDEKLGIQT-------SD--ATPPPYSD---------------------------------SYKFIDLEM----------------------------------ADGSAQTSTEESANKYKR-------------------ALENFVILSYILIFGFYLSLVCFYILFFVYKFPV---KAQVHWGLFGGSITSVMLLLADSIAINSINS-----------IKC-----------------------------------------------------------------------------------------------------------EVL-----MDNVLVAAFHTVVFDAFCLASSFGLKKYKVFENLNPAVCWLIFITIST------------------------------------------------------FLFLVLTTNQKARE-SMNSNLV---------------------SGISG-------------------------LG--------------NALSCTF-----------ESFDVQDERHS-NEEIELQPLDDQRTEF
osmo_wtf22 MKNNYAPVSSSEASYKT-LNDEKSGIQS-------SD--GTPPPYSD---------------------------------SYKFIDLEM----------------------------------ADGSAQSSAEESAN--KR-------------------ALENFVALLFILIFGYYSFLVGFYVIFFVYKFPV---KAQVHWGLLGGWVTSMMLFLAGSIAINPIMP-------------------------------------------------------------------------------------------------------------------------EVL-----IGNMLVAAFHTVVFDAFCLASSFGLKKYGMFENLNPAVYWLIFITINT------------------------------------------------------FLFLVLTTNQKARE-CMNSNLV-------NGISG-------LAKGISG-------------------------LAKGISG-------LANALSCTF-----------EKFNAQDERHS-NEEIELQPLDDQRTEF
osmo_wtf39 MKNNYAPVSSSEASFKT-LNDEKSGIQS-------SD--GTPPPYSD---------------------------------SYKFSDLEM----------------------------------ADGSAHSSAEESANKYKR-------------------ALENFVVLLFILIFGYYSFLVGFYVIFFVYKFPV---KAQVHWGLLGGWVTSMMLFLAGSIAINPIMP-------------------------------------------------------------------------------------------------------------------------EVL-----IGNMLVAAFHTVVFDAFCLASSFGLKKYGMFENLNPAVYWLIFITINT------------------------------------------------------FLFLVLTTNQKARE-CMNSNLVNGISGLANGISG-------LANGISG-------------------------LAKGMSG-------LASALSCTF-----------EKFNAQDERHS-NEEIELQPLDDQRTEF
FY29033_wtf1 MKNNYTSLKSSIDKEDELKSVHEIDLEKGLLPEYNSDEESTLPPYSD---------------------------------HARVSNP------------------------------------PNTHRENHSSGTTDNS-SP----------------F-LIKLLISFTSIILFNAPA------VCYLKYKDAFFKNYGAAEWTLIGFWCASSLIIFTFSWYFYETWT-----------KAV-------------------------------------------------------------------------GKGIKHFLKK----------------------WRNIP-----MAFSEVFLFNILVGS-PRVTLRHISGERWGLKCSLADHIIFAILSI--------------------------------------------------------LVFIVETVEPGSSK-------------------------------------------------------------IN----------IMKRLRGDN------------ARDATQHVNE-YTAVPLREMNPES-EA
FY29033_wtf35 MKNKDYPLRTSMDELST-KNDNEIDLEKGPLPEYNSEDGSTLPPYSDLNNPKQMGQNITKLFNWNKSTTPPDYDENRLPITDEGNNP------------------------------------PNTHRENHSSGTTDNS-SP----------------F-LIKLLISFTSIILFNAPA------VCYLKYKDAFFKNYGAAEWTLIGFWCASSLIIFTFSWYFYETWT-----------KAV-------------------------------------------------------------------------GKGIKHFLKK----------------------WRNIP-----MAFSEVFLFNILVGS-PRVALRHISGERWGLKCSLADHIIFAILSI--------------------------------------------------------LVFIVETVEPGSSK-------------------------------------------------------------IN----------IMKRLRGDN------------ARDATQHVNE-YTAVPLREMNPES-EA
FY29033_wtf5 MKNNYTSLKSSIDEEDELKTGHEIDLEKGPLPEHNSEGENTLPPYSD---------------------------------HAHVNNT------------------------------------PYTHRENHSSGTTDNS-SP----------------W-FIKLLISFTPIFVLNVPA------VCYLTYKDALFKDYGKDEWVYFGVWCASCLMIFIFLWLFYETWT-----------EAV-------------------------------------------------------------------------GKGIKHFLKK----------------------WENMP-----MAFAEVLAFNIIIGGLSRMNLRYIFGERWGFKCSLADHIIFAILSI--------------------------------------------------------LVFIAETVKPGSIR-------------------------------------------------------------VN----------LIRKM----------------GHEAKQQVNE-YTAIPLHEMNPES-EA
FY29033_wtf6 MNNNYTSLKSSIDEEDELKTDHEIDLEKGLLPEYNSEEEGALPPYSD---------------------------------HARLKNP------------------------------------PYTHREKNPSRSTDNS-SP----------------F-LIKLLISFTSIILFNAPA------VCYLKYKDAFFKNYGAAEWTLFGFWCAICLMISIFLWLFYETWT-----------EAV-----------------------------------------------------------------------------KHFLKK----------------------WRNVP-----MAFAEVLAFNIIIGGLSRMNLRYIFGERWGFKCSLADHIIFAILSI--------------------------------------------------------LVFIAETVEPGSIR-------------------------------------------------------------VN----------LIRKM----------------GYKAKQQVNE-CTAVPLRDMNPES-EA
FY29033_wtf10 MKNNYTSLKSPLDEEDELKTDHEIDLEKGLLPEYNSEEEGALPPYSD---------------------------------HARLSNS------------------------------------PNTHRENNPSRSTDNS-SP----------------F-LIKLLISFTPIDVLNVLA------ICYLKYKDAFFKDYGAAEWTLFGFWCLVCTLALIFLTYFYETWT-----------KAV-----------------------------------------------------------------------------KHFLKK----------------------WRNMI-----FAFCKSSLFCLVLLKAENKLSLHLGDQRWGWKCSASAFTFMAVSSI--------------------------------------------------------LIFIAETVEPGSCS-------------------------------------------------------------TD----------LVKRTLALY------------ERDARQHVNE-YTAIPLREMNRES-EA
FY29033_wtf17 MKNNYTSLKSSIDEEDELKTDHEIDLEKGLLPEYNSEEEGALPPYSD---------------------------------HARVSNP------------------------------------PNAHRENHSSGTTDDS-SP----------------F-LIKLLISFTPIYVLNVLA------ICYLKYKDAFFENYGAAEWTLFGFWCLVCTLVLIILTYFYETWT-----------KAV-----------------------------------------------------------------------------KHFLKK----------------------WRNMI-----FAFCKSSLFCLVLLKAENKLSSHLGDQQWGWKCSASAFTFMAVSSI--------------------------------------------------------LIFIAETVEPGSCS-------------------------------------------------------------TD----------LVKRTLALY------------ERDARQHVNE-YTAIPLHEMNPEN-EA
FY29033_wtf25 MKNNYTSLKSSIDEEDELKTDHEIDLEKGLLPEYNSEEEGALPPYSD---------------------------------HARLSNP------------------------------------PNTHGENHFSGTTDNS-SP----------------F-LIKLLISFTPIYVLNVLA------ICYLKYNDAFFKNYGAAEWTLFGFWCLVCTLALIFLTYFYETWT-----------KAV-------------------------------------------------------------------------GKGIKHFLKK----------------------WRNMI-----FAFCKSSLFCLVLLKAENKLSSHLGDQRWGWKCSASAFTFMAVSSI--------------------------------------------------------LIFIAETVEPGSCS-------------------------------------------------------------TD----------LVKRTLAFY------------GYEARQYASS-NTAIPLREMNPEN-EA
FY29033_wtf20 MKNNYTSLKSPIDEEDELKTDHEIDLEKGPLPEYDSEEESTLPPYSD---------------------------------HARVSNP------------------------------------PNTHRENHSSGTTDDS-SP----------------F-LIKLLISFTPIVLLNALA------VCYLNFKNAFFKNYGATEWTLFGFWCLVCTLALIFLTYFYETWT-----------KAV----KVTVISLAQCIKVT--------------------------------------------AVSLAQCVKACGKGIKHFLKN----------------------WRNMI-----FAFCKSSLFCLVLLKAENKLSSHLGDQRWGWKCSASAFTFMAVSSI--------------------------------------------------------LIFIAETVEPGSCS-------------------------------------------------------------TD----------LVKRVQAYC------------GYEARQYASS-NTAIPLHEMNPEN-EA
FY29033_wtf42 MKNNYTSLKSSIDEEGELKTDHEIDLEKGPLPEYDSEEESTLPPYSD---------------------------------HARLSNS------------------------------------PNTHRENHSSGTTDNS-SP----------------F-LIKLLISFTPIVLLNAPA------VCYLKYKDAFFKNYGAAEWTLFGFWCLVCTLALIFLTYFYETWT-----------QAV-----------AQCVKVT--------------------------------------------AVFLAKCVKACGKGIKHFLKK----------------------WRNMF-----FAFCKSSIFCLVLLKAENKLSSHLGDQQWGWKCSASAFTFLAVLSI--------------------------------------------------------LIFIAETVEPGSCS-------------------------------------------------------------TH----------LLTRLATTC------------ERDARQHVNE-YTAIPLREMNRES-EA
FY29033_wtf40 MKNNYTSLKSSIDEEDELKTDHEIDLEKGLLPEYNSEEESTLPPYSD---------------------------------ISKLANP---------------------------------------VPKDSSTGPTETT-SPNVERRQEFKDSHPYIYF-LLRLLISVLAVSVVFFTAW-----VCVNPLEKSIFGKVAFS--VTIG---ITCPILLITIFYFYETWT-----------KAC-------------------------------------------------------------------------GKGIKHFLKK----------------------WRNMF-----FAFCKSSIFCLVLLKGENKLSSHLGDQQWGWKCSASAFTFMAVSSI--------------------------------------------------------LIFIAETVEPGSCS-------------------------------------------------------------TD----------LVKRVQAYC------------GYEARQYASS-NTAIPLHEMNPEN-EA
FY29033_wtf2 MKNKDYPLRTSMDEMSA-KNDNEIDLEKGPLPEYNSEDGSTLPPYSD------------------------------------LNNPKQMGQNITKLFNWNKSTTPPDYDENRLHITDEGNNPPNTHRENHSSGTADNS-SP----------------W-FIKLLISFIPIFVLNVPA------VCYLTYKDALFKDYGKDEWVYFGVWCASCLMIFISLWCFYETWT-----------KAV----KVTVIFLAQCVKVTAIF--------------------------------------------LAQCVKVIAVGLYNSKKD----------------------L--VV-----TIWLAWVVICFILFGCVKDGRLNLNKALICSTSSISAALFFILLLVCIPIWTLKHMLFGLFQVLGVQSCVVIVTKGLMYLFDKHIDATGYEIEASSLFVIGNFLFFYEMERPGALK-RMPKFIR-------NGIAS---------------------------------------FLGG----------LGNAFGG--------------MGNAIRGAND-NNDIPLGEMDVES-EV
FY29033_wtf41 MKNKYYPLRSSMDEMSA-KNDNEIDLEKGPLPEYNPEDGSTLPPYSD------------------------------------LNNPKQMGQNITKLFNWNKSTTPPDYDENRLHITDEGNNPPNTHRENHSSGTADNS-SP----------------W-FIKLLISFIPIFVLNVPA------VCYLTYKDALFKDYGKDEWVYFGVWCAICLMSFISLWCFYETWT-----------KAV----KVT------------------------------------------------------------------AVGLYNSREK----------------------W--VV-----IIWLLWVVICFVLFGCVKFGNLNLDKTLICSTCSISAALLLFLLYVRLPFWTLKHMFSGLFQVLGVQSCVVIVTKGLMHLFDKHIDATGYEIEASSLFVIGNFLFFYEMECPGALR-RMPKSIR-------NGIAS---------------------------------------FLGG----------LGNAFGGIGNAFVG-------MGNAIRGAND-NNDIPLGEMEVES-EV
FY29033_wtf39 MKNKDYPLRNSMDEMSA-KNDNEIDLEKGPLPEYNSEDGSTLPPYSD------------------------------------LNNPKQMGQNITKLFNWNKSTTPPDYDENRLHITDEGNNPPNTHRENHSSGTADNS-SP----------------R-FIKLLISFIPIFVLNVPT------VCYLTYKDALFKDYGKDEWVYFGMWCASCLMILISLWCFYETWT-----------KAV----KVTVIFLAQCVKVTAVFLAQCVKVTAVFLAKCVKVTVIS----------------------LAQCVKVIAVGLYNSKKD----------------------L--VV-----TIWLAWVVICFILFGCVKDGRLNLNKALICSTSSISAALFFILLLVCIPIWTLWRALSGMLQVLGIHGIIAVLVNGLMSLFGKHFGWRGYEIEGFVLFFTSSALFLYEMECPGALR-RMPKSIR-------NGIAS---------------------------------------FLRG----------IANAIRG--------------IANAIEGAND-NNDIPLGEMEVES-EV
FY29033_wtf36 MKNKYYPLRSSMDEMSA-KNDNEIDLEKGPLPEYNSEDGSTLPPYSD------------------------------------LNNPKQMGQNITKLFNWNKSTTPPDYDENRLHITDEGNNPPNTHRENHSSGTADNS-SP----------------F-LIKLLISFTPIVLLNAPA------VCYLKYKDAFFKNYGAAEWTLFGFWCLVCTLALIFLTYFYETWT-----------KAV----KVTVIFLAQCVKVTVIFLAKCVKVTVIFLAKCVKVTAIS-----------LAKCIKVTAIFLAQCVKVTAVGLYNSREK----------------------W--VV-----IIWLLWVVICYTLFLRSKFGNLNLNKALICSTCSISAALLLFLLYVRLPFWTLKHMFSGLFQVLGVQSCVVIVTKGLTYLFDKHIDATGYEIEASSLFVIGNFLFFYEMECPGALK-RMPKFIR-------NGIAS---------------------------------------FLEGIGNIGNAIGRIGNAIGR--------------IGNAFRGAND-NNDIPLGEMEVES-EV
FY29033_wtf16 MKNNYTSLKSSIDEEDELKTDHEIDLEKGLLPEYNSEEESTLPPYSD---------------------------------HTRLKNP------------------------------------PYTHRENHSSGTTDNS-ST----------------SSSKKAFLSFIPIFVLNVSA------VCYLTYKDALFKDYGKDEWVYFGMWCASCLMILISLWCFYETWT-----------KAV----KVTVISLAKCVKVTAVFLAQCVKVIAVFLAQCIKVTAVFLAQCVKVTAISLAKCVKVTAVFLAKCVKVISIGLFNIRRE----------------------M--MI-----IIWILWLIICCILFGCVKDGRLNLNKALICSTCTISAVLFLIVSSVCIPIWTLCRALSGMLQVFLLQSGIVLVLNGTMFLRGKTFEWTGCEIEASVLFIMGNVLFLCEMERPGVLK-RMRNTTG-------NVIGY---------------------------------------ICEGIGN-------IGDAFRR--------------IGNAFRGAND-NNNIPLGEIDVEI-EV
FY29033_wtf19 MKNKYYPLRSSMDELST-KNDNEIDLEKGPLPEYNSEDGSTLPPYSE---------------------------------NLNLKDPKQMGANNPNLFNTDESTTPPDYGEDSL---------SNTHRENHSSGTADNS-SP----------------F-LIKLLISFIPIFVLNVPA------VCYLTYKDALFKDYGKDEWVYFGVWCAICLMIFISLWCFYETWT-----------QAVAQCVKVTVIFLAQCIKVTVISLAQCVKVTAIFLAKCVKVTVIS-----------LAKCVKVTAVFLAQCVKVISIGLFNIRRE----------------------M--MI-----IIWILWLIICCILFGCVKDGRLNFNKALICSTCTISAVLFLIVSSVCIPIWTLWRALSGMLQVLGIHGIIAVLVNGSMSLFGKHFGWRGYEIEGFVLFFTSSALFLYEMERPGVLK-RMRNTTG-------NVIGY---------------------------------------ICGG----------IEDAFRR--------------IKNAFRGAND-NNNIPLGEMDVEG-DV
FY29033_wtf33 MKNNYTSLKSPLDEEDELKTDHEIDLEKGLLPEYNSDEESTLPPYSD---------------------------------HARLSNP------------------------------------PNTHRENHSSGTADNS-ST----------------SRLKKAVLSFIPIFVLNVPA------VCYLTYKDALFKDYGKDEWVYFGVWCAICLMIFISLWCFYETWT-----------QAVAQCVKVTVIFLAQCIKVTVISLAQCVKVTAIFLAKCVKVTVISLAKCVKVTAVFLAQCVKVTAIFLAKCVKVISIGLFNIRRE----------------------M--MI-----IIWILWLIICCILFGCVKDGRLNLNKALICSTCTISAVLFLIVSSVCIPIWTLCRALSGMLQVLGIHGIIAVLVNGLMSLFGKHFGWRGYEIEGFVLFFTSSALFLYEMERPGVLK-RMRNTTG-------NVIGY---------------------------------------ICGG----------IEDAFRR--------------IKNAFRGAND-NNNIPLGEMDVEG-EV
FY29033_wtf23 MKNNYTSLKSSIDEL---KTDHEIDLEKGLLPEYNSEEEGALPPYSD---------------------------------HAHVNNT------------------------------------PYTHRENHSSGTTDDS-SP----------------F-LIKLLISFTPIVLLNALA------VCYLKYKDVFFKNYGAAEWTLFGFWCLVCTLALIILTYFYETWT-----------KAV------------------------------------------------------------------AQCVKVISIGLFNIRRE----------------------M--MI-----IIWILWLIICFILFGCVKDGRLNLNKALICSTSTISAVLFLTVSSVCIPIWTLWRALSGMLQVLGIHGIIAVLVNGLMSLFGKHFGWRGYEIEGFVLFFTSSALFLYEMERPGVLK-RMRNTTG-------NVIGY---------------------------------------ILEG----------IGN------------------IGRAFRGAND-NNDIPLGEMEVES-EV
FY29033_wtf26 MKNNYTSLKSPLDEEDELKTDHEIDLEKGLLPEYNSEEESTLPPYSD---------------------------------HARVSNP------------------------------------PNTHRENHSSGTADNS-SP----------------F-LIKLLISFTPIVLLNAPA------VCYLKYKDAFFKNYGAAEWTLFGFWCLVCTLALIFLTYFYETWT-----------KAV----KVTVIFLAQCVKVTVIS--------------------------------------------LAQCVKVIAVGLYNSKKD----------------------L--VV-----TIWLAWVVICFILFGCVKDGRLNLNKALICSTSSISAALFFILLLVCIPIWTLCRALSGMLQVLGIHGIIALLVNGLMSLFGKHFGWRGYEIEGFVLFFTSSALFLYEMERPGVLK-RMRNTTG-------NVIGY---------------------------------------ILEG----------IGN------------------IGRAFRGAND-NNDIPLGEMEVES-EV
FY29033_wtf24 MKNNYTSLKSPIDEEDELKTDHEIDLEKGLLPEYNSEEEGALPPYSD---------------------------------HARVSNP------------------------------------PNTHRENHSSGTTDDS-SP----------------F-LIKLLISFTPIVLLNALA------VCYLKYKDAFFKNYGAAEWTLFGFWCLVCTLALIILTYFYETWT-----------KAV----KVTAIFLAQ-------------------------------------------------------CVKVTAVGLYNSRKK----------------------W--VV-----IIWLLWVVICFVLFGCVKFGNLNLDKALICSTCSISAALLLFLLYVRLPFWTLKHMFSGFFQVLGVQSCVVIVTKGLMYLFDKHFDGTGYEIVASSLFVIGNFLFFYEMECPGALR-RMPNSSM-------NGMAL---------------------------------------ILRG----------LANALER--------------IGNGRRVPND-NNDIPLEEMEAES-EV
FY29033_wtf37 MKNNYNSFKSSIDQEDELKTGHEIDLEKGLLPEYDSEEEGALPPYSD---------------------------------HARVSNP------------------------------------PNTHRENNPSRSTDNS-SP----------------F-LIKLLISFTQIILLNALA------VCYLKYKNAFFKNYGAAEWTLFGFWCLVCTLALIFLTYFYETWT-----------RAV----------------------------------------------------------------------KVTAVGLYNSREK----------------------W--VV-----IIWLLWVVICFVLFGCVKFGNLNLDKALICSTCSISAALLLFLLYVRLPFWTLKHMFSGLFQVLGVQSCVVIVTKGLMHLFDKHIDGTGYEIVASSLFVIGNFLFFYEMECPGALK-RMPKFIR-------NGIAS---------------------------------------FLEG-------------------------------TARAIRGANDNNNNIPLEETEAQS-EV
FY29033_wtf28 MKNNYNSLKSSIDEEDELKTGHEIDLEKGLLPEYDSEEEGALPPYSD---------------------------------HARLSNP------------------------------------PNTHRENHSSGTTDDS-SP----------------F-LIKLLISFTPIVLLNALA------VCYLKYKDAFFKNYGAAEWTLFGFWCLVCTLALLFLTCFYETWT-----------KAV----KVTVIFLAQCVKVTAIF---------------------------------LAQCIKVTAISLAKCVKVIAVGLYNSKKD----------------------L--VV-----TIWLAWVVICFILFGCVKDGRLNLNKALICSTSSISAALFFILLLVCIPIWTLKHMLFGLFQVLGVQSCVVIVTKGLMYLFDKHIDATGYEIEASSLFVIGNFLFFYEMERPGALK-RMPKFIR-------NGIAS---------------------------------------FLGG----------IANAFGG--------------IANAIRGAND-NNDIPLGEMEVES-EV
FY29033_wtf8 MKNKYYPLRTSMDEMST-KNDNEIDLEKGPLPEYNSEDGSTLPPYSE---------------------------------NLNLKDPKQMGANNPNLFNTDESTTPPDYGEDSL---------STTHRENHSSGTADNSCAS----------------T-LKKAILSFIPIFVLNVSA------VCYLTYKDALFKDYGKDEWVYFGVWCAICLMILISLWYFYETWT-----------QAV------------------------------------------------------------------AQCVKVISIGLFNIRRE----------------------M--MI-----IIWILWLIICCVLFGCVKSGDLNLNKALIYSTCTISAVLLLIVSSVCIPFWTFERTLAKLAKVFLLQSGIVLVLNGTMFLRGKHFEWTGCEIEASVLFIMGNVLFLCEMECPGALI-SLRNSIR-------NGIAS---------------------------------------FLEG----------IGN------------------IGRAFRGAND-NNNIPLGEMDVEG-EV
FY29033_wtf38 MKNKYYPLRSSMDELST-KNDNEIDLEKGPLPEYNSEDGSTLPPYSE---------------------------------NLSLKDPKQMGANDPNLFNTDESTTPPDYGEDSL---------SNTHRENHSSGTADNS-ST----------------SRSIKLLISFIPIFVLNVPA------VCYLTYKDALFKDYGKDEWVYFGVWCAICLMIFISLWCFYETWT-----------KAV----KVTVISLAKCVKVTAVS---------------------------------LAQCVKVTAVFLAKCVKVISIGLFNIRRE----------------------M--MI-----IIWLLWLIICCILFGCVKSGDLNLNKALIYSTCTISAVLLLIVSSVCIPFWTFERTLAKLAKVFLLQSGFVLVLNGTMFLRGKHFEWTGCEIEASVLFIMGNVLFLCEMECPGALI-RTRNSIR-------DGIGY---------------------------------------ILEG----------IANAIGR--------------IGNAFRGAND-NNNIPLGEIDVEI-EV
FY29033_wtf30 MKNKYYPLRSSIDELST-KNDNEIDLEKGPLPEYNSEDGSTLPPYSE---------------------------------NLKLKDPKQMGANNPNLFNTDESTTPPDYGEDSL-----------SHRENHSSGTTDNS-SP----------------F-LIKLLISFIPIFVLNVPA------VCYLTYKDALFKDYGKDEWVYFGMWCASCLMIFISLWCFYETWT-----------QAV-------------------------------------------------------AQCVKVTAISLAKCVKVISIGLFNIRRE----------------------M--MI-----IIWILWLIICCILFVYIKSGDLNLNKALIYSTCTISAVLLLIVSSVCIPFWTFERTLAKLAKVFLLQSGIVLVLNGTMFLRGKHFEWTGCEIEASVLFIMGNVLFLCEMECPGALR-RMPKSIR-------NGIAS---------------------------------------FLGG----------IAN---------------------AIRGAND-NNDIPLGEMDVES-EV
FY29033_wtf27 MENNYTSLKSPIDEEDELKTDHEIDLEKGLLPEYNSEEEGALPPYSD---------------------------------HARLSNP------------------------------------PNTHRENHSSGTKDDS-SL----------------F-LIKLLISFTPIVLLNALA------VCYLTYKDAFFKDYGAAEWTLFGFWCLVCTLALIILTYFYETWT-----------KAV----KVTAIFLAQCVK-----------------------------------------------------------GLFNIRRE----------------------M--MI-----IIWILWLIICCILFGCVKDGRLNLNKALIYSTCTISAVLLLIVSSVCIPFWTFERTLAKLAKVFLLQSGIVLVLNGTMFLRGKHFEWTGCEIEASVLFIMGNVLFLCEMECPGALR-RTRNSIR-------NGIAF---------------------------------------FLGG----------IGNAMMG--------------LANAIRGAND-NNDIPLGEMDVES-EV
FY29033_wtf4 MKNKYYPLRSSMDEMSA-KNDNEIDLEKGPLPEYNSEDGSTLPPYSE---------------------------------IWKYIKT---------------------------------------VSEDSSTGPTETT-NPNVERRQEFKDSHPNIYS-LLRLLISVLAVIVVFFTAW-----VCVNPLEKSIFGKAAFF--VTIG---ITCPILLITIFCFFETWT-----------QAVAQCIKVTVIFLAQ-------------------------------------------------------CVKVTAVGLYNSREK----------------------W--VV-----IIWLLWVVICYTLFLRSKFGNLNLNKALICSTCSISAALLLFLLYVRLPFWTLKHMFSGLFQVLGVQSCVVIVTKGLTYLFDKHIDVTGYEIEASSLFVIGNFLFFYEMECPGALK-RMPKFIR-------NGIAS---------------------------------------FLEG----------IGN------------------IGRAFRGAND-NNDIPLGEMDVES-EV
FY29033_wtf9 MKNKYYPLRSSMDEMSA-KNDNEIDLEKGPLPEYNSEDGSTLPPYSE---------------------------------IWKYIKT---------------------------------------VSEDSSTGPTETT-NPNVERRQEFKDSHPNIYS-LLRLLISVLAVIVVFFTAW-----VCVNPLEKSIFGKVAFF--VTIG---ITCPILLITIFCFFETWT-----------QAVAQCIKVTVIFLAQCVKVTVISLAKCVKVTAIFLAKCVKVTAIFLAQCIKVTAVFLAQCVKVTAISLAQCVKVTAVGLYNSREK----------------------W--VV-----IIWLLWVVICYTLFLRSKFGNLNLNKALICSTCSISAALLLFLLYVRLPFWTLKHMFSGLFQVLGVQSCVVIVTKGLMHLFDKHIDATGYEIEASSLFVIGNFLFFYEMECPGALR-RMPKSIR-------NGIAS---------------------------------------FLEG-------------------------------TGKAIRGANDNNNNIPLEETEAES-EV
FY29033_wtf22 MKNKYYPVRTSMDEMNA-KNDNEIDLEKGPLPEYNSEDGSTLPPYSE---------------------------------IWKYIKT---------------------------------------VSEDSSTGPTETT-NPNVERRQEFKDSHPYIYF-LLRLLISVLAVSVVFFTAW-----VCVNPLEKSIFGKVAFS--VTIG---ITCPILFIAIFCFFETWT-----------QAVAQ------------------------------------------------------------------CVKVTAVGLYNSREK----------------------W--VV-----IIWLLWVVICYTLFLRSKFGNLNLNKALICSTCSISAALLLFLLYVRLPFWTLKHMFSGLFQVLGVQSCVVIVTKGLMHLFDKHIDATGYEIEASSLFVIGNFLFFYEMECPGALR-RMPKSIR-------NGIAS---------------------------------------FLGG----------IANAIRG--------------IANAIEGAND-NNDIPLGEMDVES-EV
FY29033_wtf18 MKNKGYPLRSSMDELST-KNDNEIDLEKGPLPEYNSEDGSTLPPYSE---------------------------------IWKYIKT---------------------------------------VSEDSSTGPTETT-NPNVERRQEFKDSHPNIYS-LLRLLISVLAVIVVFFTAW-----VCVNPLEKSIFGKVAFF--VTIG---ITCPILLITIFCFFETWT-----------QAVAQCIKVTVIFLAQCVKVTAVFLAKCIKVTAVFLAKCVKVTAVFLAKCIKVTAVFLAKCVKVTAVFLAKCVKVIAVGLYNSKKD----------------------L--VV-----TIWLAWVVICFILFGCVKDGRLNLNKALICSTCSISAALFFILLLVCIPIWTLKHMLFGLFQVLGVQSCVVIVTKGLMYLFDKHIDATGYEIEASSLFVIGNFLFFYEMERPGALK-RMPKFIG-------NGIAS---------------------------------------FLGG----------LGNAFGGIGNAFGGIGNAIGRIGNAFRGAND-NNDIPLGEMDVES-EV
FY29033_wtf13 MKNNYTSLKSPIDEEDELKTGHEIDLEKGLLPEYDSEEEGALPPYSD---------------------------------ISKLANP---------------------------------------VPEDSSTGPTETT-NPNVERRQEFKDSHPYIYF-LLRLLISVLAVSVVFFTAW-----VCVNPLEKSIFGKVAFS--VTIG---ITCPIVFIAIFCFFETWT-----------QAVAQCIKVTVIFLAQCVKVTAIS---------------------------------LAQCVKVTAVFLAKCVKVIAVGLYNSKKD----------------------L--VV-----TIWLAWVVICFILFGCVKDGRLNLNKALICSTCSISAALFFILLLVCIPIWTLKHMLFGLFQVLGVQSCVVIVTKGLMYLFDKHIDATGYEIEASSLFVIGNFLFFYEMERPGALK-RMPKFIG-------NGIAS---------------------------------------FLGG----------IANAIGG--------------IANAFRGAND-NNDIPLGEMDVES-EV
FY29033_wtf31 MKNKDYPLRSSMDELST-KNDNEIDLEKGPLPEYNSEDGSTLPPYSE---------------------------------IWKYIKT---------------------------------------VSEDSSTGPTEIA-NPNVERRQEFKDSHPNIYS-LLRLLISVLAVIVVFFTAW-----VCVNPLEKSIFGKVAFS--VTIG---ITCPIVFIAIFCFFETWT-----------QAVAQCIKVTAVFLAQCVKVTAIS--------------------------------------------LAKCVKVTAVGLYNSRKK----------------------W--VV-----IIWLLWVVICFVLFGCVKFGNLNLDKALICSTCSISAALLLFLLYVRLPFWTLKHMFSGFFQVLGVQSCVVIVTKGLMYLFDKHFDGTGYEIVASSLFVIGNFLFFYEMECPGALR-RMPNSTM-------DGMAF---------------------------------------ILRG----------LANALER--------------IRNGNRVPND-YNDIPLEEMEAES-EV
