# Supplementary material for: The wtf meiotic driver gene family has unexpectedly persisted for over 100 million years
Source: eLife. 2022 Oct 13;11:e81149. doi: 10.7554/eLife.81149 (PMC9562144; doi:10.7554/eLife.81149)
Supplement: Figure 3—figure supplement 2—source data 1. — DNA MAFFT alignment of 37 5S rDNA-wtf-5S rDNA unit of S. octosporus used to make Figure 3—figure supplement 2A. [file elife-81149-fig3-figsupp2-data1.zip › Figure 3-figure supplement 2-source data 1.phy]

 37 3775
oct_chrI___wtf22 -AAGCCTACAGCATCCCGGATTCCCATGTTGTCTCCAACCATAGTACTAACGAGACCCTCAGACGCTTAA----CTGCAGTGATCGGACGGGAACTGG-----TGTTTTC-GCCTAGGTGTGGCCGTAGACATTTACAATGTGTAACTAAAGTATTTGTATTTGTAGTGGGTA-------------------------------------------------------------------------------------------TTCATCATCTCAGATTTTACAAAGTTGATAGAGGATGGTTTTGA-TACTTACAAGATTAAAGCACTCTGTTGTTC--TCTTTTCTAGCTATTCACATTGTGCTAAATTG----------TCGTTGAGGTGTGAGACCAAATGTCTG-AATTTATAGCAGTTGACGAAGCTGTAG-TTTGAG--------------------AAGTAAATTATTAGACTACATTAGTTGAAACGGCCAATCTGAATATGTC---CAGCTTTGAATTAGAAATCGGTTGACTATTTTGCAAGATTATCGTCATAACAACTAAATGACTATTAAAAAAGGGTGGATTAATAA----------------GGATGTTCATCACAAAAAGAAAACGAACGATTTATAAATAACACTATTGCGAGACGAATTCGTAG-ATCCATA-AAAGAGTGAACGTGAAAAGCAATCAAACCCGTCATATCAAGCTGATGCTTACTTTTGTGGACAA-GAATGCAGAAACTTGAGGGATTGCA--ATTGATATGAATGCTTGTAAGGAAAATGTGATTT-ATAGGA----GGGATGGAGAAGATTCGTTAAAACTCAAACTTCACCGCTTTGCCCAGCAAAAGGTTGAAGCTCGATTTCCTCGTTACGAGGTGCTTCATTTTCTGGATCTGTCGGTCCTAATTAGGTTAGTCAGAAAAAAAAAAAAAAAAAG---------TTATAATAAACAGTACATACGAACATAATTCGTAGCATTTCTTATGCTGT------------------------------------------------------------------------------------------------TTCCCAT---------GCCGTTTCCTAAATCAGCAATGAATGTTCGAAGTTGT---CGCGTATCCGTCGTACCTAGAA-CAGTTAGAATATTTCGCAGGGTGTAAGACATACTCCAAAATAAAACAAACAAGGCAACGTTAAAAAAGCAGACACCATAGAAAGCAATATCGTTCATCTTTTCAAATCCTATTATTTTCTTTACATTACGATAGAAGACGAAACCAACGACATTCAGAGAAGCCGTACATATTACTGCGACACACATGTTGGGCAGTACACTACGAA------------------------------------------------------------------TTTGCGTGAATAAGTAGGACAGCACTCTACCAGTTTGCTTGAACCATTCTTTAGGAATTTGAGACATTGCTAATAGTTAGTAA---------AATAAAACATAGCGCTAACTTACAATAGAGAAATACTACAATGGACGCTGGACAGGTAACCGAAAGTCCCCAAAAGGTTTCCGTCCTCACAGGAATCTTGAAATAAAAAAACACCACGAGAAAAATAGAATAAGT-TACAACATACACAAGAGACGCAA--------AAAAAAAGAAGATATTCGCTGAAACCCACTTTGAATATGT-CGAATTCGACCCAGTAATGTTAGTGGA---CTCTTGGGCAGAATGTTGAGTGGATCCATCAGCCATTTCTAAATCAATAAATTTGTTCGGAGCT-ATAAATGTAT----TAGTAATGAATGCTTTTGTTGTTTGAGAAAGGATGGA-GCGTTTGTCAAGTTTGCTGATGGTAATCAACAAGTTTATTAATCTTAAACACAACAAGTAAATAAACAAACATGATTCTTCATCAAAACTGTTTTTAGCCTAGATTTTTTCAACAAACATAT-AAAAAACCAACCCTTC-CTTTCTATTTCAATAAATCTTACCTGAATACGGAGGAGGC------GTACCCTCTGAAGAATGTATATC---TGATTTCTCATCAATGAGCGTTTTGAAAGACTCGTCAGAGTCTGAAACAGGACTGTA----------------------------------------------------------------------------------------------------------TTTATTCTTCATTTTTGCAATGGCAAACCAA-AAACC--AAAAGAACACCAATACTTATAGCTG-AAACAAAATCAACTAGAATTACCAAGAAAAGTCCGTAGAAATCGGTTCTACCTTTC--AGAGATC----TTTAAAAAAAGGAATTGTTCCTTATTT---------CTAAAGAA--AATCAATA-----CCTT-GAGT--AAAATCTGTCTAAAACCAAAGATAGGAAT---AAAAAAAAATCTTGGTA-GTGGCCTTTCGCATGTCTCA-----ATTTCAT-AAGCAGCGACACTATGTCACTGACTGGTCACATCCTCGTTACGATTATTTAACATTGTGGG-TTCACTAT--GTTTTTAAGTAATGGGTATAATCCAAACAAAGTTCATATTACAAA-----AAGTAAACAAAGAA-CCTTTCATCAAAAATA-------------------TACAAGCTGTATAC-TTTAA---------AT-AACATATACAAGAAATAGGA-ATTAAAAATAACTTTATTTAAA--------------------------------------------------------------------------------------------AATCCTTGAAGAAATATGTCTATCT------------------------------------------------AGGGGCTTTA---------ACGCAGT-GGAAGTTGATGTAGATGGAAAG-----------------------------------GAAATCATTGTTATGCTGGGTCGGGTCTTCT--GATTGTCCTCTA----------------------GCTTGGGCTATGC----------------------------------------------------TTG------------------------------------------------------------------------TTTTTTTCTGCATATTATTTATTACACCGCTTTTCC------------------ATGACTATACTCTTGATTA---------AGGTCCATTGCTTTA-------GCTTCTTCC-----------------ATATTCAAAACAT-CACCTAACTC-AAAGCACAATGGCGATCAAAACGAAATCCAAACGCAACACGATGCATGCATACGTTACAC-----------------TAAGAGG-------------------------------------------------------------------------------------TAAAAAAAGAAAAACATCAAGAAGAAAAAGCCTACAGCATCCCGGATTCCCATGTCGTTTCCAACCAAATTACTAAACC-----------CTCAGACGCTTAA-----TTGCAGTGATCGGACGGGAAC-----TGGTGTTTTCTCCTAAATGTGGCCGT
oct_chrI___wtf20__reversed_ -AAGCCTACAGCATCCCGGATTCCCATGTTGTCTCCAACCATAGTACTAACGAGACCCTCAGACGCTTAA----CTGCAGTGATCGGACGGGAACTGG-----TGTTTTC-GCCTAGGTGTGGCCGTAGACAACTGTCA-ATGTAATGAAAA-----GTATATGTATTGGATA-------------------------------------------------------------------------------------------TTCATCATCTCATATTTTACAAAATTTATAGAGGATGGTTTTTG-------------------ATACTGATTTTC--TCTTTTCTAGCTATTCACATTGTGCTAGATTG----------TCATTGAGGTATGAGACTGAATGTCTG-AATTTATAGCAGTTGACGAAGCTGTAG-TTTGAG--------------------AAGTAAATTATTAAACTACATTAGTTGAAACGGCCAATCTGAATATGTC---CAGCTTTGAATTAGAAATCGGTTGATTATTTTGCAAAATTAACATCATAACAATTAAATAATCATT-AAAAAGGTTGCATTAACAA----------------GGATGTTCATCAC--AAAGAAAACGAACGATTTATAAATAACACTCTTGCGAGACGAATTCTTAA-ATACATA-AAAGAATGAACGTGAAAAGCAATCCAACCTGCCGAATGAAGCTG-TGCTTACTTTTGTGGACAA-GAATGCAGAAACTCGAGGGATCGCA--ATTGATATGAATGCTTCCAAGGAAAATGTGATTT-ATAGGA----GGGATGGAAAAGATTCGTTAAAACTCAAACTTCAGCGCTTTGCCCAGCAAAAGGTTGAAGCTCGATTTCCTCGTTATGAGGTGCTTCATTTTCTGGATCTGTCGGTCCTAATTAAGTTAGTCAGATGCTAAGAAAAGAAAAAAAAA-GAATTTATAATAAACAGTACATACGAAAGTAATTCGCAGCA---------------------------------------------------------------------------------------------------------------------------------TTTCCTAAATCAGCAATAAATATTCGAAGTTGT---CGCGCATCTGGATATCCTAGAA-CAGTTAGAATATTTCGCAAGGTGTAATACATACTCCAAAATAAAACAAACACGGCAACGTTAACAATGCAGACACCATAGAAAGCAATATCGTTCATCTTTTCAAATCCTATTATTTTCTTTACATTACGATAGACGACGAAACCAACGACATTCAGAGAAGCCGTACATAGTACTGCGACACACATGTTGGGCAGTACACTACAAA------------------------------------------------------------------TTTGCGAGAACAAATAGGTCAGCACTCTACCAGTTTGCTTGAACCATTCTTTAGGAATTTGAGAAATTGCTAATAGTTAGTAAA--------AATAAAACATAGCGCTAACTTACAATAGAGAAATACTACAATGGACGCTGGACAGGTAACCGAAAGTCCCCAAAAGGTTCCCGTCCTCACAGGAATCTTGAAATAAAAAAACACCACGAGAAAAATGGAAGAAGT-TACAACATACACAAGAGACGCAA--------AAAATAAGAAGATATTCGCTGAAACCCACATCGAATATGT-CGAATCCGATCCAGCGTTGTTAGTGGA---CTCTTGGGCAGAATGCTGAGCAGATCCATCAGCCATTTCTAAATCAATAAATTTGTTTGGAGCTAATGAATGTAT----TAGTGATGAATGCTCTTGTTGTTTGAGAAAGGATAGA-GCGTTTGTCAAGTCTGCTGATGGTAATCAACAAGTTTATTAATCTTAAACACAACAAGTAAACAAACAAACATGATTCTTCATCAAAACTGTTTTTAGCCTAGACATTTTCAACAAACATACAAAAAAACCAACCCTTC-CTTTCTATTTCAGTAAATCTTACCTGAATACGGAGGAGGC------GTAACCTCTGAAGAATGTATATC---TGATTTCTCATCAATGAGCGTTTTAAAAGACTCGTCAAAGTCTGAAACAGGGCTGTA----------------------------------------------------------------------------------------------------------TTTATTCTTCATTTTTGCAATGGCAAACCAA-AAACC--AAAAGAACACCAATACTTATAGCTA-GTTCGAAATTAACTAGAATTACCAAGAAAAGTCTGTAGAAATCGGTTCCACCTTTC--AGAGATTAAA--AAAAAAAAAGGAATTGTTCCTTATTT---------CTAAAGAA--AATCAATA-----CCTT-GAGT--AAAATCTGTCTAAAACCAAAGATAGGAAT---AAAAAAAAATCATGGTA-GTGGCCTTTCGCATGTTTCA-----ATTTCATAAAGCAGCGACATTATGTCACCGACTGGTCACATCCTCGTTACGATTATTCGACTTTCGTCT-TTCACCGA--GGCTTCTAGTATA---GATAATATTAACGAATCGACTATTACAAA-----AAGTAAACAAAAGAACCTTTCATCAAAAAAA-------------------TACAGATTGTATAC-TTAGA---------AT-AATATATACACGAAATTGGA-AGTAAAAATAACTTTATTAAAA-------------------------------------------------------------------------------------------AAATCCTTGAAGAAATCTGTCTATCT------------------------------------------------AGGGGCTTTAA--------ACACAGT-GAAAGTTGATGTAGATGGAAAG-----------------------------------GAAATCATTGTTATGCTGGGTCCGGACTTCT--GTTTTTCCTCTA----------------------GCTCGGGGTATGC----------------------------------------------------TTG------------------------------------------------------------------------TTTTTTTTTGCATATTATTCATAACATCGCTTTTCC------------------ATGACTATACTCTTGGTTG---------GAGTCTATTGCTTTA-------GCTTTTTCC-----------------ATATGCAAAACAT-CACCTAACTC-AAAGTACCATGGCGATCAAAAGGAACTCCAAATGTAACACGATGCATGCATACTTTACTA-----------------AGAGGTA--------------------------------------------------------------------------------------AAAAAAAACGAAAAGAGTGAAAGAAAAAGCCTACAGCATCCCGGATTCCCGTGTTGTCTCAAACCATAGTACGAAACTAACGAGGCCG--TCAAACGTTTTCACCTGCTGCAGTGATCGGACGGGAACTGGTTTGGTGTTTTCGCCTAGGTGTAGCCGT
oct_chrII___wtf46__reversed_ -AAGCCTACAGCATCCCGGATTCCCATGTTGTCTCCAACCATAGTACTAACGAGACCCTCAGACGCTTAA----CTGCAGTGATCGGACGGGAACTGG-----TGTTTTC-GCCTAGGTGTGGCCGTAGACAATTGTCA-ATGTAATGAAAA-----GTATATGTATTGGATA-------------------------------------------------------------------------------------------TTCATCATCTCATATTTTACAAAATTTATAGAGGATGGTTTTTG-------------------ATACTGATTTTC--TCTTTTCTAGCTATTCACATTGTGCTAGATTG----------TCATTGAGGTATGAGACTGAATGTCTG-AATTTATAGCAGTTGACGAAGCTGTAG-TTTGAG--------------------AAGTAAATTATTAAACTACATTAGTTGAAACGGCCAATCTGAATATATC---CAGCTTTGAATTAGAAATCGGTTGATTATTTTGCAAAATTATTGTCATAACAACTAAATAATCATT-AAAAAGGTTGCATTAACAA----------------AAATTTTCGTCAC--AAAGAAAACGAACGATTCATAAATAACACTATTGCGAGACGAATCCAAAG-ATTCATA-AAAGAGTGAACGTGAAAAGCAATCCAACCTGCCGAATGAAGCTGATGCTTACTTTTGTGGACAA-GAATGCAGAAACTTGAGGGATTGCA--ATTGATATGGATGCTTCGAAGGAAAATGTGATTT-ATAGGA----GGGATGGAGAAGATTCGTTAAAACTCAAACTTCAGCGCTTTGCTCAGCAAGAGGTTGAAGCTCAATTTCCTCGTTACGAGGTGCTTCATTTTCTGGATCTGTCGGTCCTAATTAGGTTAGTCAGGTGCTAAGAAAAAAAAAG---------TTATAACAAACAGTACATACGAACATAATTCGCAGCATTTCTTATGCCGTATCCTAT---------------------------------------------------------------------------------------GCTTCCCAT---------GCCGTTTCCTAAATCAGCAATGAATATTCGAAGTTGT---CGCGTATCCG---TACCTAGAACCAGTTAGAATATTTCGCAAGGTGTAAGACATACTCCAAAATAAAACAAACAAGGCAACGTTAACAATGCAAATACCATAGAAAGCAATGTCGTTCATCTTTTCAAATCCTATTATTTTCTTTACATTATAATAGACGACGAAACCAACGCCATTCAGAGAAGCCGTACATATTACTGCGACACACATGTT---------------------------------------------------------------------------------------------------GGACAGCACTCTACCAGTTTGCTTGAACCATTCTTTAGGAATTTGAGAAATTGCTAATAGTTAGTAAA--------AATAAAACATAGCGCTAACTTACAATAGAGAAATACTACAATGGACACTGGACAGGTAACAGAAAGTCCCCAAAAGGTTTCCGTCCTCACAGGAATCTTGAAATAAAAAAACACCACGAGAAAAATGGAAGAAGT-TACAACATACACAAGAGACGCAA--------AAAATAAGAAGATATTCGCTGAAACCCACATCGAATATGT-CGAATCCGATCCAGCGTTGTTAGTGGA---CTCTTGGGCAGAATGCTGAGTGGATCCATCAGCCATTTCTAAATCAATAAATTTGTTCGGAGCTAATGAATGTAT----TAATGATGAATGCTTTTGTTGTTTAAGAAAGGATAGA-GCGTTTGTCAAGTTTGCTGATGGTAATCAACAAGTTTACTAACCTTAAACACAACAAGTAAACAAACAAACATGATTCTTCATCAAAACTGTTTTTAGCCTAGATTTTTTCAACAAACATAC-AAAAAACCAACCCTTC-CTTTCTATTTCAATAAATCTTACCTGAATACGGAGGAGGC------GTACCCTCTGAAGAATGTATATC---TGATTTCTCATCAATGAGCGTTTTGAATGACTCGTCAGAGTCTGAAAGAGGACTGTA----------------------------------------------------------------------------------------------------------CTTATTCTTCATTTTCGCAATGGCAAATCAA-AAACC--AAAAGAACACCAATACTTATAGCTG-AAACAAAATCAACTAGAATTACCAAGAAAAGTCTGTAGAAATCGATTCCACTTTTC--AGGGACC----TGTAAAAAAAGGAATTGTTCCTTGTTT---------CTAAAGAA--AATCAATA-----CCTT-GAGT--AAATTCTGTCTAAAACCAAAGATAGGTAT---GAAAAAAAATCTTGGTA-ATGGCTTTTCGCATGTCTCA-----AGTTCATAAAGCAGCGACATTATGTCACTGACTGGTCACAACCTCGTTATGATTATTTGACTTTCGTTT-TTTACCGT--ACTTTTTCGTAAT-ACTATAGTTCAAACGAATCAAGTATTACAAA-----AAGTAAATAAAGAA-CCTTTCATCAAAAATA-------------------TACAAACTGTATAC-TTAAA---------AT-AATATATACACGAAATAGGA-ATTAGATATAACTTTATTTAAA--------------------------------------------------------------------------------------------AATCCTTGAAGAAATTTGTACATCT------------------------------------------------AGGGGTTTTAA--------ACGCAGT-GGATGTTGATGTAGATGGAAAG-----------------------------------GAAATCTTTGTTATGCTGGGTCCGGTCTTCT--GTTTTTCCTCTA----------------------GCTCGGGGTATAC----------------------------------------------------TTG------------------------------------------------------------------------TATTTTTTTGCATATTATTCATAACACCGCTTTTCC------------------ATGACTATACTCTTGATTG---------GAGTCTATTGCTTTA-------GCTTTTTCC-----------------ATATGCAAAACAT-CACCTAACTC-AAAGTACCATGGCGATCAAAAGGAAATCCAAATGCAACACGATGCATGCATACGTTACGC-----------------TAAAACAG-----------------------------------------------------------------------------------GTAAAAAAAACAAAAAAGAACGAAGGAAAATCCTACAGCACCCCGAATCCCCATGTTGTCTCCAACCATAGTACGAAACTAACGAAGCCG-TCTAAAGGTTTTCACTTGCTGCCGTGATCGGACGGGAAC-----TGGTGTTTTCGCCTAGGTGTGGCCGT
oct_chrI___wtf17__reversed_ -AAGCCTACAGCATCCCGGATTCCCATGTTGTCTCCAACCATAGTACTAACGAGACCCTCAGACGCTTAA----CTGCAGTGATCGGACGGGAACTGG-----TGTTTTC-GCCTAGGTGTGGCCGTAGACATTTACAATGTGTAAATAAAG-----GTATTTCTCCTGGATATCCTACTTCAAAATGCAATTT-GTT--------------------------------------------------------------CAGTTCCATCTGCGTCTGTTTACATGGCTGCATGGAAGTTGTAGTCTG-------------------ATAATTCGTGTT--TCAATTCATTTATTTGACTCTCTAAGTAGACGACAATTTGATTCATTAGGCTACAAAAGTCGGATCGTT-CAGTTGAAAGATTTGTGCTTGCTATGC-TGTAAATGAAATTTAACATTGACGGTAAGGCAATCACTCGTTCCCTACAAATCATGAAAGACATGTGATTACACCGCACAGTTTTGAGTTAG-AATCGGTTGATTATTTTGCAAAATTATTGTCATAACAATTAAACAATCATT-AAAAAGGTTGCATTAACAAA---------------GGATGTTCATCAG--AAAGAAAATGAACGATTCATAAATAACACTATTGCGAGACGAATTCTTAA-ATACATA-AAAGAATGAACGTGAAAAGCAATCAAACCTGCCGAATGAAGCTG-TGCTTACTTTTGTGGACAA-GAATGCAGAAACTCGAGGGATTGCA--ATTGATATGAATGCTTCCAAGGAAAATGTGATTT-ATAGGA----GGGATGGAAAAGATTCGTTAAAACTCAAACTTCAGCGCTTTGCCCAGCAAAAGGTTGAAGCTCAATTTCTTCGTTTTGAGATGCTTCGTCTCCTTGATTTGTCCCTTTTAACTTGGTTAATAATTGCTCTATGATAGGAAGCAT-------TTACGTAATGTACATACCAAAAGCAAGATTCGCAGCATTTCTTATGCCATTTCCTGT------------------------------------------GCCATTTACACCGTTTCCTATGC------------CATTTACGCCGTTTCCTAT---------TCCGTTTCCTATATTAATGACTAATAATCTAAATCGTTCACGGGCAATTGGATTCACTAGAA-CAGTTAGAATATTTCGCAAGTTATAAGACATACTCCAAAATAAAACAAACAAGGCAACGTTAACAATGCAAACAAAATAGAAAAACCCTTTGTCCATCTTTTCAAATCCTATTACCTGCTTTACAAAATAATACACGGAATAGCAAGGGGCATTCAGAGAAGCCGTACATATTACTGCGACACACATGTTG---------------------------------------------------------------------------------------GCACACATGTTGGATAGCACTGTACCAGTTTGCTTGAGCCATTCTTTAGGAATTAGAGACATTGCTAATAGTTAGTAAA--------AATAAAAGATAACGCCAACTTACAATAAAGAAATAATGATATCGCTCCAATAAATCCGCCAAAAAGTCCCCAAAAGTCTTGCGCCCTCACAGGAACCTTGAAATAAAAGAACATTACGAGAAGAATACAATAAGC-CCCAATGTACCCAAGAGACGCAA--------AAAAAAAGAGATATATGATAATAATCCACTTCGAATATGT-CGAATCCGATCCAGCGTTGTTAGTGGA---CTCTTGGGCAGAATGCTGAGCAGATCCATCAGCCATTTCTAAATCAATAAATTTGTTCGGAGCTAATGAATGTAT----TAGTGATGAATGCTCTTGTTGTTTGAGAAAGGATAGA-GCGTTTGTCAAGTCTGCTGATGGTAATCAACAAGTTTATTAATCTTAAACACAACAAGTAAACAAACAAACATGATTCTTCATCAAAACTGTTTTTAGCCTAGACATTTTCAACAAACATACAAAAAAACCAACCCTTC-CTTTCTATTTCAGTAAATCTTACCTGAATACGGAGGAGGC------GTAACCTCTGAAGAATGTATATC---TGATTTCTCATCAATGAGCGTTTTAAAAGACTCGTCAGAGTCTGAAACAGGGCTGTA----------------------------------------------------------------------------------------------------------TTTATTCTTCATTTTTGCAATGGCAAACCAA-AAACC--AAAAGAGCACCAATATCTATAGCTA-GTTCGAAATTAACTAGAATTACCAAGAAAAGTCTGTAGAAATCGGTTCCACCTTTC--AGAGATT-AA--AAAAAAAAAGGAATTGTTCCTTATTT---------CTAAAGAA--AATCAATA-----CCTT-GAGT--AAAATCTGTCTAAAACCAAAGATAGGAAT---AAAAAAAAATCATGGTA-GTGGCCTTTCGCATGTTTCA-----ATTTCATAAAGCAGCGACATTATGTCACCGACTGGTCACATCCTCGTTACGATTATTCGACTTTCGTCT-TTCACCGA--GGCTTCTAGTATA---GATAATATTAACGAATCGATTATTACAAA-----AAGTAAACAAAAGAACCTTTCATCAAAAAAA-------------------TACAGATTGTATAC-TTAGA---------AT-AATATATACACGAAATAGGA-ATTAAAAATAACTTTATTAAAA-------------------------------------------------------------------------------------------AAATCCTTGAAGAAATTTGTCCATCT------------------------------------------------AGGGGTTTTAA--------ACGCAGT-GAAAGTTGATGTAGATGAAAAG-----------------------------------GAAATCTTTGGTATGCTGGGTCCGGTCTTCT--GATTGTTCATTA----------------------GCTTGGGCTATGC----------------------------------------------------TTG-------------------------------------------------------------------------TTTTTTTTGCATATTATTCATTACACCGCTTTTCC------------------ATGACTATACTCTTGATTG---------GAGTCTATTGCTTTA-------GCTTTTTCG-----------------ATATGCAAAACAT-CACCTAACTC-AAAGTACCATGGCGATCAAAAGGAAATCCAAATGCAACACGATGCATGCATACGTTACGC-----------------TAAAACAGGT---------------------------------------------------------------------------------AAAAAAAAAACAAAAAAAAACGAAGGAAAATCCTACAGCACCCCGAATCCCCGTGTTGTCTCCAACCATAGTACGAAACTAACGAGGCCG--TCAAACGTTTTCACCTGCTGCAGTGATCGGACGGGAACTGGTTTGGTGTTTTCACCTAGGTGTAGCCGT
oct_chrII___wtf32__reversed_ --AGCCTACAGCATCCCGGATTCCCATGTTGTCTCCAACCATAGTACTAACGAGACCCTCAAACGCTTAA----CTGCAGTGATCGGACGGGAACTGG-----TGTTTTC-GCCTAGGTGTGGCCGTAGACGTTTATAATGTGTAAATGAAG-----GTATTTGTGCTGGATATCCTACTTCAAGATGCAATTTGGCT--------------------------------------------------------------CAGTTCCATCTGCGTCTGTTTACATGGCTGCACGGAAGTTGTAGTCTG-------------------ATAATTCGTGTT--TCAGTTCATTTACTTGACTCTCTAAGTAGACGACAATTTGATTCATTAGGCTATAAAAGTCGGATCGTTCAAGTTGAAAGATTTGTGCTTGCTATGC-TGTAAATGAAATTTAACATTGACGGTAAGGCAATCACTCGTTCCCTACAAATCATGAAAGACATGTGATTACACCGCACAGTTTTGAGTTAG-AATCGGTTGATTATTTTGCAAAATTATCGTCATAACAACTAAATGATTATTAAAAAAGGGTGGATTAATAA----------------GGATGTTCATCAC--AAAGAAAACGAACGATTTATAAATAACACTCTTGCGAGACGAATTCTTAA-ATACATA-AAAGAATGAACGTGAAAAGCAATCAAACCTGCCGAATGAAGCTCATGCTTACTTTTGTGGACAA-GAATGCAGAAACTCGAGGGATTGCA--ATTGACATGAATGCTTCCAAGGAAAATGTGATTT-ATAGGA----GGGATGGAGAAGATTCGTTAAAACTCAAACTTCAGCGCTTTGTCCAGCAAAAGGTTGAAGCTCGATTTCTTCGTTTTGAGATGCTTCGTCTCCTTGATTTGTCCCTTTTAACTTGGTTAATAATTGCTCTATGATAGGAAGCAT-------TTACGTAATGTACATACCAAACGCATGATTCACAGCATTTCCTATACCGTTTCCTAT------------------------------------------GGCATTTGCGCCGTTTCCTATACCGTTTCCTATGGCATTTGCACCGTTTCCTATGGCATATGCGCCGTTTCCTATATCAATGACTAATAATCTAAATCGTTCACGGGAAATTGGATTCACTAGAA-CAGTTAGAATATTTCGCAGGTTATAAGACATACTCCAAAATAAAACAAACACGGCAACGTTAACAAACCAGACACCATAGAAAGCAATATCGTTCATCTTTTCAAATCCTATTATTTTCTTTACATTACGATAGAAGACGAAACCAACGACATTCAGAGAAGCCGTACATATTACTGCGGCACACATGTT---------------------------------------------------------------------------------------------------TGGCAGCACTCTACCAGCTTGCTTGTACCACCCCGGGTAGAGCATATGCGCCACTAATAGTCAGTGAAACATTCAGAATAAAAGATAACGCCAACTTACAACAAAGAAATAATGATATCGCCCCAATAAATCCGCCAAAAAGTCCCCAAAAGTCTTGCGCCCTCACAGGAACCTTGAAATAAAAGAACATTACGAGAAGAATACAATAAGC-CCCAATGTACCCAAGAGACGCAA--------AAAAAAAGAGATATATGATAATAATCCACTTCGAATATGT-CGAATCCGATCCAGCGTTGTTAGTGGA---CTCTTGGGCAGAATGCTGAGCAGATCCATCAGCCATTTCTAAATCAATAAATTTGTTCGGAGCTAATGAATGTAT----TAGTGAGGAATGCTTTTGTTGTTTGAGAAAGGATGGA-GCGTTTGTCAAGTTTGCTGATGGTAATCAACAAGTTTATTAATCTTAAACACAACAAGTAAACAAACAAACATGATTCTTCATCAAAACTGTTTTTAGCCTAG-CTTTTTCAACAAACATAC-AAAAAACCAACCCTTC-CTTTCTATTTCAATAAATCTTACCTGAATACGGAGGAGGC------GTACCCTCTGAAGAATGTATATC---TGATTTCTCATCAATGAGCGTATTGAAAGACTCGTCAGAGTCTGAAACAGGGCTGTA----------------------------------------------------------------------------------------------------------TTTATTCTTCATTTTTACAATGGC--------AAACC--AAAAGAACACCAATATTTATAGCTA-GTTCGAAATTAACTAGAATTACCAAGAAAAGTCCATAGAAATCAATTCCACCTTTC--AGAGATCTTT--AAAAAAAAAGGAATTGTTCCTTATTT---------CTAAAGAA--AATCAATA-----CCTT-GAGT--AAAATCAGTCTAAAACCAAAGATAGGAAT-AAAAAAAAAAATCTTGGTA-GTGGCCTTTCGCATGTCTCA-----AGTTCATAAAGCAGCGACATTATGTCACTGACTGGTCATATCCTCGTTACGATTATTTAACATTGTGGG-TTCACTAT-GGGTTTTTTATAAT-GGTATAATCCAAACGAAGTTCGTATTACAAA-----AAGTAAACAAAGGACCTATCCAACAATAAAA-------------------CCTTGACGTTGGAT-TTTCGCAGTTATTTTC-AGCATTCACAAACACTCATT-CTTTGAAACAACTTTTTCTAAATTTTTTCAAA----------------------------------------------------------------------------------GACTTCAGAAGAAACCTGTCCATCT------------------------------------------------GACGGTTTTTAGCTCAGCTGCTCAGC-GGAAGTTGATTTAGATGGAAAG-----------------------------------GAAAGCATTATTTAAATGA--CCGGACTTTT--GTTTTTCCTCTA----------------------GTTTTGTTTGTTT---------------------------------------------------GATT------------------------------------------------------------------------CTCTTCTTTGCATGTTATTCATTGAAGTGCTTTTTC----------------------------------------------CACTTCACTGATTTT-------CATTCTGTA-----------------GTATGTA-------TGGTTAAGTC-AAACAACCATGCCGATCTAA-------CCGACAGACAGGCAATGCTTGCGTAC-----------------------------------------------------------------------------------------------------------------------------------AAATAGAGAAGAACTTCTACGACGTCCAAAATTTC--------CTCGAACCACATTACTAA-----CACTAACGATTCAAACACTTAC-----CTGCAGTAAGCGGTTGGGAAT-----TGGCGTTTTCACGTAGGTGTGACCGT
oct_chrI___wtf8__reversed_ -AAGCCTACAGCATCCCGGATTCCCATGTTGTCTCCAACCATAGTACTAACGAGACCCTCAGACGCTTAA----CTGCAGTGATCGGACGGGAACTGG-----TGTTTTC-GCCTAGGTGTGGCCGTAGACATTTAAAACGTGTAACTAAAG-----GTATTTGTATT-----------------------TGTAGTG--------------------------------------------------------------GGTATTCATCATCTTAGATTTTACAAAATTGATAGAGGATGGTTTTTGATACTTAAAAGATTAAAGCACACT-TTTTTC--TCTTTTCTAGCTATTCACATTGTGCTAAATTG----------TCGTTGAGGTGTGAGACCAAATGTCTG-AATTTATAGCAATTGACGAAGCTGTAGTTTTGAG--------------------AAGTAAATTATTAAACTACATTAGTTGAAACGGCCAATCTGAATACGTC---CAGCTTTGAATTAGAAATCGGTTGATTATTTTGCAAGACTATCGTCATAACAATTAAATAATCATT-AAAAAGGTTGCTTTAATAATT--------------TGATGTTCGTCAC--AAAGAAAATGAAAGATTCATAAATAACACTATTGCGAGACGAATTCTTAG-ATCCAT--AAAGAGTGAACGTGAAAAGCAATCAAACCTGCCGAATGAAGTTG-TGCTTACTTTTGTGGACAA-GAATGCAGAAACTCGAGGGATTGCA--ATTGATATGGATGCTTCCAAGG-AAATGTGATTT-ATAGGA----GGGATGGAAAAGATTCGTTAAAACTCAAACTTCAGCGCTTTGCCCAGCAAAAGGTTGAAGCTCGATTTCCTCGTTATGAGGTGCTTCATTTTCTGGATCTGTCGGTCCTAATTAGGTTAGTCAGATGCTAAGAAAAGAAAAAAAG------TTATAATAAAGAGTACATACGAACATAATTCGCAGCATTTCTTATGCTGTTTCCCAT------------------------------------------GCCGTTTCCTATGC---------------------------------TTCCCAT---------GCCGTTTCCTAAACCAGCAATGAATATTCGAAGTTGT---CGCGTATCCGTCGTACCTAGAA-CAGTTAGAATATTTCGCAGGGTGTAAGACATACTCCAAAATAGAACAAACACGGCAACGTTAACAATGCAGACACCATAGAAAGCAATATCGTTCATCTTTTCAAATCCTATTATTTTCTTTACATTATGATAGACGACGAAACCAACGACATTCAGAGAAGCCGTACATATTACTGCGACACACATGTTGGGCAGTACACTACAAATTTTCGTGAATAAGTAGGACAGCATTCTACCAGTTTGCGTGAATAAGTAGGACAGCATTCTACCAGTTTGCGTGAATAAGTAGGACAGCACTCTACCAGCTTGCTTGTACCACCCCGGGTAGAGCATATGCGCCACTAATAGTCAGTGAAACATTCAGAATAAAAGATAACGCCAACTTACAATAAAGAAATAATGATATCGCCCCAATAAATCCGCCAAAAAGTCCCCAAAAGTCTTGCGCCCTCACAGGAACCTTGAAATAAAAGAACATTACGAGAAGAATACAATAAGC-CCCAATGTACCCAAGAGACGCAA--------AAAAAAAGAGATATATGATAATAATCCACTTCGAATATAT-CGAATCCGATCCAGCGTTGTTAGTGGA---CTCTTGGGCAGAATGCTGAGCAGATCCATCAGCCATTTCTAAATCAATAAATTTGTTGGGAGCTAATGAATGTAT----TAGTGAGGAATGCTTTTGTTGTTTGAGAAAGGATGGA-GCGTTTGTCAAGTTTGCTGATGGTAATCAACAAGTTTATTAATCTTAAACACAACAAGTAAACAAACAAACATGATTCTTCATCAAAACTGTTTTTATCCTAGATTTTTTCAAAAAACATAC-AAAAAACCAACCCTTC-CTTTCTATTTCAATAAATCTTACCTGAATAGGGAGGAGGC------GTACCCTCTGAAGAATGTATATC---TGATTTCTCATCAATGAGCGTTTTGAAAGACTCGTCAGAGTCTGAAACAGGACTGTA----------------------------------------------------------------------------------------------------------TTTATTCTTCATTTTTGCAATGGAAAACCAA-AAACC--AAAAGAACACCAATATCTATAGCTA-GTTCGAAATTAACTAGAATTACCAAGAAAAGTCCGTAGAAATCGGTTCCACCTTTC--AGAGATCTTT--AAAAAAAAAGGAATTGTTCCTTATTT---------CTAAAGAA--AATCAATA-----CCTT-GAGT--AAAATCAGTCTAAAACCAAAGATAGGAATAAAAAAAAAAAATCTTGGTA-GTGGCCTTTCGCATGTCTCA-----AGCTCATAAAGCAGCGACATTATGTCACTGACTGGTCATATCCTCATTACAATTATTCGACTTTCGTTA-TATACCAT--ACTTTTTCGTGAT-AGTATAATCCAATCGAGGAGCGTATTACAAA-----AAGTAAACAAAGAACCTGTCCAACAATAAAA-------------------CCTTGACGTTGGAT-TTTCGCAGTTATTTTC-AGCATTCACAAATACTCATT-ATTTGAAACAACTTTTTCTAAATTTTTTCAAA----------------------------------------------------------------------------------GACTTCAGAAGAAACCTGACCATCT------------------------------------------------AGGAGTTTTAC--------ACGTAGTAGAAAGTTCATTTACATAGGAAG-----------------------------------GAAAGCATTGTTATGTCCGGTC------TTT--GGTTGTCGTCTG----------------------GCATGAGATATGT----------------------------------------------------TTA------------------------------------------------------------------------TCCTTTTTGGCGTATTATTCATTGAAGCGCTTCTTC------------------------------------------------------------------------------------------------------------------------------------------------------------------------------------------------------------------------------------------------------------------------------------------------------------------------------------------------------------------------------------------------CATTTAA-----CTGCTGTGATCGGACGGGAGC-----TGATGATTTCGCCTAGGCGTGACCGA
oct_chrII___wtf47__reversed_ -AAGCCTACAGCATCCCGGATTCCCATGTTGTCTCCAACCATAGTACTAACGAGACCCTCAGACGCTTAA----CTGCAGTGATCGGACGGGAACTGG-----TGTTTTC-GCCTAGGTGTGGCCGTAGACAACTGTGG-ATGTAATAAAAA-----GTATATGTAGTTA---------------------TGTAGTG--------------------------------------------------------------GATATTCATCATCTCAGATTTTACAAAATTGATAGAGGATGGTTTTTGATACTTAAAAGATTAAAGCACACTGTTTTTC--TCTTTTCTAGCTATTCACATTGTGCTAGATTG----------TCATTGAGGTCTGAGACCAAATGTCTG-AATTTATAGCAATTGAGAAAGTTGTAG-TTTGAG--------------------AAGTAAATTATTAAACTACATTAGTTGAAACGGCCAATCTGAATACGTC---CAGCTTTGAATTAGAAACTAGTTGATTATTTTGCAAAATTATCGTCATAACAATTAAACAATCATT-AAAAAGGTTGTA-TAACAA----------------GGATGTTCGTCAC--AGAGAAAACGAACAATTCATAAATAACACTATTGCGAAACGAATTCAAAG-ATTCATA-AAAGAGTGAACGTGAAAAACAATCAAACTTGCCGAATGAAGCTGATGCTTACTTTTGTGGACAA-GAATGCAGAAACTTGAGGGATTGCA--ATCATCATAGATGCTTCCAAAGAAAA----------------G---------------------------------------------------------------------------------------------------------------------------------------------------------TTATAATAAAAAGTACATACGAACATAATTCGTAGCATTTCTTATGCCGTTTCCCAT---------------------------------------------------------------------------------------------------------GGCGTTTCCTAAATCAGCAATGAATATTCAACGTTGT---TGCATATCCGGCATATCTAGAA-CAGTTAGAATATTTCGCAGGGTGTAAGACATACTCCAAAAATAAACAAACACGGCAACGTTAACAACGCAGACACCATAGAAAGCAATATCGTTCATCTTTTCAAATCCTATTATTTCCTTTACATTACAATAGACGACGAAACCAACGGCATTCAGAAAAGCTGTACATATTACTGCGGTACACATGTTTGGCAGTACACTACAAA---------------------------------TTTGCGTGAATAAGTAGGACAGCATTCTACCAGTTTGCGTGAATAAGTAGGACAGCACTCTACCAGCTTGCTTGTACCACCCCGGGTAGAGCATATGCGCCACTAATAGTCAGTGAAACATTCAGAATAAAAAATAACGCCAACTTACAATAAAGAAATAATGATATTGCCCCAATAAATCCGCCAAAAAGTCCCCAAAAGTCTTGCGCCCTCACAGGAACCTTGAAATAAAGAAACATCACCAGAAGAATACAATAAGC-CCCAATGTACCCAAGAGACGCAA--------AGAAAAAGAAAATAGCTACTGGAATCCACTTCGAATATGC-CAAATCCGATCCAGCGTTGTTAGTGGA---CTCTTGGGCAGAATGCTGAGTGGATCCATCAGCCATTTCTAAATCAATAAATTTGTTCGGAGCTAATAAATGTAT----TAGTGAGGAATGCTTTTGTTGTTTGAGAAAGGATGGA-GCGTTCGTCGAGTTTGTTTACAGCAAGT--------------TTTGAGTCGCTGGAATTATACAAATTGAAGCAATT-----------------------------------------------GACATTCCTTTCTTCTTTTTCTATTTCAACAAATCTTACCTGAGTACGAAGGAGGCGTACCAGTACCATCTAAAGATCTAGCGTC---TGACTTTTCATCATTGAGCACTTTGAAAGAGTCATCAGAATCTGAAACAGGAGTATA----------------------------------------------------------------------------------------------------------TTGGTTTTTCATATTATCAATGGCAACTTAGTAAATC--AAAAAAACACCAATATTTACAAATG-AACCGAATTCAGCTAGAATCAACCAACAAAGTCCGCAAGTACTAATTTCACAATTCTCGCGGATG-GG--GTCAAAAAAAGAATTACTCCTTTTTT---------TAAAAAAATTAACTATTA-ACACTTTTCAACA--AAAAGCTCCTCTTAAAAGATGAAGCGTAG---TTGAAAAAATCTTGGTA-GTGGCCTTTCGCATGTCTCA-----AGCTCATAAAGCAGCGACATTATGTCACTGACTGGTCATATCCTCATTACAATTATTCGACTTTCGTTA-TATACCAT--ACTTTTTCGTGAT-AGTATAATCCAATCGAGAAGCGTATTACAAA-----AAGTAAACAAAGGA-CTATCCAACAATAAAA-------------------CCTTGACGTTGGAT-TCTCGCAGTTATTTTC-AGCATTCACAAACACTCATT-ATTTAAAGCAACTTTTTCTAAATATTCTCAAA---------------------------------------------------------------------------------GGGTTTCTTCTGAAACCTGTCCATCC------------------------------------------------AACGGTTCTTA--------ACTAGGC-GAAAGTTGATTTAGATTGAATG-----------------------------------GAAAGCATTGTTACGTTGGGTCCAATCTTTT--GATATTCCTCTA----------------------CCTTGAATATTCT----------------------------------------------------TAG---------T-------------------------------------------------------------GCTTTTCTTTCTATAGTAATCATTAAACTTTTCCACTTAC---------------------------------------------------------------------------------------------------------------------------------------------------------------------------------------------------------------------------------------------------------------------------------------------------------------------------------------------------------------------------------------------------------CTGTAGTGATCGGACGTGAAC-----TGATGTCTTCGCCTAGATACGGCAGT
oct_chrII___wtf49__reversed_ AAGCCTAACAGCATCCCGGATTCCCATGTTGTCTCCAACCATAGTACTAACGAGACCCTCAGACGCTTAA----CTGCAGTGATCGGACGGGAACTGG-----TGTTTTC-GCCTAGGTGTGGCCGTAGACATTTACAATGTGTAATAAAAA-----GTATATGTAGTTA---------------------TATAGTG--------------------------------------------------------------GATATTCATCATCTCAGATTTTACAAAATTGATAGAGGATGGTTTTTGATACTTTAAAGATTAAAGCACACTGTTTTTC--TCTTTTCTAGCTATTCACATTGTGCTAAATTG----------TCGTTGAGGTCTGAGACCAAATGTCTG-AATTTATAGCAGTTGACGAAGCTGTAG-TTTGAG--------------------AAGTAAATTATTAAACTACATTAGTTGAAACGGCCAATCTGAATACGTC---CAGCTTTGAATTAGAAACTAGTTGATTATTTTGCAAAATTATCGTCATAACAACTAAATAATCATT-AAAAAGGTTGCATTAACAA----------------GGATGTTCGTCAC--AGAGAAAACGAACGATTTATAAATAACACTCTTGCGAGACGAATTCTTAA-ATACATA-AAAGAATGAACGTGAAAAGCAATCCAACCTGCCGAATGAAGCTG-TGCTTACTTTTGTGGACAA-GAATACAGAAACTCGAGGGATTGCA--ATTGATATGGATGCTTCGAAAGAAAATGTGATTT-ATAGGA----GGGATGGAAAAGATTCGTTAAAACTCAAACTTCAGCGCTTTGCCCAGCAAAAGGTTGAAGCTCAATTTCTTCGTTTTGAGGTGCTTCATTTTCTGGATCTGTCGGTCCTAATTAGGTTAGTCAGATGCTAAGAAAAAAAAAAAG-------GTATAATAAAGAGTACATACGAACATAATTCGCAGCATTTCTTATGCCGTTTTCCAA------------------------------------------GTCATTCACCATGT---------------------------------TTCCCAT---------GAAGTTTCCTGAAGCAGCAATGAAGATTCGAAGTTGT---CGCGTATCCG---TACCTAGAACCAATTAGAATATTTCGCAGGTTATAAGACATACTCCAAAATAAAACAAACACGGCAACGTTAACAATGCAGACAAAATAGAAAAACCCTTTGTCCATCTTTTCAAATCCTATTACCTTCTTTACAAAATAATACACGGAATAGCAAGGGGCATTCAGAGAGGCCGTACATATTACTGCGACACACATGTTGGACAGTACACTACAAA------------------------------------------------------------------TTTGCGTGAATAAGTAGGACAGCACTCTACCAGTTTGCTTGAACCATTCTTTAGGAATTTGAGAAATTGCTAATAGTTAGTAAA--------AATAAAACATAGCGCTAACTTACAATAGAGAAATACTACAATGGACACTGGACAGGTAACAGAAAGTCCCCAAAAGGTTTCCGTCCTCACAGGAATCTTGAAATAAAAAAACACCACGAGAAAAATGGAAGAAGT-TACAACATACACAAGAGACGCAA--------AAAATAAGAAGATATTCGCTGAAACCCACATCGAATATGT-CGAATCCGATCCAGCGTTGTTAGTGGA---CTCTTGGGCAGAATGCTGAGCAGATCCATCAGCCATTTCTAAATCAATAAATTTGTTCGGAGCTAATGAATGTAT----TAGTGATGAATGCTTTTGTTGTTTGAGAAGGGATGGA-GCGTTTGTCGAGTTTGTTTACAGC-----ACAAGTCT-------TGAGTCGCTGGAATTATACAAATTGATACAACT-----------------------------------------------GACATTCTTTTGTTC-CTTTCTATTTCAACAAATCTTACCTGAATACGGAGGAGGC------GTACCCTCTGAAGAATGTATATC---TGATTTTTCATCAATGAGCGTTTTAAAAGACTCGTCAGAATCTGAAACAGGACTGTA----------------------------------------------------------------------------------------------------------TTTATTCTTCATTTCTGCAATGGCAAACCAA-AAACC--AAAAGAACACCAATATTTATAGCTA-GTTCGAAATCAGCTAGATTTACCAAGAAAAGTCTGTAGAAATCTTTTCCACCGTTC--AGAGATC-TT--TAAAAAAAAGGAATCGTTCCTTGTTT---------CTAAAGAA--AGGCAATG-----TTTT-GAGT--AAAATCTGTCTAAAACCAAAGATAGGAAT---GAAAAAAAATCTTGGTA-ATGGCTTTTCGCATGTCTCA-----ATTTCATAAAGCAGCGACATTATGTCACCGACTGGTCATATCCTCGTTACGATTATTCGAGTTTCGTTA-TATACCAT--ACTTTTTCGTGAT-AGTATAATCCAATCGAGAAGCGTATTACAAA-----AAGTAAACAAAGGA-CTATCCAACAATAAAA-------------------CCTTGACGTTGGAT-TCTCGCAGTTATTTTC-AGCATTCACAAACACTCATTCTTTTGAAGCAACTTTTTCTAAATATTCTCAAA---------------------------------------------------------------------------------GGGTTTCTTCTGAAACCTGTCCATCC------------------------------------------------AACGGTTCTTAGCTCAGCTGCTCAGC-GGAAGTTGATTTAGATTGAATG-----------------------------------GAAAGCATTCTTATAATGTTTATAGTCTTTT--CGTTGTTCTCTC----------------------GCATGATCTGTGC----------------------------------------------------TTA-----------------------------------------------------------------------ATTTTTTTCTGCATGTTATTCATTGAGCTGCTTTTTCC-----------------ATGACTATGCTTTCGAATG----------GGACCACTGCTTTT-------ACGAATTGT-----------------CTGCTCTCAATAG---TATAAACC-AAAACATCATAACGATCAAAAAG---------------GCAATGCTTGCTTCC---------------------------------------------------------------------------------------------------------------------AAAAATAGCGAAACTTCAACTAAATAAAGCCCAAAGCATCTCAAATT-CAATATTGTCTCCAACCACAGTACTAA-----------CGACTAAAATGTTCAT-----CTGCAGTGATCCGACGAGAAC-----TGGTATTTTCTCTTAGTTGTAGACGT
oct_chrI___wtf15__reversed_ -AAGCCTACAGCATCCCGGATTCCCATGTTGTCTCCAACCATAGTACTAACGAGACCCTCAGACGCTTAA----CTGCAGTGATCGGACGGGAACTGG-----TGTTTTC-GCCTAGGTGTGGCCGTAGACACTTACAATGTGTAAATAAAG-----GTATTTCTGCTGGACATCCTACTTCAAGATGCAATTT-GTT--------------------------------------------------------------CAGTTCCATCTGCGTCTGTTTACATGGCTGCATGGAAGTTGTAGTCTG-------------------ATAATTCGTGCT--TCAATTCATTTACTTGACTCTCTAAGTAGACGCCAATTTAATTCATTAATCTACAAACGTCCGATCATT-CAGTTAGAAGATATGTGCTTTCTATGC-TGTGAATGA--------------------------------------------------------------------------------------------------------------------------------AATCATT-AAAAAGGTTGCATGAACAA----------------GGACGTTCGTCAC--AAAGAAAACGAACGATTCATAAATAACACTATTGCGAGATGAATTTAGAG-ATTCATA-AAAGAGTGAACGTGAAAAGCAATCAAACCCGTCATATTAAGCTTATGCTTACTTTTGTGGACGC-GACTGCAGAAACTTGAGGGATTGCA--ATCATTATGGATGCTTCTAAGGAAAATGCGATTT-ATAGGAGGATGGGATAGAGAAGGTTCGTTAGAACTCAAACTTCAGCGCTTTGCTCAGCAAGAGGTTGAAGCTCGATTTCCTCGTTACGAGGTGCTTCATTTGCTAAATCTGTCGGTCCTAATTAGGTTAGTCAGATGCTAAAAAAAGAAAAAAAA------TTATAATAAACAGTACATACGAATATAATTCGAAGCGTCTCTTATGCCGTTTCCTAT---------------------------------GTTTCCCATGCCATTCACCATGC---------------------------------TTCCCAT---------GCCGTTTCCTAAATCAGCAATGAATATTCGAAGTTGT---CTCGTATCCGTCGTACCTAGAA-CAGTTAGAATATTTCGCAGGTTGTAAGACATACTCCAAAATAAAACAAACACGGCAACGTTAACAATGCAAACAAAATAGAAAAACCCTTTGTCCATCTTTTCAAATCCTATTACCTTCTTTACAAAATAATACACGGAATAGCAAGGGGCATTCAGAGAAGCCGTACATAATACTGCGGCACACATGTT---------------------------------------------------------------------------------------------------GGACAGCACTCTACCAACTTGCTTGTACCACCCCGGGTAGAGCATATGCGCGACTAATAGTTAATAAA--------AATAAAAGATAGCGCTAGCTTACAATAGAGAAATACTACAACGGATGCTCCACAAGCAGCAGAAAGTCCCCAAAGGGTTTTCGCCCTCAGAGGAACCTTGACATAAAAAAACACCACGAGAAAAATAACATAAAA-TATAATATACACAAAAGATGCAA--------A-AAAAAGAAGATAGCTATTCGAATCCACTTTGAATATGT-CGAATCCGATCCAGCGTTGTTAGTGGA---CTCTTGGGCAGAATGCTGAGTGGATCCATCAGCCATTTCTAAATCAATAAATTTATTCGGAGCTAATAAATGTAT----TAGTGATGAATGCTCTTGTTGTTTGAGAAAGGATAGA-GCGTTCGTCGGGTTAGTTTACAAGGAATTGCAGACAT--------------------TTATAGATATTAAAGCAATC-----------------------------------------------GACATTCGTTTGTTC-CTTTCTATTTCAACAAATCTTACCTGAGTACGGAGGAGGCGTACCAGTACCATCTAAAGATCTAGCATC---TGACTTTTCATCATTTAGCACTTTGAAAGAGTCATCAGAATCTGAAACTGGAGCGTA----------------------------------------------------------------------------------------------------------ATTATTCTTCATTTTTACAATGGCAGCTAGA-AACAC--GAAATAATGCAGATATATACATCCA-AAACGATACTAGCTAGATTTACCAA-ATAAGTCCGTAGGAACTGGTTCTACCGTTC--ACGGATC-TG--TCAACAAAAGGAATTTCTCCTTTCTTTTAACACCGTTAAATAA--AAGCACTT-----TTAC-AACA--AAAAGCTCCTCTTAAAAGATGAAGCGTAG---TTGTAAAACTCATGGTA-ATGGCTTTTCGCATGTCTCA-----AGTTCATAAAGCAGCGACATTATGTCACTGACTGGTCATATCCTTGTTACGATTATTCGACTTTCGTTA-TATACCAT--ACTTTTTCGTGAT-AGTATAATCCAAACGAAGTTCGTATTACAAA-----AAGTAAACAAAGAACCTATCCAACAATAAAA-------------------CCTTGACGTTGGAT-TTTCGCAGTTATTTTC-AGCATTCACAAACACTCATT-ATTTGAAACAACTTTTTCTAAATTTTTTCAAA----------------------------------------------------------------------------------GATTTGGGAAGAAACCTGCCCATCT------------------------------------------------AACGGTTCTTAGCTCAGCTGCTCAGC-GAAAGTTGATTTAGATGTAATG-----------------------------------GAAAGCATTGTTACGTTGGGTCCAATCTTTT--AAAATTCCTCTA----------------------GCTTGGGCTATGA----------------------------------------------------------------------------------------------------------------------------------TTTCTTACATAATACTAATTAAATGGCTTTGTC---------------------------------------------------------------------------------------------------------------------------------------------------------------------------------------------------------------------------------------------------------------------------------------------------TATGAAAGAAAAAAGGAAAAAGAAAAGTCTACAGCACCCCAAATTCTCATGTTGTCTTCAACCGCGGTACCAA-----------CGACTCAGATACTCAT-----CTGCAATGATC-GACGAGAAT-----TGGTGTTTCTTCCTACATGCTTCCAT
oct_chrI___wtf13__reversed_ -AAGCCTACAGCATCCCGGATTCCCATGTTGTCTCCAACCATAGTACTAACGAGACCCTCAGACGCTTAA----CTGCAGTGATCGGACGGGAACTGG-----TGTTTTC-GCCTAGGTGTGGCCGTAGACACTTACAATGTGTAAATAAAG-----GTATTTCTGCTGGACATCCTACTTCAAGATGCAATTT-GTT--------------------------------------------------------------CAGTTCCATCTGCGTCTGTTTACATGGCTGCATGGAAGTTGTAGTCTG-------------------ATAATTCGTGCT--TCAATTCATTTACTTGACTCTCTAAGTAGACGCCAATTTAATTCATTAATCTACAAACGTCCGATCATT-CAGTTAGAAGATATGTGCTTTCTATGC-TGTGAATGA--------------------------------------------------------------------------------------------------------------------------------AATCATT-AAAAAGGTTGCATGAACAA----------------GGACGTTCGTCAC--AAAGAAAACGAACGATTCATAAATAACACTATTGCGAGATGAATTTAGAG-ATTCATA-AAAGAGTGAACGTGAAAAGCAATCAAACCCGTCATATTAAGCTTATGCTTACTTTTGTGGACGC-GACTGCAGAAACTTGAGGGATTGCA--ATCATTATGGATGCTTCTAAGGAAAATGCGATTT-ATAGGAGGATGGGATAGAGAAGGTTCGTTAGAACTCAAACTTCAGCGCTTTGCTCAGCAAGAGGTTGAAGCTCGATTTCCTCGTTACGAGGTGCTTCATTTGCTAAATCTGTCGGTCCTAATTAGGTTAGTCAGATGCTAAAAAAAGAAAAAAAA------TTATAATAAACAGTACATACGAATATAATTCGAAGCGTCTCTTATGCCGTTTCCTAT---------------------------------GTTTCCCATGCCATTCACCATGC---------------------------------TTCCCAT---------GCCGTTTCCTAAATCAGCAATGAATATTCGAAGTTGT---CTCGTATCCGTCGTACCTAGAA-CAGTTAGAATATTTCGCAGGTTGTAAGACATACTCCAAAATAAAACAAACACGGCAACGTTAACAATGCAAACAAAATAGAAAAACCCTTTGTCCATCTTTTCAAATCCTATTACCTTCTTTACAAAATAATACACGGAATAGCAAGGGGCATTCAGAGAAGCCGTACATAATACTGCGGCACACATGTT---------------------------------------------------------------------------------------------------GGACAGCACTCTACCAACTTGCTTGTACCACCCCGGGTAGAGCATATGCGCGACTAATAGTTAATAAA--------AATAAAAGATAGCGCTAGCTTACAATAGAGAAATACTACAACGGATGCTCCACAAGCAGCAGAAAGTCCCCAAAGGGTTTTCGCCCTCAGAGGAACCTTGACATAAAAAAACACCACGAGAAAAATAACATAAAA-TATAATATACACAAAAGATGCAA--------A-AAAAAGAAGATAGCTATTCGAATCCACTTTGAATATGT-CGAATCCGATCCAGCGTTGTTAGTGGA---CTCTTGGGCAGAATGCTGAGTGGATCCATCAGCCATTTCTAAATCAATAAATTTATTCGGAGCTAATAAATGTAT----TAGTGATGAATGCTCTTGTTGTTTGAGAAAGGATAGA-GCGTTCGTCGGGTTAGTTTACAAGGAATTGCAGACAT--------------------TTATAGATATTAAAGCAATC-----------------------------------------------GACATTCGTTTGTTC-CTTTCTATTTCAACAAATCTTACCTGAGTACGGAGGAGGCGTACCAGTACCATCTAAAGATCTAGCATC---TGACTTTTCATCATTTAGCACTTTGAAAGAGTCATCAGAATCTGAAACTGGAGCGTA----------------------------------------------------------------------------------------------------------ATTATTCTTCATTTTTACAATGGCAGCTAGA-AACAC--GAAATAATGCAGATATATACATCCA-AAACGATACTAGCTAGATTTACCAA-ATAAGTCCGTAGGAACTGGTTCTACCGTTC--ACGGATC-TG--TCAACAAAAGGAATTTCTCCTTTCTTTTAACACCGTTAAATAA--AAGCACTT-----TTAC-AACA--AAAAGCTCCTCTTAAAAGATGAAGCGTAG---TTGTAAAACTCATGGTA-ATGGCTTTTCGCATGTCTCA-----AGTTCATAAAGCAGCGACATTATGTCACTGACTGGTCATATCCTTGTTACGATTATTCGACTTTCGTTA-TATACCAT--ACTTTTTCGTGAT-AGTATAATCCAAACGAAGTTCGTATTACAAA-----AAGTAAACAAAGAACCTATCCAACAATAAAA-------------------CCTTGACGTTGGAT-TCTCGCAGTTATTTTTAAGCATTCACAAACACTCATTCTTTTGAAGCAACTTTTTCTAAATATTCTCAAA---------------------------------------------------------------------------------GTGTTTCTTCTGAAGCCTGTCCATCT------------------------------------------------GACGGTT-TTAGCTCAGCTGCTCAGC-AGAAGTTGATTTAGATGGAAAG-----------------------------------GAAATCATTGGTATGCTGGGTCCGGTCTTTT--GATTATCCTCTA----------------------GCTTGGGCTATGA---------------------------------------------------------------------------------------------------------------------------------TTTTCTTACATAGTATTCATTAAACGGCTTTGTC---------------------------------------------------------------------------------------------------------------------------------------------------------------------------------------------------------------------------------------------------------------------------------------------------TATGAAAGAAAAAAGGAAAAAGAAAAGTCTACAGCACCCCAAATTCTCATGTTGTCTCCAACCACGGTACCAA-----------CGACTCAAATACTCAT-----CTGCAGTATCC-GACGGGAAT-----TGGTGTTTTCTCCTAGGTATGGACGT
oct_chrI___wtf14__reversed_ -AAGCCTACAGCATCCCGGATTCCCATGTTGTCTCCAACCATAGTACTAACGAGACCCTCAGACGCTTAA----CTGCAGTGATCGGACGGGAACTGG-----TGTTTTC-GCCTAGGTGTGGCCGTAGACATCGGTAG-GTGTGATTTAAA-----GTATTTGGTCTGGATATCCGACTCT--------------------------------------------------------------------------------------------TTCAAGGACATGGCTGCATGGAAGTTGTAGTCTG-------------------ACAATTCGTGTT--TCAGTTCATTTACTTGACTCTCTAAGTAGACGCCAATTTAATTCATTAATCTACAAACGTCCGATCATT-CAGTTAGAAGATATGTGCTTTCTATGC-TGTGAATGA--------------------------------------------------------------------------------------------------------------------------------AATCATT-AAAAAGGTTGCATGAACAA----------------GAACGTTCGTCAC--AAAGAAAACGAACGATTCATAAATAACACTATTGCGAGATGAATTTAGAG-ATTCATA-AAAGAGTGAACGTGAAAAACAATCAAACCTGCCGAATGAAGCTG-TGCTTACTTTTGTGGACAA-GAATACAGAAACTCGAGGGATTGCA--ATTGATATGAATGCTTCCAAGGAAAATGTGATTT-ATAGGA----GGGATGGAAAAGATTCGTTAAAACTCAAACTTCAGCACTTTGCCCAGCAAGAGGTTGAAGCTCGATTTCCTCGTTACGAGGTGCTTCATTTGCTAAATCTGTCGGTCCTAATTAGGTTAGTCAGATGCTAAAAAAAGAAAAAAAAA-----TTATAATAAACAGTACATACGAATATAATTCGAAGCGTCTCTTATGCCGTTTCCTAT---------------------------------GT------------------------------------------------------TTCCCAT---------GCCGTTTCCTAAATCAGCAATGAATATTCGAAGTTGT---CTCGTATCCGTCGTACCTAGAA-CAGTTAGAATATTTCGCAGGTTATAAGACATACTCCAAAATAAAACAAACACGGCAACGTTAACAATGCAAACACCATAGAAAGCAATGTCGTTCATCTTTTCAAATCCTATTATTTTCTTTACATTATAATAGACGACGAAACCAACGCCATTCAGAAGAGCCGTATATATTACTGCGACACACATGTTG---------------------------------------------------------------------------------------GCACACATGTTGGATAGCACTCTACCAGCTTGCTTGTACCACCCCGGGTAGAGCATATGCGCCACTAATAGTTAGTGAAACATTTAGAATAAAAGATAGTGCTAACTTACAACAGAGAAATAATGATATCGCTCCAATAAATCCGCCAAAAAGTCCCCAAAAGTCTTGTGTCCTCACAGGAACTTTGAAATAAAAGAACATCACGAGAAGAATACCATAAGC-CCCAATGTACACAACAGACGCAA--------AGAAAAAGAAAATAGCTACTGGAATCCACTTCGAATATGT-CGAATCCGATCCAGCGTTGTTAGTGGA---CTCTTGGGCAGAACGCTGAGCAGATCCGTCAGCCATTTCTAAATCAATAAATTTGTTCGGAGCTAATGAATGTAT----TAGTGATGAATGCTCTTGTTGTTTGAGAAAGGATAGA-GCGTTCGTCGAGTTTGTTTACAGCACAAGACTTGAGT------------CGCTGGAATTATACAAATTGATACAACT-----------------------------------------------GACATTCTTTTGTTC-CTTTCTATTTCAACAAATCTTACCTGAGTACGGAGGAGGCGTACCAGTACCATCTAAAGATCTAGCATC---TGACTTTTCATCATTGAGCACTTTGAAAGAGTCATCAGAATCCGAAACTGGAGCGTA----------------------------------------------------------------------------------------------------------ATTATTCTTCATTTTTACAATGGCAGCTAGA-AACAC--AAAATAATTCAGATATATACATCCA-AAACGATACCAGCTAGATTTACCAA-ATAATTCCGTAGGAACTGGTTTTACCGTTC--ACGGATC-TG--TCAACAAAAGGAATTTCTCCTTTCTTTTAACACCGTTAAATAA--AAACACTT-----TTAC-AACA--AAAAGCTCCTTCTAAAAGATGAAGCGTAG---TTGTAAAACTCATGGTA-ATGGCTTTTCGCATGTCTCA-----AGTTCATAAAGCAGCGACATTATGTCACTGACTGGTCATATCCTTGTTACGATTATTCGACTTTCGTTA-TATACCAT--ACTTTTTCGTGAT-AGTATAATCCAAACGAAGTTCGTATTACAAA-----AAGTAAACAAAGAACCTATCCAACAATAAAA-------------------CCTTGACGTTGGAT-TCTCGCAGTTATTTTTAAGCATTCACAAACACTCATTCTTTTGAAGCAACTTTTTCTAAATATTCTCAAA---------------------------------------------------------------------------------GTGTTTCTTCTGAAGCCTGTCCATCC------------------------------------------------AACGGTTCTTAGCTCAGCTGCTCAGC-AGAAGTTGATTTAGATGGAAAG-----------------------------------GAAATCATTGGTATGCTGGGTCCGGTCTTTT--GATTATCCTCTA----------------------GCTTGGGCTATGA---------------------------------------------------------------------------------------------------------------------------------TTTTCTTACATAATACTAATTAAATGGCTTTGTC---------------------------------------------------------------------------------------------------------------------------------------------------------------------------------------------------------------------------------------------------------------------------------------------------TATGAAAGAAAAAAGGAAAAAGAAAAGTCTACAGCACCCCAAATTCTCATGTTGTCTTCAACCACGGTACCAA-----------CGACTCAGATACTCAT-----CTGCAATGATC-GACGAGAAT-----TGGTGTTTTCTCCTACATGCTTCCAT
oct_chrIII___wtf62__reversed_ -AAGCCTACAGCATCCCGGATTCCCATGTTGTCTCCAACCATAGTACTAACGAGACCCTCAGACGCTTAA----CTGCAGTGATCGGACGGGAACTGG-----TGTTTTC-GCCTAGGTGTGGCCGTAGACAACTGTCC-ACGCTGTAGAAA-----GTATATGTAGTGAATATTTAACTCT----TGCAATTT-GTT--------------------------------------------------------------CAGTTCCATCTGCGTCTGTTTACATGGCTGCATGGAAGTTGTAGTCTG-------------------ATAATTCGTGTT--TCAATTCATTTACTTGACTCTCTAAGTAGACGATAATTTAATTCATTAGGCTATAAAAGTCGGATCGTTCAAGTTGAAAGATTTGTGCTTTCTATGC-TGTGAGTGA--------------------------------------------------------------------------------------------------------------------------------AATCATT-AAAAGGGTTGCATTAACAA----------------GGATGTTCGTCAG--AAAGAAAACGAACGATTCATAAATAACACTATTGCGAAACGAATTCTTAA-ATACATA-AAAGAGTGAACGTGAAAAGCAATCAAATCCCTAATATGAAGCTGATGTTTGCTTTTGTGGACAA-GAATGCAGAAACTCGAGGGATTGCA--ATTGATATGAATGCTTCCAAAGAAAATGCGATTT-ATAGGA----GGGATGGAGAAGATTCGCTAAAACTCAAACTTCAGCGCTTTGCTCAGCAAGAGGTTGAAGCTCAATTTCCTCGTTACGAGGTGCTTCATTTTCTGGATCTGTCGGTCCTAATTAGGTTAATCAGGTGCTAAGAAAAGAAAAAAAAAGGAATTTATAGTAAGCAGTACATACGAAAATAATTCGCAGCATTTCTTATGCCGTTTCCTATGACAT---------------------CTGCGCCGTTTCCTATGGCATTCACCATGT---------------------------------TTCCCAT---------GCCATTTCCTAAATCAGCAATGAAGATTCGAAATTGT---CGCGTATCCG---TACCTAGAACCAGTTAGAATATTTCGCAGGGTGTAAGACATACTCCAAAATAAAACAAACACGGCAGCGTTAACAATGCAGACACCATAGAAAGCAATATCGTTCATCTTTTCAAATTCTATTATCTTCTTTACAAAATAATACACGGAATAACAAGTGACATCCAGAGAAGCCGTACATATTACTGCGACACACAGGTT---------------------------------------------------------------------------------------------------GGACAGCACTCTACCAGTTTGCTTGAACCATTCTTTAGGAAATTGAGACATTGCTAATAGTTAGTAA---------AATAAAAGATAGCACTAACTTACAATAGAGAAATAGTGATATCGCTCCAATAAATCCGCCAAAAAGTCCCCAAAAGTCTTGTGTCCTCACAGGAACCTTGAAATAAAAGAACATTACGAGAAGAATACCATAAGC-CCCAATGTACTCAAAAGACGCAA--------AAAAAAAGAAGATATTCGCTGAAACCCACTTTGAATATGT-CGAATTCGACCCAGTAATGTTAGTGGA---CTCTTGGGCAGAATGCTGAGCAGATCCATCAGCCATTTCTAAATCAAAAAATTTGTTCGGAGCTAATGAATGTAT----TAGTGAGGAATGCTTTTGTTGTTTGAGAAAGGATGGA-GCGTTTGTCGGGTCTGTTTACAAGAAATTGCAGTTAT--------------------TTATGGATATTGATACAACT-----------------------------------------------GACGTTCCTTTCTTCTTTTTCTATTTCAACAAACCTTACCTGAGTACGGAGGAGGCGTACCAGAACCATCCAAAGATCTAGCGTC---TGACTTTTCATCATTGAGCACTTTGAAAGAGTCATCAGAATCTGAAACTGGAGTGTA----------------------------------------------------------------------------------------------------------TTTATTCTTCATTGTTATAATGGCAGCTAGA-AACAC--GAAATAATGCAGATATCTACAGCCA-AAACGATACCAGCTAAATTTACCAA-ATAAGTCCGTAGGAACTGGTTCTACCGTTC--ACGGATC-TG--TCAACAAAAGGAATTACTCCTTTCTTTTAACACAGTTAAATAA--AAGCACTT-----TTAC-AATG--AAAAGCTCCTCTCAAAAGATGAAGCGTAG---TTGAAAAACTCATGGTA-CTGGCTTTTCGCATGTCTCA-----ATTTCATAAAGCAGCGACATTATGTCACTGACTGGTCATATCCTCGTTACAATTATTCAACATTGTGGG-TTCACTAT--GGATTTTAGTAAT-GGTATAATCCAAACGAAGTTCGTATTACAAA-----AAGTAAACAAAGGA-CTATCCAACAATAAAA-------------------CCTTGACGTTGGAT-TCTCGCAGTTATTTTC-AGCATTCACAAACACTCATTCTTTTGAAGCAACTTTTTCTAAATATTCTCAAA---------------------------------------------------------------------------------GGGTTTCTTCTGAAACCTGTCCATCT------------------------------------------------AACGGTTCTTA--------ACTCAGC-GGAAATTGATTTAGATGGAAAG-----------------------------------GAAAGCAATCTTATGTTGGTTCC-ATCTTTT--GAGTGTTCTCTA----------------------GCATGAAATATGT----------------------------------------------------TTA--------------------------------------------------------------------------TTCTTTTGCCTAATATTCATTGAAGCCGCTTCTT-------------------------------------------------------------------------------------------------------------------------------------------------------------------------------------------------------------------------------------------------------------------------------------------------------------------------------------------------------------------------------------------CCACTTACTTAC-----CTGCAGTGATCTGAAGGGAAC-----TGATATTTTCACCTACGCGTGACCGT
oct_chrII___wtf34__reversed_ -AAGCCTACAGCATCCCGGATTCCCATGTTGTCTCCAACCATAGTACTAACGAGACCCTCAGACGCTTAA----CTGCAGTGATCGGACGGGAACTGG-----TGTTTTC-GCCTAGGTGTGGCCGTAGACATTTACAATGTGTAAATAAAG-----GTATTTTTGCTGAATATCCTGCTTCAAGATGCAATTT-GTT--------------------------------------------------------------CAGTTCCATCTGCGTCTGTTTACATGGCTGCATGGAAGTTGTAGTCTG-------------------ATAATTCGTGTT--TCAATTCATTTACTTGACTC-CTAAGTAGACGACAATTTGATTCATTAGGTTACAAAAATCGGATCGTT-CAGTTGAAAGATTTGTGCTTGCTATGC-TGTAAATGAAATTTAACATTGACGGTAAGGCAATCACTCGTTCCCTACAAATCATGAAAGACATGTGATTACACCGCACAGTTTTGAGTTAG-AATCGGTTGATTATTTTGCAAAATTATTGTCATAACAATTAAACAATCATT-AAAAAGGTTGCTTTAACAA----------------GGATGTTCGTCAC--AGAGAAAACGAACGATTCATAAATAACACTATTGCGAAACGAATTCTTAA-ATACATA-AAAGAATGAACGTGAAAAGCAATCAAACCAGTCATATCAAGCTCATGCTTACTTTTGTGGTCAA-GAATGCAGAAACTCGAGGGATTGCA--ATTGATATGAATGCTTGTAAGGAAAATGTGATTT-ATAGGA----GGGATGGATAAGATTCGTTAAAACTCAAACTTCACCGCTTTGCCCAGCAAAAGGTTGAAGCTCGATTTCCTCGTTATGAGGTGCTTCATTTTCTGGATCTGTCGGTCCTAATTAAGTTAGTCAGATGCTAAGAAAAAAAAAG---------TTATAACAAACAGTACATACGAACATAATTCGCAGCATTTCTTATGTCGTTTGGTAT------------------------------------------GTCATTCACCATGT---------------------------------TTCCCAT---------GAAGTTTCCTGAAGCAGCAATGAATATTCGAAGTTGT---CGCGCATCTGGATATCCTAAAA-CAGTTAGAATATTTCGCAGGTTATAAGACATAGTCCAAAATAAAACAAACACGGCAACGTTAACAATGCAGACAAAATAGAAAAACCATTTGTCCATCTTTTCAAATCCTATTACCTTCTTTACAAAATAATACACGGAATAGCAAGGGGCATTCAGAGAGGCCGTACATATTACTGCGACACACATGTTGGACAGTACACTACAAA------------------------------------------------------------------TTTGCGTGAATAAGTAGGACAGCACTCTACCAGTTTGATTGAACCATTCTTTAGGAATTTGAGAAATTGCTAATAGTTAGTAAA--------AATAAAACATAGCGCTAACTTACAATAGAGAAATACTACAATGGACACTGGACAGGTAACAGAAAGTCCCCAAAAGGTTTCCGTCCTCACAGGAATCTTGAAATAAAAAAACACCACGAGAAAAATGGAAGAAGT-TACAACATACACAAGAGACGCAA--------AAAATAAGAAGATATTCGCTGAAACCCACATCGAATATGT-CGAATCCGACCCAATATTGTTAGTGGA---CTCTTGGGCAGAATGCTGAGTGGATCCATCAGCCATTTCTAAATCAATAAATTTATTCGGAGCTAATAAATGTAT----TAGTGATGAATGCTCTTGTTATTTGAGAAAGGATGGA-GCGTTTGTCGGGTCTGTTTACAAGGAATTGCAGACAT--------------------TTATAGATATTAAAGCAATC-----------------------------------------------GACATTCGTTTGTTC-CTTTCTATTTCAACAAATCTTACCTGAGTACGGAGGAGGCGTACCAGTACCATCTAAAGATCTAGCATC---TGACTTTTCATCATTGAGCACTTTGAAAGAGTCATCAGAATCCGAAACTGGAGCGTA----------------------------------------------------------------------------------------------------------ATTATTCTTCATTTTTACAATGGCAGCTAGA-AACAC--AAAATAATGCAGATATATACATCCA-AAACGATACTAGCTAGATTTACCAA-ATAAGTCCGTAGGAACTGGTTCTACCGTTC--ACGGATC-TG--TCACAAAAAAAAATAATTCCTTTCTTTTAAAAC-GTTAAATAA--AAGCACTT-----TTC--AACA--AAAAGCTCCTCTTAAAAGATGAAGCGTAG---TTGAAAAACTCATGGTA-ATGGCTTTTCGCATGTTACA-----ATTTCATAAAGCAGCGACATTATGTCACCGACTGGTCATATCCTCGTTACGATTATTCAACATTGTGGG-TTTACTAT--GGATTTTAGTAAT-GGTATAATCCAAACGAAGTTCGTATTACAAA-----AAGTAAACAAAGAACCTATCCAACAATAAAA-------------------CCTTGACATTGGTT-TTTCGCAGTTATTTTC-AGCATTCACAAACACTCATT-TTTTAAAAAAATTCTTTCTAAATATTCTCAAA----------------------------------------------------------------------------------GACTTCAGAAGAAAGCTGACCATCC------------------------------------------------AACGGTTCTTA--------ACTCAGC-GGAAATTGATTTAGACGGAAAG-----------------------------------GAAATCATTATTTAAATGA--CCGGTCTTTT--GTTTTTCCTCTA----------------------GTTTTGTTTGTGT----------------------------------------------------TTAATT---------------------------------------------------------------------CTCTTCTTTGCATGTTATTCATTGAACTGCTTTTTCC-----------------ACTTCACTGATTTCA-------------------------------------------------------------TTCTGTAGTATGTATTGTTAAGTC-AAACAACCATGCCGATCTAA-------CCGATAGACAGGCAATGCTTGCGTAC-----------------------------------------------------------------------------------------------------------------------------------AAATATAGAAGAACTTCTACGACATCCCAAATTTC--------CTCGAACCACATTACTAA-----CACTAACGATTCAAACACTTAC-----CTGCAGTGATCGGACGGGAAT-----TGGCGTTTTCACGTAGGTGTAATCGT
oct_chrI___wtf7__reversed_ --------------------------------------------------------------ACGCTTAA----CTGCAGTGATCGGACGGGAACTGG-----TGTTTTC-GTCTAGGTTTGGCCGTAGACGTTTGCAATGTGTAAGTAAAG-----GTATTTGTATTAGTAAT----------------------------------------------------------------------------------------GAGTATTCATCTCATGTTTTTCAAAGTTGATAGAGGATGGTTTTGA-TACTTACAAGATTAAAGCACACTGTTTTTC--TCTTTTCTAGCTATTCACATTGTGCTAAATTG----------TCGTTGAGGTGTGAGACCAAATGTCTA-AATTTATAGCAGTTGACGAAGCTGTAG--TTGAG--------------------AAGTAAATTATTAAACTACATTAGTTGAAACGGCCAATCTGAATACGTC---CAGCTTTGAATTAGAAATCGGTTGATTATTTTGCAAAATTATCGTCATAACAACTAAATGATCATT-AAAAAGGTTGCATTAACAA----------------AAATTTTCGTCAC--AAAGAAAACGAACGATTCATAAATAACACTATTGCGAGACGAATTCAAAG-ATTCATA-AAAGAGTGAACATGAAAAGCAATCAAACCTGCCGAATGAAGCTGATGCTTACTTTTGTGGACAA-GAATGCAGAAACTTGAGGGATTGCA--ATTGATATGGATGCTTCGAAGGAAAATGTGATTT-ATAGGA----GGGATGGAGAAGATTCGTTAAAACTCAAACTTCAGCGCTTTGCTCAGCAAGAGGTTGAAGCTCAATTTCCTCGTTACGAGGTGCTTCATTTTCTGGATCTGTCGGTCCTAATTAGGTTAATCAGGTGCTAAGAAAAGAAAAAAAAAGGAATTTATAGTAAGCAGTACATACGAAAATAATTCGCAGCATTTCTTATGCCGTTTCCTATGACATCTGCACCGTTTCCTATGACAACTGCGCCGTTTCCTATGGCATTCACCATGT---------------------------------TTCCCAT---------GCCATTTCCTAAATCAGCAATGAAGATTCGAAGTTGT---CGCGTATCCG---TACCTAGAACCAGTTAGAATATTTCGCAAGGTGTAAGACATACTCCAAAATAAAACAAACACGGCAACGTTAACAATGCAAACAAAATAGAAAAACCCTTTGTCCATCTTTTCAAATCCTATTACCTTCTTTACAAAATAATACACGGAATAACAAGGGACATTCAGAGAAGCCGTACATAATACTGCGGCACACATGTT---------------------------------------------------------------------------------------------------GGACAGCACTCTACCAACTTGCTTGTACCACCCCGGGTAGAGCATATGCGCGACTAATAGTTAATAAA--------AATAAAAGATAGCGCTAGCTTACAATAGAGAAATACTACAACGGATGCTCCACAAGCAGCAGAAAGTCCCCAAAGGGTTTTCGCCCTCAGAGGAACCTTGACATAAAAAAACACCACGAGAAAAATAACATAAAA-TATAATATACACAAAAGATGCAA--------AAAAAAAGAAGATAGCTATTCGAATCCACTTCGAATATCT-CGAATCCGACCCAGCGTTGTTAGTGGA---CTCTTGGGCAGAATGCTGAGCAGATCCATCAGCCATTTCTAAATCAATAAATTTGTTCGGAGCTAATGAATGTAT----TAGTGATGAATGCTTTTGTTGTTTGAGAAAGGATAGA-GCGTTTGTCGGGTCTGTTTACAAGGAATTGCAGACAT--------------------TTATGGATATTGAAGCAATC-----------------------------------------------GACATTCGTTTGTTC-CTTTCTATTTCAATAAATCTTACTTGAGTACGGAGGAGGCGTACCAGTACCATCTAAAGATCTAGCGTC---TGACTTTTCATCATTGAGCACTTTGAAAGAGTCATCAGAATCCGAAACTGGAGCGTA----------------------------------------------------------------------------------------------------------ATTATTCTTCATTTTTACAATGGCAACTAGA-AACAC--AAAATAATGCAGATATATACATCCA-AAACGAAACCAGCTAGAATCAACCAACAAAGTCCGCAAGTACTAATTTCACAATTCGCGCGGATC-GG--GTCAAAAAAAGAATTACTCCTTCTTA---------TAAATATA--AACTAAGA-ACACTGTTCAAAG--GGAAACTCCTCTCAAAAGATGAAGCGTAG---TTGAAAAACTCATGGTACTTGGCTTTTCGCATGTCTCA-----ATTTCAT-AAGCAGCGACATTATGTCACCGACTGGTCACATCCTCGTTACGATTATTCGACTTTCGTTT-TTAACCGT--ACTTTTTCGTAAT-ACTATTATTCAAACG-AGCCTTTATTATAAT-----AAGTAAACAAAGAA-TCTTCCAACAAAAATA-------------------TACGAATTGTATAC-TTTAA---------AC-AATATATACACGAAATAGGA-ATTAGATATAACTTTATTTAAA--------------------------------------------------------------------------------------------AATCCTTGAAGAAATTTGTCCATCT------------------------------------------------AGGGGTTTTAA--------ACGCAGT-GGATGTTGATGT--ATGGAAAG-----------------------------------GAAATCTTTGTTATGCTGGGTCCGATCTTCT--GTTTTTCCTCTA----------------------GCTCGGGGTATGC----------------------------------------------------TTG------------------------------------------------------------------------TTTTTTTTTGCAT-TTATTCATTACACCGCTTTTCC------------------ATGACTATACTCTTG---------------------------------------------------------------ATGCAAAACAT-CACCTAACTC-AAAGTACCATGGCGATCAAAAGGAACTCCAAATGTAACACGATGCATGCATACGTTTTAC-----------------TAAGAGG--------------------------------------------------------------------------------------TAAAAAAAAACGAAGAGTGAAAGAGAAAGCCTACAGCATCCCGGATTCCCATGTTGTCTCCAACCATAGTACTAA-----CGAGGCCC--TCAGACGCTTAA-----CTGCAGTGATCGGACGGGAAC-----TGGTGTTTTCGCCTAGGTGTGGCCGT
oct_chrII___wtf30__reversed_ --AGCCTACAGCATCCCGGATTCCCATGTTGTCTCCAACCATAGTACTAACGAGACCCTCAGACGCTTAA----CTGCAGTGATCGGACGGGAACTGG-----TGTTTTC-GCCAAGGTGTGGCCGTAGACATCCAAAATGTGTAACTAAAG-----GTATTTGAATT-----------------------TTTAGTG--------------------------------------------------------------GGTATTCATCATCTCAGATTTTACAAAATTGATAGAGGATGGTTTTGA-TACTTACAAGATTAAAGCACTCTGTTGTTC--TCTTTTCTAGCTATTCATATGGTGCTAAATTG----------TCGTTGAGGTGTGAGACCAAATGTCTG-AATTTATAGCAATTGAGAAACTTATAG-TTTGAG--------------------AAGTAAATTATCAAACTACATTAGTTGAAACGGCTAATCTGAATATGTC---CAGCTTTGAATTAGAAATCGGTTGATTATTTTGCAAGATTATCGCCATAACAATTAAATAATCATT-AAAAAGGTTGCTTTAACAA----------------GGATGTTCGTCAG--AAAGAAAACGAACGATTCATAAATAACACTATTGCGAGACGAACTCTTAA-ATACATA-AAAGAATGAACGTGAAAAGCAATCAAACCTGCCAAATGAAGCTC-TGCTTACCTCTGTAGACAA-GAATGCAGAAACTCGAGGGATTGCA--ATTGATATGGATGCTTCAAAGGAAAATGTGATTT-ACAGGA----GGGATGGAGAAGATTCGATAAAACTCAAACTTCAGCGCTTTGCCCAGCAAAAGGTTGAAGCTCGATTTCCTCGTTACGAGGTGCTTCATTTTCTGGATCTGTCGGTCCTAATTAGGTTAGTCAGATCTTAAAAAAAAAAA-----------TTATAATAAAAAGTACATACGAACATAATTCGCAGCATTTCTTATGCTGTTTAGCAT------------------------------------------GTCGTTTCCTATGCTTCC---------------------CATGGCATTTCCCAT---------GCCGTTTCCTAAATCAGCAATGAATATTCGAAGTTGT---CGCGTATCCGTCGTACCTAGAA-CAGTTAGAATATTTCGCAGGATGTAAGACATACTCCAAAATAAAACAAAGACGGCAACGTTAACAAAGCAGACACCATAGAAAGCAATATCGTTCATCTTTTCAAATCCTATTATTTTCTTTACAAAATAATACACGGAATAACAAGGGACATTCAGAGAGGCCGTACATAATACTGCGGCACACATGTTGCAC------------------------------------------------------------------------------------------------------------CCAGCTTGGGTGAACCATCCAGGATAGGCTATAAGGGTTACTAATTATAAGTTAGCTGTTAAAGGAAAAAGCGCACTTTGGCTTACCAAGTACGAAAATAATAATGGATCCAATAGAACCGCCAGCAAGCCCATAAAAAACACCTGTATTCAGAGGAATCTTGTAACCGAAGACTATGATTAAAAAAACAGAATGATA-TAAAAGAAGTTGAGTAGTCGCTA--------TTCCTCTCCAAAAATGACATTGAAACTTGTTCTTTTCAGA-AGTGTCCGACCTAGTATTATTAGCAGA---TTCTTGGGCGGAATTCTGAACGGAACCGTCAGCCATTTCTAAATCGATAAATTTGTTTGAAGCTAATGAATGTAT----TAGCAACTGAAGTTTTCGTTCTTTGTGAAAGGAAGGA-GGCGTTCGTCCTGTTGTTGACAATTATCGACAAGGTT---------AAAAACAACAAACAAATAAACAAATAGGATTCCTCAGTAAGAAATCTCCATAACTGGATTA-CAAACAGGAAATAT-AAACAAACACCATTAC-CTTTCCATTTCAATAAATCTTACCTGAATACGGAGGAGGC------GTACCATCTGAAGAATGGGTGTC---TGCCTTTTCATCAATGAGTGTTTTGAAAGACTCGTCAGAGTCTGAAACAGGAGTGTA----------------------------------------------------------------------------------------------------------TTTATTCTTCATTTTTGCAATGGCAAACCAA-AAACC--AAAAGAACACCAATATCTATAGCTA-GTTCGAAATTAACTAGAATTACCAAGAAAAGTCCGTAGAAATCGGTTCCACCTTTC--AGATATCTTTTAAAAAAAAAAGTAATCGTTCCCTGTTT---------CTAAAGAA--AGGCAATG-----TTTT-GAGT-AAAAATCTGTCAAAAACCAAAGATAGTAAC-AAAAAAAAAAATCTTGGTA-ATGGCTTTTCGCATGTCTCA-----AGTTCATAAAGCAGCGACATTATGTCACTGACTGGTCACAACCTCGTTATGATTATTTGACTTTCGTTT-TTTACAGT--ACTTTTTCGTAAT-ACTATAGTTCAAACGAATCAAGTATTACAAA-----AAGTAAATAAAGAA-CCTTTCATCAAAAGA--------------------TACAGATTGTATAC-TTTAA---------AT-AATATATACAAGAAATAGGA-ATTAAAAATAACTTTATTAAAA-------------------------------------------------------------------------------------------AAATACTTGAAGAAATCTGTCTATCT------------------------------------------------AGGGGCTTTGA--------ATGCAGT-GAAAGTTTATGTAGATGGAAAG-----------------------------------GAAATCATTGTTATGCTGGGTCCGGTCTTCT--GTTTTTTCTTTA----------------------GCTTGGGCTATGC----------------------------------------------------TTG------------------------------------------------------------------------TTTTTTT-------TTATTCATTGCACAGCTTTTCCATGGCTACATTCTTGTCCATGGCTACATTCTTGATTG---------GAGTCCATTGCTTTA-------GCTTCT--------------------GCATTCAGAACAT-CACCTAACTC-AAAGTACCATGGCGATCAAAAGGAAATCCAAATGCAACGCGATGCATGCATACGTTATAC-----------------TAAGAGG-------------------------------------------------------------------------------------TAAAAAAAAAGCGCAAAGAACGAAGAAAAGCCTACAGCATCCCGGATTCCCATGTTGTCTCCAACCATAGTACTAA-----CGAGACCC--TCAGACGCTTAA-----CTGCAGTGATCGGACGGGAAC-----TGGTGTTTTCGCCTAGGTGTGGCCGT
oct_chrIII___wtf70__reversed_ --AGCCTACAGCATCCCGGATTCCCATGTTGTCTCCAACCATAGTACTAACGAGACCCTCAGACGCTTAA----CTGCAGTGATCGGACGGGAACTGG-----TGTTTTC-GCCTAGGTATGGCCGTAGACAACTGTCA-GTGTAATAAAAA-----ATATGTATAGTGGATATTTAACTCT----TGTAATTT-GTT--------------------------------------------------------------CAGTTTCATCTGTGTCTGTTTACATGGCTGCATGGAAGTTGTAGTCTG-------------------ATAATTCGTGTT--TCAGTTCATTTACTTGACTCTCTAAGTAGACGACAATTTGATTCATTAGGCTATAAAAGTCGGATCGTTCAAGTTGAAAGATTTGTGCTTTTTATGC-TGTGAATGA--------------------------------------------------------------------------------------------------------------------------------AATCATT-AAAAGGGTTGCATTAACAA----------------GGATGTTCGTCAG--AAAGAAAACGAACGATTCATAAATAACACTATTGCGAAACGAATTCTTAG-ATCCATA-AAAGAGTGAACGTGAAAAGCAATCCAACCTGCCGAATGAAGCTG-TGCTTACTTTTGTGGACAA-GAATGCAGAAACTCGAGGGATTGCA--ATTGATATGAATGCTTCCAAGGAAAATGTGATTT-ATAGGA----GGGATGGAAAAGATTCGTTAAAACTCAAACTTCAGCGCTTTGCCCAGCAAAAGGTTGAAGCTCGATTTCCTCGTTATGAGGTGCTTCATTTTCCGGATCTGTCGGTCCTAATTAGGTTAGTCAGATGCTAAGAAAAGAAAAAAAG------TTATAATAAAGAGTACATACGAACATAATTCGCAGCATTTGTTAT---------------------------------------------------------------------------------------------------------------------GCCGTTTCCTAAATCAGCAATGAATATTCGAAGTTGT---CGCGCATCTGGATATCCTAGAA-CAGTTAGAATATTTCGCAGATTAAAAGACATACTCCAAAATAAAACAAACACGGCAACGTTAACAAAGCAGACACCATAGAAAGCAATATCATTCATCTTTTCAAATCCTATTATTTTCTTTACATTACGATAGAATACGAAACCAACGACGTTCAGAAGACCCGTATATATCACTGCGACACACATGTTGCAC------------------------------------------------------------------------------------------------------------CCAGCTTGGGTGAACCATCCAGGATAGGCTATAAGGGTTACTAATTATAAGTTAGCTGTTAAAGGAAAAAGCGCACTTTGGCTTACCAATTACGAAAATAATAATGGATCCAATAGAACCGCCAGCAAGCCCATAAAAAACACCTGTATTCAGAGGAATCTTGTAACCGAAGACTATGATTAAAAAAACAGAATGATA-TAAAAGAAGTTGAGTAGTCGCTA--------TTCCTCTCCAAAAATGACATTGAAACTTGTTCTTTTCAGA-AGTGTCCGACCTAGTATTATTAGCAGA---TTCTTGGGCGGAATTCTGAACGGAACCGTCAGCCATTTCTAAATCGATAAATTTGTTTGAAGCTAATGAATGTAT----TAGTAACTGAAGTTTTCGTTGTTTACCAGAGGATGGAGGTATTCATCCTGTTTATTGACAATCGTCGACAAGGTT---------AAAAACAACAAACAAATAAACAAATAGGATTCCTCAGTAAGAAATCTCCATAACTGGATTA------CAAACATACAAAAAAACCAACCCTTC-CTTTCTATTTCAGTAAATCTTACCTGAATACGGAGGAGGC------GTAACCTCTGAAGAATGTATATC---TGATTTCTCATCAATGAGCGTTTTAAAAGACTCGTCAGAGTCTGAAACAGGGATGTA----------------------------------------------------------------------------------------------------------TTTATTCTTCATTTTTGCAATGGCAAACCAA-AAACC--AAAAGAACACCAATATCTATAGCTA-GTTCGAAATTAACTAGAATTACCAAGAAAAGTCCGTAGAAATCAATTCCACCTTTC--AGAGATCTTT--AAAAAAAAAGGAATCGTTCCTTATTT---------CTAAAGAA--AATCAATA-----CCTT-GAGT--AAAATCAGTCTAAAACCAAAGATAGGAATAAAAAAAAAAAATCTTGGTA-GTGGCCTTTCGCATGTCTCA-----AGTTCATAAAGCAGCGACATTATGTCACTGACTGGTCATATCCTCGTTACGATTATTCGAGTTTCGTTT-TTTACCGT--ACTTTTTCGTAAT-AGCATAATCCAAACG-AGCCTTTATTACAAA-----AAGTAAACAAAAGGACCTTTTATAAAAAAAA-------------------TACAGATTGTATAC-TTTAA---------AT-GATATATACAACAAATAGGA-ATTAAAAATAACTTTATTAAAA--------------------------------------------------------------------------------------------AATCCTTGAAGAAATCTGTCTATCT------------------------------------------------AGGGGCTTTAA--------ACACAGT-GAAAGTTGATGTAGATGAAAAG-----------------------------------GAAATCTTTGGTATGCTGGGTCCGGTCTTCT--GATTGTCCTTTA----------------------GCTTGGGCTATGC----------------------------------------------------TTG--------------------------------------------------------------------------TTTTTTTGCATATTATTCATTACACATCTTTTCC------------------ATTACTATACTCTTGATTG---------AGGTCCATTGCTTTA-------GCTTTTTCC-----------------ATATGCAAAACAT-CACCTAACTC-AAAGTACCATGGCGATCAAAAGGAAATCCAAATGCAACACAATGCATGCATACGTTATAC-----------------TAAGAGG------------------------------------------------------------------------------------TATAAAAAAAACAAAAAGAACAAAGGAAAATCCTACAGCACCCCGAATCCCCATGCTGTCTCCAACCATAGTACGAAACTAACGAGGCCG--TCAAACGTTTTCACCTGCTGCAGTGATCGGACGGGAACTGGTTTGGTGTTTTCGCCTAGGTGTAGCCGT
oct_chrII___wtf48__reversed_ --AGCCTACAGCATCCCGGATTCCCATGTTGTCTCCAACCATAATACTAACGAGACCCTCGGTCGCTTAA----CTGCAGTGATCGAGCGGGAACTGGTGTGCTGTTTTT-GTCTAGGTATAGCCATAAACATCTGTTC-CCGTCGGTAAGA-----TTACTACAAGTTCAGTTGTGATCCAGTAAGGACATTC--------------------------------------------------------------------TTACATTTTGTAGTTAAAGACTCTTCTGTATGATGATGACATTGCG-------------------ATATTCCGGCCT--TGACTACATTTATTAAAGAC--------------------------------------------------------------------------------------------------------------------------------------------ATGCAATTACACGACACTGTGTTGAAGTTATAGTTAATCA------CGGAAGAATTTTCGTTAAAGTAATTAAACAATCATT-AAAAAGAGTGTT-----------------------CAATTCTATTCAC--AAAG-------------CATAAACAACGATATTGCGTGAGGAATAAAAAAGATTCATG-AAAGAGTGAATGACAAAAGCACCTTAAGCCGTCTTATTAAGATAATGCTTACTTTGGAGGATAATGCGAATGCAAGGTTGATGGACTGCAATATTGACATGAATACTTCCAAAGGAAATGCGAATT-ATAAAA----ACG-TAAACCAGGTTCGTTAAAATTCAAACTTCACCACTTTGCTCAGCAAGAGGTTGAAGGGCGATTTCTTCGTTCTGAGGTACTTCATCTCCTTGATTTGTTCCTTTTAACTTGGTTAATAATTGCTCTATGATAGGAAGCAT-------TTACGTAGTGTACATACCAAAAACACGATTCACAGAATTTCTTATGCCGTTTCCTAT------------------------------------------GGCATTTGC------------------------------------------------------GCCGTTTCCTATATCAATGACTAATAATCTAAATCGTTCACGGGCAATTGGATTTACTAGAA-CAGTTAGAATATTTCGCAGGTTATAAGACATACTCCAAAATAAAACAAACACGGCAACGTTAACAAACCAGACACCATAGAAAGCAATATCGTTCATCTTTTCAAATCCTATTATGTTCTTTACATTAAAATAGACGACGAAACCAACACCATTCAGAGAAGCCGTACATATTACTGCGACACACATGTT---------------------------------------------------------------------------------------------------GGACAGCACTCTACCAGTTTGCTTGAACCATTCTTTAGGAATTTGAGAAATTGCTAATAGTTAGTAAA--------AATAAAAGATAGCA-TAACTTACAACAGAGAAATAATAATATCGCTCCAATAAATCCGCCAAAAAGTCCCCAAAGGTCTTGCGCCCTCACAGGAACTTTGAAATAAAAGAACATCACGAGAAGAATACCATAAGC-CCCAATATACACAAGAGATGCAA--------AAAAAAAGAGATATATGATAATAATCCACTTCGAATATTT-CGAATCCGATCCAGCGTTGTTAGTGGA---CTCTTGGGCAGAATGCTGAGCAGATCCATCAGCCATTTCTAAATCAATAAATTTGTTCGGAGCTAATGAATGTAT----TAGTGATGAATGCTTTTGTTGTTTGAGAAGGGATGGA-GCGTTTGTCGAGTTTGTTTACAGC-----ACAAGTCT-------TGAGTCGCTGGAATTATACAAATTGATACAACT-----------------------------------------------GACATTCTTTTGTTC-CTTTCTATTTCAACAAATCTTACCTGAATACGGAGGAGGC------GTACCCTCTGAAGAATGTATATC---TGATTTTTCATCAATGAGCGTTTTAAAAGACTCGTCAGAATCTGAAACAGGACTGTA----------------------------------------------------------------------------------------------------------TTTATTCTTCATTTCTGCAATGGCAAACCAA-AAACC--AAAAGAACACAAATATTTATAGCTA-GTTCGAAATTAACTAGAATTACCAAGAAAAGTCTGTAGAAATCTTTTCCACCGTTC--AGAGATC-TT--TAAAAAAAAGGAATCGTTCCTTGTTT---------CTAAAGAA--AGGCAATG-----TTTT-GAGT--AAAATCTGTCTAAAACCAAAGATAGGAAT---GAAAAAAAATCTTGGTA-ATGGCTTTTCGCATGTCTCA-----ATTTCATAAAGCAGCGACATTATGTCACCGACTGGTCATATCCTCGTTACGATTATTCAACACTGTGGG-TTCACTAT--GGATTTTAGTAAT-GGTATAATCCAAACGAAGTTCGTATTACAAA-----AAGTAAACAAAGAACCTATCCAACTATAGAA-------------------CCTTGACGTTGGAT-TTTCGCAGTTATTTTC-AGCAATCACAAACACTCATT-ATTTGACACAACTTTTTCTAAATTTTGTCAAA----------------------------------------------------------------------------------GATTTGGGAAGAAACCTGCCCATCT------------------------------------------------AACGGTTCTTAGCTCAGCTGCTCAGC-GAAAGTTGATTTAGATGTAATG-----------------------------------GAAAGCATTGTTACGTTGGGTCCAATCTTTT--AAAATTCCTCTA----------------------GCTTGGGCTATGA---------------------------------------------------------------------------------------------------------------------------------TTTTCTTACATAATACTCATTAAACAGCTTTGTC---------------------------------------------------------------------------------------------------------------------------------------------------------------------------------------------------------------------------------------------------------------------------------------------------TATGAAAGAAAAAAGGAAAAAGAAAAGTCTACAGCACCCCAAATTCTCATATTGTCTTCAACCGCGGTACCAA-----------CGACTCAGATACTCAT-----CTGCAATGATC-GACGAGAAT-----TGGTGTTTCTTCCTACATGCTTCCAT
oct_chrI___wtf5__reversed_ --AGCCTACAGCATCCCGGATTCCCATGTTGTCTCCAATCGTAGTACTAACGAGCCTTCAGACAGTTTCACTTCCTGCAGTGATCGGGCGGGAACTGGTGTGCTGTTTTT-GCCTAGGTATAACCGTAAACGTTCGTTT-CGGTTGGTAAGA-----TTACTACAAGTTCAGTTGTGATCCAGTAAAGACGTTC--------------------------------------------------------------------TTACATTTTGTAGTGAAAGACTCTTCTGT---ATGATGACATTGCA-------------------ATATTCCGGCCT--TGACTA--------------------------------------------------------ATTTATA-------------------------------------------------------------------------------------AAAGACATGCGATTACACGACACTATGTTGAAGCTATAGTTAATCA------CGACAGAATCTTCGTCAGAGTAATTAAATAATCAGT-AAAAAGGGTGTT-----------------------CGATTCTATTCAC--AAAG-------------CATAAACAACGATATTTCGTAACGAATTAAAAG-ATTCATG-AAAGAGTGAATGACAAAAGCAACTTAAGCCGTCTTATTAAGACAGTGCTTACTTTGGAGGATGATGCGAATGCAAAGTTGATGGACTGCAATATTGACATGAATCCTTTCAAAAAAACTGCGAATT-ATGAA-----AACGTAAACCAGGTTCGTTAAAATTCAAACTTCACCACTTTGCTCAGCAAGATGTTGAAGTTCGATTTCTTCGTTTTGAGATACTTCATCTCCTTGATTTGGTCCTTTTAACTTGGTTAATAAATGCTCTATGATAGGAAGCAT-------TCACGTAGTGTACATACCAAAAGCAAGATTCACAGAATTTCCTATGCCGTTCCCTAT------------------------------------------ACCAATTATGCCGTTACC---------------------TATGCCGTTGCCTAT---------GCCGTTTCCTATATCAATGACTAATAATCTAAGTCGTTCACGGGCAATTGGATTCACTAGAA-CAGTTAGAATATTTCGCAGGTTGTATGGTATACTCGAAATAAAAACAAACAAGACAAAATCAACAAAACAAACAACGTAGAAAAAACGATTATTTATCTTTTCAAATTGCATTATCTTCTTTGCAGTATAATACATGGCGAAACCGGGGACATTGAGAAAACACACATATAATGCTGAAACACACATATTGCAC------------------------------------------------------------------------------------------------------------CCAGCTTGGGTGAACCATCCAGGATAGGTTATAAGGGTCACTAATCATAAGTTAGCTGTTAAAGGAAACAGCGCACTTTGGCTTACCAATTACGAAAATAATAATGGATCCAATAGAACCGCCAGCAAGCCCATAAAAAACACCTGAATTCAGAGGAATCTTGTAACCAAAGACTAGGACTAAAAAAACAAAATTATA-TAAAATAAGTTGAATAGTTGCTA--------TTCCTCTCCAAAAATGACATTGAAACTTGTTCTTTTCAGA-AGGGTCCGACCTAGTATTATTAGCAGA---TTCTTGGGCGAAATTTTGAGCAGATCCGTCAGCCATTTCTAAATCGATAAATTTGTTTGAAGCTAATGAATGTAT----TAGCAACTGAAGTTTTCGTTGTATACGAGAGAATGAAGGTATTCATCCTGTTTATTGACAATCGTCGACAAGTTTA-----------------------------AAATAGGATTCCTCAGTAAGAACTCTAAA---------------------------TAACAAACACCATTAC-CTTTCCATTTCAATAAATCTTACCTGAGTACGGAGGAGGCGTACCAGTACCATCTAAAGATCTAGCGTC---TGACTTTTCATCATTGAGCACTTTGAAAGAGTCATCAGAATCTGAAACAGGAGTATA----------------------------------------------------------------------------------------------------------TTTGTTTTTCATTTTAACAATGGCAACCTAGTAAATC--AAAAGAACACCAAGATTTACAAATG-AACCGAATTCAGCTAGAATCACCCAACAATGACCGCGAGTACTAATTTCACAATTCGCGCGGATC-GG--GTCAAAAAAAGAATTACTCCTTTTTT---------ATAAATAT--AAACTAATAACACTGTTCAAAG--GGAAACTCCTCTCAAAGGATGAAGCGTAG---TTGAAAAACTCATGGTACTTGGCTTTTCGCATGTCTCA-----ATTTCAT-AAGCAGCGACATTATGTCACCGACTGGTCACATCCTCGTTACGATTATTTAATGGTAGTCC-CATTG-----CGACAATTGGAAT-ATTATCATACTAAAACATCATTTATTACAAA-----ATGTAAACATAGAACCAGCGTTACAAAGAAC-------------------AGTCAGGGCTGTGCGTTTTGTACCTATTTATTAGCCAAACCAGCGTAGCTCT-TTCAGGAACAGCTGTAGTAGCAGCT---------------------------------------------------------------------------------------------ATTGCTACAGATTCAGGATTT------------------------------------------------AGAATGCTGTC--------GGAAAGAAACAACCCGATTTATATGTAAAATAGTTGTTCGGGAGGATGTGCGCCTGACGATCGATGAACTTTCCAGCATGCATGTGTTTATGTTTT--ATTTACCTTTAATTGAGAATAGGGCCAGACTATGTCTTGGATGGTGAGCGCTTTTT--TGTTGCGCTTCATCTTGTCGATATCATAAGTAAGGCCATCATTATCATCACT----------------------------------TGCTAGTATTGTCAGGTGCGCCTGCATAGTTTCTTCTTGGTTGGTCATTTGTTTGTGTACTTTATTGTGA-TGAA------AAAACGATTCGATTCTGAATCA---------AAGATGACCATTGTAATATGCGGCTTGTGTG-----------------CTTCCGTTAGTAC-CAGTAAAGTC-AAAGGACCATTCTGATCAAAACGAAAAACTTGTGCCGTCCATACAAAATAAAA-----------------------TTTAAAAA------------------------------------------------------------------------------------TAAAACAAAATAAAAATGAAGCGATAAAAAGCCTACAGCATCCCGGATTCCCATGTTGTCTCCAACCATAGTACTAA-----CGAGACCC--TCAGACGCTTAA-----CTGCAGTGATCGGACGGGAAC-----TGGTGTTTTCGCCTAGGTGTGGCCGT
oct_chrIII___wtf59__reversed_ -ACGCCTACAGCATCCCGGATTCCCATGTTGTCTCCAATCGTAGCACTAACGAGCTTTCAGACGGTTTCACTTCCTACAGTGATCGGGCGGGAACTGGTGTGCTGTTTTTCGCCTAGGTATAGCCGTAAACGTTTGTTC-CTGTCGGTAAGA-----TTACTACAAGTTCAGTTGTGATCCAGTAAGGATGTTC--------------------------------------------------------------------TTACATTTTGTACTAAAAGACTCTTCTGTATGATGATGACATTGCA-------------------ATATTCCGGCCT--TGACTAC-------------------------------------------------------ATTTATA-------------------------------------------------------------------------------------AAAGACATGCGATTACACGACACTATGTTGAAGCTATAGTTAATCA------CGGCAGAATTTTCGTTAAAGTACTTAAATAATCATT-AAAAAGGGTGTT-----------------------CGATTCTATTCAC--AAAG-------------CATAAACAACGATATTGCGTGACGAATAAAAAAGATTCATG-AAAGAGTGAATGAGAAAAGCAACTTAAACCGTCTTATTAAGACAGTGCTTACTTTGGTTGTTGATGCGAATGCAAAGTCGATGGACTGCAATATTGACATGAATCCTTCCAAAGAAAATGCGAATT-ATAAA-----AACATAAACCAGGTTCGTTAAAATTCAAACTTCACCACTTTGCTCAGCAAGAGGTTGAAGTTCGATTTCTTCGTTTTGAGGTACTTCATCTCCTTGATTTGTTCCTTTTAACTTGGTTAATAATTGCTCTATGATAGGAAGCAT-------TTACGTAGTGTACATACCAAAAGCAAGATTCATAACATTTCTTATGCCGTTTCCTAT------------------------------------------GCCGTTTCCTATGGCATT---------------------TGCGCCGTTTCCTAT---------GTCGTTTCCTATATTAATTACTAATAATCTAAGTCGTTCACGGGCAATTGGATTCACTAGAA-CAGTTAGAATATTTCGCAGGTTGTATGGCATACTCGAAATAAAAAGAAACAAGACAAAATCAACAAAACAAACAACGTAGAAAAAACGATTATTTATCTTTTCAAATTGCATTATCTTCTTTGCAGTATAATACATGGCGAAACCGGGGACATTGAGAAAACATACATATAATGCTGAGATACACATAGCTGACAATACGTTTTTGAT---------------------------------------------------------------------------------------TGCTATTCCAGCTTGTGTGAACCATCCAGGATAGGTTATAAGGGTCACTAATCATAAGTTAGCTGTTAAAGGAAAAAGCGCACTTTGGCTTACCAATTACGAAAATAATAATGGATCCTATAGAACCGCCAGCAAGCCCATATATAGCACCTGTATTCAGAGGAACCTTGTAACCGAAGACTATGATTAAAAAAACAAAATGATA-TAAAAGAAGTTGAGTAGTCGCTA--------TTCCTCTCCAAAAATGACATTGAAACTTGTTCTTTTCAGA-AGGGCCTGACATAGTATTATTAGCAGA---TTCTTGGGCGGAATTTTGAGCAGATCCGTCAGCCATTTCTAAATCGATAAATTTGTTTGAAGCTAATGAATGTGT----TAGTAGCTGACGTTTTTGTTCTTTGTGAAAGGAAGGAGGTATTTGCCCTG-TTGTTGACAATCGTCGACAAGTTTA-----------------------------AAATAGGATTCCTCAGTAAGAACTCTCAA---------------------------TAACAAACACCATTAC-CTTTCCATTTCAATAAATCTTACCTGAATACGGAGGAGGC------GTACCATCTGCAGAATGGGTGTC---TGCCTTTTCATCAGTGAGTGTTTTTAAGGACTCTTCAGAGTCTGAAACAGGAGTGTA----------------------------------------------------------------------------------------------------------TTTATTCTTCATTTTTGCAATGACAAGCCAA-AAACCAAAAAAGAACGGCAATATTTAGAGTTGAAAAAGAAATCGACTAGAATCACCAAGAAAAGTTCTTAAGAGTTGGTTCCAATTGGT--GCAGAGT-CT--TCAAAAATAGGAATTGGTTCTTGCTT---------CAAAAAGC--AAACAACT-----CTTACGGAA--CAACTCTCTTTAAAACCAAAGATACGAGT---TTCATAAAATCTTGGTA-GTGGCTTTTCGCATGTCTCG-----TTTCATAAAAGCTGCGACATTATGTCACCGACTGGTCACATCCTCGTTACGATTATTTGACATTCGTCCTCATTG-----TCATAATTGGAAT-ATTATAATACTAAAGCATCGTTTATTACAAA-----ATGTAAACATAGAACCAGCGTTACAAAGAAC-------------------AGTCAGGGCTGTGTGTTTTGTACCTATTTATTAGCCAAACCGGACTAG-TCT-TTCAGAAACAACTGTAGTAGCAGTT------------------------------------------------------------------------------------------ATAATTGCTACAGCTTGAGGATTT------------------------------------------------AGAATGCTGTC--------GGAAAGTAACAACCTGATTTATATGTAAAATAGTTGTACAGGAGGATGT---CCGGACGATCGATGAACTTTCCAGCATGCATGTGTTTATGTTTT--ATTTACTTTTTATTGAGCATAGGGCCAAACTATGTCTTGGATGGTGACCGCTTTTTTCTGTTGCGCTTCATCTTGTCGATATCATAAGTAAGGCCATCATTATCATCACT----------------------------------TGCTAGTATGGTCAAGTGCGCCTGCATAGTTTCTTCTTGGTTGGTCATTTGTTTGTGTACTTTATTGTGA-TGAA------AAAACGACTCGATTCTGAATCA---------AAGATGACCATTGTAATATGCGGCTTGT-TG-----------------CTTCTGTCAGTAC-CAGTTAAGTC-AAAGGACCATTCCGATCAAAACAAAAAACTTGTGCCGTCCATACAAAATAAAAATAAAATT-----------AAACATAAAATT------------------------------------------------------------------------------------TAAAACAAAATAAAAATGAAGCGGTAAAAAGCCTACAGCATCCCGGATTCCCATGTTGTCTCCAACCATAGTACTAA-----CGAGACCC--TCAGACGCTTAA-----CTGCAGTGATCGGACGGGAAC-----TGGTGTTTTCGCCTAGGTGTGGCCGT
oct_chrIII___wtf72__reversed_ --AGCCTACAGCATCCCGTATTCCCATGTTGTCTCCAACCATAGTACTAACGAGACCCTCAGACGCTTAA----CTGCAGTGATCGAGCGGGAACTGGCGTGCTGTTTTT-GCCTAGGTATAGCCACAAACATTTGTTC-CAGTCGG----------TTACTACAAGTTCAGTTGTGATCCAGTAAGGACGTTC--------------------------------------------------------------------TTACATTTTGTAGTAAAACACTCTTCTGT---ATGATGACATTGCA-------------------ATATTCCGGCCT--TGACTA--------------------------------------------------------ATTTATA-------------------------------------------------------------------------------------AAAGACATGCAATTACACGACACTGTGTTGAAGCTATAGTTAATTA------CGGCAGGATTTTCGTCAGAGT-ATTAAATAATCATT-AAAAAGGGTGTT-----------------------CAATTCTATTCAC--GAAG-------------CATAAACAACGATATTGCGTGACGAATAAAAAAGATTCATG-ATAGAGTGAATGAGAAAAGCAACTTAAACCGTCTTATTAAGATAGTGCTTACTTTGGAGGATGATGCTAATGCAAAGTTGATGGACTGCAATATTGACATGAATCCTTTCAAAGAAAATGCGAATT-ATGAA-----AACGTAAACCAGGTTCGTTAAAATTCAAACTTCACCACTTTGCTCAGCAAGAGGTTGAAGTTCGATTTCTTCGTTCTGAGGTGCTTCATCTCCTTGATTTGTTCCTTTTAATTTGGTTAATAATTGCTCTATGATAGGAAGCAT-------TCACGTAGTGTACATACCAAAAGCAAGATTCACAGAATTTCCTATGCCGTTCCCTAT------------------------------------------ACCAATTATGCCGT---------------------------------TACCTAT---------GCCGTTTCCTATATCAATGACTAATAATCTAAGTCGTTCACGGGCAATTGGATTCACTAGAA-CAGTTAGAATATTTCGCAGGTTGTATGGCATACTCGAAATAAAAACAAACAAGACAAAATCAACAAAACAAACAACGTAGAAAAAACGATTATTTATCTTTTCAAATTGCATTATCTTTTTTGCTGTATAATACATGGAGAAACCGGGGACATTGAGAAAACACACATATAATGCTGAAACACACATATTGAAC------------------------------------------------------------------------------------------------------------CCAGCTTGCCTGTACCATCCTGGATACGTTACAAGAATCGCTAAAAATAGGTCAGTTATTCGAGAACAAGATAT-TCTTAACTTACTTAATAGGAAAATAAAAATAGATGCAATAGAAACGCCAGCAAGCCCGTAAAAAGCTATTGAATACGGAGAAACCTTGTAACCAAAAATTATGGCTAGACAAACAACATTATA----AAAGAGTATAATAGTCGCTG--------TGCCTATGGAAAAGTTTTTCCACCACTTCTCATTTGTTAA-AGGATCCGACCTGGTGTTATCAACAGA---TTCTTGGGCGGAATTCTGAGCGGATCCGTCAGCCATTTCTAAATCGATAAATTTGTTTGAAGCTAATGAATGTAT----TAGTAACTGAAGTTTTCGTTGTTTACCAGAGGATGGAGGCGTTCGTCCTG-TTGTTGACAATCGTCGACAAGTTTA-----------------------------AAATAGGATTCCTCAGTAATAACTCTCAA---------------------------TAACAAACACCATTAC-CTTTCCATTTCAATAAATCTTACCTGAATACGGAGGAGGC------GTACCATCTGCAGAATGCGTGTC---TGACTTTTCATCAGTGAGCGTTTTCAAGGACTCTTCAGAGTCTGAAACAGAGGTGTA----------------------------------------------------------------------------------------------------------TTTATTCTTCATGGTTACAATGCCACATTAA-ATCCC--AAACTAACAACTGCAGTTGCAATCT-AATTAAAATCA-CTAGAATCACCAACAAAAGTCCGTAGAAACTGGTACCAGTTGTT--GCAGAGT-CT--TCAAAAATAGGAATTGGACCTTGTTT---------CAAAAAGC--AAACAAAT-----CCTCCAGCTTTTCTTTTTCTTTAAAACCAAAGATACAAAT----TTAAGAACTCATGGTA-GTGTCTTTTCGCATATTGTA-----ATTCATAAAAGCTGCGACATTATGTCACCGACTGGTCACATCCTCGTTACGATTATTTAATGGTAGTCC-CATTG-----CGACAATTGGAAT-ATTATCATACTAAAGCGTCGTTTATTACAAA-----ATGTAAACATAGAACCAGCGTTACAAAGAAC-------------------AGTCAGGGCTGTGCGTTTTGTACCTATTTATTAGCCAAACCAGCCTAGCTCT-TCCAGGAACAGCTGTAGTAGCAGTT---------------------------------------------------------------------------------------------ATTGCTACAGCTTGAGGATTT------------------------------------------------AGAATGTTGTC--------GGAAAGAAACAACCTGATTTATATGTAAAATAGTTGTTCGGGAGGATGTGCGCCTGACGATCGATGAACTTTCCAGCATGCATGTGTTTATGTTTT--ATTTACCTTTTATTGAGCATAGGGACAAACTATGTCTTGGATGGTGACCGCTTTTC--TGTTGCGCTTCATCTTGTCGATATCA----TAAGGCCATCATTATCATCACT----------------------------------TGCTAGTATGGTCAAGTGCGCCTGCATAGTTTCTTCTTGGTTGGTCATTTGTTTGTGTACTTTATTGAAA-TGAA------AAAACGATTCGATTCTTAATCA---------AAGATGACCATTGTAATATGCGGCTTGTGTG-----------------CTTCTGTTAGTAC-CAGTTAAGTC-AAAGGACCATTCTGATCAAAACGAAAAACTTGTGCCGTCCAT----------------------------------------------------------------------------------------------------------------------------------ACAAAATAAAAATGAAGCGGTAAAAAGCCTACAGCATCCCGGATTCCCATGTTGTCTCCAACCATAGTACTAA-----CGAGACCC--TCAGACGCTTAA-----CTGCAGTGATCGGACGGGAAC-----TGGTGTTTTCGCCTAGGTGTGGTCGT
oct_chrI___wtf11__reversed_ --AGCCTACAGCACCCCGGATTCCCATGTTGTCTCCAACCATAGTACTAACGAGGCCCTCAGACGCTTAA----CTGCAGTGATCGGACGGGAACTGG-----TGTTTTC-GCCTAGGTATGGCCGTAGACACTTTCCT-CCTTCATTTAGC-----TTACTTGTACTTGTACTTATACT------------------------------------------------------------------------------------TGTATCTGTATCTGTATCTGTACTCGACTGGTACTCGTACTAAA-------------------GTACTTTGTATTGACTGGTTCAGTTTCTTATTTGGCTTCATGAACTACG----GACCTACGGAACTACGAGGTCCAATT---------------------------------------------------------------------------------------------------------------------------------------------CGACTCACTTCTATCTTTGGTAATTTTACACCGCCC-ATGGAGGGTGGTTGAATATTATAGACATAAAACCACGTTGCTTTTCTC--------TTTTTTTTTTTTTCGAACCACATTGTGTTAGGCTGCTGTCGCCC-AGGTATATAAAGACTGAATGTACGAATTTTATGGGTCCATAAAGTTGTATTTATAAATAACTTTGC---------------------------------TTTCTACTTGAATATTTCAAACGTACAATAATTTG-GCTGTC----AAAATGTACTATATT-----------------------TTTGGTTATGAAAGTATACTAGTCGTCGCATCTTTTTAGTGTATGACTCGTGCTTCGTCTCTTCTAGTCAT----------------TTGCTATGTGAAGAAGCAC-------TTACGAAGTGTAGTTGCCTAAAATATAATTCATATAGTTTTTTTCACATGTTTCATT-----------------------------------------CAATGATTAGCGGGC---------------------------------TTCGATT---------ACGGTTTC--------------------------------GGAGCCTTTGAATTCACTAGAA-CAGTTAGAAT---TCACCAATCACAA----------AAATCAAAATGAATACAATACAGCCGGTAAG------------------------------------------------------------TAAGTAAGTAAGTAAGTAAGTAACCCAAGGA--------------------------------------------------------------------------------------------------------------------------------------------------------------------------------------------------------------------------------------------------------------------------------------AAAAACTTTCGTATCGGGAAGAAATTTTGAGACCAAAGACTAGGATAAGAAAAAGAATTTGCTTATGGAATATGTAGAATAGTCGCTGCTATTCATTTACAGACATGTATTTTTTCAACATGTCCTTTAAACAGGTGGGGGTCTAGTATAGTATTATTATCGAATTCTTCTTAGGCTGAATACTGGTTGGGTTCATAAGCCATTTCTAAATCAATCTATTTATTTAGAGCTAACGGATGTATATAGCTGATACCTATATTCTTGTTTTTAGCGAAATAA-GAA-GTGTTTTTCGCGTTTGTTTATAACGAGTTGCAGACATTATGTACATA------------------ATTGAAATATTT-----------------------------------------------GGCACTCCGTT-----CTTTCAATTTCAACAAATATTACCTGAATATGGAAGAAGCGTATCAATACCATCTAAACAACGACAACTGAATGACTTTTCATTATTGAGCAGCTTGGAAG--TCACCTGAATTTGAAACTCGGATGTAGTTGTAGTTGTAGTTGTAGTTGTAGTTGTAGTT------------------------------------------GTTGTTGTTGTTGTTGTTGTTGTT-GGTTTTTTTTTTCTTTCATTTTACAATGGCAAATTAA-AATACA-AAAAATACTCAGATATTTACAGCCA-AAACGAAATCACATAGAATCACCCAACAAAGTCCTCAAGTACTACTTTCACAATCCGCGCGGATC----ACTCAAAAAAAGGATTGAAACTTATTT-TACAGCTTTCAATTCA--CTGTGTTT-TCGTTTTTTAATG--GAAAACTCCTCTTAAAAAATACAGCGTAG----ATGCAAACTCACGGTG-ATGGTATTTCGCATGTCTAAATGTCATGTCATAAACTAGCGAGATTATGTCACCCACTCGTTACATCTTCGTTACGATTTTGTAACGCTAGCTT-TCGGGTGATAGATAGACTGTATT-ATGATAGTCCAAAAAGGTTGTTTATTACCAAAAAGTAAGCGCACAAATGA-TCGTTTAGCAACGAAAATAAAAAAGAACAAATCCCCCAAAAAGGTATAC-TGCAA---------AT-GATATA--TACACGGGGTTT-AATTAGTATATGTTCTTCTTAGAATGATCAATGATTTGGCTTTAATAGATTCGAAGGGAAAGGTTTGAATACTCTGGGTGTTGGTGGTCTTACTTTCAACATTTGTCAATGGTAATGATTTGAAACAATCCTCCCTCCTCTAAATGCTATGCTCTTGAGAAACACAACAGAAACCAGGGTCTAGAGAGAGGGTGTTCA--------AAGCATC-GGGATTGGTTGTTTTGCGAAAA-----------------------------------AAAGCATTGCTTATGACGACATTGGGCCTTTGCGATTCTTATTTA----------------------GTTTCCGTTATGT----------------------------------------------------TTGATTCCT------------------------------------TGTTTCTGTTTCTGTTTCTGTTTCTGTA--TAAGTATTAGTATGTTATGTATTGGATCGCTTTTTCCATGA-------------CTATCTATGCTCTTGATTGGTTGGCGTGGTGACTATCGCTTTT-----CAGCTAGCCTGACTGCATTAAGGT----AAGCAAGCAGCAG-TATATAACTCGAAAAAAGTACGGTGATAAAAAAACAACCCAAG-GCAATGCGATGCTTGCAGAGTATGCATACATAATTAAAACAACATAAAATAAGTAGTAAAAGAAAAAGAGAAAGAGAAAGAAAAAGGAACATAAAAAAAGAAAA------TAAATAAAGAAATAAAT-AATAATAGACAGTGAAAATGAAAAAATAAAGAG--GAGCCTACAGCACCCCGGATTCCCATGTTGTCTCCAACCATAGTACTAA-----CGAGGCCC--TCAGACGCTTAA-----CTGCAGTGATCGGACGGGAAC-----TGGTGTTTTCGCCTAGGTATGGCCGT
oct_chrIII___wtf64__reversed_ --AGCCTACAGCACCCCGGATTCCCATGTTGTCTCCAACCATAGTACTAACGAGGCCCTCAGACGTTTAA----CTGCAGTGATCGGACGGGAACTGG-----TGTTTTC-GCCTAGGTATGGCCGTAGACACTTTCCT-CCTTAATTTAGC-----TTACTTGTACTTGTACTTGTACTTATACTTATACTTATACT------------------------------------------------------------------TGTATCTGTATCTGTATCTGTACTCGACTGGTACTCGTACTAAA-------------------GTACTTTGTATTGACTGGTTCAGTTTCTTATTTGGCTTCATGAACTACG----GACCTACGGAACTACGAGGTCCAATT---------------------------------------------------------------------------------------------------------------------------------------------CGACTCACTTCTATCTTTGGTAATTTTACACCGCCC-ATGGAGGGTGGTTGAATATTATAGACATAAAACCACGTTGCTTTTCTC---------TTTTTTTTTTTTCGAACCACATTGTGTTAGGCTGCTGTCGCCC-AGGTATATAAAGACTGAATGTACGAATTTTATGGGTCCATAAAGTTGTATTTATAAATAACTTTGC---------------------------------TTTCTACTTGAATATTTCAAACGTACCATAATTTGTGCTGTC----AAAATGTACTATATT-----------------------TTTGGTTATGAAAGTATACTAGTCGTCGCATCTTTTTAGTGTATGACTCGTGCTTCGTCTCTTCTAGTCAT----------------TTGCTATGTGAAGAAGCAC-------TTACGAAGTGTAGTTGCCTAAAATATAATTCATATAGTTTTTTTCACATGTTTCATT-----------------------------------------CAATGATTAGCGGGC---------------------------------TTCGATT---------ACGGTTTC--------------------------------GGAGCCTTTGAATTCACTAGAA-CAGTTAGAAT---TCACCAATCACAA----------AAATCAAAATGAATACAATACAGCCG--------------------------------------------------------------------GTAAGTAAGTAAGTAAGTAACCCAAGGA--------------------------------------------------------------------------------------------------------------------------------------------------------------------------------------------------------------------------------------------------------------------------------------AAAAACTTTCGTATCGGGAAGAAATTTTGAGACCAAAGACTAGGATAAGAAAAAGAATTTGCTTATGGAATATGTAGAATAGTCGCTGCTATTCATTTACAGACATGTATTTTTTCAACATGTCCTTTAAACAGGT-GGGGTCTAGTATAGTATTATTATCGAATTCTTCTTAGGCTGAATACGGGTTGGGTTCATAAGCCATTTCTAAATCAATCTATTTATTTAGAGCTAACGGATGTATATAGCTGATACCTATATTCTTGTTTTTAGCGAAATAA-GAA-GTGTTTTTCGCGTTTGTTTATAACGAGTTGCAGACATTATGTACATA------------------ATTGAAATATTT-----------------------------------------------GGCACTCCGTT-----CTTTCAATTTCAACAAATATTACCTGAATATGGAAGAAGCGTATCAATACCATCTAAACAACGACAACTGAATGACTTTTCATTATTGAGCAGCTTGGAAG--TCACCTGAATCTGAAACTCTGATGTAGTTGTAGTTGTAGTTGTAGTTGTAGTTGTTGTT------------------------------------------GTTGTTGTTGTT--------------GGTTTTTTTTTCTTTCATTTTACAATGGCAATTTAA-ATTACA-AAAAATACTCAGATATTTACAGCCA-AAACGAAATCACATAGAATCACCCAACAAAGTCCTCAAGTACTACTTTCACAATCCGCGCGGATC----ACTCAAAAAAAGGATTGAAACTTATTT-TACAGCTTTCAATTCA--CTGTGTTT-TCGTTTTTTAATG--GAAAACTCCTCTTAAAAAATACAGCGTAG----ATGCAAACTCACGGTG-ATGGTATTTCGCATGTCTAAATGTCATGTCATAAACTAGCGAGATTATGTCACCCACTCGTTACATCTTCGTTACGATTTTGTAACGCTAGCTT-TCGGGTGATAGATAGACTGTATT-ATGATAGTCCAAAAAGGTTGTTTATTACCAAAAAGTAAGCGCACAAATGA-TCGTTTAGCAACGAAA--ATAAAAGAACAAATCCCCCAAAAACGTATAC-TGCAA---------AT-GATATATTTACACGGGGTTT-AATTAGTATATGTTCTTCTTAGAATGATCAATGATTTGGCTTTAATAGATTCGAAGGGAAAGGTTTGAATACTCTGGGTGTTGGTGGTCTTACTTTCAACATTTGTCAATGGTAATGATTTGAAACAATCCTCCCTCCTCTAAATGCTATGCTCTTGAGAAATACAACAGAAACCAGGGTCTAGAGAGAGGGTGTTCA--------AAGCATC-GGGATTGGTTGTTTTGCGAAAA-----------------------------------AAAGCATTGCTTATGACGACATTGGGCCTTTGCGATTCTTATTTA----------------------GTTTTCGTTATGT----------------------------------------------------TTGATTCCT------------------------------------TGTTTCTGTTTCTGTTTCTGTATAAGTA--TAAGTATAAGTATATTATGTATTGAATCGCTTTTTCCATAA-------------CTATCTATGCTCTTGATTGGTTGGCGTGGTGACTATCGCTTTT-----CAGCTAGCCTGACTGCATTAAGGTAAGCAAGCAAGCAGCAG-TATATAACTGGAAAAAAGTACGGTGATGAAAAAACAACCCAAG-GCAATGCGATGCTTGCAGAGTATGCATACATAATTAAAACAACATAAAATAAGTAGTAAAAGAAAAAGAGAAAGAGAGAGAAAAAGAAAA--------------------TAAATAAAGAAATAAATAAGTAATAGACAGTGAAAATGAAAAAATAAAGAGGAGAGCCTACAGCACCCCGGATTCCCATGTTGTCTCCAACCATAGTACTAA-----CGAGGCCC--TCAGACGCTTAA-----CTGCAGTGATCGGACGGGAAC-----TGGTGTTTTCGCCTAGGTATGGCCGT
oct_chrIII___wtf63__reversed_ --AGCCTACAGCACCCCGGATTCCCATGTTGTCTCCAACCATAGTACTAACGAGGCCCTCAGACGCTTAA----CTGCAGTGATCGGACGGGAACTGG-----TGTTTTC-GCCTAGGGATGGCCGTAGACACTTTCCT-CCTTCATTTAGC-----TTACTTGTACTTGTACTTATACT------------------------------------------------------------------------------------TGTATCTGTATCTGTATCTGTACTCGACTGGTACTCGTACTAAA-------------------GTACTTTGTATTGACTGGTTCAGTTTCTTATTTGGCTTCATGAACTACG----GACCTACGGAACTACGAGGTCCAATT---------------------------------------------------------------------------------------------------------------------------------------------CGACTCACTTCTATCTTTGGTAATTTTACACCGCCC-ATGGAGGGTGGTTGAATATTATAGACATAAAACCACGTTGCTTTTCTC--------TTTTTTTTTTTTTCGAACCACATTGTGTTAGGCTGCTGTCGCCC-AGGTATATAAAGACTGAATGTACGAATTTTATGGGTCCATAAAGTTGTATTTATAAATAACTTTGC---------------------------------TTTCTACTTGAATATTTCAAACGTACCATAATTTGTGCTGTC----AAAATGTACTATATT-----------------------TTTGGTTATGAAAGTATACTAGTCGTCGCATCTTTTTAGTGTATGACTCGTGCTTCGTCTCTTCTAGTCAT----------------TTGCTATGTGAAGAAGCAC-------TTACGAAGTGTAGTTGCCTAAAATATAATTCATATAGTTTTTTTCACATGTTTCATT-----------------------------------------CAATGATTAGCGGGC---------------------------------TTCGATT---------ACGGTTTC--------------------------------GGAGCCTTTGAATTCACTAGAA-CAGTTAGAAT---TCACCAATCACAA----------AAATCAAAATGAATACAATACAGCCG--------------------------------------------------------------------GTAAGTAAGTAAGTAAGTAACCCAAGGA--------------------------------------------------------------------------------------------------------------------------------------------------------------------------------------------------------------------------------------------------------------------------------------AAAAACTTTCGTATCGGGAAGAAATTTTGAGACCAAAGACTAGGATAAGAAAAAGAATTTGCTTATGGAATATGTAGAATAGTCGCTGCTATTCATTTACAGACATGTATTTTTTCAACATGTCCTTTAAACAGGT-GGGGTCTAGTATAGTATTATTATCGAATTCTTCTTAGGCTGAATACGGGTTGGGTTCATAAGCCATTTCTAAATCAATCTATTTATTTAGAGCTAACGGATGTATATAGCTGATACCTATATTCTTGTTTTTAGCGAAATAA-GAA-GTGTTTTTCGCGTTTGTTTATAACGAGTTGCAGACATTATGTACATA------------------ATTGAAATATTT-----------------------------------------------GGCACTCCGTT-----CTTTCAATTTCAACAAATATTACCTGAATATGGAAGAAGCGTATCAATACCATCTAAACAACGACAACTGAATGACTTTTCATTATTGAGCAGCTTGGAAG--TCACCTGAATCTGAAACTCTGATGTAGTTGTAGTTGTAGTTGTAGTTGTAGTTGTAGTT------------------------------------------GTTGTTGTTGTTGTTGTTGTTGTT-GGTTTTTTTTTTCTTTCATTTTACAATGGCAAATTAA-AATACA-AAAAATACTCAGATATTTACAGCCA-AAACGAAATCACATAGAATCACCCAACAAAGTCCTCAAGTACTACTTTCACAATCCGCGCGGATC----ACTCAAAAAAAGGATTGAAACTTATTT-TACAGCTTTCAATTCA--CTGTGTTT-TCGTTTTTTAATG--GAAAACTCCTCTTAAAAAATACAGCGTAG----ATGCAAACTCACGGTG-ATGGTATTTCGCATGTCTAAATGTCATGTCATAAACTAGCGAGATTATGTCACCCACTCGTTACATCTTCGTTACGATTTTGTAACGCTAGCTT-TCGGGTGATAGATAGACTGTATT-ATGATAGTCCAAAAAGGTTGTTTATTACCAAAAAGTAAGCGCACAAATGA-TCGTTTAGCAACGAAAATAAAAAAGAACAAATCCCCCAAAAACGTATAC-TGCAA---------AT-GATATATTTACACGGGGTTT-AATTAGTATATGTTCTTCTTAGAATGATCAATGATTTGGCTTTAATAGATTCGAAGGGAAAGGTTTGAATACTCTGGGTGTTGGTGGTCTTACTTTCAACATTTGTCAATGGTAATGATTTGAAACAATCCTCCCTCCTCTAAATGCTATGCTCTTGAGAAATACAACAGAAACCAGGGTCTAGAGAGAGGGTGTTCA--------AAGCATC-GGGATTGGTTGTTTTGCGAAAA-----------------------------------AAAGCATTGCTTATGACGACATTGGGCCTTTGCGATTCTTATTTA----------------------GTTTTCGTTATGT----------------------------------------------------TTGATTCCT------------------------------------TGTTTCTGTTTCTGTTTCTGTATAAGTA--TAAGTATAAGTATATTATGTATTGAATCGCTTTTTCCATAA-------------CTATCTATGCTCTTGATTGGTTGGCGTGGTGACTATCGCTTTT-----CAGCTAGCCTGACTGCATTAAGGTAAGCAAGCAAGCAGCAG-TATATAACTGGAAAAAAGTACGGTGATGAAAAAACAACCCAAG-GCAATGCGATGCTTGCAGAGTATGCATACATAATTAAAACAACATAAAATAAGTAGTAAAAGAAAAAGAGAAAGAGAGAGAAAAAGAAAA--------------------TAAATAAAGAAATAAATAAGTAATAGACAGTGAAAATGAAAAAATAAAGAGGAGAGCCTACAGCACCCCGGATTCCCATGTTGTCTCCAACCATAGTACTAA-----CGAGGCCC--TCAGACGTTTAA-----CTGCAGTGATCGGACGGGAAC-----TGGTGTTTTCGCCTAGGTATGGCCGT
oct_chrI___wtf10__reversed_ -------------------------------------------------------------------------------------------------------------C-TCCTAGGTATGGCCGTAGACACTTTCCT-CCTTCATTTAGC-----TTACTTGTACTTGTACTTGTACTTGTACTTATACT------------------------------------------------------------------------TGTATCTGTATCTGTATCTGTACTCGACTGGTACTCGTACTAAA-------------------GTACTTTGTATTGACTGGTTCAGTTTCTTATTTGGCTTCATGAACTACG----GACCTACGGAACTACGAGGTCCAATT---------------------------------------------------------------------------------------------------------------------------------------------CGACTCACTTCTATCTTTGGTAATTTTACACCGCCC-ATGGAGGGTGGTTGAATATTATAGACATAAAACCACGTTGCTTTTCTC--------TTTTTTTTTTTTTCGAACCACATTGTGTTAGGCTGCTGTCGCCC-AGGTATATAAAGACTGAATGTACGAATTTTATGGGTCCATAAAGTTGTATTTATAAATAACTTTGC---------------------------------TTTCTACTTGAATATTTCAAACGTACAATAATTTG-GCTGTC----AAAATGTACTATATT-----------------------TTTGGTTATGAAAGTATACTAGTCGTCGCATCTTTTTAGTGTATGACTCGTGCTTCGTCTCTTCTAGTCAT----------------TTGCTATGTGAAGAAGCAC-------TTACGAAGTGTAGTTGCCTAAAATATAATTCATATAGTTTTTTTCACATGTTTCATT-----------------------------------------CAATGATTAGCGGGC---------------------------------TTCGATT---------ACGGTTTC--------------------------------GGAGCCTTTGAATTCACTAGAA-CAGTTAGAAT---TCACCAATCACAA----------AAATCAAAATGAATACAATACAGCCG--------------------------------------------------------------------GTAAGTAAGTAAGTAAGTAACCCAAGGA--------------------------------------------------------------------------------------------------------------------------------------------------------------------------------------------------------------------------------------------------------------------------------------AAAAACTTTCGTATCGGGAAGAAATTTTGAGACCAAAGACTAGGATAAGAAAAAGAATTTGCTTATGGAATATGTAGAATAGTCGCTGCTATTCATTTACAGACATGTATTTTTTCAACATGTCCTTTAAACAGGT-GGGGTCTAGTATAGTATTATTATCGAATTCTTCTTAGGCTGAATACTGGTTGGGTTCATAAGCCATTTCTAAATCAATCTATTTATTTAGAGCTAACGGATGTATATAGCTGATACCTATATTCTTGTTTTTAGCGAAATAA-GAA-GTGTTTTTCGCGTTTGTTTATAACGAGTTGCAGACATTATGTACATA------------------ATTGAAATATTT-----------------------------------------------GGCACTCCGTT-----CTTTCAATTTCAACAAATATTACCTGAATATGGAAGAAGCGTATCAATACCATCTAAACAACGACAACTGAATGACTTTTCATTATTGAGCAGCTTGGAAG--TCACCTGAATTTGAAACTCGGATGTAGTTGTAGTTGTAGTTGTA---------------------------------------------------------GTTGTTGTTGTTGTTGTTGTTGTT-GGTTTTTTTTTTCTTTCATTTTACAATGGCAAATTAA-AATACA-AAAAATACTCAGATATTTACAGCCA-AAACGAAATCACATAGAATCACCCAACAAAGTCCTCAAGTACTACTTTCACAATCCGCGCGGATC----ACTCAAAAAAAGGATTGAAACTTATTT-TACAGCTTTCAATTCA--CTGTGTTT-TCGTTTTTTAATG--GAAAACTCCTCTTAAAAAATACAGCGTAG----ATGCAAACTCACGGTG-ATGGTATTTCGCATGTCTAAATGTCATGTCATAAACTAGCGAGATTATGTCACCCACTCGTTACATCTTCGTTACGATTTTGTAACGCTAGCTT-TCGGGTGATAGATAGACTGTATT-ATGATAGTCCAAAAAGGTTGTTTATTACCAAAAAGTAAGCGCACAAATGA-TCGTTTAGCAACAAAA--AAAAAAGAACAAATCCCCCAAAAACGTATAC-TGCAA---------AT-GATATA--TACACGGGGTTT-AATAAGTATATGTTCTTCTTGGAATGATCAGTGATTTGGCTTTAATAGATTCGAAGGGAAAGGTTGGAATACTCTGGGTGTTGGTGGTCTTACTTTCAACATTTGTCAATGGTAATGATTTGAAACAATCCTTCCTCCTCTAAATGCTATGCTCTTGAGAAACACAACAGAAACCAGGGTCTAGAGAGAGGGTGTTCA--------AAGCATC-GGGATTGGTTGTTTTGCGAAAA-----------------------------------AAAGCATTGCTTATGACGACATTGGGCCTTTGCGATTCTTATTTA----------------------GTTTCCGTTATGT----------------------------------------------------TTGATTCCT------------------------------------TGTTTCTGTTTCTGTTTCTGTTTCTGTA--TAAGTATTAGTATGTTATGTATTGGATCGCTTTTTCCATGA-------------CTATCTATGCTCTTGATTGGCTGGCGTGGTGACTATCGCTTTT-----CAGCTAGCCTGACTGCATTAAGGT----AAGCAAGCAGCAG-TATATAACTCGAAAAAAGTACGGTGATGAAAAAACAACCCAAG-GCAATGCGATGCTTGCAGAGTATGCATACATAATTAAAAGAACATAAAATAAGTAGT------------AAAAGAGAAAGAGAGAGAAAAAGAAAAAGAAAAAGGAACGTAAAAAAAAGAAATAAATAAAGAATAGACAGTGAAAATGAAAAAATAAAGAGGAGAGCCTACAGCACCCCGGATTCCCATGTTGTCTCCAACCATAGTACTAA-----CGAGGCCC--TCAGACGCTTAA-----CTGCAGTGATCGGACGGGAAC-----TGGTGTTTTCGCCTAGGTATGGCCGT
oct_chrI___wtf9__reversed_ --AGCCTACAGCACCCCGGATTCCCATGTTGTCTCCAACCATAGTACTAACGAGGCCCTCAGACGCTTAA----CTGCAGTGATCGGACGGGAACTGG-----TGTTTTC-TCCTAGGTATGGCCGTAGACACTTTCCT-CCTTCATTTAGC-----TTACTTGTACTTGTACTTGTACTTGTACTTATACT------------------------------------------------------------------------TGTATCTGTATCTGTATCTGTACTCGACTGGTACTCGTACTAAA-------------------GTACTTTGTATTGACTGGTTCAGTTTCTTATTTGGCTTCATGAACTACG----GACCTACGGAACTACGAGGTCCAATT---------------------------------------------------------------------------------------------------------------------------------------------CGACTCACTTCTATCTTTGGTAATTTTACACCGCCC-ATGGAGGGTGGTTGAATATTATAGACATAAAACCACGTTGCTTTTCTC--------TTTTTTTTTTTTTCGAACCACATTGTGTTAGGCTGCTGTCGCCC-AGGTATATAAAGACTGAATGTACGAATTTTATGGGTCCATAAAGTTGTATTTATAAATAACTTTGC---------------------------------TTTCTACTTGAATATTTCAAACGTACAATAATTTG-GCTGTC----AAAATGTACTATATT-----------------------TTTGGTTATGAAAGTATACTAGTCGTCGCATCTTTTTAGTGTATGACTCGTGCTTCGTCTCTTCTAGTCAT----------------TTGCTATGTGAAGAAGCAC-------TTACGAAGTGTAGTTGCCTAAAATATAATTCATATAGTTTTTTTCACATGTTTCATT-----------------------------------------CAATGATTAGCGGGC---------------------------------TTCGATT---------ACGGTTTC--------------------------------GGAGCCTTTGAATTCACTAGAA-CAGTTAGAAT---TCACCAATCACAA----------AAATCAAAATGAATACAATACAGCCG--------------------------------------------------------------------GTAAGTAAGTAAGTAAGTAACCCAAGGA--------------------------------------------------------------------------------------------------------------------------------------------------------------------------------------------------------------------------------------------------------------------------------------AAAAACTTTCGTATCGGGAAGAAATTTTGAGACCAAAGACTAGGATAAGAAAAAGAATTTGCTTATGGAATATGTAGAATAGTCGCTGCTATTCATTTACAGACATGTATTTTTTCAACATGTCCTTTAAACAGGT-GGGGTCTAGTATAGTATTATTATCGAATTCTTCTTAGGCTGAATACTGGTTGGGTTCATAAGCCATTTCTAAATCAATCTATTTATTTAGAGCTAACGGATGTATATAGCTGATACCTATATTCTTGTTTTTAGCGAAATAA-GAA-GTGTTTTTCGCGTTTGTTTATAACGAGTTGCAGACATTATGTACATA------------------ATTGAAATATTT-----------------------------------------------GGCACTCCGTT-----CTTTCAATTTCAACAAATATTACCTGAATATGGAAGAAGCGTATCAATACCATCTAAACAACGACAACTGAATGACTTTTCATTATTGAGCAGCTTGGAAG--TCACCTGAATTTGAAACTCGGATGTAGTTGTAGTTGTAGTTGTA---------------------------------------------------------GTTGTTGTTGTTGTTGTTGTTGTT-GGTTTTTTTTTTCTTTCATTTTACAATGGCAAATTAA-AATACA-AAAAATACTCAGATATTTACAGCCA-AAACGAAATCACATAGAATCACCCAACAAAGTCCTCAAGTACTACTTTCACAATCCGCGCGGATC----ACTCAAAAAAAGGATTGAAACTTATTT-TACAGCTTTCAATTCA--CTGTGTTT-TCGTTTTTTAATG--GAAAACTCCTCTTAAAAAATACAGCGTAG----ATGCAAACTCACGGTG-ATGGTATTTCGCATGTCTAAATGTCATGTCATAAACTAGCGAGATTATGTCACCCACTCGTTACATCTTCGTTACGATTTTGTAACGCTAGCTT-TCGGGTGATAGATAGACTGTATT-ATGATAGTCCAAAAAGGTTGTTTATTACCAAAAAGTAAGCGCACAAATGA-TCGTTTAGCAACAAAA--AAAAAAGAACAAATCCCCCAAAAACGTATAC-TGCAA---------AT-GATATA--TACACGGGGTTT-AATAAGTATATGTTCTTCTTGGAATGATCAGTGATTTGGCTTTAATAGATTCGAAGGGAAAGGTTGGAATACTCTGGGTGTTGGTGGTCTTACTTTCAACATTTGTCAATGGTAATGATTTGAAACAATCCTTCCTCCTCTAAATGCTATGCTCTTGAGAAACACAACAGAAACCAGGGTCTAGAGAGAGGGTGTTCA--------AAGCATC-GGGATTGGTTGTTTTGCGAAAA-----------------------------------AAAGCATTGCTTATGACGACATTGGGCCTTTGCGATTCTTATTTA----------------------GTTTCCGTTATGT----------------------------------------------------TTGATTCCT------------------------------------TGTTTCTGTTTCTGTTTCTGTTTCTGTA--TAAGTATTAGTATGTTATGTATTGGATCGCTTTTTCCATGA-------------CTATCTATGCTCTTGATTGGCTGGCGTGGTGACTATCGCTTTT-----CAGCTAGCCTGACTGCATTAAGGT----AAGCAAGCAGCAG-TATATAACTCGAAAAAAGTACGGTGATGAAAAAACAACCCAAG-GCAATGCGATGCTTGCAGAGTATGCATACATAATTAAAAGAACATAAAATAAGTAGTAAAAGAGAAAGAAAAAGAGAAAGAGAGAGAAAAAGAAAAAGAAAAAGGAACGTAAAAAAAAGAAATAAATAAAGAATAGACAGTGAAAATGAAAAAATAAAGAGGAGAGCCTACAGCACCCCGGATTCCCATGTTGTCTCCAACCATAGTACTAA-----CGAGGCCC--TCAGACGCTTAA-----CTGCAGTGATCGGACGGGAAC-----TGGTGTTTTCGCCTAGGTATGGCCGT
oct_chrII___wtf45__reversed_ --AGCCTACAGCACCCCGGATTCCCATGTTGTCTCCAACCATAGTACTAACGAGGCCCTCAGACGTTTAA----CTGCAGTGATCGGACGGGAACTGG-----TGTTTTC-GCCTAGGTATGGCCGTAGACACTTTCCT-CCTTAATTTAGC-----TTACTTGTACTTGTACTTGTACTTGTACTTGTACTTATACTTATACTTATA------------------------------------CTTGTATCTGTATCTGTATCTGTATCTGTATCTGTATCTGTACTCGACTGGTACTCGTACTAAA-------------------GTACTTTGTATTGACTGGTTCAGTTTCTTATTTGGCTTCATGAACTACG----GACCTACGGAACTACGAGGTCCAATT---------------------------------------------------------------------------------------------------------------------------------------------CGACTCACTTCTATCTTTGGTAATTTTACACCGCCC-ATGGAGGGTGGTTGAATATTATAGACATAAAACCACGTTGCTTTTCTC---------TTTTTTTTTTTTCGAACCACATTGTGTTAGGCTGCTGTCGCCC-AGGTATATAAAGACTGAATGTACGAATTTTATGGGTCCATAAAGTTGTATTTATAAATAACTTTGC---------------------------------TTTCTACTTGAATATTTCAAACGTACAATAATTTG-GCTGTC----AAAATGTACTATATT-----------------------TTTGGTTATGAAAGTATACTAGTCGTCGCATCTTTTTAGTATATGACTCGTGCTTCGTCTCTTCTAGTCAT----------------TTGCTATGTGAAGAAGCAC-------TTACGAAGTGTAGTTGCCTAAAATATAATTCATATAGTTTTTTTCACATGTTTCATT-----------------------------------------CAATGATTAGCGGGC---------------------------------TTCGATT---------ACGGTTTC--------------------------------GGAGCCTTTGAATTCACTAGAA-CAGTTAGAAT---TCACCAATCACAA----------AAATCAAAATGAATACAATACAGCCGG----------------------------------------------------------------TAAGTAAGTAAGTAAGTAAGTAACCCAAGGA--------------------------------------------------------------------------------------------------------------------------------------------------------------------------------------------------------------------------------------------------------------------------------------AAAAACTTTCGTATCGGGAAGAAATTTTGAGACCAAAGACTAGGATAAGAAAAACAATTTGCTTATGGAATATGTAGAATAGTCGCTGCTATTCATTTACAGACATGTATTTTTTCAACATGTCCTTTAAACAGGT-GGGGTCTAGTATAGTATTATTATCGAATTCTTCTTAGGCTGAATACTGGTTGGGTTCATAAGCCATTTCTAAATCAATCTATTTATTTAGAGCTAACGGATGTATATAGCTGATACCTATATTCTTGTTTTTAGCGAAATAA-GAA-GTGTTTTTCGCGTTTGTTTATAACGAGTTGCAGACATTATGTACATA------------------ATTGAAATATTT-----------------------------------------------GGCAATCCGTT-----CTTTCAATTTCAACAAATATTACCTGAATATGGAAGAAGCGTATCAATACCATCTAAACAACGACAACTGAACGACTTTTCATTATTGAGCAGCTTGGAAG--TCACCTGAATCTGAAACTCTGATGTAGTTGTAGTTGTAGTTGTAGTTGTAGTTGTAGTTGTAGTTGTAGTTGTAGTTGTAGTTGTAGTTGTTGTTGTTGTTGTTGTTGTTGTTGTTGTTGTTGTT-GGTTTTTTTTTTCTTTCATTTTACAATGGCAAATTAA-AATACA-AAAAATACTCAGATATTTACAGCCA-AAACGAAATCACATAGAATCACCCAACAAAGTCCTCAAGTACTACTTTCACAATCCGCGCGGATC----ACTCAAAAAAAGGATTGAAACTTATTT-TACAGCTTTCAATTCA--CTGTGTTT-TCGTTTTTTAATG--GAAAACTCCTCTTAAAAAATACAGCGTAG----ATGCAAACTCACGGTG-ATGGTATTTCGCATGTCTAAATGTCATGTCATAAACTAGCGAGATTATGTCACCCACTCGTTACATCTTCGTTACGATTTTGTAACGCTAGCTT-TCGGGTGATAGATAGACTGTATT-ATGATAGTCCAAAAAGGTTGTTTATTACCAAAAAGTAAGCGCACAAATGA-TCGTTTAGCAACGAAAATAAAAAAGAACAAATCCCCCAAAAAGGTATAC-TGCAA---------AT-GATATATTTACACGGGGTTT-AATTAGTATATGTTCTTCTTAGAATGATCAATGATTTGGCTTTAATAGATTCGAAGGGAAAGGTTTGAATACTCTGGGTGTTGGTGGTCTTACTTTCAACATTTGTCAATGGTAATGATTTGAAACAATCCTCCCTCCTCTAAATGCTATGCTCTTGAGAAACACAACAGAAACCAGGGTCTAGAGAGAGGGTGTTCA--------AAGCATC-GGGATTGGTTGTTTTGCGAAAA-----------------------------------AAAGCATTGCTTATGACGACATTGGGCCTTTGCGATTCTTATTTA----------------------GTTTCCGTTATGT----------------------------------------------------TTGATTCCT------------------------------------TGTTTCTGTTTCTGTTTCTGTTTCTGTA--TAAGTATTAGTATGTTATGTATTGGATCGCTTTTTCCATGA-------------CTATCTATGCTCTTGATTGGCTGGCGTGGTGACTATCGCTTTT-----CAGCTAGCCTGACTGCATTAAGGT----AAGCAAGCAGCAG-TATATAACTCGAAAAAAGTACGGTGATGAAAAAACAACCCAAG-GCAATGCGATGCTTGCAGAGTATGCATACATAATTAAAAGAACATAAAATAAGTAGT------------AAAAGAGAAAGAGAGAGAAAAAGAAAAAGAAAAAGGAACGTAAAAAAAAGAAATAAATAAAGAATAGACAGTGAAAATGAAAAAATAAAGAGGAGAGCCTACAGCACCCCGGATTCCCATGTTGTCTCCAACCATAGTACTAA-----CGAGGCCC--TCAGACGCTTAA-----CTGCAGTGATCGGACGGGAAC-----TGGTGTTTTCGCCTAGGTATGGCCGT
oct_chrII___wtf44__reversed_ --AGCCTACAGCACCCCGGATTCCCATGTTGTCTCCAACCATAGTACTAACGAGGCCCTCAGACGTTTAA----CTGCAGTGATCGGACGGGAACTGG-----TGTTTTC-GCCTAGGTATGGCCGTAGACACTTTCCT-CCTTAATTTAGC-----TTACTTGTACTTGTACTTGTACTTGTACTTGTACTTGTACTTATACTTATA------------------------------CTTATACTTGTATCTGTATCTGTATCTGTATCTGTATCTGTATCTGTACTCGACTGGTACTCGTACTAAA-------------------GTACTTTGTATTGACTGGTTCAGTTTCTTATTTGGCTTCATGAACTACG----GACCTACGGAACTACGAGGTCCAATT---------------------------------------------------------------------------------------------------------------------------------------------CGACTCACTTCTATCTTTGGTAATTTTACACCGCCC-ATGGAGGGTGGTTGAATATTATAGACATAAAACCACGTTGCTTTTCTC---------TTTTTTTTTTTTCGAACCACATTGTGTTAGGCTGCTGTCGCCC-AGGTATATAAAGACTGAATGTACGAATTTTATGGGTCCATAAAGTTGTATTTATAAATAACTTTGC---------------------------------TTTCTACTTGAATATTTCAAACGTACAATAATTTG-GCTGTC----AAAATGTACTATATT-----------------------TTTGGTTATGAAAGTATACTAGTCGTCGCATCTTTTTAGTATATGACTCGTGCTTCGTCTCTTCTAGTCAT----------------TTGCTATGTGAAGAAGCAC-------TTACGAAGTGTAGTTGCCTAAAATATAATTCATATAGTTTTTTTCACATGTTTCATT-----------------------------------------CAATGATTAGCGGGC---------------------------------TTCGATT---------ACGGTTTC--------------------------------GGAGCCTTTGAATTCACTAGAA-CAGTTAGAAT---TCACCAATCACAA----------AAATCAAAATGAATACAATACAGCCGG----------------------------------------------------------------TAAGTAAGTAAGTAAGTAAGTAACCCAAGGA--------------------------------------------------------------------------------------------------------------------------------------------------------------------------------------------------------------------------------------------------------------------------------------AAAAACTTTCGTATCGGGAAGAAATTTTGAGACCAAAGACTAGGATAAGAAAAACAATTTGCTTATGGAATATGTAGAATAGTCGCTGCTATTCATTTACAGACATGTATTTTTTCAACATGTCCTTTAAACAGGT-GGGGTCTAGTATAGTATTATTATCGAATTCTTCTTAGGCTGAATACTGGTTGGGTTCATAAGCCATTTCTAAATCAATCTATTTATTTAGAGCTAACGGATGTATATAGCTGATACCTATATTCTTGTTTTTAGCGAAATAA-GAA-GTGTTTTTCGCGTTTGTTTATAACGAGTTGCAGACATTATGTACATA------------------ATTGAAATATTT-----------------------------------------------GGCAATCCGTT-----CTTTCAATTTCAACAAATATTACCTGAATATGGAAGAAGCGTATCAATACCATCTAAACAACGACAACTGAACGACTTTTCATTATTGAGCAGCTTGGAAG--TCACCTGAATCTGAAACTCTGATGTAGTTGTAGTTGTAGTTGTAGTTGTAGTTGTAGTTGTAGTTGTAGTTGTA---------------------------GTTGTTGTTGTTGTTGTTGTTGTT-GGTTTTTTTTTTCTTTCATTTTACAATGGCAAATTAA-AATACA-AAAAATACTCAGATATTTACAGCCA-AAACGAAATCACATAGAATCACCCAACAAAGTCCTCAAGTACTACTTTCACAATCCGCGCGGATC----ACTCAAAAAAAGGATTGAAACTTATTT-TACAGCTTTCAATTCA--CTGTGTTT-TCGTTTTTTAATG--GAAAACTCCTCTTAAAAAATACAGCGTAG----ATGCAAACTCACGGTG-ATGGTATTTCGCATGTCTAAATGTCATGTCATAAACTAGCGAGATTATGTCACCCACTCGTTACATCTTCGTTACGATTTTGTAACGCTAGCTT-TCGGGTGATAGATAGACTGTATT-ATGATAGTCCAAAAAGGTTGTTTATTACCAAAAAGTAAGCGCACAAATGA-TCGTTTAGCAACAAAA--AAAAAAGAACAAATCCCCCAAAAAGGTATAC-TGCAA---------AT-GATATATTTACACGGGGTTT-AATTAGTATATGTTCTTCTTAGAATGATCAATGATTTGGCTTTAATAGATTCGAAGGGAAAGGTTTGAATACTCTGGGTGTTGGTGGTCTTACTTTCAACATTTGTCAATGGTAATGATTTGAAACAATCCTCCCTCCTCTAAATGCTATGCTCTTGAGAAACACAACAGAAACCAGGGTCTAGAGAGAGGGTGTTCA--------AAGCATC-GGGATTGGTTGTTTTGCGAAAA-----------------------------------AAAGCATTGCTTATGACGACATTGGGCCTTTGCGATTCTTATTTA----------------------GTTTCCGTTATGT----------------------------------------------------TTGATTCCT------------------TGTTTCTGTTTCTGTTTCTGTTTCTGTTTCTGTTTCTGTTTCTGTA--TAAGTATTAGTATGTTATGTATTGGATCGCTTTTTCCATGA-------------CTATCTATGCTCTTGATTGGCTGGCGTGGTGACTATCGCTTTT-----CAGCTAGCCTGACTGCATTAAGGT----AAGCAAGCAGCAG-TATATAACTCGAAAAAAGTACGGTGATGAAAAAACAACCCAAG-GCAATGCGATGCTTGCAGAGTATGCATACATAATTAAAAGAACATAAAATAAGTAGTAAAAGAGAAAGAAAAAGAGAAAGAGAGAGAAAAAGAAAAAGAAAAAGGAACGTAAAAAAAAGAAATAAATAAAGAATAGACAGTGAAAATGAAAAAATAAAGAGGAGAGCCTACAGCACCCCGGATTCCCATGTTGTCTCCAACCATAGTACTAA-----CGAGGCCC--TCAGACGTTTAA-----CTGCAGTGATCGGACGGGAAC-----TGGTGTTTTCGCCTAGGTATGGCCGT
oct_chrII___wtf40__reversed_ --AGCCTACAGCACCCCGGATTCCCATGTTGTCTCCAACCATAGTACTAACGAGGCCCTCAGACGTTTAA----CTGCAGTGATCGGACGGGAACTGG-----TGTTTTC-GCCTAGGTATGGCCGTAGACACTTTCCT-CCTTAATTTAGC-----TTACTTGTACTTGTACTTGTACTTGTACTTGTACTTGTACTTATACTTATA------------------------------CTTATACTTGTATCTGTATCTGTATCTGTATCTGTATCTGTATCTGTACTCGACTGGTACTCGTACTAAA-------------------GTACTTTGTATTGACTGGTTCAGTTTCTTATTTGGCTTCATGAACTACG----GACCTACGGAACTACGAGGTCCAATT---------------------------------------------------------------------------------------------------------------------------------------------CGACTCACTTCTATCTTTGGTAATTTTACACCGCCC-ATGGAGGGTGGTTGAATATTATAGACATAAAACCACGTTGCTTTTCTC---------TTTTTTTTTTTTCGAACCACATTGTGTTAGGCTGCTGTCGCCC-AGGTATATAAAGACTGAATGTACGAATTTTATGGGTCCATAAAGTTGTATTTATAAATAACTTTGC---------------------------------TTTCTACTTGAATATTTCAAACGTACAATAATTTG-GCTGTC----AAAATGTACTATATT-----------------------TTTGGTTATGAAAGTATACTAGTCGTCGCATCTTTTTAGTATATGACTCGTGCTTCGTCTCTTCTAGTCAT----------------TTGCTATGTGAAGAAGCAC-------TTACGAAGTGTAGTTGCCTAAAATATAATTCATATAGTTTTTTTCACATGTTTCATT-----------------------------------------CAATGATTAGCGGGC---------------------------------TTCGATT---------ACGGTTTC--------------------------------GGAGCCTTTGAATTCACTAGAA-CAGTTAGAAT---TCACCAATCACAA----------AAATCAAAATGAATACAATACAGCCGG----------------------------------------------------------------TAAGTAAGTAAGTAAGTAAGTAACCCAAGGA--------------------------------------------------------------------------------------------------------------------------------------------------------------------------------------------------------------------------------------------------------------------------------------AAAAACTTTCGTATCGGGAAGAAATTTTGAGACCAAAGACTAGGATAAGAAAAACAATTTGCTTATGGAATATGTAGAATAGTCGCTGCTATTCATTTACAGACATGTATTTTTTCAACATGTCCTTTAAACAGGT-GGGGTCTAGTATAGTATTATTATCGAATTCTTCTTAGGCTGAATACTGGTTGGGTTCATAAGCCATTTCTAAATCAATCTATTTATTTAGAGCTAACGGATGTATATAGCTGATACCTATATTCTTGTTTTTAGCGAAATAA-GAA-GTGTTTTTCGCGTTTGTTTATAACGAGTTGCAGACATTATGTACATA------------------ATTGAAATATTT-----------------------------------------------GGCAATCCGTT-----CTTTCAATTTCAACAAATATTACCTGAATATGGAAGAAGCGTATCAATACCATCTAAACAACGACAACTGAACGACTTTTCATTATTGAGCAGCTTGGAAG--TCACCTGAATCTGAAACTCTGATGTAGTTGTAGTTGTAGTTGTAGTTGTAGTTGTAGTTGTAGTTGTAGTTGTA---------------------GTTGTAGTTGTTGTTGTTGTTGTTGTTGTTGGTTTTTTTTTTTCTTTCATTTTACAATGGCAAATTAA-AATACA-AAAAATACTCAGATATTTACAGCCA-AAACGAAATCACATAGAATCACCCAACAAAGTCCTCAAGTACTACTTTCACAATCCGCGCGGATC----ACTCAAAAAAAGGATTGAAACTTATTT-TACAGCTTTCAATTCA--CTGTGTTT-TCGTTTTTTAATG--GAAAACTCCTCTTAAAAAATACAGCGTAG----ATGCAAACTCACGGTG-ATGGTATTTCGCATGTCTAAATGTCATGTCATAAACTAGCGAGATTATGTCACCCACTCGTTACATCTTCGTTACGATTTTGTAACGCTAGCTT-TCGGGTGATAGATAGACTGTATT-ATGATAGTCCAAAAAGGTTGTTTATTACCAAAAAGTAAGCGCACAAATGA-TCGTTTAGCAACAAAA--AAAAAAGAACAAATCCCCCAAAAAGGTATAC-TGCAA---------AT-GATATATTTACACGGGGTTT-AATTAGTATATGTTCTTCTTAGAATGATCAATGATTTGGCTTTAATAGATTCGAAGGGAAAGGTTTGAATACTCTGGGTGTTGGTGGTCTTACTTTCAACATTTGTCAATGGTAATGATTTGAAACAATCCTCCCTCCTCTAAATGCTATGCTCTTGAGAAACACAACAGAAACCAGGGTCTAGAGAGAGGGTGTTCA--------AAGCATC-GGGATTGGTTGTTTTGCGAAAA-----------------------------------AAAGCATTGCTTATGACGACATTGGGCCTTTGCGATTCTTATTTA----------------------GTTTCCGTTATGT----------------------------------------------------TTGATTCCT------------------------TGTTTCTGTTTCTGTTTCTGTTTCTGTTTCTGTTTCTGTA--TAAGTATTAGTATGTTATGTATTGGATCGCTTTTTCCATGA-------------CTATCTATGCTCTTGATTGGCTGGCGTGGTGACTATCGCTTTT-----CAGCTAGCCTGACTGCATTAAGGT----AAGCAAGCAGCAG-TATATAACTCGAAAAAAGTACGGTGATGAAAAAACAACCCAAG-GCAATGCGATGCTTGCAGAGTATGCATACATAATTAAAAGAACATAAAATAAGTAGTAAAAGAGAAAGAAAAAGAGAAAGAGAGAGAAAAAGAAAAAGAAAAAGGAACGTAAAAAAAAGAAATAAATAAAGAATAGACAGTGAAAATGAAAAAATAAAGAGGAGAGCCTACAGCACCCCGGATTCCCATGTTGTCTCCAACCATAGTACTAA-----CGAGGCCC--TCAGACGTTTAA-----CTGCAGTGATCGGACGGGAAC-----TGGTGTTTTCGCCTAGGTATGGCCGT
oct_chrII___wtf43__reversed_ --AGCCTACAGCACCCCGGATTCCCATGTTGTCTCCAACCATAGTACTAACGAGGCCCTCAGACGTTTAA----CTGCAGTGATCGGACGGGAACTGG-----TGTTTTC-GCCTAGGTATGGCCGTAGACACTTTCCT-CCTTAATTTAGC-----TTACTTGTACTTGTACTTGTACTTGTACTTGTACTTATACTTATACTTGTACTTGTACTTATACTTATACTTGTATCTGTATCTGTATCTGTATCTGTATCTGTATCTGTATCTGTATCTGTATCTGTACTCGACTGGTACTCGTACTAAA-------------------GTACTTTGTATTGACTGGTTCAGTTTCTTATTTGGCTTCATGAACTACG----GACCTACGGAACTACGAGGTCCAATT---------------------------------------------------------------------------------------------------------------------------------------------CGACTCACTTCTATCTTTGGTAATTTTACACCGCCC-ATGGAGGGTGGTTGAATATTATAGACATAAAACCACGTTGCTTTTCTC---------TTTTTTTTTTTTCGAACCACATTGTGTTAGGCTGCTGTCGCCC-AGGTATATAAAGACTGAATGTACGAATTTTATGGGTCCATAAAGTTGTATTTATAAATAACTTTGC---------------------------------TTTCTACTTGAATATTTCAAACGTACAATAATTTG-GCTGTC----AAAATGTACTATATT-----------------------TTTGGTTATGAAAGTATACTAGTCGTCGCATCTTTTTAGTATATGACTCGTGCTTCGTCTCTTCTAGTCAT----------------TTGCTATGTGAAGAAGCAC-------TTACGAAGTGTAGTTGCCTAAAATATAATTCATATAGTTTTTTTCACATGTTTCATT-----------------------------------------CAATGATTAGCGGGC---------------------------------TTCGATT---------ACGGTTTC--------------------------------GGAGCCTTTGAATTCACTAGAA-CAGTTAGAAT---TCACCAATCACAA----------AAATCAAAATGAATACAATACAGCCGG----------------------------------------------------------------TAAGTAAGTAAGTAAGTAAGTAACCCAAGGA--------------------------------------------------------------------------------------------------------------------------------------------------------------------------------------------------------------------------------------------------------------------------------------AAAAACTTTCGTATCGGGAAGAAATTTTGAGACCAAAGACTAGGATAAGAAAAACAATTTGCTTATGGAATATGTAGAATAGTCGCTGCTATTCATTTACAGACATGTATTTTTTCAACATGTCCTTTAAACAGGT-GGGGTCTAGTATAGTATTATTATCGAATTCTTCTTAGGCTGAATACTGGTTGGGTTCATAAGCCATTTCTAAATCAATCTATTTATTTAGAGCTAACGGATGTATATAGCTGATACCTATATTCTTGTTTTTAGCGAAATAA-GAA-GTGTTTTTCGCGTTTGTTTATAACGAGTTGCAGACATTATGTACATA------------------ATTGAAATATTT-----------------------------------------------GGCAATCCGTT-----CTTTCAATTTCAACAAATATTACCTGAATATGGAAGAAGCGTATCAATACCATCTAAACAACGACAACTGAACGACTTTTCATTATTGAGCAGCTTGGAAG--TCACCTGAATCTGAAACTCTGATGTAGTTGTAGTTGTAGTTGTAGTTGTAGTTGTAGTTGTAGTTGTAGTTGTA---------------------GTTGTAGTTGTTGTTGTTGTTGTTGTTGTT-GGTTTTTTTTTTCTTTCATTTTACAATGGCAAATTAA-AATACA-AAAAATACTCAGATATTTACAGCCA-AAACGAAATCACATAGAATCACCCAACAAAGTCCTCAAGTACTACTTTCACAATCCGCGCGGATC----ACTCAAAAAAAGGATTGAAACTTATTT-TACAGCTTTCAATTCA--CTGTGTTT-TCGTTTTTTAATG--GAAAACTCCTCTTAAAAAATACAGCGTAG----ATGCAAACTCACGGTG-ATGGTATTTCGCATGTCTAAATGTCATGTCATAAACTAGCGAGATTATGTCACCCACTCGTTACATCTTCGTTACGATTTTGTAACGCTAGCTT-TCGGGTGATAGATAGACTGTATT-ATGATAGTCCAAAAAGGTTGTTTATTACCAAAAAGTAAGCGCACAAATGA-TCGTTTAGCAACAAAA--AAAAAAGAACAAATCCCCCAAAAAGGTATAC-TGCAA---------AT-GATATATTTACACGGGGTTT-AATTAGTATATGTTCTTCTTAGAATGATCAATGATTTGGCTTTAATAGATTCGAAGGGAAAGGTTTGAATACTCTGGGTGTTGGTGGTCTTACTTTCAACATTTGTCAATGGTAATGATTTGAAACAATCCTCCCTCCTCTAAATGCTATGCTCTTGAGAAACACAACAGAAACCAGGGTCTAGAGAGAGGGTGTTCA--------AAGCATC-GGGATTGGTTGTTTTGCGAAAA-----------------------------------AAAGCATTGCTTATGACGACATTGGGCCTTTGCGATTCTTATTTA----------------------GTTTCCGTTATGT----------------------------------------------------TTGATTCCT------------------------------------TGTTTCTGTTTCTGTTTCTGTTTCTGTA--TAAGTATTAGTATGTTATGTATTGGATCGCTTTTTCCATGA-------------CTATCTATGCTCTTGATTGGCTGGCGTGGTGACTATCGCTTTT-----CAGCTAGCCTGACTGCATTAAGGT----AAGCAAGCAGCAG-TATATAACTCGAAAAAAGTACGGTGATGAAAAAACAACCCAAG-GCAATGCGATGCTTGCAGAGTATGCATACATAATTAAAAGAACATAAAATAAGTAGTAAAAGAGAAAGAAAAAGAGAAAGAGAGAGAAAAAGAAAAAGAAAAAGGAACGTAAAAAAAAGAAATAAATAAAGAATAGACAGTGAAAATGAAAAAATAAAGAGGAGAGCCTACAGCACCCCGGATTCCCATGTTGTCTCCAACCATAGTACTAA-----CGAGGCCC--TCAGACGTTTAA-----CTGCAGTGATCGGACGGGAAC-----TGGTGTTTTCGCCTAGGTATGGCCGT
oct_chrII___wtf39__reversed_ --AGCCTACAGCACCCCGGATTCCCATGTTGTCTCCAACCATAGTACTAACGAGGCCCTCAGACGTTTAA----CTGCAGTGATCGGACGGGAACTGG-----TGTTTTC-GCCTAGGTATGGCCGTAGACACTTTCCT-CCTTAATTTAGC-----TTACTTGTACTTGTACTTGTACTTGTACTTGTACTTATACTTATACTTGTACTTGTACTTATACTTATACTTGTATCTGTATCTGTATCTGTATCTGTATCTGTATCTGTATCTGTATCTGTATCTGTACTCGACTGGTACTCGTACTAAA-------------------GTACTTTGTATTGACTGGTTCAGTTTCTTATTTGGCTTCATGAACTACG----GACCTACGGAACTACGAGGTCCAATT---------------------------------------------------------------------------------------------------------------------------------------------CGACTCACTTCTATCTTTGGTAATTTTACACCGCCC-ATGGAGGGTGGTTGAATATTATAGACATAAAACCACGTTGCTTTTCTC---------TTTTTTTTTTTTCGAACCACATTGTGTTAGGCTGCTGTCGCCC-AGGTATATAAAGACTGAATGTACGAATTTTATGGGTCCATAAAGTTGTATTTATAAATAACTTTGC---------------------------------TTTCTACTTGAATATTTCAAACGTACAATAATTTG-GCTGTC----AAAATGTACTATATT-----------------------TTTGGTTATGAAAGTATACTAGTCGTCGCATCTTTTTAGTATATGACTCGTGCTTCGTCTCTTCTAGTCAT----------------TTGCTATGTGAAGAAGCAC-------TTACGAAGTGTAGTTGCCTAAAATATAATTCATATAGTTTTTTTCACATGTTTCATT-----------------------------------------CAATGATTAGCGGGC---------------------------------TTCGATT---------ACGGTTTC--------------------------------GGAGCCTTTGAATTCACTAGAA-CAGTTAGAAT---TCACCAATCACAA----------AAATCAAAATGAATACAATACAGCCGG----------------------------------------------------------------TAAGTAAGTAAGTAAGTAAGTAACCCAAGGA--------------------------------------------------------------------------------------------------------------------------------------------------------------------------------------------------------------------------------------------------------------------------------------AAAAACTTTCGTATCGGGAAGAAATTTTGAGACCAAAGACTAGGATAAGAAAAACAATTTGCTTATGGAATATGTAGAATAGTCGCTGCTATTCATTTACAGACATGTATTTTTTCAACATGTCCTTTAAACAGGT-GGGGTCTAGTATAGTATTATTATCGAATTCTTCTTAGGCTGAATACTGGTTGGGTTCATAAGCCATTTCTAAATCAATCTATTTATTTAGAGCTAACGGATGTATATAGCTGATACCTATATTCTTGTTTTTAGCGAAATAA-GAA-GTGTTTTTCGCGTTTGTTTATAACGAGTTGCAGACATTATGTACATA------------------ATTGAAATATTT-----------------------------------------------GGCAATCCGTT-----CTTTCAATTTCAACAAATATTACCTGAATATGGAAGAAGCGTATCAATACCATCTAAACAACGACAACTGAACGACTTTTCATTATTGAGCAGCTTGGAAG--TCACCTGAATCTGAAACTCTGATGTAGTTGTAGTTGTAGTTGTAGTTGTAGTTGTAGTTGTAGTTGTAGTTGTA---------------------GTTGTAGTTGTTGTTGTTGTTGTTGTTGTT-GGTTTTTTTTTTCTTTCATTTTACAATGGCAAATTAA-AATACA-AAAAATACTCAGATATTTACAGCCA-AAACGAAATCACATAGAATCACCCAACAAAGTCCTCAAGTACTACTTTCACAATCCGCGCGGATC----ACTCAAAAAAAGGATTGAAACTTATTT-TACAGCTTTCAATTCA--CTGTGTTT-TCGTTTTTTAATG--GAAAACTCCTCTTAAAAAATACAGCGTAG----ATGCAAACTCACGGTG-ATGGTATTTCGCATGTCTAAATGTCATGTCATAAACTAGCGAGATTATGTCACCCACTCGTTACATCTTCGTTACGATTTTGTAACGCTAGCTT-TCGGGTGATAGATAGACTGTATT-ATGATAGTCCAAAAAGGTTGTTTATTACCAAAAAGTAAGCGCACAAATGA-TCGTTTAGCAACAAAA--AAAAAAGAACAAATCCCCCAAAAAGGTATAC-TGCAA---------AT-GATATATTTACACGGGGTTT-AATTAGTATATGTTCTTCTTAGAATGATCAATGATTTGGCTTTAATAGATTCGAAGGGAAAGGTTTGAATACTCTGGGTGTTGGTGGTCTTACTTTCAACATTTGTCAATGGTAATGATTTGAAACAATCCTCCCTCCTCTAAATGCTATGCTCTTGAGAAACACAACAGAAACCAGGGTCTAGAGAGAGGGTGTTCA--------AAGCATC-GGGATTGGTTGTTTTGCGAAAA-----------------------------------AAAGCATTGCTTATGACGACATTGGGCCTTTGCGATTCTTATTTA----------------------GTTTCCGTTATGT----------------------------------------------------TTGATTCCTTGTTTCTGTTTCTGTTTCTGTTTCTGTTTCTGTTTCTGTTTCTGTTTCTGTTTCTGTTTCTGTA--TAAGTATTAGTATGTTATGTATTGGATCGCTTTTTCCATGA-------------CTATCTATGCTCTTGATTGGCTGGCGTGGTGACTATCGCTTTT-----CAGCTAGCCTGACTGCATTAAGGT----AAGCAAGCAGCAG-TATATAACTCGAAAAAAGTACGGTGATGAAAAAACAACCCAAG-GCAATGCGATGCTTGCAGAGTATGCATACATAATTAAAAGAACATAAAATAAGTAGTAAAAGAGAAAGAAAAAGAGAAAGAGAGAGAAAAAGAAAAAGAAAAAGGAACGTAAAAAAAAGAAATAAATAAAGAATAGACAGTGAAAATGAAAAAATAAAGAGGAGAGCCTACAGCACCCCGGATTCCCATGTTGTCTCCAACCATAGTACTAA-----CGAGGCCC--TCAGACGTTTAA-----CTGCAGTGATCGGACGGGAAC-----TGGTGTTTTCGCCTAGGTATGGCCGT
oct_chrII___wtf43__reversed_ --AGCCTACAGCACCCCGGATTCCCATGTTGTCTCCAACCATAGTACTAACGAGGCCCTCAGACGTTTAA----CTGCAGTGATCGGACGGGAACTGG-----TGTTTTC-GCCTAGGTATGGCCGTAGACACTTTCCT-CCTTAATTTAGC-----TTACTTGTACTTGTACTTGTACTTGTACTTGTACTTATACTTATACTTATA-------------------------------CTGTATCTGTATCTGTATCTGTATCTGTATCTGTATCTGTATCTGTACTCGACTGGTACTCGTACTAAA-------------------GTACTTTGTATTGACTGGTTCAGTTTCTTATTTGGCTTCATGAACTACG----GACCTACGGAACTACGAGGTCCAATT---------------------------------------------------------------------------------------------------------------------------------------------CGACTCACTTCTATCTTTGGTAATTTTACACCGCCC-ATGGAGGGTGGTTGAATATTATAGACATAAAACCACGTTGCTTTTCTC---------TTTTTTTTTTTTCGAACCACATTGTGTTAGGCTGCTGTCGCCC-AGGTATATAAAGACTGAATGTACGAATTTTATGGGTCCATAAAGTTGTATTTATAAATAACTTTGC---------------------------------TTTCTACTTGAATATTTCAAACGTACAATAATTTG-GCTGTC----AAAATGTACTATATT-----------------------TTTGGTTATGAAAGTATACTAGTCGTCGCATCTTTTTAGTATATGACTCGTGCTTCGTCTCTTCTAGTCAT----------------TTGCTATGTGAAGAAGCAC-------TTACGAAGTGTAGTTGCCTAAAATATAATTCATATAGTTTTTTTCACATGTTTCATT-----------------------------------------CAATGATTAGCGGGC---------------------------------TTCGATT---------ACGGTTTC--------------------------------GGAGCCTTTGAATTCACTAGAA-CAGTTAGAAT---TCACCAATCACAA----------AAATCAAAATGAATACAATACAGCCGG----------------------------------------------------------------TAAGTAAGTAAGTAAGTAAGTAACCCAAGGA--------------------------------------------------------------------------------------------------------------------------------------------------------------------------------------------------------------------------------------------------------------------------------------AAAAACTTTCGTATCGGGAAGAAATTTTGAGACCAAAGACTAGGATAAGAAAAACAATTTGCTTATGGAATATGTAGAATAGTCGCTGCTATTCATTTACAGACATGTATTTTTTCAACATGTCCTTTAAACAGGT-GGGGTCTAGTATAGTATTATTATCGAATTCTTCTTAGGCTGAATACTGGTTGGGTTCATAAGCCATTTCTAAATCAATCTATTTATTTAGAGCTAACGGATGTATATAGCTGATACCTATATTCTTGTTTTTAGCGAAATAA-GAA-GTGTTTTTCGCGTTTGTTTATAACGAGTTGCAGACATTATGTACATA------------------ATTGAAATATTT-----------------------------------------------GGCAATCCGTT-----CTTTCAATTTCAACAAATATTACCTGAATATGGAAGAAGCGTATCAATACCATCTAAACAACGACAACTGAACGACTTTTCATTATTGAGCAGCTTGGAAG--TCACCTGAATCTGAAACTCTGATGTAGTTGTAGTTGTAGTTGTAGTTGTAGTTGTAGTTGTAGTTGTAGTTGTAGTTGTA------------GTTGTTGTTGTTGTTGTTGTTGTTGTTGTTGTT-GGTTTTTTTTTTCTTTCATTTTACAATGGCAAATTAA-AATACA-AAAAATACTCAGATATTTACAGCCA-AAACGAAATCACATAGAATCACCCAACAAAGTCCTCAAGTACTACTTTCACAATCCGCGCGGATC----ACTCAAAAAAAGGATTGAAACTTATTT-TACAGCTTTCAATTCA--CTGTGTTT-TCGTTTTTTAATG--GAAAACTCCTCTTAAAAAATACAGCGTAG----ATGCAAACTCACGGTG-ATGGTATTTCGCATGTCTAAATGTCATGTCATAAACTAGCGAGATTATGTCACCCACTCGTTACATCTTCGTTACGATTTTGTAACGCTAGCTT-TCGGGTGATAGATAGACTGTATT-ATGATAGTCCAAAAAGGTTGTTTATTACCAAAAAGTAAGCGCACAAATGA-TCGTTTAGCAACAAAA--AAAAAAGAACAAATCCCCCAAAAAGGTATAC-TGCAA---------AT-GATATATTTACACGGGGTTT-AATTAGTATATGTTCTTCTTAGAATGATCAATGATTTGGCTTTAATAGATTCGAAGGGAAAGGTTTGAATACTCTGGGTGTTGGTGGTCTTACTTTCAACATTTGTCAATGGTAATGATTTGAAACAATCCTCCCTCCTCTAAATGCTATGCTCTTGAGAAACACAACAGAAACCAGGGTCTAGAGAGAGGGTGTTCA--------AAGCATC-GGGATTGGTTGTTTTGCGAAAA-----------------------------------AAAGCATTGCTTATGACGACATTGGGCCTTTGCGATTCTTATTTA----------------------GTTTCCGTTATGT----------------------------------------------------TTGATTCCT------------------------------------TGTTTCTGTTTCTGTTTCTGTTTCTGTA--TAAGTATTAGTATGTTATGTATTGGATCGCTTTTTCCATGA-------------CTATCTATGCTCTTGATTGGCTGGCGTGGTGACTATCGCTTTT-----CAGCTAGCCTGACTGCATTAAGGT----AAGCAAGCAGCAG-TATATAACTCGAAAAAAGTACGGTGATGAAAAAACAACCCAAG-GCAATGCGATGCTTGCAGAGTATGCATACATAATTAAAAGAACATAAAATAAGTAGTAAAAGAGAAAGAAAAAGAGAAAGAGAGAGAAAAAGAAAAAGAAAAAGGAACGTAAAAAAAAGAAATAAATAAAGAATAGACAGTGAAAATGAAAAAATAAAGAGGAGAGCCTACAGCACCCCGGATTCCCATGTTGTCTCCAACCATAGTACTAA-----CGAGGCCC--TCAGACGTTTAA-----CTGCAGTGATCGGACGGGAAC-----TGGTGTTTTCGCCTAGGTATGGCCGT
oct_chrII___wtf38__reversed_ --AGCCTACAGCACCCCGGATTCCCATGTTGTCTCCAACCATAGTACTAACGAGGCCCTCAGACGTTTAA----CTGCAGTGATCGGACGGGAACTGG-----TGTTTTC-GCCTAGGTATGGCCGTAGACACTTTCCT-CCTTAATTTAGC-----TTACTTGTACTTGTACTTGTACTTGTACTTGTACTTATACTTATACTTGTA------------------------------TCTGTATCTGTATCTGTATCTGTATCTGTATCTGTATCTGTATCTGTACTCGACTGGTACTCGTACTAAA-------------------GTACTTTGTATTGACTGGTTCAGTTTCTTATTTGGCTTCATGAACTACG----GACCTACGGAACTACGAGGTCCAATT---------------------------------------------------------------------------------------------------------------------------------------------CGACTCACTTCTATCTTTGGTAATTTTACACCGCCC-ATGGAGGGTGGTTGAATATTATAGACATAAAACCACGTTGCTTTTCTC---------TTTTTTTTTTTTCGAACCACATTGTGTTAGGCTGCTGTCGCCC-AGGTATATAAAGACTGAATGTACGAATTTTATGGGTCCATAAAGTTGTATTTATAAATAACTTTGC---------------------------------TTTCTACTTGAATATTTCAAACGTACAATAATTTG-GCTGTC----AAAATGTACTATATT-----------------------TTTGGTTATGAAAGTATAGTAGTCGTCGCATCTTTTTAGTATATGACTCGTGCTTCGTCTCTTCTAGTCAT----------------TTGCTATGTGAAGAAGCAC-------TTACGAAGTGTAGTTGCCTAAAATATAATTCATATAGTTTTTTTCACATGTTTCATT-----------------------------------------CAATGATTAGCGGGC---------------------------------TTCGATT---------ACGGTTTC--------------------------------GGAGCCTTTGAATTCACTAGAA-CAGTTAGAAT---TCACCAATCACAA----------AAATCAAAATGAATACAATACAGCCG--------------------------------------------------------------------GTAAGTAAGTAAGTAAGTAACCCAAGGA--------------------------------------------------------------------------------------------------------------------------------------------------------------------------------------------------------------------------------------------------------------------------------------AAAAACTTTCGTATCGGGAAGAAATTTTGAGACCAAAGACTAGGATAAGAAAAACAATTTGCTTATGGAATATGTAGAATAGTCGCTGCTATTCATTTACAGACATGTATTTTTTCAACATGTCCTTTAAACAGGT-GGGGTCTAGTATAGTATTATTATCGAATTCTTCTTAGGCTGAATACTGGTTGGGTTCATAAGCCATTTCTAAATCAATCTATTTATTTAGAGCTAACGGATGTATATAGCTGATACCTATATTCTTGTTTTTAGCGAAATAA-GAA-GTGTTTTTCGCGTTTGTTTATAACGAGTTGCAGACATTATGTACATA------------------ATTGAAATATTT-----------------------------------------------GGCAATCCGTT-----CTTTCAATTTCAACAAATATTACCTGAATATGGAAGAAGCGTATCAATACCATCTAAACAACGACAACTGAACGACTTTTCATTATTGAGCAGCTTGGAAG--TCACCTGAATCTGAAACTCTGATGTAGTTGTAGTTGTAGTTGTAGTTGTAGTTGTAGTTGTAGTTGTAGTTGTA------------------GTTGTTGTTGTTGTTGTTGTTGTTGTTGTTGTT-GGTTTTTTTTTTCTTTCATTTTACAATGGCAAATTAA-AATACA-AAAAATACTCAGATATTTACAGCCA-AAACGAAATCACATAGAATCACCCAACAAAGTCCTCAAGTACTACTTTCACAATCCGCGCGGATC----ACTCAAAAAAAGGATTGAAACTTATTT-TACAGCTTTCAATTCA--CTGTGTTT-TCGTTTTTTAATG--GAAAACTCCTCTTAAAAAATACAGCGTAG----ATGCAAACTCACGGTG-ATGGTATTTCGCATGTCTAAATGTCATGTCATAAACTAGCGAGATTATGTCACCCACTCGTTACATCTTCGTTACGATTTTGTAACGCTAGCTT-TCGGGTGATAGATAGACTGTATT-ATGATAGTCCAAAAAGGTTGTTTATTACCAAAAAGTAAGCGCACAAATGA-TCGTTTAGCAACAAAA--AAAAAAGAACAAATCCCCCAAAAAGGTATAC-TGCAA---------AT-GATATATTTACACGGGGTTT-AATTAGTATATGTTCTTCTTAGAATGATCAATGATTTGGCTTTAATAGATTCGAAGGGAAAGGTTTGAATACTCTGGGTGTTGGTGGTCTTACTTTCAACATTTGTCAATGGTAATGATTTGAAACAATCCTCCCTCCTCTAAATGCTATGCTCTTGAGAAACACAACAGAAACCAGGGTCTAGAGAGAGGGTGTTCA--------AAGCATC-GGGATTGGTTGTTTTGCGAAAA-----------------------------------AAAGCATTGCTTATGACGACATTGGGCCTTTGCGATTCTTATTTA----------------------GTTTCCGTTATGT----------------------------------------------------TTGATTCCT------------------------------------TGTTTCTGTTTCTGTTTCTGTTTCTGTA--TAAGTATTAGTATGTTATGTATTGGATCGCTTTTTCCATGA-------------CTATCTATGCTCTTGATTGGCTGGCGTGGTGACTATCGCTTTT-----CAGCTAGCCTGACTGCATTAAGGT----AAGCAAGCAGCAG-TATATAACTCGAAAAAAGTACGGTGATGAAAAAACAACCCAAG-GCAATGCGATGCTTGCAGAGTATGCATACATAATTAAAAGAACATAAAATAAGTAGTAAAAGAGAAAGAAAAAGAGAAAGAGAGAGAAAAAGAAAAAGAAAAAGGAACGTAAAAAAAAGAAATAAATAAAGAATAGACAGTGAAAATGAAAAAATAAAGAGGAGAGCCTACAGCACCCCGGATTCCCATGTTGTCTCCAACCATAGTACTAA-----CGAGGCCC--TCAGACGTTTAA-----CTGCAGTGATCGGACGGGAAC-----TGGTGTTTTCGCCTAGGTATGGCCGT
oct_chrII___wtf41__reversed_ --AGCCTACAGCACCCCGGATTCCCATGTTGTCTCCAACCATAGTACTAACGAGGCCCTCAGACGTTTAA----CTGCAGTGATCGGACGGGAACTGG-----TGTTTTC-GCCTAGGTATGGCCGTAGACACTTTCCT-CCTTAATTTAGC-----TTACTTGTACTTGTACTTGTACTTGTACTTGTACTTATACTTATACT------------------------------------------------TGTATCTGTATCTGTATCTGTATCTGTATCTGTACTCGACTGGTACTCGTACTAAA-------------------GTACTTTGTATTGACTGGTTCAGTTTCTTATTTGGCTTCATGAACTACG----GACCTACGGAACTACGAGGTCCAATT---------------------------------------------------------------------------------------------------------------------------------------------CGACTCACTTCTATCTTTGGTAATTTTACACCGCCC-ATGGAGGGTGGTTGAATATTATAGACATAAAACCACGTTGCTTTTCTC---------TTTTTTTTTTTTCGAACCACATTGTGTTAGGCTGCTGTCGCCC-AGGTATATAAAGACTGAATGTACGAATTTTATGGGTCCATAAAGTTGTATTTATAAATAACTTTGC---------------------------------TTTCTACTTGAATATTTCAAACGTACAATAATTTG-GCTGTC----AAAATGTACTATATT-----------------------TTTGGTTATGAAAGTATAGTAGTCGTCGCATCTTTTTAGTATATGACTCGTGCTTCGTCTCTTCTAGTCAT----------------TTGCTATGTGAAGAAGCAC-------TTACGAAGTGTAGTTGCCTAAAATATAATTCATATAGTTTTTTTCACATGTTTCATT-----------------------------------------CAATGATTAGCGGGC---------------------------------TTCGATT---------ACGGTTTC--------------------------------GGAGCCTTTGAATTCACTAGAA-CAGTTAGAAT---TCACCAATCACAA----------AAATCAAAATGAATACAATACAGCCG--------------------------------------------------------------------GTAAGTAAGTAAGTAAGTAACCCAAGGA--------------------------------------------------------------------------------------------------------------------------------------------------------------------------------------------------------------------------------------------------------------------------------------AAAAACTTTCGTATCGGGAAGAAATTTTGAGACCAAAGACTAGGATAAGAAAAACAATTTGCTTATGGAATATGTAGAATAGTCGCTGCTATTCATTTACAGACATGTATTTTTTCAACATGTCCTTTAAACAGGT-GGGGTCTAGTATAGTATTATTATCGAATTCTTCTTAGGCTGAATACTGGTTGGGTTCATAAGCCATTTCTAAATCAATCTATTTATTTAGAGCTAACGGATGTATATAGCTGATACCTATATTCTTGTTTTTAGCGAAATAA-GAA-GTGTTTTTCGCGTTTGTTTATAACGAGTTGCAGACATTATGTACATA------------------ATTGAAATATTT-----------------------------------------------GGCAATCCGTT-----CTTTCAATTTCAACAAATATTACCTGAATATGGAAGAAGCGTATCAATACCATCTAAACAACGACAACTGAACGACTTTTCATTATTGAGCAGCTTGGAAG--TCACCTGAATCTGAAACTCTGATGTAGTTGTAGTTGTAGTTGTAGTTGTAGTTGTA------------------------------------------------------GTTGTTGTTGTTGTT-GGTTTTTTTTTTCTTTCATTTTACAATGGCAAATTAA-AATACA-AAAAATACTCAGATATTTACAGCCA-AAACGAAATCACATAGAATCACCCAACAAAGTCCTCAAGTACTACTTTCACAATCCGCGCGGATC----ACTCAAAAAAAGGATTGAAACTTATTT-TACAGCTTTCAATTCA--CTGTGTTT-TCGTTTTTTAATG--GAAAACTCCTCTTAAAAAATACAGCGTAG----ATGCAAACTCACGGTG-ATGGTATTTCGCATGTCTAAATGTCATGTCATAAACTAGCGAGATTATGTCACCCACTCGTTACATCTTCGTTACGATTTTGTAACGCTAGCTT-TCGGGTGATAGATAGACTGTATT-ATGATAGTCCAAAAAGGTTGTTTATTACCAAAAAGTAAGCGCACAAATGA-TCGTTTAGCAACAAAA--AAAAAAGAACAAATCCCCCAAAAAGGTATAC-TGCAA---------AT-GATATATTTACACGGGGTTT-AATTAGTATATGTTCTTCTTAGAATGATCAATGATTTGGCTTTAATAGATTCGAAGGGAAAGGTTTGAATACTCTGGGTGTTGGTGGTCTTACTTTCAACATTTGTCAATGGTAATGATTTGAAACAATCCTCCCTCCTCTAAATGCTATGCTCTTGAGAAACACAACAGAAACCAGGGTCTAGAGAGAGGGTGTTCA--------AAGCATC-GGGATTGGTTGTTTTGCGAAAA-----------------------------------AAAGCATTGCTTATGACGACATTGGGCCTTTGCGATTCTTATTTA----------------------GTTTCCGTTATGT----------------------------------------------------TTGATTCCT------------------------------------TGTTTCTGTTTCTGTTTCTGTTTCTGTA--TAAGTATTAGTATGTTATGTATTGGATCGCTTTTTCCATGA-------------CTATCTATGCTCTTGATTGGCTGGCGTGGTGACTATCGCTTTT-----CAGCTAGCCTGACTGCATTAAGGT----AAGCAAGCAGCAG-TATATAACTCGAAAAAAGTACGGTGATGAAAAAACAACCCAAG-GCAATGCGATGCTTGCAGAGTATGCATACATAATTAAAAGAACATAAAATAAGTAGTAAAAGAGAAAGAAAAAGAGAAAGAGAGAGAAAAAGAAAAAGAAAAAGGAACGTAAAAAAAAGAAATAAATAAAGAATAGACAGTGAAAATGAAAAAATAAAGAGGAGAGCCTACAGCACCCCGGATTCCCATGTTGTCTCCAACCATAGTACTAA-----CGAGGCCC--TCAGACGTTTAA-----CTGCAGTGATCGGACGGGAAC-----TGGTGTTTTCGCCTAGGTATGGCCGT
oct_chrII___wtf37__reversed_ --AGCCTACAGCACCCCGGATTCCCATGTTGTCTCCAACCATAGTACTAACGAGGCCCTCAGACGTTTAA----CTGCAGTGATCGGACGGGAACTGG-----TGTTTTC-GCCTAGGTATGGCCGTAGACACTTTCCT-CCTTAATTTAGC-----TTACTTGTACTTGTACTTGTACTTGTACTTGTACTTATACTTATACT------------------------------------------------TGTATCTGTATCTGTATCTGTATCTGTATCTGTACTCGACTGGTACTCGTACTAAA-------------------GTACTTTGTATTGACTGGTTCAGTTTCTTATTTGGCTTCATGAACTACG----GACCTACGGAACTACGAGGTCCAATT---------------------------------------------------------------------------------------------------------------------------------------------CGACTCACTTCTATCTTTGGTAATTTTACACCGCCC-ATGGAGGGTGGTTGAATATTATAGACATAAAACCACGTTGCTTTTCTC---------TTTTTTTTTTTTCGAACCACATTGTGTTAGGCTGCTGTCGCCC-AGGTATATAAAGACTGAATGTACGAATTTTATGGGTCCATAAAGTTGTATTTATAAATAACTTTGC---------------------------------TTTCTACTTGAATATTTCAAACGTACAATAATTTG-GCTGTC----AAAATGTACTATATT-----------------------TTTGGTTATGAAAGTATAGTAGTCGTCGCATCTTTTTAGTATATGACTCGTGCTTCGTCTCTTCTAGTCAT----------------TTGCTATGTGAAGAAGCAC-------TTACGAAGTGTAGTTGCCTAAAATATAATTCATATAGTTTTTTTCACATGTTTCATT-----------------------------------------CAATGATTAGCGGGC---------------------------------TTCGATT---------ACGGTTTC--------------------------------GGAGCCTTTGAATTCACTAGAA-CAGTTAGAAT---TCACCAATCACAA----------AAATCAAAATGAATACAATACAGCCG--------------------------------------------------------------------GTAAGTAAGTAAGTAAGTAACCCAAGGA--------------------------------------------------------------------------------------------------------------------------------------------------------------------------------------------------------------------------------------------------------------------------------------AAAAACTTTCGTATCGGGAAGAAATTTTGAGACCAAAGACTAGGATAAGAAAAACAATTTGCTTATGGAATATGTAGAATAGTCGCTGCTATTCATTTACAGACATGTATTTTTTCAACATGTCCTTTAAACAGGT-GGGGTCTAGTATAGTATTATTATCGAATTCTTCTTAGGCTGAATACTGGTTGGGTTCATAAGCCATTTCTAAATCAATCTATTTATTTAGAGCTAACGGATGTATATAGCTGATACCTATATTCTTGTTTTTAGCGAAATAA-GAA-GTGTTTTTCGCGTTTGTTTATAACGAGTTGCAGACATTATGTACATA------------------ATTGAAATATTT-----------------------------------------------GGCAATCCGTT-----CTTTCAATTTCAACAAATATTACCTGAATATGGAAGAAGCGTATCAATACCATCTAAACAACGACAACTGAACGACTTTTCATTATTGAGCAGCTTGGAAG--TCACCTGAATCTGAAACTCTGATGTAGTTGTAGTTGTAGTTGTAGTTGTA------------------------------------------------------------GTTGTTGTTGTTGTT-GGTTTTTTTTTTCTTTCATTTTACAATGGCAAATTAA-AATACA-AAAAATACTCAGATATTTACAGCCA-AAACGAAATCACATAGAATCACCCAACAAAGTCCTCAAGTACTACTTTCACAATCCGCGCGGATC----ACTCAAAAAAAGGATTGAAACTTATTT-TACAGCTTTCAATTCA--CTGTGTTT-TCGTTTTTTAATG--GAAAACTCCTCTTAAAAAATACAGCGTAG----ATGCAAACTCACGGTG-ATGGTATTTCGCATGTCTAAATGTCATGTCATAAACTAGCGAGATTATGTCACCCACTCGTTACATCTTCGTTACGATTTTGTAACGCTAGCTT-TCGGGTGATAGATAGACTGTATT-ATGATAGTCCAAAAAGGTTGTTTATTACCAAAAAGTAAGCGCACAAATGA-TCGTTTAGCAACAAAA--AAAAAAGAACAAATCCCCCAAAAAGGTATAC-TGCAA---------AT-GATATATTTACACGGGGTTT-AATTAGTATATGTTCTTCTTAGAATGATCAATGATTTGGCTTTAATAGATTCGAAGGGAAAGGTTTGAATACTCTGGGTGTTGGTGGTCTTACTTTCAACATTTGTCAATGGTAATGATTTGAAACAATCCTCCCTCCTCTAAATGCTATGCTCTTGAGAAACACAACAGAAACCAGGGTCTAGAGAGAGGGTGTTCA--------AAGCATC-GGGATTGGTTGTTTTGCGAAAA-----------------------------------AAAGCATTGCTTATGACGACATTGGGCCTTTGCGATTCTTATTTA----------------------GTTTCCGTTATGT----------------------------------------------------TTGATTCCT------------------------------------------TGTTTCTGTTTCTGTTTCTGTA--TAAGTATTAGTATGTTATGTATTGGATCGCTTTTTCCATGA-------------CTATCTATGCTCTTGATTGGCTGGCGTGGTGACTATCGCTTTT-----CAGCTAGCCTGACTGCATTAAGGT----AAGCAAGCAGCAG-TATATAACTCGAAAAAAGTACGGTGATGAAAAAACAACCCAAG-GCAATGCGATGCTTGCAGAGTATGCATACATAATTAAAAGAACATAAAATAAGTAGTAAAAGAGAAAGAAAAAGAGAAAGAGAGAGAAAAAGAAAAAGAAAAAGGAACGTAAAAAAAAGAAATAAATAAAGAATAGACAGTGAAAATGAAAAAATAAAGAGGAGAGCCTACAGCACCCCGGATTCCCATGTTGTCTCCAACCATAGTACTAA-----CGAGGCCC--TCAGACGTTTAA-----CTGCAGTGATCGGACGGGAAC-----TGGTGTTTTCGCCTAGGTATGGCCGT
oct_chrII___wtf36__reversed_ --AGCCTACAGCACCCCGGATTCCCATGTTGTCTCCAACCATAGTACTAACGAGGCCCTCAGACGTTTAA----CTGCAGTGATCGGACGGGAACTGG-----TGTTTTC-GCCTAGGTATGGCCGTAGACACTTTCCT-CCTTAATTTAGC-----TTACTTGTACTTGTACTTGTACTTATACTTATACTTATACT------------------------------------------------------------------TGTATCTGTATCTGTATCTGTACTCGACTGGTACTCGTACTAAA-------------------GTACTTTGTATTGACTGGTTCAGTTTCTTATTTGGCTTCATGAACTACG----GACCTACGGAACTACGAGGTCCAATT---------------------------------------------------------------------------------------------------------------------------------------------CGACTCACTTCTATCTTTGGTAATTTTACACCGCCC-ATGGAGGGTGGTTGAATATTATAGACATAAAACCACGTTGCTTTTCTC---------TTTTTTTTTTTTCGAACCACATTGTGTTAGGCTGCTGTCGCCC-AGGTATATAAAGACTGAATGTACGAATTTTATGGGTCCATAAAGTTGTATTTATAAATAACTTTGC---------------------------------TTTCTACTTGAATATTTCAAACGTACAATAATTTG-GCTGTC----AAAATGTACTATATT-----------------------TTTGGTTATGAAAGTATAGTAGTCGTCGCATCTTTTTAGTATATGACTCGTGCTTCGTCTCTTCTAGTCAT----------------TTGCTATGTGAAGAAGCAC-------TTACGAAGTGTAGTTGCCTAAAATATAATTCATATAGTTTTTTTCACATGTTTCATT-----------------------------------------CAATGATTAGCGGGC---------------------------------TTCGATT---------ACGGTTTC--------------------------------GGAGCCTTTGAATTCACTAGAA-CAGTTAGAAT---TCACCAATCACAA----------AAATCAAAATGAATACAATACAGCCG--------------------------------------------------------------------GTAAGTAAGTAAGTAAGTAACCCAAGGA--------------------------------------------------------------------------------------------------------------------------------------------------------------------------------------------------------------------------------------------------------------------------------------AAAAACTTTCGTATCGGGAAGAAATTTTGAGACCAAAGACTAGGATAAGAAAAACAATTTGCTTATGGAATATGTAGAATAGTCGCTGCTATTCATTTACAGACATGTATTTTTTCAACATGTCCTTTAAACAGGT-GGGGTCTAGTATAGTATTATTATCGAATTCTTCTTAGGCTGAATACTGGTTGGGTTCATAAGCCATTTCTAAATCAATCTATTTATTTAGAGCTAACGGATGTATATAGCTGATACCTATATTCTTGTTTTTAGCGAAATAA-GAA-GTGTTTTTCGCGTTTGTTTATAACGAGTTGCAGACATTATGTACATA------------------ATTGAAATATTT-----------------------------------------------GGCAATCCGTT-----CTTTCAATTTCAACAAATATTACCTGAATATGGAAGAAGCGTATCAATACCATCTAAACAACGACAACTGAACGACTTTTCATTATTGAGCAGCTTGGAAG--TCACCTGAATCTGAAACTCTGATGTAGTTGTAGTTGTAGTTGTAGTTGTAGTTGTA---------------------------------------------------------GTTGTTGTTGTT-GGTTTTTTTTTTCTTTCATTTTACAATGGCAAATTAA-AATACA-AAAAATACTCAGATATTTACAGCCA-AAACGAAATCACATAGAATCACCCAACAAAGTCCTCAAGTACTACTTTCACAATCCGCGCGGATC----ACTCAAAAAAAGGATTGAAACTTATTT-TACAGCTTTCAATTCA--CTGTGTTT-TCGTTTTTTAATG--GAAAACTCCTCTTAAAAAATACAGCGTAG----ATGCAAACTCACGGTG-ATGGTATTTCGCATGTCTAAATGTCATGTCATAAACTAGCGAGATTATGTCACCCACTCGTTACATCTTCGTTACGATTTTGTAACGCTAGCTT-TCGGGTGATAGATAGACTGTATT-ATGATAGTCCAAAAAGGTTGTTTATTACCAAAAAGTAAGCGCACAAATGA-TCGTTTAGCAACAAAA--AAAAAAGAACAAATCCCCCAAAAAGGTATAC-TGCAA---------AT-GATATATTTACACGGGGTTT-AATTAGTATATGTTCTTCTTAGAATGATCAATGATTTGGCTTTAATAGATTCGAAGGGAAAGGTTTGAATACTCTGGGTGTTGGTGGTCTTACTTTCAACATTTGTCAATGGTAATGATTTGAAACAATCCTCCCTCCTCTAAATGCTATGCTCTTGAGAAACACAACAGAAACCAGGGTCTAGAGAGAGGGTGTTCA--------AAGCATC-GGGATTGGTTGTTTTGCGAAAA-----------------------------------AAAGCATTGCTTATGACGACATTGGGCCTTTGCGATTCTTATTTA----------------------GTTTCCGTTATGT----------------------------------------------------TTGATTCCT------------------------------------TGTTTCTGTTTCTGTTTCTGTTTCTGTA--TAAGTATTAGTATGTTATGTATTGGATCGCTTTTTCCATGA-------------CTATCTATGCTCTTGATTGGCTGGCGTGGTGACTATCGCTTTT-----CAGCTAGCCTGACTGCATTAAGGT----AAGCAAGCAGCAG-TATATAACTCGAAAAAAGTACGGTGATGAAAAAACAACCCAAG-GCAATGCGATGCTTGCAGAGTATGCATACATAATTAAAAGAACATAAAATAAGTAGTAAAAGAGAAAGAAAAAGAGAAAGAGAGAGAAAAAGAAAAAGAAAAAGGAACGTAAAAAAAAGAAATAAATAAAGAATAGACAGTGAAAATGAAAAAATAAAGAGGAGAGCCTACAGCACCCCGGATTCCCATGTTGTCTCCAACCATAGTACTAA-----CGAGGCCC--TCAGACGTTTAA-----CTGCAGTGATCGGACGGGAAC-----TGGTGTTTTCGCCTAGGTATGGCCGT
oct_chrII___wtf35__reversed_ --AGCCTACAGCACCCCGGATTCCCATGTTGTCTCCAACCATAGTACTAACGAGGCCCTCAGACGTTTAA----CTGCAGTGATCGGACGGGAACTGG-----TGTTTTC-GCCTAGGTATGGCCGTAGACACTTTCCT-CCTTAATTTAGC-----TTACTTGTACTTGTACTTGTACTTATACTTATACTTATACT------------------------------------------------------------------TGTATCTGTATCTGTATCTGTACTCGACTGGTACTCGTACTAAA-------------------GTACTTTGTATTGACTGGTTCAGTTTCTTATTTGGCTTCATGAACTACG----GACCTACGGAACTACGAGGTCCAATT---------------------------------------------------------------------------------------------------------------------------------------------CGACTCACTTCTATCTTTGGTAATTTTACACCGCCC-ATGGAGGGTGGTTGAATATTATAGACATAAAACCACGTTGCTTTTCTC---------TTTTTTTTTTTTCGAACCACATTGTGTTAGGCTGCTGTCGCCC-AGGTATATAAAGACTGAATGTACGAATTTTATGGGTCCATAAAGTTGTATTTATAAATAACTTTGC---------------------------------TTTCTACTTGAATATTTCAAACGTACAATAATTTG-GCTGTC----AAAATGTACTATATT-----------------------TTTGGTTATGAAAGTATAGTAGTCGTCGCATCTTTTTAGTATATGACTCGTGCTTCGTCTCTTCTAGTCAT----------------TTGCTATGTGAAGAAGCAC-------TTACGAAGTGTAGTTGCCTAAAATATAATTCATATAGTTTTTTTCACATGTTTCATT-----------------------------------------CAATGATTAGCGGGC---------------------------------TTCGATT---------ACGGTTTC--------------------------------GGAGCCTTTGAATTCACTAGAA-CAGTTAGAAT---TCACCAATCACAA----------AAATCAAAATGAATACAATACAGCCG--------------------------------------------------------------------GTAAGTAAGTAAGTAAGTAACCCAAGGA--------------------------------------------------------------------------------------------------------------------------------------------------------------------------------------------------------------------------------------------------------------------------------------AAAAACTTTCGTATCGGGAAGAAATTTTGAGACCAAAGACTAGGATAAGAAAAACAATTTGCTTATGGAATATGTAGAATAGTCGCTGCTATTCATTTACAGACATGTATTTTTTCAACATGTCCTTTAAACAGGT-GGGGTCTAGTATAGTATTATTATCGAATTCTTCTTAGGCTGAATACTGGTTGGGTTCATAAGCCATTTCTAAATCAATCTATTTATTTAGAGCTAACGGATGTATATAGCTGATACCTATATTCTTGTTTTTAGCGAAATAA-GAA-GTGTTTTTCGCGTTTGTTTATAACGAGTTGCAGACATTATGTACATA------------------ATTGAAATATTT-----------------------------------------------GGCAATCCGTT-----CTTTCAATTTCAACAAATATTACCTGAATATGGAAGAAGCGTATCAATACCATCTAAACAACGACAACTGAACGACTTTTCATTATTGAGCAGCTTGGAAG--TCACCTGAATCTGAAACTCTGATGTAGTTGTAGTTGTAGTTGTAGTTGTAGTTGTAGTT---------------------------------GTTGTTGTTGTTGTTGTTGTTGTTGTTGTTGTT-GGTTTTTTTTTTCTTTCATTTTACAATGGCAAATTAA-AATACA-AAAAATACTCAGATATTTACAGCCA-AAACGAAATCACATAGAATCACCCAACAAAGTCCTCAAGTACTACTTTCACAATCCGCGCGGATC----ACTCAAAAAAAGGATTGAAACTTATTT-TACAGCTTTCAATTCA--CTGTGTTT-TCGTTTTTTAATG--GAAAACTCCTCTTAAAAAATACAGCGTAG----ATGCAAACTCACGGTG-ATGGTATTTCGCATGTCTAAATGTCATGTCATAAACTAGCGAGATTATGTCACCCACTCGTTACATCTTCGTTACGATTTTGTAACGCTAGCTT-TCGGGTGATAGATAGACTGTATT-ATGATAGTCCAAAAAGGTTGTTTATTACCAAAAAGTAAGCGCACAAATGA-TCGTTTAGCAACAAAA--AAAAAAGAACAAATCCCCCAAAAAGGTATAC-TGCAA---------AT-GATATATTTACACGGGGTTT-AATTAGTATATGTTCTTCTTAGAATGATCAATGATTTGGCTTTAATAGATTCGAAGGGAAAGGTTTGAATACTCTGGGTGTTGGTGGTCTTACTTTCAACATTTGTCAATGGTAATGATTTGAAACAATCCTCCCTCCTCTAAATGCTATGCTCTTGAGAAACACAACAGAAACCAGGGTCTAGAGAGAGGGTGTTCA--------AAGCATC-GGGATTGGTTGTTTTGCGAAAA-----------------------------------AAAGCATTGCTTATGACGACATTGGGCCTTTGCGATTCTTATTTA----------------------GTTTCCGTTATGT----------------------------------------------------TTGATTCCT------------------------------------TGTTTCTGTTTCTGTTTCTGTTTCTGTA--TAAGTATTAGTATGTTATGTATTGGATCGCTTTTTCCATGA-------------CTATCTATGCTCTTGATTGGCTGGCGTGGTGACTATCGCTTTT-----CAGCTAGCCTGACTGCATTAAGGT----AAGCAAGCAGCAG-TATATAACTCGAAAAAAGTACGGTGATGAAAAAACAACCCAAG-GCAATGCGATGCTTGCAGAGTATGCATACATAATTAAAAGAACATAAAATAAGTAGTAAAAGAGAAAGAAAAAGAGAAAGAGAGAGAAAAAGAAAAAGAAAAAGGAACGTAAAAAAAAGAAATAAATAAAGAATAGACAGTGAAAATGAAAAAATAAAGAGGAGAGCCTACAGCACCCCGGATTCCCATGTTGTCTCCAACCATAGTACTAA-----CGAGGCCC--TCAGACGTTTAA-----CTGCAGTGATCGGACGGGAAC-----TGGTGTTTTCGCCTAGGTATGGCCGT
oct_chrIII___wtf65__reversed_ --AGCCTACAGCACCCCGGATTCCCATGTTGTCTCCAACCATAGTACTAACGAGGCCCTCAGACGCTTAA----CTGCAGTGATCGGACGGGAACTGG-----TGTTTTC-GCCTAGGTATGGCCGTAGACACTTTCCT-CCTTCATTTAGC-----TTACTTGTACTTGTACTTATACT------------------------------------------------------------------------------------TGTATCTGTATCTGTATCTGTACTCGACTGGTACTCGTACTAAA-------------------GTACTTTGTATTGACTGGTTCAGTTTCTTATTTGGCTTCATGAACTACG----GACCTACGGAACTACGAGGTCCAATT---------------------------------------------------------------------------------------------------------------------------------------------CGACTCACTTCTATCTTTGGTAATTTTACACCGCCC-ATGGAGGGTGGTTGAATATTACAGACATAAAACCACGTTGCTTTTCTC--------TTTTTTTTTTTTTCGAACCACATTGTGTTAGGCTGCTGTCGCCC-AGGTATATAAAGACTGAATGTACGAATTTTATGGGTCCATAAAGTTGTATTTATAAATAACTTTGC---------------------------------TTTCTACTTGAATATTTCAAACGTACAATAATTTG-GCTGTC----AAAATGTACTATATT-----------------------TTTGGTTATGAAAGTATACTAGTCGTCGCATCTTTTTAGTGTAAGACTCGTGCTTCGTCTCTTCTAGTCAT----------------TTGCTATGTGAAGAAGCAT-------TTACGAAGTGTAGTTGCCTAAAATATAATTCATATAGTTTTTTTCACATGTTTAATT-----------------------------------------CAATGATTAGCGGGC---------------------------------TTCGATT---------ACGGTTTC--------------------------------GGAGCCTTTGAATTCACTAGAA-CAGTTAGAAT---TCACCAATCACAA----------AAATCAAAATGAATACAATACAGCCG--------------------------------------------------------------------GTAAGTAAGTAAGTAAGTAACCCAAGGA--------------------------------------------------------------------------------------------------------------------------------------------------------------------------------------------------------------------------------------------------------------------------------------AAAAACTTTCGTATCGGGAAGAAATTTTGAGACCAAAGACTAGGATAAGAAAAACAATTTGCTTATGGAATATGTAGAATAGTCGCTGCTATTCATTTACAGACATGTATTTTTTCAACATGTCCTTT---TCAGT-GGGGTCTAGTATAGTATTATTATCGAATTCTTCTTAGGCTGAATACGGGTTGGGTTCATAAGCCATTTCTAAATCAATCTATTTATTTAGAGCTAACGGATGTATATAGCTGATACCTATATTCTTG-TTTTAGCGAAATAA-GAA-GTGTTTTTCGCGTTTGTTTATAACGAGTTGCAGACATTATGTACATA------------------ATTGAAATATTT-----------------------------------------------GGCATTCCGTT-----CTTTCAATTTCAACAAATATTACCTGAATATGGAAGAAGCGTATCAATACCATCTAAACAACGACAACTGAATGACTTTTCATTATTGAGCAGCTTGGAAG--TCACCTGAATTTGAAACTCGGATGTAGTAGTAGTAGTAGTTGTT---------------------------------------------------------GTTGTTGTTGTT--------------GGTTTTTTTTTCTTTCATTTTACAATGGCAATTTAA-ATTACA-AAAAATACTCAGATATTTACAGCCA-AAACGAAATCACATAGAATCACCCAACAAAGTCCTCAAGTACTACTTTCACAATCCGCGCGGATC----ACTCAAAAAAAGGATTGAAACTTATTT-TACAGCTTTCAATTCA--CTGTGTTT-TCGTTTTTTAATG--GAAAACTCCTCTTAAAAAATACAGCGTAG----ATGCAAACTCACGGTG-ATGGTATTTCGCATGTCTAAATGTCATGTCATAAACTAGCGAGATTATGTCACCCACTCGTTACATCTTCGTTACGATTTTGTAACGCTAGCTT-TCGGGTGATAGATAGACTGTATT-ATGATAGTCCAAAAAGGTTGTTTATTACCAAAAAGTAAGCGCACAAATGA-TCGTTTAGCAACGAAAATAAAAAAGAACAAATCCCCCAAAAACGTATAC-TGCAA---------AT-GATATATTTACACGGGGTTT-AATTAGTATATGTTCTTCTTAGAATGATCAATGATTTGGCTTTAATAGATTCGAAGGGAAAGGTTTGAATACTCTGGGTGTTGGTGGTCTTACTTTCAACATTTGTCAATGGTAATGATTTGAAACAATCCTCCCTCCTCTAAATGCTATGCTCTTGAGAAATACAACAGAAACCAGGGTCTAGAGAGAGGGTGTTCA--------CAGCATC-GGGATTGGTTGTTTTGCGAAAA-----------------------------------AAAGCATTGCTTATGACGACATTGGGCCTTTGCGATTCTTATTTA----------------------GTTTCCGTTATGT----------------------------------------------------TTGATTCCT------------------------------------------TGTTTCTGTTTCTGTTTCTGTA--TAAGTATTAGTATGTTATGTATTGGATCGCTTTTTCCATGA-------------CTATCTATGCTCTTGATTGGCTGGCGTGGTGACTATCGCTTTT-----CAGCTAGCCTGACTGCATTAAGGT----AAGCAAGCAGCAG-TATATAACTCGAAAAAAGTACGGTGATGAAAAAACAACCCAAG-GCAATGCGATGCTTGCAGAGTATGCATACATAATTAAAAGAACATAAAATAAGTAGT------------AAAAGAGAAAGAGAGAGAAAAAGAAAAAGAAAAAGGAACGTAAAAAAAAGAAATAAATAAAGAATAGACAGTGAAAATGAAAAAATAAAGAGGAGAGCCTACAGCACCCCGGATTCCCATGTTGTCTCCAACCATAGTACTAA-----CGAGGCCC--TCAGACGCTTAA-----CTGCAGTGATCGGACGGGAAC-----TGGTGTTTTCGCCTAGGTATGGCCGT
