# Supplementary material for: The wtf meiotic driver gene family has unexpectedly persisted for over 100 million years
Source: eLife. 2022 Oct 13;11:e81149. doi: 10.7554/eLife.81149 (PMC9562144; doi:10.7554/eLife.81149)
Supplement: Figure 3—figure supplement 2—source data 2. — Multi-DNA alignment using MAFFT of 17 wtf-wag units from S. octosporus used to make Figure 3—figure supplement 2B. [file elife-81149-fig3-figsupp2-data2.zip]

Archive with 2 entries (2 files):
- Figure 3-figure supplement 2-source data 2.phy
- __MACOSX/._Figure 3-figure supplement 2-source data 2.phy
