# Supplementary material for: The wtf meiotic driver gene family has unexpectedly persisted for over 100 million years
Source: eLife. 2022 Oct 13;11:e81149. doi: 10.7554/eLife.81149 (PMC9562144; doi:10.7554/eLife.81149)
Supplement: Figure 3—figure supplement 2—source data 2. — Multi-DNA alignment using MAFFT of 17 wtf-wag units from S. octosporus used to make Figure 3—figure supplement 2B. [file elife-81149-fig3-figsupp2-data2.zip › Figure 3-figure supplement 2-source data 2.phy]

 17 5125
oct_chrI___wag7_wtf27 ACG----GCCACACCTAGGCGAAA-----ACACCAGTTCCCGTCCGATCACTGCAG-----TTAAGCGTCTGAGGGTCTCGTTAGTACTATGGTTGGAGACAACATGGGAATCCGGGATGCTGTAGGCTTTTTACCGCTTCGTTTTTAAAT-------TTTTTTCTTTTTTTTT------TTTGTTTGTTTCGTTTGTTTGTTGCTCTTTGTTAAAGCATATGGCTGGCATTTGGGTCGGCATGGTCCTTTGATGAAGGTAATAATAGCGGTGGAAGTTGGAAA-TGCAATGACTACTCTTAAATTC-----AAGAACTAAAGATCTTCCTAGACTTATGAAACGAATAACAAAGATCAGAAAATAGAGTTTCAAACGAATAAATAAAAATAAGCAATTGAACCTAGCTATATAGATACAATGACAATATCATCCAGTAATAAGCATTCTTACTTATCCAATGTTGAAGAGATCAAGTAAAT-AAGAAAACGGACGCCATTCAGGAGAATTCGTCATGC-AAAATGCAATCTTAAAATAAATATGCAGGGACGAAATAATCG-------------AAACATAAACACAAACATAAGCATG-------AAGGGAATAACCAAAACGATTGGGCAATA-TAATAAATAATGCTTTACTCTACGTACAAATCAACTCCTACTACTTTCCACATTCCTAGACTGACCAGGTTCCCGGCGTAACCCTGGAGATTGCTCAGAATGTTCAG-----TAGACGGTTGCTCGAAAGTATTATCACTACTATTATTAAATTGACATTCAGGCTCTGACGACATGCTGTTTCATGGGATAGAATTATCATCATCCGTCAAGTCGTTTCTTTCTGACGGCATTCTGAAGCCTAGAGCACTAATAATCACA------------GAAAAAAGCGAAGAAAGAAATGAAGATATTCCAGAAAAAAGCGCACTAATTCCAAAAAAAAGCGAGGAAAGAAATAAAGAT---------------------ATTCCAGAAAAAAGCGAAGAAAGAAATGAAGATATTCCAGAAACAAG------------CATAGTGGTTCCAGAAAGGACTAGAGGAATCAGTGTAACGATAAAATCCACCAACACTAAAAGCATCCCATTAGTAAACAACTTTAAATTACAAATCCACCAATTCACTTACATGAACAAAAAAATAAGAACATGTAGAAAGTCGCGATGACAAGAACAACTGCTACTGTAATTTGAAACCATAACCATACAGATTCTTTCATTGATTCCTTTATAAAGGGGACAAGGTATTTGTAAGAAAAGATAAAGTTCAATATAATTGAACCATTAAGGCACCAACCAAGCCGAAGAGCTTCATTCTCTTGTCTCCGTTGTGCTTCCGGGATTCTCGCAATTTTTGCCGGCCAGAAAATT-AACCACAGTATCTCCTTACAGA---CCCGTAAAGAATTCGAGGGACCATTTCCTTGCGCCATGCGACTAGAAGCTTCTTGATGTCGTCTTCTTGAGTATGATGGTG------------------CTGGATCTGGATCGGACTGTAAACGTAAACTACCCTTCTCCATATTGTCAACATGAGAATATGGGATTTCGCTGTATTTAGGT-AAGCAGTTCTCAGAACTTGTAGAAGAGCTCAAACAAGCAACTTTTGCTGGTTCGACAGATTTTTGATGTCCTTTCTTTTCTTTTTCATTCA--TTTTTGTTGTAACATGGCTGTGACTAAAAGAGTTTCTTAACCACCTTTGCTTGATCACTAAGTTACTGCGAAAATTATGGATTACAAAGTAAAAGGACCAAAAAGCGTACAATTTCGAAATTAAAAAGATTCCATATCAATTTGCTTTATACATTAAAGTAGGAATGACAAAAAGAGT-CTT----GAAGCCCAGAAAATAAGCCCGCAATGGCAAAGACTAGAGCTTTGCAGAGGTGAAGCTGTCATCCAACCCATTTGAGATCT-GGGTGATGCAGTTCGTTAAAGAGACTTATCGATAGCTAGTAAGCGCACGCTATTATATGTGTAT-ATAATATGAATGAATGAATGAACTATCGGATATAGCTTTTGTTGGTTTCTATCGTATAAATAACATAAATTTAATAAAGACGAAAACAAAATTCACTTGTCCGTACAAATTTTGTTTACCATAG-TTCGACGTCGCATCTACAAACTTTCCATGTGTTTACGGATTTGAAAATAAAACTACGAAAATGGAGAGTGTTGTAGCTTACTC--AGAATCCGTTTCCCCACAGTCATAAAACCTTTTAAATCAAAAATACGCATTTTCAATTCCTTTTTCACATCATTCAAAGCAAACAGCATGGTTGTTTTGCCTAA--------TATTCCTTTGTTTACTATTTGTAATAAACAGTGACTC-TTTTGGATTATACTATTACGAGA--------------------------AATCGCAACGAGGGTTGTGACCAGTCGGTGACATAATGTCGCAGCTTTTATGAAACGAGACATGCGAAAAGCCACTACCATGAGTTT--TTAAA---CTTGTATCTTTGGTTTTAAAGAAAAG----TTTCAGCTGAAAGATCT------GTTTGGTTTTTGAAGCAAGGACCAATTCCTATTTTTGAAGACTC-TGCAACAA--TTGGAACCAACTCTTAAGAACTT-TTCTTGGTGATTC--TAGTTGATTTC-GTTTAGAGTATAACTGCAGGTGTTAG--TTTGGGAT-TTAATGTGGCATTGCAAAAATGAAGAATAAATACACACCTGTTTCAGACTCTGAAGAGTCTTCGAAAACGCTCACTGATGAAAAGGCAGACACCCGTTCTTCAGA------GGGTACTCCCCCTCCGTATTCAGGTAAGATTTATTGAAATGGAAAGGTAATGG---------------------------TGTTTGTTATTG---------------------------AGAGTCCTTACTGAGGAATCCTAT-----------------------------TTTAAACTTGTCGACGATTGTCAATAAACAGGGCGAATACCTTCATTCTCTCGTATACAACGAAAACTTCAGTTGCTAATACATTCATTAGCTTCAAACAAATTTATCGATTTAGAAATGGCTGACGGATCCGCTCAGAATTCCGCCGAATTATCCGAAAATAATATTAGGTCTGACCCTTCGCCAAATAAACAGTGGTGGAAAACACCTGTCATAGGAACAGTGACCATTATAACTATTATATATAATATTGTATTTATAGCCATAGTTTTTGGTTACAACGTTTCTCTGTATTCGAACACTTTTTATGGTCTTGCTGGCAGCTCTATTGGATCTATTTGTACT-TCTCTCCTTGGTAAGTCTACAATATCTTGTTC-AGGACCGCTCGCTAATTTTTAGCAATTCTTTATATCTGTCCGGAATGGTACAGGGAAGCTGGAAGAGCAACAAAGAAGTGCATT------------------------------------------------------AAGAAATTC------------------ACACCAGCTGTATGTAAAGCGCTAATTACCCTGATAAGTTTGAATGGAGTCGGGGGGTATGTTTTGAAATTAGCAGGAGGCTTCGAATATATACATTCAG----CCATGGTGTTGGTTGTTTTGGCCGTATTGAACATATGCTTGTTTGTTCTTCTCATTCGTAAGTTGCAATTTTCTATGAACCTTTCTAACCTCTTTAGGAAACCCAATTGGATTTGGAAATATGACA----------------------------------------------------------------------------------------------------------------GTTATCGTTCCTACAGTAAGCGAAATTTAGTTTTGTTAACCTAGAATTTTTCATTAACCTTTCAGAACAACAGAATTAGCAGGAATACTCCACCTCGTAACGAAGAAACCGAACTTCAGCCTCTTGCTGAGCAAAGCTCTGAAGTT-----------------------------------------------------------------------------------------------------------------------------------------------------------------------------------------------------------------------------------------------------------------------------------------------------------------------------------------------------------------------------------------------------------------------------------------------------------------------------------------------------------------------------------------------------------------------------------------------------------------------------------------------------------------------------------------------------------------------------------------------------------------------------------------------------------------------------------------------------------------------------------------------------------------------------------------------------------------------------------------------------------------------------------------------------------------------------------------
oct_chrIII___wag21_wtf83 ACG----GCCACACCTAGGCGAAA-----ACACCAGTTCCCGTCCGATCACTGCAG-----TTAAGCGTCTGAGGGTCTCGTTAGTACTATGGTTGGAGACAACATGGGAATCCGGGATGCTGTAGGCTTTTTACCGCTTCGTTTTTA----------TTCTTTTTCTTTTTTT------TTTGCTTATTTCTTTTG--TGGCTCTTATTGTTGAAGCATATGGCTGGCATTTGGGTCGGCATGGTCCTTTGATGAAGGTAATAATAGCAGTGGAAGTTGGAAA-TGCAATAATCACTCTTAAATTCAAGGAAAGAACTAAAGATCTTCCTAGACTAATGAAACGAACAACAAAGATCAGAAAATAGAGTATGAAACGAATAAAT---AATAAGCAATTGAACGTAGCTATGCAGATACAATGACAATATCATCCAGTAATAAGCATTCTTACTTATCCAATGTTGAAGAGATCAAGTAAATCAAGAAAACGGACGCCATTCAGGAGTACTCGTCATGC-AAAATGCAATCTTAAAATAAATATGCAGGGACGAAATAATCG-------------AAACATAAACACAAACATAAGCATG-------AAGGGAATAACCAAAACGATTGGGCAATA-TAATAAATAATGCTTTACTCTACGTACAAATCAACTCCTACTACTTTCCACATCCCTAGACTGACCAGGTCCCCGGCGTAACCCTGGAGATTGCTCAGAATGTTCAG-----TAGACGGTTGCTCGAAAGTATTATCACTACTATTATTAAATTGACATTCAGGCTCTGACGACATGCTGTTTCATGGGATAGAATTATCATCATCCGTCAAGTCGTTTCTTTCTGACGGCATTCTGAAGCCTAGAGCACTAATAATCACA------------GAAAAAAGCGAAGAAAGAAATGAAGATATTCCAGAAAAAAGCGCACTAATTCCAAAAAAAAGCGAGGAAAGAAATAAAGAT---------------------ATTCCAGAAAAAAGCGAAGAAAGAAATGAAGATATTCCAGAAACAAG------------CATAGTGGTTCCAGAAAGGACTAGAGGAATCAGTGTAACGATAAAATCCACCAACACTAAAAGCATCCCATTAGTAAACAACTTTAAATTACAAATCCACCAATTCACTTACATGAACAAAAAAATAAGAACATGTAGAAAGTCGCGATGACAAGAACAACTGCTACTGTAATTTGAAACCATAACCATACAGATTCTTTCATTGATTCCTTTATAAAGGGGACAAGGTATTTGTAAGAAAAGATAAAGTTCAATATAATTGAACCATTAAGGCACCAACCAAGCCGAAGAGCTTCATTCTCTTGTCTCCGTTGTGCTTCCGGGATTCTCGCAATTTTTGCCGGCCAGAAAATT-AACCACAGTATCTCCTTACAGA---CCCGTAAAGAATTCGAGGGACCATTTCCTTGCGCCATGCGACTAGAAGCTTCTTGATGTCGTCTTCTTGAGTATGATGGTG------------------CTGGATCTGGATCGGACTGTAAACGTAAACTACCCTTCTCCATATTGTCAACATGAGAATATGGGATTTCGCTGTATTTAGGT-AAGCAGTTCTCAGAACTTGTAGAAGAGCTCAAACAAGCAACTTTTGCTGGTTCGACAGATTTTTGATGTCCTTTCTTTTCTTTTTCATTCA--TTTTTGTTGTAACATGGCTGTGACTAAAAGAGTTTCTTAACCACCTTTGCTTGATCACTAAGTTACTGCGAAAATTATGGATTACAAAGTAAAAGGACCAAAAAGCGTACAATTTCGAAATTAAAAAGATTCCATATCAATTTGCTTTATACATTAAAGTAGGAATGACAAAAAGAGT-CTT----GAAGCCCAGAAAATAAGCCCGCAATGGCAAAGACTAGAGCTTTGCAGAGGTGAAGCTGTCATCCAACCCATTTGAGATCT-GGGTGATGCAGTTCGTTAAAGAGACTTATCGATAGCTAGTAAGCGCACGCTATTATATGTGTAT-ATAATATGAATGAATGAATGAACTATCGGATATAGCTTTTGTTGGTTTCTATCGTATAAATAACATAAATTTAATAAAGACGAAAACAAAATTCACTTGTCCGTACAAATTTTGTTTACCATAG-TTCGACGTCGCATCTACAAACTTTCCATGTGTTTACGGAATTGAAAATAAAACTACGAAAATGGAGAGTGTTGTAGCTTACTC--AGAATCCGTTTCCCCACAGTCATAAAACCTTTTAAATCAAAAATACGCATTTTCAATTCCTTTTTCACATCATTCAAAGCAAACAGCATGGTTGTTTTGCCTAA--------TATTCCTTTGTTTACTATTTGTAATAAACAGTGACTC-TTTTGGATTATACTATTACGAGA--------------------------AATCGCAACGAGGA-TGTGACCAGTCGGTGACATAATGTCGCAGCTTTTATGAAACGAGACATGCGAAAAGCCACTACCATGAGTTT--TTAAA---CTTGTATCTTTGGTTTTAAAGAAAAG----TTTCAGCTGTAAAATTT------GGTTGCTTTTTGGAACAAGCTCCAATTCCTATTTTTAAAGACTC-TGCACCAA--TTGGAACTAACTCTTAAGAACTT-TTCTTGGTGATTC--TAGTCGATTTCTTTTTCAACTTTAAATATTGCCGTTCATTTTTGGTTT-TTGGCTTGTCATTGCAAAAATGAAGAATAAATACACACCTGTTTCAGACTCTGAAGAGTCTTCGAAAACGCTCACTGATGAAAAGGCAGACACCCGTTCTTCAGA------GGGTACTCCCCCTCCGTATTCAGGTAAGATTTATTGAAATGGAAAGGTAATGG---------------------------TGTTTGTTATTG---------------------------AGAGTCCTTACTGAGGAATCCTAT-----------------------------TTTAAACTTGTCGACGATTGTCAATAAACAGGGCGAATACCTTCATTCTCTCGTATACAACGAAAACTTCAGTTGCTAATACATTCATTAGCTTCAAACAAATTTATCGATTTAGAAATGGCTGACGGATCCGCTCAGAATTCCGCCGAATTATCCGAAAATAATATTAGGTCTGACCCTTCGCCAAATAAACAGTGGTGGAAAACACCTGTCATAGGAACAGTGACCATTATAACTATTATATATAATATTGTATTTATAGCCATAGTTTTTGGTTACAACGTTTCTCTGTATTCGAACACTTTTTATGGTCTTGCTGGCAGCTCTATTGGATCTATTTGTACT-TCTCTCCTTGGTAAGTCTACAATATCTTGTTC-AGGACCGCTCGCTAATTTTTAGCAATTCTTTATATCTGTCCGGAATGGTACAGGGAAGCTGGAAGAGCAACAAAGAAGTGCATT------------------------------------------------------AAGAAATTC------------------ACACCAGCTGTATGTAAAGCGCTAATTACCCTGATAAGTTTGAATGGAGTCAGGGGGTATGTTTTGAAATTAGCAGGAGGCTTCGAATATATACATTCAG----CCATGGTGTTGGTTGTTTTGGCCGTATTGAACATATGCTTGTTTGTTCTTCTCATTCGTAAGTTGCAATTTTCTATGAACCTTTCTAACCTCTTTAGGAAACCCAATTGGATTTGGAAATATGACA----------------------------------------------------------------------------------------------------------------GTTATCGTTCCTACAGTAAGCGAAATTTAGTTTTGTTAACCTAGAATTTTTCATTAACCTTTCAGAACAACAGAATTAGCAGGAATACTCCACCTCGTAACGAAGAAACCGAACTTCAGCCTCTTGCTGAGCAAAGCTCTGAAGTTTGA--------------------------------------------------------------------------------------------------------------------------------------------------------------------------------------------------------------------------------------------------------------------------------------------------------------------------------------------------------------------------------------------------------------------------------------------------------------------------------------------------------------------------------------------------------------------------------------------------------------------------------------------------------------------------------------------------------------------------------------------------------------------------------------------------------------------------------------------------------------------------------------------------------------------------------------------------------------------------------------------------------------------------------------------------------------------------------------
oct_chrII___wag11_wtf54 ACG----GCCACACCTAGGCGAAA-----ACACCAGTTCCCGTCCGATCACTGCAG-----TTAAGCGTCTGAGGGTCTCGTTAGTACTATGGTTGGAGACAACATGGGAATCCGGGATGCTGTAGGCTTTTTACCGCTTCGTTTTTA----------ATTCTTTTTCTTTTTCTTTGTATTTGTTTGTTTCGTTTGTTTGTTGCTCTTTGTTAAAGCATATGGCTGGCATTTGGGTCGGCATGGTCCTTTGATGAAGGTAATAATAGCAGTGGAAGTTGGAAA-TGCAATAATCACTCTTAAATTCAAGGAAAGAACTAAAGATCTTCCTAGACTAATGAAACGAACAACAAAGATCAGAAAATAGAGTATCAAACGAATAAAT---AATAAGCAATTGAACCTAGCTATGCAGATACAATGACAATATCATCCAGTAATAAGCATTCTTACTTATCCAATGTTGAAGAGATCAAGTAAATCAAGAAAACGGACGCCATTCAGGAGTACTCGTCATGC-AAAATGCAATCTTAAAATAAATATGCAGGGACGAAATAAACAT------------AAACACAAACACAAACATACGCAAAAGCATGCAGGAGAACAACCAAAAAGATTGGGAACTACTAATAAATAATGCTTTGCTTTACGTACAAATCAACTCCCACTGTTTTCCACATCCCTAGACTGACCAGGTCCCCGGCGTAACCCTGGAGATTGCTCAGAATGTTCAG-----TGGACGGTTGCTCCAAACTATTATCATTACAATCATTAAACTGATTTTCAGTCTCTGTCGACATGCTGTTTCATGGGATACAATT---ATCATCCGTCAAGTCGTTTCTTTCTGACGGCATCCTGAAACCTAGAGCACTCGTAACAGCA------------------------------------------------------CTATTAATCCCAGAATAAAGCGAAAAAAGAAATGAAGAT---------------------ATTCCAGAAAAAAGCGAGGAAAGAAATAAAGATATTCCAGAAACAAG------------CATAGTGGTTCCAGAAAGGACTAGAGGAATCAGTGTAACGATAAAATCCACCAACACTAAAAGCATCCCATTAGTAAACAACTTTAAATTACAAATCCACCAATTCACTTACATGAACAAAAAAATAAGAACATGTAGAAAGTCGCGATGACAAGAACAACTGCTACTGTAATTTGAAACCATAACCATACAGATTCTTTCATTGATTCCTTTATAAAGGGGACAAGGTATTTGTAAGAAAAGAAAAAGTTGAATATAATTGAACCATTAAGGCACCAACCAAGCCGAAGAGCTTCATTCTCTTGTCTCCTCTGTGCTTCCGGGATTCTCGCAATTTTTGCCGGCCAAAAAATT-AACCATAGTATTGGCTTGAGAAAATCCCCTAAAGAATTTAAGGAACCGTTTCCTTGCGCCATGCCAATAGAAGCTTCTTGATGTCGTCTTCTTGAGTATGGTGGAA------------------CTGGATCTGGATCGGACTGTAAACGTAAACTACCCTTCTCCATATTGTCAACATGAGAATATGGGATTTCGCTGTATTTAGGT-AAATCGCTGTCAGAATTTGTAGAAGAGCTCAAACAAGCAACTTTTACTGGTTCGACAGTTTTTTGATGTCCTTCCTTTTCTTTTTGATCCA--TTTTTGTTG-AAAATAACTGTGACT-AAAGAATTTCTTAACCACCGTTGCTTGATCACTAAGTTACAGTGAAAATTATCGATTACAGAGTAAAAGGACCAAATAGCATACAATTTCGAAAACAAAAAGATTCCATATCAATTTTGTTTATACATTAAAGTAGGAATGACAAAAAGAGT-CTT----GAAGCCCAGAAAATAAGCCCGCAATGGCAAAGACTAGAGCTTTGCAGAGGTGAAGCTGTCATCCAACCCATTTGAGATCT-GGGTGATGCAGTTCGTTAAAGAGACTTATCGATAGCTAGTAAGCGCACGCTATTATATGTGTAT-ATAATATGAATGAATGAATGAACTATCGGATATAGCTTTTGTTGGTTTCTATCGTATAAATAACATAAATTTAATAAAGACGAAAACAAAATTCACTTGTCCGTACAAATTTTGCTTACCATAG-TTCGACGTCGCATCTACAAACTTTCCATGTGTTTACGGATTTGAAAATAAAACTACGAAAATGGAGAGTGTTGTAGCTTACTC--AGAATCCGTTTCCCCACAGTCATAAAACCTTTTAAATCAAAAATACGCATTTTCAATTCCTTTTTCACATCATTCAAAGCAAACAGCATGGTTGTTTTGCCTAA--------TATTCCTTTGTTTACTATTTGTAATAAACAGTGACTC-TTTTGGATTATACTATTACGAGA--------------------------AATCGCAACGAGGGTTGTGACCAGTCGGTGACATAATGTCGCAGCTTTTATGAAACGAGACATGCGAAAAGCCACTACCATGAGTTT--TTAAA---CTTGTATCTTTGGTTTTAAAGAAAAG----TTTCAGCTGAAAGATCT------GTTTGGTTTTTGAAGCAAGGACCAATTCCTATTTTTGAAGACTC-TGCAACAA--TTGGAACCAACTCTTAAGAACTT-TTCTTGGTGATTC--TAGTTGATTTC-GTTTAGAGTATAACTGCAGGTGTTAG--TTTGGGAT-TTAATGTGGCATTGCAAAAATGAAGAATAAATACACACCTGTTTCAGACTCTGAAGAGTCTTCGAAAACGCTCACTGATGAAAAGGCAGACACCCGTTCTTCAGA------GGGTACTCCCCCTCCGTATTCAGGTAAGATTTATTGAAATGGAAAGGTAATGG---------------------------TGTTTGTTATTG---------------------------AGAGTCCTTACTGAGGAATCCTAT-----------------------------TTTAAACTTGTCGACGATTGTCAATAAACAGGGCGAATACCTTCATTCTCTCGTATACAACGAAAACTTCAGTTGCTAATACATTCATTAGCTTCAAACAAATTTATCGATTTAGAAATGGCTGACGGATCCGCTCAGAATTCCGCCGAATTATCCGAAAATAATATTAGGTCTGACCCTTCGCCAAATAAACAGTGGTGGAAAACACCTGTCATAGGAACAGTGACCATTATAACTATTATATATAATATTGTATTTATAGCCATAGTTTTTGGTTACAACGTTTCTCTGTATTCGAACACTTTTTATGGTCTTGCTGGCAGCTCTATTGGATCTATTTGTACT-TCTCTCCTTGGTAAGTCTACAATATCTTGTTC-AGGACCGCTCGCTAATTTTTAGCAATTCTTTATATCTGTCCGGAATGGTACAGGGAAGCTGGAAGAGCAACAAAGAAGTGCATT------------------------------------------------------AAGAAATTC------------------ACACCAGCTGTATGTAAAGCGCTAATTACCCTGATAAGTTTGAATGGAGTCGGGGGGTATGTTTTGAAATTAGCAGGAGGCTTCGAATATATACATTCAG----CCATGGTGTTGGTTGTTTTGGCCGTATTGAACATATGCTTGTTTGTTCTTCTCATTCGTAAGTTGCAATTTTCTATGAACCTTTCTAACCTCTTTAGGAAACCCAATTGGATTTGGAAATATGACA----------------------------------------------------------------------------------------------------------------GTTATCGTTCCTACAGTAAGCGAAATTTAGTTTTGTTAACCTAGAATTTTTCATTAACCTTTCAGAACAACAGAATTAGCAGGAATACTCCACCTCGTAACGAAGAAACCGAACTTCAGCCTCTTGCTGAGCAAAGCTCTGAAGTTTGA--------------------------------------------------------------------------------------------------------------------------------------------------------------------------------------------------------------------------------------------------------------------------------------------------------------------------------------------------------------------------------------------------------------------------------------------------------------------------------------------------------------------------------------------------------------------------------------------------------------------------------------------------------------------------------------------------------------------------------------------------------------------------------------------------------------------------------------------------------------------------------------------------------------------------------------------------------------------------------------------------------------------------------------------------------------------------------------
oct_chrIII___wag17_wtf76 ACG----GCCACACCTAGGCGAAA-----ACACCAGTTCCCGTCCGATCACTGCAG-----TTAAGCGTCTGAGGGTCTCGTTAGTACTATGGTTGGAGACAACATGGGAATCCGGGATGCTGTAGGCTTTTTACCGCTTCGTTTTTA----------TTCTTTTTCTTTTTTT------TTTGCTTATTTCTTTTG--TGGCTCTTATTGTTGAAGCATATGGCTGGCATTTGGGTCGGCATGGTCCTTTGATGAAGGTAATAATAGCAGTGGAAGTTGGAAA-TGCAATAATCACTCTTAAATTCAAGGAAAGAACTAAAGATCTTCCTAGACTTATGAAACGAATAACAAAGATCAGAAAATAGAGTTTCAAACGAATAAATAAAAATAAGCAATTGAACCTAGCTATATAGATACAATGACAATATCATCCAGTAATAAGCATTCTTACTTATCCAATGTTGAAGAGATCAAGTAAATCAAGAAAACGGACGCCATTCAGGAGTACTCGTCATGC-AAAATGCATTCTTAAAATAAATATGCAGGGACGAAATAAACAT------------AAACACAAACACAAACATACGCAAAAGCATGCAGGAGAACAACCAAAAAGATTGGGAATTACTAATAAATAATGCTTTGCTTTACGTACAAATCAACTCTCACTGTTTTCCACATCCCTAGACTGACCAGGTCCCCGGCGTAACCCTGGAGATTGCTCAGAATGTTCAG-----AGGACGGTTGCTCGAAAGTATTATCATTACAATCATTAAACTGATTTTCAGTCTCTGTCGACATGCTGTTTCATGGGATACAATT---ATCATCCGTCAAGTCGTTTCTTTCTGACGGCATCCTGAAACCTAGAGCACTCGTAACAGCACTATTAATCCCAGAATAAAGCGAAAAAAGAAATGAAGATATTCCAG---------------------AAAAAAGCGAGGAAAGAAATAAAAAT---------------------ATTCCAGAAAAAAGCGAGGAAAGAAATAAAGATATTCCAGAAACAAG------------CATAGTGGTTCCAGAAAGGACTAGAGGAATCAGTGTAACGATAAAATCCACCAACACTAAAAGCATCCCATTAGTAAGCAATTTTAAATTACAAATCCACCAATTCACTTACATGAACAAAAAAATAAGAACATGTAGAAAGTCGCGATGACAAGAACAACTGCTACTGGAATTTGAAACCATAACCATACAGATTCTTTCATTGATTCCTTTATAAAGGGGACAAGGTATTTGTAAGAAAAGATAAAGTTCAATATAATTGAACCATTAAGGCACCAACCAAGCCGAAGAGCTTCATTCTCTTGTCTCCGCTGTGCTTCCGGGATTCTTGCGATTTTTGCCGGCCAGAAAATT-AACCATAATAATGCCGACAAGACATCTCGTAAAAGAATAAAGAAACCGTTTCCTTGCGCCATGTGAATAGAAGCTTCTTGATGTCGTCTTCTTGAGTATGGTGGAA------------------CTGGATCTGGATCGGACTGTAAACGTAAACTACCCTTCTCCATATTGTCAACATGAGAATATGGGATTTCGCTGTATTTAGGT-AAGCAGTTCTCAGAACTTGTAGAAGAGCTCAAACAAGCAACTTTTGCTGGTTCGACAGTTTTTTGATGTCCTTCCTTTTCTTTTTGATCCA--TTTTTGTTG-AAAATAACTGTGACTGAAAGAGTTTCTTAATTACCTTTGCTTGATCACTAAGTTACTGCGAAAATTATCGATTACAAAATAAAAGGACCAAATAGCATACAATTTCGAAAACAAAAAGATGACATATCAATTTGGTTTATACATTAAAGAAGGAATACTAAAAAGAGT-CTT----GAAACCCAGAAAATAAGCCCACAATGGCAAAGACTAGAGCTTTGCAGAGGTGAAGCTGTCATCCAACCCATTTGACAACT-GGGTGATGCAGTTCGTTAAAGAGACTTATCGATAGCTAGTAAGCGTACGCTATTATATGTGTAT-ATATT----ATGAATGAATGAAGTGTTAGAAATCGCCTTTGTTGGTTTCTAGTGTTTAACTACCATAAATTTAATAAAGATAAAAAGAAGATGCATTTCTCCGTACAAATTTTGTTTACCATAG-TTCGACGTCGCATCTACAAACTTTCCATGTGTTTACGGATTTGAAAATAAAACTACGAAAATGGAGAGTGTTGTAGCTTTCTC--AGAACCCATTTTTCTACAGTCATAAAATCGTCT-----AAAAATATGTATTTTCATTTATTTGTTCACATCATTCAAAGCAAACAGCACGGTTGTTTTGCCAAATGCTCATTTGTTCCTTTGTTTACTTTTTGTAATAAACGTTGACTC-TTTTGGATTATACTATTACGAGA--------------------------AATCGCAACGAGGA-TGTGACCAGTCGGTGACATAATGTCGCAGCTTTTATGAAACGAGACATGCGAAAAGCCACTACCAAGATTTT--ATGAAACTCTTTTATCTTTGGTTTTAAAGAAAGT----GTT---CCGTAAGAATT------GTTTGCTTTTTGAAGCAAGAACCAATTCCTATTTTTGAAGACTC-TGCACCAA--TTGGAACCAGGTTCTACGGACTT-TTCTTGGTGGTTC--TAGTCGATTTCTTTTTCAACTCTAAATATTGCCGTTCTTTTTTGGTTT-TTAGCTTGTCATTGCAAAAATGAAGAATAAATATACCTCTGTTTCAGACTCTGAAGAGTCCTTAAAAACGCTCAATGATGAAAAGTCAGACACTCGTTCTTCAGA------GGGTACGCCTCCTCCGTATTCAGGTAAGATTTATTGAAATGGAAAGGTAATGG---------------------------TGTTTGTTATTG---------------------------AGAGTTCTTACTGAGGAATCCTAT-----------------------------TTTAAACTTGTCGACGATTGTCAATAAACAGGGCGAATACCTTCATTCTCTCGTATACAACGAAAACTTCAGTTGCTAATACATTCATTAGCTTCAAACAAATTTATCGATTTAGAAATGGCTGACGGATCCGCTCAGAATTCCGCCGAATTATCCGAAAATAATATTAGGTCTGACCCTTCGCCAAATAAACAGTGGTGGAAAACACCTGTCATAGGAACAGTGACCATTATAACTATTATATATAATATTGTATTTATAGCCATAGTTTTTGGTTACAACGTTTCTCTGTATTCGAACACTTTTTATGGTCTTGCTGGCAGCTCTATTGGATCTATTTGTACT-TCTCTCCTTGGTAAGTCTACAATATCTTGTTC-AGGACCGCTCGCTAATTTTTAGCAATTCTTTATATCTGTCCGGAATGGTACAGGGAAGCTGGAAGAGCAACAAAGAAGTGCATT------------------------------------------------------AAGAAATTC------------------ACACCAGCTGTATGTAAAGCGCTAATTACCCTGATAAGTTTGAATGGAGTCGGGGGGTATGTTTTGAAATTAGCAGGAGGCTTCGAATATATACATTCAG----CCATGGTGTTGGTTGTTTTGGCCGTATTGAACATATGCTTGTTTGTTCTTCTCATTCGTAAGTTGCAATTTTCTATGAACCTTTCTAACTTCTTTAGGAAACCCAATTGGATTTGGAAATATGACA----------------------------------------------------------------------------------------------------------------ATTATCGTACCTACAGTAAGCGAAATTTAGTTTTGTTAATCTAGAATTTTTCATTAATTTTGCAGAACAACAGGATTAGCAGGAATCGTCCACCTCGTAACGAAGAAACCGAACTTCAACCTCTTGCTGATCAAAGCTCTGAAGTTTGA--------------------------------------------------------------------------------------------------------------------------------------------------------------------------------------------------------------------------------------------------------------------------------------------------------------------------------------------------------------------------------------------------------------------------------------------------------------------------------------------------------------------------------------------------------------------------------------------------------------------------------------------------------------------------------------------------------------------------------------------------------------------------------------------------------------------------------------------------------------------------------------------------------------------------------------------------------------------------------------------------------------------------------------------------------------------------------------
oct_chrIII___wag20_wtf81 ACGCGACATAAAATATCTACGGCC-----ACACCAGTTCCCGTCCGATCACTGCAG-----TTAAGCGTCTGAGGGTCTCGTTAGTACTATGGTTGGAGACAACATGGGAATCCGGGATGCTGTAGGCTTTTTACCGCTTCGTTTTTA----------TTCTTTTTCTTTGTAT-------TTGTTTGTTTCGTTTGTTTGTTGCTCTTTGTTAAAGCATATGGCTGGCATTTGGGTCGGCCTGGTCCTTTGATGAAGGTAATAATAGCAGTGGAAGTTGGAAA-TGCAATGACTACTCTTAAATTC-----AAGAACTAAAGATCTTCCTAGACTTATGAAACGAATAATAAAGATCAGAAAATAGAGTATCAAACGAATAAATAAAAATAAGCAATTGAACCTCGCTATGTAGATACAATGACAATATCATCCAGTAATAAGCATCCTTACTTATCCAATGTTGAAGAGAGCAAATAAGTCAAGAAAACGGACGCCATTCAGGAGAATTCGTCATGC-AAAGTGCATTCTTAAAATAAATATGCAGGGACGAAATAATCG-------------AAACATAAACACAAACATAAGCATG-------AAGGGAATAACCAAAACGATTGGGCAATA-TAATAAATAATGCTTTACTTTACATATCAATCAACTCCCACTGTTTTCCACATCCCTAGACTGACCAGGTTCCCGGCGTAACCCTGGAGATTGTTCAGAATGTTCAG-----TGGACGGTTGCTCCAAACTATTATCATTACAATCATTAAACTGATTTTCAGTCTCTGTCGACATGCTGTTTCATGGGATACAATT---ATCATCCGTCAAGTCGTTTCTTTCTGACGGCATCCTGAAACCTAGAGCACTCGTAACAGCA------------------------------------------------------CTATTAATCCCAGAATAAAGCGAAAAAAGAAATGAAGAT---------------------ATTCCAGAAAAAAGCGAGGAAAGAAATAAAAATATTCCAGAAACAAG------------CATAGTGGTTCCAGAAAGGACTAGAGGAATCAGTGTAACGATAAAATCCACCAACACTAAAAGCATCCCATTAGTAAACAATTTTAAATTACAAATCCACCAATTCACTTACATGAACAAAAAAATAAGAACATGTAGAAAGTCGCGATGACAAGAACAACTGCTACTGTAATTTGAAACCATAACCATACAGATTCTTTCATTGATTCCTTTATAAAGGGGACAAGGTATTTGTAAGAAAAGATAAAGTTCAATATAATTGAACCATTAAGGCACCAACCAAGCCGAAGAGCTTCATTCTCTTGTCTCCGCTGTGCTTCCGGGATTCTTGCGATTTTTGCCGGCCAGAAAATT-AACCATAGTATTGGCTTGAGAAAATCCCCTAAAGAATTTAAGGAACCGTTTCCTTGCGCCATGCCAATAGAAGCTTCTTGATGTCGTCTTCTTGAGTATGGTGGAACTGGAACTGGATCTGGATCTGGATCTGGATCGGACTGTAAACGTAAACTACCCTTCTCCATATTGTCAACATGAGAATATGGGATTTCGCTGTATTTAGGT-AAATCGCTGTCAGAATTTGTAGAAGAGCTCAAACAAGCAACTTTTACTGGTTCGACAGATTTTTGATGTCCTTTCTTTTCTTTTTCATTCA--TTTTTGTTG-AAAATAACTGTGACTCAAAGAGTTTCTTAACCACCTTTGCTTGATCACTAAGTTACTGCGAAAATTATGGATTACAAAGTAAAAGGACCAAAAAGCGTACAATTTCGAAATTAAAAAGATTCCATATCAATTTGCTTTATACATTAAAGTAGGAATGACAAAAAGAGTGCTT----GAAGCCCAGAAAATAAGCCCGCAATGGCAAAGACTAGAGCTTTGCAGAGGTGAAGCTGTCATCCAACCCATTTGACAACT-GGGTGATGCAGTTCGTTAAAGAGACTTATCGATAGCTAGTAAGCGTACGCTATTATATGTGTAT-ATATT----ATGAATGAATGAAGTGTTAGAAATCGCCTTTGTTGGTTTCTAGTGTTTAACTACCATAAATTTAATAAAGATAAAAAGAAGATGCATTTCTCCGTACAAATTTTGTTTACCATAG-TTCGACGTCGCATCTACAAACTTTCCATGTGTTTACGGATTTGAAAATAAAACTACGAAAATGGAGAGTGTTGTAGCTTTCTC--AGAACCCATTTTTCTACAGTCATAAAATCGTCT-----AAAAATATGTATTTTCATTTATTTGTTCACATCATTCAAAGCAAACAGCACGGTTGTTTTGCCAAATGCTCATTTGTTCCTTTGTTTACTTTTTGTAATAAACGTTGACTC-TTTTGGATTATACTATTACGAGA--------------------------AATCGCAACGAGGA-TGTGACCAGTCGGTGACATAATGTCGCAGCTTTTATGAAACGAGACATGCGAAAAGCCACTACCAAGATTTT--ATGAAACTCTTTTATCTTTGGTTTTAAAGAAAGT----GTT---CCGTAAGAATT------GTTTGCTTTTTGAAGCAAGAACCAATTCCTATTTTTGAAGACTC-TGCACCAA--TTGGAACCAGGTTCTACGGACTT-TTCTTGGTGGTTC--TAGTCGATTTCTTTTTCAACTCTAAATATTGCCGTTCTTTTTTGGTTT-TTAGCTTGTCATTGCAAAAATGAAGAATAAATATACCTCTGTTTCAGACTCTGAAGAGTCCTTAAAAACGCTCAATGATGAAAAGTCAGACACTCGTTCTTCAGA------GGGTACGCCTCCTCCGTATTCAGGTAAGATTTATTGAAATGGAAAGGTAATGG---------------------------TGTTTGTTATTG---------------------------AGAGTTCTTACTGAGGAATCCTAT-----------------------------TTTAAACTTGTCGACGATTGTCAAC-AACAGGGCAAATACCTCCTTCCTTTCACAAAGAACAAAAACGTCAGCTACTAATACATTCATTAGCTTCAAACAAATTTATCGATTTAGAAATGGCTGACGGATCCGCTCAGCATTCTGCCCAAGAATCTGTTGATAACACTAGGTCGGACCCTTCAGCGAACAAAGAATGTTGGAAAACCTTTGCCGCAGGCATAATGACTATTATAACGATTTTATATAATCTTGTTTTTCTAGCCATAATTTTTGGTTACAAGGTTTCTCCGTATTCAATAGCTTTTTATTGGCTTGCTGCCGTTTCTATTGGCACTATTTTTATT-TTCCTATTAAGTGAGTTAAGAATATCTTGTTCTCAAATAACTGACCTATTTTTAGCGATTCTTGTAACGTATCCAGAATGGTATCGGGAAGCTGGAAGAGCAACAAAGAAGTGCATTAAGAAATCTGGAAGAGCAACAAAGAAGTGCATTAAGAAATCTGGAAGAGCAACAAAAAATTACATTAAGGAAGGTGGAGGAGCGCCGGCTATATGTAAAGCGCTAATTACCCTGATAAGTTTGAATGGAGTCGGGGGTTATGTTTTGAAATTAGCAGGAGGCTTCGAATATATACATTCAG----CCATGGTGTTGGTTGTTTTGGCCGTATTGAACATATGCTTGTTTGTTCTTCTCATTCGTAAGTTGCAATTTTCTATGAACCTTTCTAACTTCTTTAGGAAACCCAATTGGATTTGGAAATATGACA----------------------------------------------------------------------------------------------------------------GTTATCGTACCTACAGTAAGCGAAATTTAGTTTTGTTAATCTAGAATTTTTCATTAATTTTGCAGAACAACAGGATTAGCAGGAATCGTCCACCTCGTAACGAAGAAACCGAACTTCAACCTCTTGCTGATCAAAGCTCTGAAGTTTGAA------------------------------------------------------------TGTGAGTGTGAGTTTCACCGAACCTGCTTTCA------TTTTTTGTACTTCGCCTTCGCCCCTTCCTTGGGATCATCGATGTCA--ATTGCAGTTCACCAAGATCCCTGTGTTTGCTGTCACAAAAGCTTGAATCTGATGAATCCAGAAGACTTTGATTGCTTTAGTAATTCACTCTTTTACGACTTTTC-TAA--TTAGTT-CACAGCACTGTTGTTTATGCATCGTTCA-TTTTCTTCGCAGTTCGAA-------TAGAACATCCTTTTTAATGATTATTTTATGATTTTGACAACGAATATTCCATGGCAATGAGCTATTGTTTAGTTCAACACCGAGTCGTGTAATTGATTATGTCTTAGAGTT---GACAAGGATGAA------TGAGAGTTTCGACAGTTATTATTTTCATTCAGTATAGCAAGCACGAATCTTCAGATCAAATAGATCAAAAGATCAGATAGATCTTAATACATTGATTAAACATTCATTTAGAGAGTCAAATCAA-CGCACCATGAAATATTTCAAGTAGAACCCAATTTGTATAAACCACATTTTCAACCCGTAAACCCAAACGCTCAT-TTTAACACTCATTTTGATGCTTTTACGACAACAATGTGAATCAAGAAAATAGAGAATGACAGTTTGTATT-CAAATCTTATTCTTATAATAATTCTTATAATATGAAAGCATTCTCCATTCCGCCGTGGAAAACAACCAAAATTTAGAGCCGAGTAGAGAT--GCTTTTAAACGACATCAGATGTAATAGAATACTGGACGAATCCT----------TTATAG-AGAAGTAGCTTTATA-------GACGACTACAAACGTCTACGGCCACACCTAGGCG-AAAACACCAGACCAGTTCCCGTCCGATCACTGCAGCATGTGAAAACGTTTGACGGCCTCGTTAGTTTCGTTCTATGGTTGGAGACAACATGAGAATTCGGGGTGCGGTAGGCT--
oct_chrII___wag10_wtf56 ACG----GCCACACCTAGGCGAAA-----ACACCAGTTCCCGTCCGATCACTGCAG-----TTAAGCGTCTGAGGGTCTCGTTAGTACTATGGTTGGAGACAACATGGGAATCCGGGATGCTGTAGGCTTTTTACCGCTTCGTTTTTA----------TTCTTTTTCTTTTTTT------TTTGCTTATTTCTTTTG--TGGCTCTTATTGTTGAAGCATATGGCTGGCATTTGGGTCGGCATGGTCCTTTGATGAAGGTAATAATAGCAGTGGAAGTTGGAAA-TGCAATAATCACTCTTAAATTCAAGGAAAGAACTAAAGATCTTCCTAGACTAATGAAACGAACAACAAAGATCAGAAAATAGAGTATGAAACGAATAAAT---AATAAGCAATTGAACGTAGCTATGCAGATACAATGACAATATCATCCAGTAATAAGCATTCTTACTTATCCAATGTTGAAGAGATCAAGTAAATCAAGAAAACGGACGCCATTCAGGAGTACTCGTCATGC-AAAATGCAATCTTAAAATAAATATGCAGGGACGAAATAATCG-------------AAACATAAACACAAACATAAGCATG-------AAGGGAATAACCAAAACGATTGGGCAATA-TAATAAATAATGCTTTACTCTACGTACAAATCAACTCCTACTACTTTCCACATCCCTAGACTGACCAGGTCCCCGGCGTAACCCTGGAGATTGCTCAGAATGTTCAG-----TAGACGGTTGCTCGAAAGTATTATCACTACTATTATTAAATTGACATTCAGGCTCTGACGACATGCTGTTTCATGGGATAGAATT---ATCATCCGTCAAGTCGTTTCTTTCTGACGGCATTCTGAAGCCTAGAGCACTAATAATTACA------------GAAAAAAGCGAAGAAAGAAATGAAGATATTCCAGAAAAAAGCGCACTAATTCCAA------------------------------------------------------AAAAAAGCGAAGAAAGAAATGAAGATATTCCAGAAACAAG------------CATAGTGGTTCCAGAAAGGACTAGAGGAATCAGTGTAACGATAAAATCCACCAACACTAAAAGCATCCCATTAGTAAACAACTTTAAATTACAAATCCACCAATTCACTTACATGAACAAAAAAATAAGAACATGTAGAAAGTCGCGATGACAAGAACAACTGCTACTGTAATTTGAAACCATAACCATACAGATTCTTTCATTGATTCCTTTATAAAGGGGACAAGGTATTTGTAAGAAAAGATAAAGTTCAATATAATTGAACCATTAAGGCACCAACCAAGCCGAAGAGCTTCATTCTCTTGTCTCCGCTGTGCTTCCGGGATTCTTGCGATTTTTGCCGGCCAAAAAATT-AACCACAGTATTTCCTTACAGA---CCCGTAAAGAATTCGAGGAACCATTTCCTTGCGCCATGCGACTAGAAGCTTCTTGATGTCGTCTTCTTGAGTATGATGGTG------------------CTGGATCTGGATCGGACTGTAAACATATACAGCCTTTCTCCATATTGTCAACATGAGAATACGGGATTTCGCTGTATTTAGGT-AAGCAGTTCTCAGAACTTGTAGAAGAGCTCAAACAAGCAACTTTTGCTGGTTCGACAGTTTTTTGATGTCCTTCCTTTTCTTTTTGATCCA--TTTTTGTTG-AAAATAACTGTGACTGAAAGAGTTTCTTAATTACCTTTGCTTGATCACTAAGTTACTGCGAAAATTATCGATTACAAAGTAAAAGGACC-AAAAGCGTACAATTTCGAAAACAAAAAGATGCCATATCAATTTGGTTTATACATTAAAGTAGGAATGACAAAAAGAGT-CTT----GAAGCCCAGAAAATAAGCCCGCAATGGCAAAGACTAGAGCTTTGCAGAGGTGAAGCTGTCATCCAACCCATTTGACAACTGGGGTGATGCAGTTCGTTAAAGAGACTTATCGATAGCTAGTAAGCGCACGCTATTATATGTGTAT-ATAATATGAATGAATGAATGAACTATCGGATATAGCTTTTGTTGGTTTCTATCGTATAAATAACATAAATTTAATAAAGATGAAAAGAAAATGCACTTCTCCGTACAAATTTTGTTTACCATAG-TTCGACGTCGCATCTACAAACTTTCCATGTGTTTACAGATTTGAAAATAAAACTACGAAAATGG-GAGTGTTGTAGCTTTCTCCTAGAAATCATTCAGCCGCAGTCATTAAACCTTTTAAATCAAAAATACGCATTTTCAATTCCTTTTTCACATCATTCAAAGCAAACAGCACGGTTGTTTTGCCAAATGCTCATTTGTTCCTTTGTTTACTTTTTGTAATAAACGTCGACTC-TTTTGGATTATACTATTACGAGA--------------------------AATCGCAACGAGGGTTGTGACCAGTCGGTGACATAATATCGCAGCTTTTATGAAACGAGACATGCGAAAAGCCACTACCAAGATTTT-ATGAAA---CTCGTATCTTTGGTTTTAAAGAGAGC----TGTT--CCGTAAGAATT------GTTTGCTTTTTGAAGCAAGAACCAATTCCTATTTTTGAAGACTC-TGCACCAA--TTGGAACCAACTCTTAAGAACTT-TTCTTGGTGATTC--TAGTTGATTTT-GATTAGATTGCAACTGCAGTTGTTAG--TTTATGAT-TTAATGTGGCATTGTAACCATGAAGAATAAATACACTCCTGTTTCAGACTCTGAAGAGTCCTTGAAAACGCTCACTGATGAAAAGTCAGACACTCGTTCTTCAGA------GGGTACTCCCCCTCCGTATTCAGGTAAGATTTATTGAAATAGAAAGGTAATGGTGTTTGTTCATAATTC----------CTGTTTGTTATTG---------------------------AAAGTTTTGACGGAGAATCCCTTT--GTTTATTTATATGTTGGG---------CTTAACCTTGTCGATAATTGTAAAC-AACAGGGCAAATACCTCCTTCCTTTCACAGAGAACAAAAACGTCAGCTACTAACACATTCATTAGCTTCAAACAAATTTATCAATTTAGAAATGGCTGACGGATCCGCTCAAAATTCCGCAGAATTATCCGAAAATAATATTAGGTCTGACCCTTCGCCAAATAAACAGTGGTGGAAAACACCTGTCATAGGAACAGTGACCATTATAACTATTATATATAATATTGTTTTTCTAGTCATAATTTTTGGTTACAACGTTTCTCCGTATTCGAACACTTTTTATGGTCTTGCTGGCAGCTCTATTGGATCTATTTGTACT-TCTCTCCTTGGTAAGTCTACAATATCTTGTTC-AGGACCGCTCGCTAATTTTTAGCAATTCTTTATATCTGTCCGGAATGGTACAGGCAAGCTGGAAGAGCAACAAAGAAGTGCATTAAGAAATCTGGAAGAGCAATA---------------------------------AAGAAATTC------------------ACACCAGCTGTATGTAAAGCCCTAATTATACTGATAAGTTTGAATGGAGTCGGGGGTGGTGCTTTGAAATTATCAGGAGGCTTCGAATATATACATTCAA----CAGCTGTGTTAGTTGTTCTGGCCGTATTGAACATATGCTTGTTTGTTCTTCTCGTTCGTAAGGTTTTATTTTCTATGAACCGTTCTAACTTCTTTAGGAAACCCAGACTTTGTTGAAGATCTTCAC----------------------------------------------------------------------------------------------------------------GATATGACTCGTCTAGTAAGTACATTTAGTATTCTTTA--CTAGGAATATTCATTAACCTTTCAGAACAACAGAATTAGAAGGAATGGTTCACCTCGTAACGAAGAAACCGAACTTCAACCTCTTGCTGAGCAAAGCTCTGAAGTTTGAATGTGAGTGTGAGTGTGAGTATGAGTGTGAGTGTGAGTGTGAGTGTGAGTATGAGTGTGAGTGTGAGTGTGAGTTTCACCGAACCTGCTTTCA--------TTTTGTACTTCGCCTTCCACCCTTCCTTGGGATCATCGATGTCA--ATTGCAGTCCACCAAGATCCCTGTGTTTGCTGTCACAAAAGCTTGAATCTGATGAATCCAGAAGACTTTGATTGCTTTAGTAATTCACTCTTTTACGACTTTTC-TAA--TTAGTT-CACAGCACTGTTGTTTATGCAACGTTCA-TTTTCTTCGCAATTGAAA-------TAGAACATCCTTTTTAATGATTATTTCATGATTTTGGCAACGAATATTGCATGGCAATGAGCTATTGTTTAGTTCAACATCGAGTCGCGTAATTGATTATGTTTTAGAATT---GGCAAGAATAAA------TGTGAGTTTCGACAGTTATTATTTTCATTCAGTATAGAAAACACAAATCTTC---------AGATAAAAAGATCAGATGTAGCATAGGTCATTAAACTATCGTTCATTTAGAGAGTCAAATCAA-CGCACCATGAAATATTTCAAGTAGAACCCAATTTGTATAAACCACATTTTCAACCCGTAAACCCAAACGCTCAT-TTTAACACTCATTTTGATGCTTTTACGACAACAATGTGAATCAAGAAAATAGAGAATGACAGTTTGTATT-CAAATCTT------------ATTTTTATAATATGAAGGCATTTTCCATTCTTCCGTGGAAAACAGTCAAAAAACACAGCTGAGCAGGGAT--GGATTTTAAAGGCATCAAACATAAGAAAATACTGGACGAGTCCTT--------ATAATAATAAAAGTAGCTTTATA-------GACGACTACAAACGTCTACGGCCACACCTAGGCG-AAAACACCAGACCAGTTCCCGTCCGATCACTGCAGCATGTGAAAACGTTTGACGGCCTCGTTAGTTTCGTTCTATGGTTGGAGACAACATGAGAATTCGGGGTGCGGTAGGCT--
oct_chrII___wag9_wtf53 GCG----GCCACAGCTAGGCGATA-----ACAGCAGTTCCCGTCCGATCACTGCAGGAAGTGAAACCGTCTGAGGGTGTCGTTAGTACTATGGTTGGAGACAACATGGGAATCCGGGATGCTGTAGGCTTTTTACCGCTTCGTTTTTA----------ATTCTTTTTCTTTGTA-------------------TTTGTTTGTTGCTCTTTGTTAAAGCATATGGCTGGCATTTGGGTCGGCATGGTCCTTTGATGAAGGTAAGAATAGCAGTGGAAGTTGGAAA-TGCAATGATTACTCTTAAATTCAAGGAAAGAACTAAAGATCTTCCTAGACTTATGAAACGAATAACAAAGATCAGAAAATAGAGTATCAAACGAATAAATAAAAATAAGCAATTGAACCTAGCTATGTAAATACAATGACAATATCATCCAGTAATAAGCATCCTTACTTATCCAATGTTGAAGAGATCAAGTAAATCAAGAAAACGGACGCCATTCAGGAGTACTCGTCATGC-AAGATGCAATCTTAAAATAAATATGCAGGGACGAAATAAACA-------------AAACATAAACACAAACATACGCGAAAGCATGAAGGAGAACAATCGAAAAGATTGGGCAATA-TAAAAA-------TTAACTTTACGTATCAATCAACTCTCACTGTTTTCCACATCCCTAGACTGACCAGGTTCCCGCCGTAACCCTGGAGATTGTTCAGAATGTTCAG-----AGGACGGTTGCTCCAAACTATTATCATTACAATCATTAAACTGATTTTCGGTCTCTGTCGATATGCCGTTTAATGGGATACAATT---ATCATCCGTCAAGTCGTTTCTTTCCGACAGCATCCTGAAGCCTAGAGCACTAATAA------------------------------------------------------------------------------------------------------------------------------------------------------------------------------------------TCTCAGTAAGAACTAGAGGAATCAGTATAACGATAAAATCCACCAACACTAAAAGCATTCCATTAGTAAACAACTTTAAATTACAAATCCACCAATTCACTTACATGAACAAACATATAGAAACATGTAGAAAGCCACGATGACAAGAACAGCTGCTACAGTAATCTGAAACCATAACCTTACAGATTCTTTCATTGATTCCCTTATAAAGGGGACAAGGTATTTGTAAGAAAACCAAAAGTCTACCATGACCGAAATAATAAAGCAGAAACTAAGCCGAGCAGTTTCATTTTCCTGTCTTCGTTGTGCTTCCGGGATTCTCACAATTTTTGCCGGCCAGAAAATT-AACCATAATAATGCCGACAAGACATCACGTAAAAGAATAAAGAAACCGTTTCCTTGCGCCATGTGAATAGAAGCTTCTTGATGTCTTCTTCTTGAGTATGATGGAG------------------CTGGATCTGGATCGGACTGTAAACATAAACAGCCTTTCTCCATATTGTCAACATGAGAATATGGGATTTCGCTGTATTTAGGT-AAATCGCTCTCAGAATTTGTAGAACAGCTCAAACAAGCATCTTTTACTGGTTCGACAGTTTTTTGATGTCGTTCCTTTTCTTTTTGATCCA--TTTTTGTTGTAACATGGCTGTGACTCAAAGAGTTTCTTATTCACCTTTGCTTGATCACTAAGTTACTGCGAAAATTATCGATTACAAAATAAAAGGACCAAAAAGCGTGCAATTTCGAAAACAAAAAGATTCCATGTCAACTTGGTTTATAAATCAAAGTAGGAATGACAAAAAGAGG-CTT----GAAACCCAGAAAATAAGCCCGCAATGGCAAAGACTAGAGCTTTGCAGAGGTGAAGCTGTCATCCAACCCATTTGACATCT-GGGTGATGCAGTTCCTTAAAGAGACTTATCGATAGCTAGTAAGCGCACGCTATTATATGTGTAT-ATAATATGAATGAATGAATGAACTATCGGATATAGCTTTTGTTGGTTTCTATCGTATAAATAACATAAATTTAATAAAGACGAAAACAAAATTCACTTGTCCGTACAAATTTTGTTTACCATAG-TTCGACGACGCATCTACAAACTTTCCATGTGTTTACGGATTTGAAAATAAAACTACGAAAATGGAGAGTGTTGTAGCTTTCTCCTAGAAATCATTCAGCCACAGTCATTAAACCTTTTAAATCAAAAATACGCATTTTCGATTCCTTTTTCACATCATTCAAAGCAAACAGCATGGTTGTTTTGCCAAA--------TGTTCCTTTGTTTACTTTTTGTAATAAACAGTGACTC-TTTTGGATTATACTATTACGAGT--------------------------AATCGCAACGAGGGTTGTGACCAGTCGGTGACATAATGTCGCAGCTTTTATGAAACGAGACATGCG-AAAGCCACTACCATGAGTTT--TTAAA---TTTGTATCTTTGGTTTAAAAGGAAAA----GAAAAGCTGGAAAAATT------GTTTGCTTTTTGAAACAAGGTCCAATTCCTATTTTTGAAGACTC-TGCACCAA--TTGGAACCAACTCTTAAGAAGTT-TTCTTGGTGATTC--TAGT-GATTTT-GATTAGATTGCAACTGCAGTTGTTAG--TCTTGGAT-TTAATGTGATATTGCAAAAATGAAGAATAAATACACACCTGTTTCAGAGTCTGAAGAGTCTTTGAAAACGCTCACTGATGAAAAGGCAGACACCCGTTCTTCAGA------GGGTACGCCTCCTCCGTATTCAGGTAAGATTCATTGAAATGGAAAGGTAATGG---------------------------TGTTTGTTATTG---------------------------AGAGTTCTTAGTGAGGAATCCTAT-----------------------------TTTAAACTTGTCGACGATTGTCAATAAACAGGATGAATACCTTCATTCTCTCGTATACAACGAAAACTTCAGTTGCTAATACATTCATTAGCTTCAAACAAATTTATCGATTTAGAAATGGCTGACGGATCTGCTCAAAATTTCGCCCAAGAATCTGCTAATAATATTAGGTCTGACCCTTCGCCAAATAAACAGTGGTGGAAAACACCTGTCATAGGAACACTGACCATTATAACTATTATATATAATATTGTTTTTCTAGTCATAGTTTTTGGTTACAACGTTTCTCCGTATTCGAAAAGTTTTTATGGTCTTGCTGTCGTTTCTATTGGATTTATTAGTGTT-TTATTCCTTGGTATGTCTACAATATCTTGTTC-TGGACAGCTCGCTAATTTTTAGCAATTCTTTATATCTATCCCGAATGGTACAGGCAAGCTGGAAGAGCAATAAAGAAGTGCATTAAGAAATCTGGAAGAGCAACAAAGAAGTGC---------------------ATTAAGAAATTC------------------ACACCAGCTGTATGTAAAGCCCTAATTATACTGATAAGTTTGAATGGAGTCGGGGGTTATGTTTTGAAATTAGCAGGAGGCTTCGAATATATACATTCAA----CAGCTGTGTTAGTTGTTCTGGCCGTATTGAACATATGCTTGTTTGTTCTTCTCATTCGTAAGTTGCAATTTTCTATGAACCGTTCTAACTTCTTTAGGAAACCCAGACTTTGTTGAAGATCTTCAC----------------------------------------------------------------------------------------------------------------GATATGACTCGTCTAGTAAGTACATTTAGTATTCTTTA--CTAGGAATATTCATTAACCTTTCAGAACAACAGAATTAGAAGGCATGGTTCACCTCGTAACGAAGAAACCGAACTTCAACCTCTTGCTGAGCAAAGCTCTGAAGTTTGAA------------------------------------------------------------TGTGAGTGTGAGTTTCACCGAACCTGCTTTCA--------TTTTGTACTTCGCCTTCCACCCTTCCTTGGGATCATCCATGTCA--ATTGCAGTCCACCAAGATCCCTGTGTTTGCTGTCACAAAAGCTTGAATCTGATGAATCCAGAAGACTTTGATTGCTTTAGTAATTCACTCTTTTACGACTTTTC-TAA--TTAGTT-CACAGCACTGTTGTTTATGCATCTTTCA-TTTTCTTCGCAATCCGAA-------TAGAACATCCTTTTTAATGATTATTTCATGATTTTGACAACGAATATTCCATGGCAATGAGCTATTTTTTAGTTCAACACCGAGTCGCGTAATTGATTATGTTTTAGAATT---GGCAAGAATAAA------TGTGAGTTTCGACAGTTACTATTTTCATTCAGTATAGCAAGCACGAATCTTC---------AGATCTAAAGATCAGATGTAGCATAGCTCATTAAACTATCGTTCATTCAGAGAGTCAAATCAA-CGCACCATGAAATATTTCAAGAAGAACCCAATTTGTATAAACTACATTTTCAACCCATAAACCTAAACGCTCAT-TTTAACACTCATTCTGATGCTTTTTC--AAACAATGTGAATCAAGAAAATAGAAAATGACAGCTTGTATT-CAAATCTT------------ATTCTTAAAATATGAAAGCATTCTCCATTCCGCCGTGGAAAACAGTCCAAATTTAGAGCCGAGTAGAGAT--GCTTTTAAACGACATCAAACGTAATAAAATACTGGACGAGTCCT----------TTATAATAGAAGTAGCTTGATA-------AACGACTACAAACGTCTACGGCCACACCTAGGCG-AAAACACCAAACCAGTTCCCGCCCGATCACTGCAGGAAGTGAAACCGTCTGAGGGTGTCGTTA-----GTACTATGGTTGGAGACAACATGGGAATCCGGGATGCTGTAGGCT--
oct_chrI___wag4_wtf16 ACG----GCCACACCTAGGCGAAA-----ACACCAGTTCCCGTCCGATCACTGCAG-----TTAAGCGTCTGAGGGTCTCGTTAGTACTATGGTTGGAGACAACATGGGAATCCGGGATGCCGTAGGCTTTTTACCGCTTCGTTTTTA----------ATTCTTTTCCTTCTTTTTT---TTTGCTTATTTC-TTTTTGTGGCTCTTTTTATTGAAGAACATGACTGGCAATTGGATCGACATGGTCCTTTAGTAACGGTGATAATAGCAGTGGAAGTTGGAAA-TGCAATGATTACTCTTAGATTT-----AAGAACTAAAGATCTTCCTAGACTTATGAAACGAATAACAAAGATCAGAAAATAAATTATCAAACCAATAAACAAAAATAAGCAATTGAACCTAGCTATATAGATGCAATGACAAAATCATCCAGTAATAAGCATCCTTACTTATCCAATGTTGAAGAGATCAAGTAAATCAAGAAAGCGGACGCCATTCAGGAGTACTCGTCACGCAAAAACGCATTCTTAAAATATATATGCAGGGACGAAAC------------------AAACATAAACAAAAACATACGCAAAAGCATGCAGGAGAACAACCGAAACGATTGGGCATTA-TAAAAA-------TTAACTTTACTTATCAATCAACTCCTGCTGCTTTTAACGTCCCTAGAATGACCAGGTTCCCGGCGTAACCCTGGAGATTGTTCAGAATGTTCAG-----AGGACGGTTGCTCCAAAGTATTATCACTACAATCATTAAATTGATATTCAGGCTCTGATGACATGCTGTTTAATGGGATACAACT---ATCAGCCGTCAAGTCGTTTCTTTCTGACGGCATCCTGAAACCTAGAGCACTCGTAATAGCA------------------------------------------------------CTACTAATCCCAGAAAAAAGCGAAGAAAGAAATGAAGAT------------------------------------------------------ATTCCAGAAAACAG------------TGAAGAACCCCCAGAAGCAACTAGAGGAATAAGTATAACGATAAAATCCACCAACACTAAAAGCATTCCATTAGTAAACAACTTTAAATTACAAATCCACCAGTTCACTTACATGAACAAACATATAGAAACATGTAGAAAGCCACGATGACAAGAACAGCTGTTACAGTAATCTGAAACCATAACCTTACAGATTCTTTCATTGATTCCCTTATAAAGGGGACAAGGTATTTGTAAGAAAAGACAAAGTTCAATATAATTGAACCATAAAGGCACCAACCAAGCCGAAGAGCTTCATTTTCCTGTCTTCGTTGTGCTTCCGGGATTCTCACAATTTTTGCCGGCCAGAAAATT-AACCACAATAATGCCGACAAGACATCTCGTAAAAGAATAAAGAAACCGTTTCCTTGCGCCATGTGAATAGAAGCTTCTTGAT---GTCTTCTTGAGTATGGTGGAA------------------CTGGATCTGGATCGGAATGTAAACATAAACAACCTTTCTCCATATTGTCAACATGAGAATACGGGATTTCGCTGTATTTAGGT-AAATCGCTGTCAGAATTTGTAGAACAGCTCAAACAAGCAACTTTTACTGGTTCGACAGATTTTTGATGTCCTTCCTTTTCTTTTTCATTCA--TTTTTGTTG-AACATGGCTGTGACTAAAAGAGTTTCTTTATTACCTTTGCTTGATCACTAAGTTACTGCGAAAATTATTGATTACAAAATAAAAGGACCAAAAAGCGTATAATTTCGAAAACAAAAAGATCCCATATCAACTTGGTTTATACATAAAAGTAGGAATGCTAAAAAGAGT-CTT----GAAACCCAAAAAACAAGCCCGCAATGGCAAAGACTAGAGCTTTGCAGAGGTGAAGCTGTCATCCAACCCATTTGACATCT-GGGTGATGCAGTTCGTTAAAGAGACTTATCGATAGTTAGTAAGCGTACGCTATTATATATTT-------TATGCATGAATGAATGAACAGTTAGAAATCGCTTTTGTTTGTTTCTATCGTTCAACTACCATAAATTTAATAAATATGAAAAGAAAATGCACTTGTCCGTACAAATTTTGTTTACCATAG-TTCGATGTCGCATCTACAAACTTTCCATGTGTTTACGGATTTGAAAATAAAACTACGAAAATGGAGAGCGTTGTAGCTTTCTC--AGAATTCATTT-TCCACAGTCATAAAATCGTCT-----AGAAATATGTATTTTCAATCATTTGTTAGCGTCATTCAAAGCAAACAGCATGGTTGTTTTGCCTAA--------TATTCCTTTGTTTACTTTTTGTAATAAACAGTGACTC-TTTTGGATTATACTATTACGAGA--------------------------AATCGCAACGAGGGTTGTGACCAGTCGGTGACATAATGTCGCAGCTTATATGAAACGAGACATGCGAAAAGCCACTACCATGAGTTC--TTAAA---TTTGTATCTTTGGTTTTAAAGAAAAT----CTTCATCTGTAAAATTT------ATTAGCTTTTTGAAACGAGGTCCAATTCCTATTTTTGAAGACTC-TGCAACAA--GTGGAACCAGTTTCTACGGACTT-TTGTTGGTGATTC--TAGT-GATTTT-AATTAGATTGCAACTGCAGTTGTTAG--TTTGGGAT-TTAATGTGGCATTGTAACCATGAAGAATAAATACACCTCTGTTCCAGACTCTGAAGAGTCCTTGAAAACGCTCACTGATGAAAAGTCAGACACGCATTCTGCAGA------TGGTACACCTCCTCTGTATTCAGGTAAGATTTATTGAAATGGAAAGGTAATGG---------------------------TGTTTGTTATTG---------------------------AGAGTTATTACTGAGGAATCCTAT-----------------------------TTTAAACTTGTCGACGATTGTCAAC-AACAGGACGAACGCCTCCATCCTCTGGTAAACAACGAAAACTTCAGTTGCTAATACATTCATTAGCTTCAAATAAATTTATCGATTTAGAAATGGCTGACGGATCCGCTCAGAATTCCGCCCAAGAATCTGTTGATAACACTAGGTCGGACCCTTCAGCGAACAAAGAATGTTGGAAAGACTTTTTCGTAGGACTAATGACTATTATAACAATTTTATATAATCTTGTTTTTCTAGCCATAGTTTTTGTTTACAAGGTTTCTCCGTTTTCAATAGCTTTTTATTGGCTTGCTGCCGTTTCTATTGGCACTATTTTTATT-TTCCTATCAAGTAAGTTAAGAATATCTTGTTC-TGGACAACTCGCTAATTTTTAGCAATTCTTTATATCTATCCCGAATGGTACAGGCAAGCTGGAAGAGCAATA------------------------------------------------------------------AAGAAATTC------------------ACACCAGCTGTGTGTAAAGCCCTAATTATACTGATAAGTTTGAATGGAGTCGGGGGTGGTGCTTTGAAATTATCAGGAGGCTTCGAATATATACATTCAA----CAGCTGTGTTAGTTGTTTTGGCCGTATTGAACATATGCTTGTTTGTTCTTCTCATTCGTAAGGTTTTATTTTCTATGAACTTTTCTAACTTCTTTAGGAAACCCAAATGCATTTGAAAAGATGACT----------------------------------------------------------------------------------------------------------------GTTATCTCACGTACAGTAAGCGAAATTTAGTTTTGTTAATCTAGGATTTTTCATTAACTTTGCAGAACAACAGAATTAGCAGGAATAGTCCACCTCGTAACGAAGAAACCGAACTTCAACCTCTTGCTGAGCAAAGCTCTGAAGTTTAAG------------------------------------------------------------TGCAAGTATGAGTTTCACCGAACTTGCTTTTAA----ATTTTTTGTACTTCGCCTTCGCCCCTTCCTTGGGATCATCGATGTCA--ATTGCAGTCCACCAAGATCCCTGTGTTTGCTGTCACAAAAGCTTGAATCTGATGAATCCAGAAGACTTTGATTGCTTTAGTAATTCACTCTTTTACGACTTTTC-TAA--TTAGTT-CACAGCACTGTTGTTTATGCATCGTTCA-TTTTCTTCGCAATTGAAA-------TAGAACATCCTTTTTAATGATTATTTCATGATTTTGACAACGAATATTGCATGGCAACGAACTATTGTTTAGTTCAACACCGAGTCGCGTAATTGATTATGTTTTAGAATT---GGCAAGAATAAA------TGTGAGTTTCGACAGTTATTATTTTCATTCAGTATAGAAAACACAAATCTTC---------AGATCTAAAGATCAGATGTAGCTTAGCTCATTAAACTATCGTTCATTTAGAGAGTCAAATCAA-CGGAAGATGAAATATTGCAAGTAGAACCCGATTTGTATAAACTACATTTTCAACCCATAAACACAAACGCTCAT-TTTAACACTCATTCTGATGCTTTTTC--AAACAATGTGAACCAAAAAAATAGAAAATGACAGTTTGTATT-TAAATCGTA-------------TTTTATAATATGAAAGCATTCTCCATTCCGCCGTGGAAAACAACCAAAATTTAGAGCCGAGTAGAGAT--GCTTTTAAACGACATCAAACGTAATGAAATACTGGACGAGTCCT----------TTATAATAGAAGTAGATTGATA-------GAAAAATAGAGTCGTCTACGGCTACACCTAGGCG-AAAACACCAAACCAGTTCCCGTCCGATCACTGCAGCAGGTGAAAACGTTTGACGGCCTCGTTAGTTTCGTACTATGGTTTGAGACAACACGGGAATCCGGGATGCTGTAGGCT--
oct_chrII___wag8_wtf29 ACG----GCCACACCTAGGCGAAA-----ACACCAGTTCCCGTCCGATCACTGCAG-----TTAAGCGTCTGAGGGTCTCGTTAGTACTATGGTTGGAGACAACATGGGAATCCGGGATGCTGTAGGCTTTTTATCGCTTCGTTTTTA----------ATTCTTTTTCTTTTTT-TT---TTTGTTTGTTTCGTTTGTTCGTTGCTCTTTGTTAAAGCATATGGCTGGCATTTGCATCGGCATGGTCCTTTAATTAAGGTATTAATAGCGGTGGAAGTTGGAAA-TGCAATGACTACTCTTAAATTC-----AAGAACTAAAGATCTTCCTAGACTTATGAAACGAATAACAAAGATCAGAAAATAGAGTTTCAAACGAATAAATAAAAATAAGCAATTGAACCTAGCTATGCAGATACAATGACAATATCATCCAGTAATAAGCATCCTTACTTATCCAAGGTTGAAGAGATCAAGTAAATCAAGAAAACGGACGCCATTCAGGAGAATTCGTCATGC-AAAATGCATTCTTAAAATAAATATGCAGGGACGAAATAAACATAAACACAAACACAAACACAAACACAAACATACGCAAAAGCATGCAGGAGAACAATCGAAAAGATTGGGCAATA-TAAAAA-------TTAACTTTACGTATCAATCAACTCTCACTGTTTTCCACATCCCTAGACTGACCAGGTTCCCGCCGTAACCCTGGAGATTGTTCAGAATGTTCAG-----AGGACGGTTGCTCCAAAGTATTATCACTACAATCATTAAATTGATATTCAGGCTCTGATGACATGCTGTTTAATGGGATACAATT---ATCAGCCGTCAAGTCGTTTCTTTCTGACGGCATCCTGAAACCTAGAGCACTCGTAACAGCA------------------------------------------------------CTATTGATTCCAGAAAACAGTGAAGA---------------------------------------------------------------------------------------------------ACCCCCAGAAGCAACTAGAGGAATAAGTATAACGATAAAATCCACCAACACTAAAAGCATTCCATTAGTAAACAACTTTAAATTACAAATCCACCAGTTCACTTACATGAACAAACATATAGAAACATGTAGAAAGCCACGATGACAAGAACAGCTGCTACAGTAATCTGAAACCATAACCTTACAGATTCTTTCATTGATTCCTTTATAAAGGGGACAAGGTATTTGTAAGAAAACCAAAAGTCTACCATTACCGAAATAATAAAGCAGAAACTAAGCCGAGCAGTTTCATTTTCCTGTCTTCGTTGTGCTTCCGGGATTCTCACAATTTTTGCCGGCCAGAAAATT-AACCACAACAATGCCGACAAGACATCTCGTAAAAGAATAAAGAAACCGTTTCCTTGCGCCATGTGAATAGAAGCTTCTTGAT---GTCTTCTTGAGTATGGTGGAA------------------CTGGATCTGGATCGGACTGTAAACGTAAACTACCCTTCTCCATATTGTCAACATGAGAATATGGGATTTCGCTGTATTTAGGT-AAGCAGTTCTCAGAACTTGTAGAAGAGCTCAAACAAGCAACTTTTGCTGGTTCGACAGGTTTTTGATGTCCTTCCTTTTCTTTTTGATCCA--TTTTTGTTG-AACGTAGCAGTGACTCAAAGAGTTACTCAACCACTTTTGCTTGATCAGTAAGTTACTGCGAAAATTATTGATTACAAAGTAAAAGGACCAAAAAGCGTGCAATTTCGAAAACAAAAAGATGCCATATCAATTTGGTTTATACATTAAAGTAGGAATGCTAAAAAGAGT-CTT----GAAACCCAGAAAATAAGCCCTCAATGGCAAAGACTAGAGCTTTGCAGAGGTGAAGCAGTCATCCAACCCATTTGACATCT-AAGTGATGCAGTTCGTTAAAGAGACTTATCGATAGTTAGTAAGCGCACGCTATTATATATAT-------TATGAATGAATGAATGAACAGTTGGAAATAGCTTTTGTTAGTTTCTAGTGTTTAATTACCATAAATTTATTAAAGATGAAAAGAAAATGCACTTGTCCGTACAA--TTTGTTTACCATAG-TTCGACGTCGCATCTACAAACTTTCCATGTGTTTACGGATTTAAAAATAAAACTACGAAAATGGAAAGTGTTGTAGCTTTCTACTAGAATTCATTTAACCAAAGTCATTAAAACTTTTAAATCAAAAATACGCATTTTCAATTCCTTGTTCACATCATTCAAAGCAAACACCATGGTTGTTTTGCCAAA--------TGTTCCTTTGTTTACTATTTGTAATAAACAGTGACTC-TTTTGGATTATACTATTACGAGA--------------------------AATCGCAACGAGGA-TGTGACCAGTCGGTGACATAATGTCGCAGCTTTTATGAAACGAGACATGCGAAAAGCCATTACCATGAGTCC--TTAAA---TTTGTATCTTTGGTTTTAAAGAAAAT----CTTCATCTGTAAAATTT------ATTAGCTTTTTGAAACGAGGTCCAATTCCTATTTTTGAAGACTC-TGCAACAA--CTGGATCCAGTTTCTACGGACTT-TTGTTGGTGATTC--TAGT-GATTTT-AATTAGATTGCAACTGCAGTTGTTAG--TTTGGGAT-TTAATGTGGCATTGTAACCATGAAGAATAAATACACCTCTGTTTCAGACTCTGAAGAGTCCTTGAAAACGCTCACTGATGAAAAGTCAGACACGCATTCTGCAGA------TGGCACGCCTCCTCCATATTCAGGTACGA-TTATTGAAATAGAAAGGTAATGG---------------------------TGTTTGTTATTG---------------------------AGAGTTTTTACTGAGGAATTCTAT-----------------------------TTTAAACTTGTCGACGATTGTCAATAAACAGGGCGAATACCTTCATTCTCTCGTATACAACGAAAACTTCAGCTGCTAATTCATTCGTTAGCTTCAAACAAATTTATCGATTTAGAAATGGCTGACGGATCCGCTCAGAATTCCGCCGAATTATCCGAAAATAATATTAGGTCTGACCCTTCGCCAAATAAACAGTGGTGGAAAACACATTTCATAGAAACAGTGACTATTATAACTATTATATATAATCTTGTTTTTCTAGTCATAGTTTTTGGTTACAACGTTTCTCCGTATTCGAAAACTTTTTATGGTCTTGCTGTCGTTTCTATTGGATTTATTAGTGTT-TTATTCCTTGGTATGTCTACAATATCTTGTTC-TGGACAGCTCGCTAATTTTTAGCAATTCTTTATATCTGTCCGGAATGGTACAGGCAAGCTGGAAGAGCAACCAAAAAGGTTCTGAAGAAATCTGGAAGAGCAATA---------------------------------AAGAAATTC------------------ACACCAGCTGTATGTAAAGCCCTAATTATACTGATAAGTTTGAATGGAGTCGGGGGTGGTGCTTTGAAACTAACAGGAGGCTTCGAATATATACATTCAG----CCATGGTGTTGGTTGTTCTGGCCGTATTGAACATATGCTTGTTTGTTCTTCTCGTTCGTAAGGTTTTATTTTCTATGAACCGTTCTAACTTCTTTAGGAAACCCAATTGGATTTGAAAATATGACT----------------------------------------------------------------------------------------------------------------GTTATCCCACCTACAGTAAGCAAAATTTAGTTTTGTTAATCTAGGATTTTTCATTAACTTTGCAGAACAACAGAATTAGCAGGAATAGTCCACCTCGTAACGAAGAAACCGAACTTCAACCTCTTGCTGAGCAAAGCTCTGAAGTTTAAG------------------------------------------------------------TGCAAGTATGAGTTTCACCGAACTTGCTTTTAA----ATTTTGTGTACTTCGTCTTCGCCCCTTCCTCGGGATCATCGATGTCA--ACTGCAGTTCACCAAGATCCCCGTGTTTGCTGTCACAAAAGCTTGAATCTGATAAATCCAGTAAACTTTGATTGCTTTAATAATTCACTCTTTTACGATTTTTC-TAA--TTAGTT-CACAGCACTGTTGTTTATGCATCGTTCATTTTTCTTCGCAATCCGAA-------TAGAACATCCTTTCTAATGATTATTTCATGTTTTTGACAACGAATATTCCATAGCAGTGAAGTATTGTTTAACTCAACGCCGAGTCGCGTAATTGATAATGTCTTAGAATC---GGCAAGGATGAA------TGTGAGTTTCGACAGTTATTATTTTCA--CAGTATAGCAAACACAAATCTTC---------AGATCTAAAGATCAGATGTAGCTTAACTCATTAAACTATCGTTCATTTAGAGAGTCAAATCAA-CGCACCGTGAAATATTTCAAGTAGGACCCAATTTGTATAAACTACATTTTCAACCCATAAACCCAAACGCTCAT-TTTAACACTCATTCTGATGCTTTTTCTACAACAATGTGAATCAATAAAATAGAGAATGACAGTTTGTATT-CAAATCTT------------ATTCTTATCATATTAAAGCATTCTCCATTCAACCATGATAATATATCACAGATC-GAGCTGAGTAGGGATGGGATCTTCAAGGACATCAGGT-TGGCACAACACTGAAGACCATCGACTAAAAAAAAAAAAAAAAAAATTGCTCATTACTTCTACAAAGCGAATCAAGGTCTACGGCCACACCTAGG----------------------CGTCCGATCACTGC----TGTTAAACCATCTGA-GGTCTCGTTG-----GTACTTTGGTTGCAGACAACATGGGAACCCAGGATGCTGTAGGTTTT
oct_chrIII___wag18_wtf76 ACG----GCCACACCTAGGCGAAA-----ACACCAGTTCCCGTCCGATCACTGCAG-----TTAAGAGTCTGAGGGTCTCGTTAGTACTATGGTTGGAGACAACATGGGAATCCGGGATGCTGTAGGCTTTTTACCGCTTCGTTTTTAAATTTTTTTTCTTTTCTTTTCTTTTT------TTTGTTTGTTTCGTTTGTTTGTTGCTCTTTGTTAAAGCATATGGCTGGCGTTTGGGTCGGCATGGTCCTTTAATTAAGGTGATACTAGTGATTGCA-----AGA-AGCAATGGTCATCC--------------ATGATTCAGCAATTCACTGAATTCAT-----------TATCAATTAGAAATTAAAGTAT--------TTTATGAAGATTAGTGATTAAAAGCGCCTGAAGAATAAATATGACAAA--------------------------------------------------------------------------------------------------------------CAAAATGCAAAGATG----------------------AAACACAAACATAAGCATACGCGAAAGCATG-AAGGGAATAACCAAAACGATTGGGCAATA-TAATAAATAATGCTTTACTCCACGTACAAATCAACTCCCACTGTTTTCCACATCCCTAGACTGACCAGGTTCCCGGCGTGACCCTGGAGATTGCTCAGAATGTTCAG-----TAGACGGTTGCTCGAAAGTATTATCACTACTATTATTAAATTGATATTCAGGCTCTGACGACATGCTGTTTCATGGGATACAATT---ATCATCCGTCAAGTCGTTTCTTTCTGACGGCATTCTGAAGCCTAGAGCACTAATAATCACA------------GAAAAAAGCGAAGAAAGAAATGAAGATATTCCAGAAAAAAGCGCACTAATTCCAAAAAAAAGCGAGGAAAGAAATAAAGAT---------------------ATTCCAGAAAAAAGCGAAGAAAGAAATGAAGATATTCCAGAAACAAG------------CATAGTGGTTCCAGAAAGGACTAGAGGAATCAGTGTAACGATAAAATCCACCAACACTAAAAGCATCCCATTAGTAAACAACTTTAAATTACAAATCCACCAATTCACTTACATGAACAAAAAAATAAGAACATGTAGAAAGTCGCGATGACAAGAACAACTGCTACTGTAATTTGAAACCATAACCATACAGATTCTTTCATTGATTCCTTTATAAAGGGGACAAGGTATTTGTAAGAAAAGATAAAGTTCAATATAATTGAACCATTAAGGCACCAACCAAGCCGAAGAGCTTCATTCTCTTGTCTCCGTTGTGCTTCCGGGATTCTCGCAATTTTTGCCGGCCAGAAAATT-AACCACAGTATCTCCTTACAGA---CCCGTAAAGAATTCGAGGGACCATTTCCTTGCGCCATGCGACTAGAAGCTTCTTGATGTCGTCTTCTTGAGTATGATGGTG------------------CTGGATCTGGATCGGACTGTAAACGTAAACTACCCTTCTCCATATTGTCAACATGAGAATATGGGATTTCGCTGTATTTAGGT-AAGCAGTTCTCAGAACTTGTAGAAGAGCTCAAACAAGCAACTTTTGCTGGTTCGACAGATTTTTGATGTCCTTTCTTTTCTTTTTCATTCA--TTTTTGTTGTAACATGGCTGTGACTAAAAGAGTTTCTTAACCACCTTTGCTTGATCACTAAGTTACTGCGAAAATTATGGATTACAAAGTAAAAGGACCAAAAAGCGTACAATTTCGAAATTAAAAAGATTCCATATCAATTTGCTTTATACATTAAAGTAGGAATGACAAAAAGAGT-CTT----GAAGCCCAGAAAATAAGCCCGCAATGGCAAAGACTAGAGCTTTGCAGAGGTGAAGCTGTCATCCAACCCATTTGAGATCT-GGGTGATGCAGTTCGTTAAAGAGACTTATCGATAGCTAGTAAGCGCACGCTATTATATGTGTAT-ATAATATGAATGAATGAATGAACTATCGGATATAGCTTTTGTTGGTTTCTATCGTATAAATAACATAAATTTAATAAAGACGAAAACAAAATTCACTTGTCCGTACAAATTTTGTTTACCATAG-TTCGACGTCGCATCTACAAACTTTCCATGTGTTTACGGATTTGAAAATAAAACTACGAAAATGGAGAGTGTTGTAGCTTACTC--AGAATCCGTTTCCCCACAGTCATAAAACCTTTTAAATCAAAAATACGCATTTTCAATTCCTTTTTCACATCATTCAAAGCAAACAGCATGGTTGTTTTGCCTAA--------TATTCCTTTGTTTACTATTTGTAATAAACAGTGACTC-TTTTGGATTATACTATTACGAGA--------------------------AATCGCAACGAGGGTTGTGACCAGTCGGTGACATAATGTCGCAGCCTTTATGAAACGAGACATGCGAAAAGCCACTACCATGAGTTT--TCAAA--CTTTTCATCTTTGGTTTTAAAGAAAAG----TTTCAGCTGAAAGATCT------GTTTGGTTTTTGAAGCAAGGACCAATTCCTATTTTTAAAGACTT-TGCACCAA--TTGGAACCGACTCTTAAGAACTTATTGTTGGCTATTC--TAGTTGATTTT-GATTAGATTGCAACTGCAGTTGTTAG--TTTGGGAT-TTAATGTGGCATTGCAAAAATGAAGAATAAATACACACCTGTTTCAGACTCTGAAGAGTCTTTGAAAACGCTCACTGATGAAAAGGCAGACACCCGTTCTTCAGA------GGGTACGCCTCCTCCGTATTCAGGTAAGATTCATTGCAATGGAAAGGTAATGG---------------------------CGTTTTTTTATGTTCCCTGTTTG-GAATCCAATTATT--CAAATTTTGACGGAGAATCCCTTT---GTTTATTACTAGTTGGGTTTGAAATGAATAAACTTGTCGACGATTGTCAATAAACAGGGCGAATACCTTCATTCTCTCGTATACAACGAAAACTTCAATTGCTAATACATTCATTAGCTTCAAACAAATTTATCGATTTAGAAATGGCTGACGGATCCGCTCAGAATTCCGCCCAAGAATCTGTTGATAACACTAGGTCGGACCCTTCAGCGAACAAAGAATGTTGGAAAGACTTTTTCGTAGGACTAATGACTATTATAACAATTTTATATAATCTTGTTTTTCTAGCCATAATTTTTGGTTACAAGGTTTCTCCGTATTCAATAGCTTTTTATTGGCTTGCTGCCGTTTCTATTGGCACTATTTTTATT-TTCCTATTAAGTAAGTTAAGAATATCTTGTTCTCGAATAACTGACCTATTTTTAGCGATTCTTGTAACGTATCCAGGATGGTACAGGGAAGCTGGAAGAGCAACAAAGAAGTGCATTAAGAAATTTGGAAGAGCAACCAAAAAGGTTCTGAAGAAATCTGGAAGAGCAATAAAGAAATTC------------------ACACCAGCTGTATGTAAAGCCCTAATTATACTGATAAGTTTGAATGGAGTCGGGGGTGGTGCTTTGAAACTAGCAGGAGGCTTCGAATATATACATTCAA----CAGCTGTGTTAGTTGTTCTGGCCGTATTGAACATATGCTTGTTTGTTCTTCTCGTTCGTAAGGTTTTATTTTCTATGAACCTTTCTAACCTCTTTAGGAAACCCAATTGGATTTGGAAATATGACA----------------------------------------------------------------------------------------------------------------GTTATCGTTCCTACAGTAAGCGAAATTTAGTTTTGTTAACCTAGAATTTTTCATTAACCTTTCAGAACAACAGAATTAGCAGGAATACTCCACCTCGTAACGAAGAAACCGAACTTCAGCCTCTTGCTGAGCAAAGCTCTGAAGTTTGAA------------------------------------------------------------TGTGAGTGTGAGTTTCACCGAACCTGCTTTCA------TTTTGTGTACTTCGCCTTCGACCCTTCCTTGGGATCATCCATGTCA--ATTGCAGTTCACCAAGATCCCTGTGTTCGTTGTCACAAAAGCTTGAATCTGATAAATCCAGCAAACTTTGATCGCTTTAGTAATTCACTCTTTTACGACTTTTC-TAA--TTAGTT-CACAGCACTGTTGTTTATGCATCGTTCA-TTTTCTTCGCAGTTCGAA-------TAGAACATCCTTTTTAATGATTATTTTATGATTTTGACAACGAATATTCCATGGCAATGAGCTATTGTTTAGTTCAACACCGAGTCGTGTAATTGATTATGTCTTAGAGTT---GACAAGGATGAA------TGAGAGTTTCGACAGTTATTATTTTCATTCAGTATAGCAAGCACGAATCTTCAGATCAAAAAGATCAAAAGATCAGATATATCTTAATACATTGATTAAACATTCATTTAGAGAGTCAAATCAA-CGGAAGATGAAATATTGCAAGTAGAACCCAATTTGTATAAACTACATTCTCAACCCATAAACCCAAACGCTCAT-TTTAACACTCATTCTGATGCTTTTTCGACAACAATGTGAATCAAGAAAATAGAGAATGACAGTTTGTATT-CAAATCTT------------ATTTTTATAATATGAAGGCATTCTCCATTCTTCCGTGGAAAACAACCAAAATTTAGAGCCGAGTAGAAAT--GCTTTTAAACGACATCAGATGTAATAGAATACTGGACGAATCCT----------TTATAATAAAATTAGCTTGATA-------GATGCCTACAAACGTCTACGGCCACACCTAGGCG-AAAACACCAGACTAGTTCCCGTCCGATCACTGCAGCATGTGAAAACATTTGACGGCCTCGTTAGTTTCGTTCTATGGTTGGAGACAACATGGGAATTCGGGGTGCGGTAGGCT--
oct_chrI___wag3_wtf16 ACG----GCCACACCAAGGCGAAA-----ACACCAGTTCCCGTCCGACCACTGCAG-----TTAAGCGTCTGAGGGTCTCGTTAGTACTATGGTTGGAGACAACATGGGAATCCGGGATGCTGTAGGCTTTTTACCGCTTCGTTTTTA----------ATTCTTTTCCTTCTTT------TTTTTTTGTTTCGTTTGTTTGTTGCTCTTTGTTAAAGCACATGGCTGGCATTTGGATCGACATGGTCCTTTAATTAAGGTAATAATAGCAGTGGAAGTTGGAAA-TGCAATGATTACTCTTACATTCAAGGAAAGAACTGAAGATCTTCCTAGACTAATGAAACGAACAACAACGATCAGAAAATAAATTATCAAACGAATAAATAAAAACAAGCAATTCAACTTAACTATATAGATGCAATGACAAAATCATCCAGTAATAA----------------------------------------------------------------------------------GCATTCTTAAAATAAATATGCAGGGACGAAAT------------------AAACATAAACACGAACACGC------------AGGAGAACAACCGAATATTTTAGGCATTA-TAATAAATAATGCTTTGCTTTACGTATCAATCAACTCCCACTACTTTCCACATTCCTAGACTGACCAGGCTCCCGGCGTAACCCTGGAGATTGCTCAGAATGTTCAA-----AAGAGGCTTGCTCGAAAGTATTATCACTACTATTATTAAACTGATATTCAGGCTCTGACGACATGCTGTTTAATGGGATACAATT---ATCATCCGTTAAGTCGTTTCTTTCTGACGGCATCCTGAAACCTAGAGCACTCGTAACAGCA------------------------------------------------------CTATTGATCCCAAAAAAAAGGGTAATA------------------------------------------------------------------ATCCCAGAAAAAAA------------GGTAATAATCCCAGA------------AAGAAGTAGAACGATAAAATCCACCAACACTAAAAGCATCTCATTAGTAAA-AATATAAAATTACAAATCCACCACTTCACTTACATGAACAAACAAATAAGAACATGTAGAAAGCCACGATGACAAGAACAGCTGCTACAGTAATTTGAAACCATAACAATACATATTCTTTCATTGATTCCTTTATAAAGGGGACAAGGTATTTGTAAGAAAAGAAAAAGTTCAATATAATGGAACCAATAAGGCACCAACCAAGCCGAAGAGCTTCATTCTCTTGTCTCCGCTGTGCTTCCGGGATTCTCGCAATGTTTGCCGGCAAGAAAATC-AACCACAGTATTTTCTTACAGA---CCCGTAAAGAATTCGAGGGACCATTTCCTTGCGCCATGCCAATATAAGCTTCTTGAT---GTCTTCTTGAGTATGGTGGAA------------------CTGGATCTGGATCGGACTGTAAACATAAACAACCCTTCTCCATATTGTCAACATGAGAATACGGGATTTCGCTGTATTTCGGT-AAATAGCTCTCAGAACTTGTAGAAGAGCTCAAACAAGCAACTTTTGCTGGTTCGACGGTTTTTTGATGTCCTTCCTTTTCTTTTTCATTCA--TTTTTGTTG-AAAATAACTGTGACTAAAAGAGTTTCTTAATCACCTTTGCTTGATCACTAAGTTACTGCGAAAATTATTGATTACAGAGTAAAAGGACCAAAAAGCGTATAATTTCGAAAACAAAAAGATTCCATATCAACTTTGTTTATACGTTAAAGTAGGAATGACAAAAAGAGT-CTT----GAAACCCAGAAAATAAGCTCGCAATGGCAAAGACTAGAGCTTTGCAGAGGTGAAGCAGTCATCCAACCCATTTGACATCT-GGGTGATGCAGTTCGTTAAAGAGACTTATCGATAGTTAGTAAGCGCACGCTATTATATATAT----------TATGATTTGAATGAACAGTTAGAAATCGCTTTTGTTTGTTTCTATCGTTTAACTACCATAAATTTAATAAATATGAAAAGAAAATGCACTTGTCCGTACAAATTTTGTTTACCATAG-TTCGACGTCGCATCAACAAACTTTCCATGTGTTTACGGATTTGAAAATAAAACTACGAAAATGGAGAGCGTTGTAGCTTTCTCCTAGAATCCGTTTCCCCACAGCCATAAAACCTTTTAAATCAAAAATACGCATTTTCAATACCTAGTTAACATCATTCAAAGCAAACAGCATGGTTGTTTTGCCGAA--------TGTTCCTTTGTTTACTATTTGTAATAAACAGTGACTC-TTTTGGATTATATTATTACGAGA--------------------------GATCGTAGCGAGAAATGTGACCAGTCGGTGACATAATGTCGCAGCTTTTATGAATTAAAATATGCGAAAAGCCATTACCAAGAGTT---TTAAA---TTTGCATCTTTGGTTTTAAAGAAAAA----GAAAAGCTGTAGGATTT------GTTTGCTTTTTGAAACAAGGTCCAATTCCTATTTTTGAAGACTC-TGCACCAA--TTGGAACCAACTGTTAAGAACTT-TTCTTGGTGATTC--TGGTTGATTTT-GATTAGAGTGTAATTACAGTTGTTAG--TTTGGGAT-TTAATGTGGCATTGTAACCATGAAGAATAAATACACCTCTGTTTCAGACTCTGAAGAGTCCTTAAAAACGCTCACTGATGAAAAGGCAGACACCCATTCTTCAGA------TGGTACGCCTCCTCCGTATTCAGGTAATATTCATTGCGATGGAAAGGTAATGG---------------------------TGTTTGTTATTG---------------------------AGAGTTATTACTGAGGAATCCTAT-----------------------------TTTAAACTTGTCGACGATTGTCAATAAACAGGGCGAATACCTTCATTCTCTCGTATACAACGAAAACTTCGATTGCTAATACATTCATTAGCTTCAAACAAATTTATCGATTTAGAAATAGCTGACGGATCCGCTCAGAATTCCGCCCAAGAATCTGCTAATAATACTAGGTCGGACTCTTCAGCGAACAAAGAATGGTGGAAAAACTTTTTCGTAGGACTAATGACTATTATACTCTTT---TATAATGTTGTTTGTCTAGTCATAATTTTTGGTTACAAGGTTTCTCCGTATTCAATAGCTTTTTATTGGCTTGCTGCCATTTCTATTGGATCTATTTTTATT-TTCCTATTAAGTAAGTTAAGAATATCTTGTTCTCGAATAACTGACCTATTTTTAGCGATTCTTGTAACGTATCCAGGATGGTACAGGGAAGCTGGAAGAGTTATA------------------------------------------------------------------AAGAAATTC------------------ACACCTGCTGTGTGTAAAGCCCTAATTATACTGATAAGTTTGAATGGAGTCGGGGGTTATGTTTTGAAATTATCAGGAGGCATTGAATATATACATTCAG----CCATGGTGTTGGTTGTTTTGGCCGTATTGAACATATGCTTGTTTGTTCTTCTCATTCGTAAGGTTTTATTTTCTATGAACCTTTCTAACTTGTCCAGATAACCCAGACATTGTTGAAGACCAT-------------------------------------------------------------------------------------------------------------------GTGACTACACGTCTAGTAAGTAAA-TTTAGTTTTGTTAACCTAGGATTTTTCATTAACTTTGCAGAACAACAGAATTAGAAGGAATGGTCCACCTCGTAACGAAGAAACCGAACTTCAGCCTCTTGCTGAGCAAAGCTCTGAAGTTTGAA------------------------------------------------------------TGTGAGTGTGAGTTTCACCGAATCTGCTTTCA------TTTTGTATACTTCGCCTTCGATCCTTCCTTGGGATCATCCATGTCA--ATTGCAGTCCACCAAGTTCCCTGTGTTCGCTGTCACAAAAGCTTGAATCTGATAAATCCAGCAAACTTTGATCGCTTTAGTAATTCACTCTTTTACGACTTTTC-TAA--TTAGTT-CACAGCACTGTTGTTTATGCATCGTTCA-TTTTCTTCGCAATCGGAA-------TAGAACATCCTTTTTGATGATTATTTCATGATTTTGACAACGAGTATTCCATCAGAATGAACTATTGCTTAACTCAACGCCGAGTCGCGTAATTGATTATGTCTTACAATT---GGCAAGAATGAA------TGTGAGTTTCGACAGTTACTATTTTCATTTAGTATAGCACGCACGAATCTTC---------AGATCAAAAGGTCTGCTGTAGCTTAGCTCATTAGACTATCGTTCATTTAGAGAGTTAAATCAACCGCACCATAAAATATTTCAAGAAGAACCCAATTTATA-AAACAACATTTTCAACCCATAAACCCAAACACTCAT-------------TCTGATGCTTTTTCTACAACAATGTGAATCAGTAAAAAACAGAAAGAAAAGTTATTTTACAAATCTTA------TAATAATTATTATAATATGAAAGCATTCTCCATCCCGCCGTGG--AATAACCAAAATTTAGAGCCGAGTAGAGAT--GCTTTTAAACGACATCAAACGTAATGAAATACTGGACGAGTCCT----------TTATAATAGAAGTAGATTGATA-------GAAAAATAGAATCGTCT-------------------------------------------------------------------------------------------------------------------------------------
oct_chrIII___wag15_wtf69 ACG----GCCACACCTAGGCGAAA-----ACACCAGTTCCCGTCCGATCACTGCAG-----TTAAGCGTCTGAGGGTCTCGTTAGTACTATGGTTGGAGACAACATGGGAATCCGGGATGCTGTAGGCTTTTTACCGCTTCGTATTTA----------ATTCTTTTCCCTCTTT-------GTGCTTATTTC-TTTTTGTGGCTCTTTTTGTTGAAGCACACGGCTGGCATTTTGATCGGCATGGTCCTTTAATTAAGCTGATAATACTAGTTGATGTTGGAGACTGCAATGATT------------------AGAACTAAAGGTCCTCCTAGACTTATGAAACGAATAGCAAGAATCAGAAATTAAAGCACCTAACGAATAAATAAAAACAAG-AATTGGACCTAACTATATAGATACAATGACTATATCATCCAGTAATAAGCATCCTTACTTATCCAAAGTTGAAGAGATCAAGTAAGTCAAGAAAACGGACGCCATTCAGAA--ATTCGTCATGC-AAAATGCATTTTTAAAATAAATATGCAGGGACGAAATAATCG-------------------AAACATAAACACAAACATAAGCATGAAGGAGAACAATCGAAAAGACCGGGCATTA-TAATAAATAA--CTTTACTTTACGTATCAATCAACTCCCACTGTTTTCCACATTCCTAGACTGACCCGGTTCCCGTCGTAACCCTGGAGAATGTTCAGCATGTTCAG-----AGGACGGTTGCTCCAAAGTATTATCACTACAACCATTAAGTTGATATTCAGGCTCGGACGGCATGCTGTTTAGTGGGATACGACT---ATCATCCGTCAATTCGTTTCTTTCCGACGGCATTCTGAAACCTAGAGCACTTGTAACAGCA------------------------------------------------------CTAATAATC---------------------------------------------------------------------------------------CCAGAAAAAAG------------GCTAGTAATTCCAGAAAGAACTAGAGGAATCAGTATAACGATAAAATCCACCGACACTAAAAGCATCCCATTAGTAAA-AATATAAAATTACAAATCCACCACTTCACTTACATGAACAAACAAATAAGAACATGTAGAAAGCCACGATGACAAGAACAGCTGCTACAGTAATTTGAAACCATAACAATACATATTCTTTCATTGATTCCTTTATAAAGGGGACAAGGTATTTGTAAGAAAAGAAAAAGTTCAATATAATTGAACCAATAAGGCACCAACCAAGCCGAAGAGCTTCATTCTCTTGTCTGCGTTGTGCTTCTGGGATTCTCGCAATGTTTGCCGGCAAGAAAATC-AACCACAGTATTTTCTTACAGA---CCCGTAAAGAATTCGAGGGACCATTTCCTTGCGCCATGCCAATAGAAGCTTTTTGATGTCTTCTTCTTGAGTATGGTGGAA------------------CTGGATCTGGATCGGAATGTAAACATAAACAACCTTTCTCCATATTGTCAACATGAGAATACGGGATTTCGCTGTATTTCGGT-AAGTAGCTGTCAGAATTTGTAGAAGAGCTCAAACAAGCAACTTTTGCTGGTTCGACAGTTTTTTGATGCCTTTCTCTTTCTTTTTCATCCATTTTTTTGTTG-AAAATAACTATGTCTAAAGGAGTTTCTTAATTACCTTTGCTTGATCACTAAGTTACTGCGAAAATTATTGATTACAAAATAAAAGGACCAAAAAGCGTATAGTTTCGAAAACAAAAAGATCCCATATCAACTTGGTTTATACATTAAAGTAGGAATGACAAAAAGAGT-CTT----GAAACCCAGAAAATAAGCCCACAATGGCAAAGACTAGAGCTTTGCAGAGGTGAAGCTGTCATCCAACCCATTCGACATCT-AAGTGATGCAGTTCGTTAAAGAGACTTATCGATAGTTAGTAAGCGCACGCTATTATATATAT-----------TATGAATGAATGAACAGTTGGAAATCGCTTTTGTTTGTTTCTATCGTTTAACTACCATAAATTTAATAAAGATGAAAAGAAAATGCACTTGTCCGTACAAATTTTGTTTACCATAG-TTCGACGTCGCATCTACAAACTTTCCATGTATTTACAGATTTGAAAATAAAACTACGAAAATGG-GAGTGTTGTAGCTTTCTCCTAGAAATCATTCAGCCGCAGTCATTAAA-CTTTTAAATCAAAAATACGCATTTTCAATTCCTTGTTAGCATCATTCAAAGCAAACAGCATGGTTGTTTTGCCAAATGCTCATTTGTTCCTTTGTTTACTTTTTGTAATAAACAGCGACTC-TTTTAGATTATACTATTACGAGA--------------------------AATCGCAACGAGGA-TGTGACCAGTCGGTGACATAATGTCGCAGCTTTTATGAATTGAAACATGCGAAAAGCCACTACCAAGATTTT-ATGAAA---CTCGTATCTTTGGTTTTAAAGAAAGT-------GTGCTGTAAAATTT------GGTTGCTTTTTGGAACAAGCTCCAATTCCTATTTTTGAAGA--C-TGCAACAA--TTGGAACCAACTCTTAAGAACTT-TTGTTGGCGATTC--TAGTTGATTTT-GATTAGATTGCAACTGCAGTTGTTAG--TTTGTGAT-TTAATGTGGCATTGTAACCATGAAGAATAAATACACTCCTGTTTCAGATTCTGATGAGTCTTTCAAAACACTCATTGATGAAAAGACAGACATCCATTCTTCAGA------TGGTACGCCTCCTCCTTATTCAGGTAAGATTTATTGAAATAGAAAGGTAATGG---------------------------TGTTTGTTATTG---------------------------AGAGTTATTACTGAGGAATCCTAT-----------------------------TTTAAACTTGTCGACGATTGTCAATAAACAGGATGAATACCTCCATCCTCTGGTAAACAACGAAAACTTCAGTTACTAATACATTCATTAGCTTCAAACAAATTTATCGATTTAGAAATGGCTGACGGATCCGCTCAGAATTCCGCCCAAGAATCTGTTGATAACACCAGGTCGGATCCTTTAACAAATGAGAAGTGGTGGGAAAACTTTTCCATAGGCACAGCGACTATTATACTCTTT---TATAATGTTGTTTGTCTAGTCATAATTTTTGGTTACAAGGTTTCTCCGTATTCAATAGCTTTTTATTGGCTTGCTGCCATTTCTATTGGATCTATTTTTATT-TTCCTATTAAGTAAGTTAAAAATATTTTGTTCTCGAATAACTGACCTATTTTTAGCGATTCTTGTAACGTATCCAGGATGGTACAGGGAAGCTGGAAGAGCAACCAAAAAGGTTCTGAAGAAATCTGGAAGAGCAATA---------------------------------AAGAAATTC------------------ACACCAGCTGTATGTAAAGCCCTAATTATACTGATAAG-TTGAATGGAGTCGGGGGTTATGTTTTGAAACTAGCAGGAGGCTTCGAATATATACATTCAG----CCATGGTGTTGGTTGTTCTGGCCGTATTGAACATATGCTTGTTTGTTCTTCTCGTTCGTAAGGTTTTATTTTCTATGAACTGTTCTAACTTGTCCAGGTAACCCAGACATTGTTGAAGATCAT-------------------------------------------------------------------------------------------------------------------GTGACTACACGTCTAGTAAGTACATTTAGTATTTTTT--TTTAGGATTCTTCGTTAACCTTTCAGAACAACAGAATTAGAAGGAATGGTCAACCTCGTAACGAAGAAACCGAACTTCAACCTCTCGCTGAGCAAAGCTCTGAAGTTTGAA------------------------------------------------------------TGTGAGTGTGAGTTTCACCGAACTTGCTTTCA------TTTTTTGTACTTCGCCTTCGCCCCTTCCTTGGGATCATCGATGTCA--ATTGCAGTCCACCAAGATCCCTGTGTTTGCTGTCACAAAAGCTTGAATCTGATGAGTCCAGAAGACTTTGATTGCTTTAGTAATTCACTCTTTTACGACTTTTC-TAA--TTAGTT-CACAGCACTGTTGTTTATGCACCGTTCA-TTTTCTTCGCAATCGGAA-------TAGAACATCCTTTTTA-----------ATGATTTTGACAACGAATATTGCATGGCAATGAGCTATTGTTTAGTTCAACATCGAGTCGCGTAATTGATTATGTTTTAGAATT---GGCAAGAATGAA------TGTGAGTTTCGATAGTTATTATTTTCATTCAGTATAGCAAGCACGAATCTTCAGATCAAAAAGATCAAAAGATCAGACATATCTTAATACATTGATTAAACATTCATTTAGAGAGTTAAATCAA-CGGAAGATGAAATATTGCAAGTAGAACCCAATTTGTATAAACTACATTCTCAACCCATAAACCCAAACGCTCAT-TTTAACACTCATTCTGATGCTTTTTC--AAACAATGTGAATCAATAGAATAGAAAATGGCAGTTTGTATT-CAAATCTT------------ATTTTTATAATATGAAAGCATTCTCCATTCCGCCGTGGAAAACAACCAAAATTTAGAGCCGAGTAGAGAT--GCTTTTAAACGACATCAAACGTAATGAAATACTGGACGAGTCCT----------TTATAATAGAAGTAGATTGATA-------GAAAAATTGAGTCGTCTACGGCTACACCTAGGCG-AAAACACCAAACCAGTTCCCGTCCGATCACTGCAGCAGGTGAAAACGTTTGACGGCCTCGTTAGTTTCGTACTATGGTTGGAGACAGCATGGGGATTCGGGGTGCTGTAGGAT--
oct_chrII___wag13_wtf57 ACG----GCCACACCTAGGCGAAA-----ACACCAGTTCCCGTCCGATCACTGCAG-----TTAAGCGTCTGAGGGTCTCGTTAGTACTATGGTTGGAGACAACATGGGAATCCGGGATGCTGTAGGCTTTTTACCGCTTCGTTTTTA----------TTCTTTTTCTTTTTTT------TTTGCTTATTTCTTTTG--TGGCTCTTATTGTTGAAGCATATGGCTGGCATTTGGGTCGGCATGGTCCTTTGATGAAGGTAATAATAGCAGTGGAAGTTGGAAA-TGCAATGACTACTCTTAAATTC-----AAGAACTAAAGATCTTCCTAGACTTATGAAACGAATAACAAAGATCAGAAAATAGAGTTTCAAACGAATAAATAAAAATAAGCAATTGAACCTAGCTATATAGATACAATGACAATATCATCCAGTAATAAGCATTCTTACTTATCCAATGTTGAAGAGATCAAGTAAAT-AAGAAAACGGACGCCATTCAGGAGAATTCGTCATGC-AAAATGCAATCTTAAAATAAATATACAGGGACGAAATAATCG-------------AAACATAAACACAAACATAAGCATG-------AAGGGAATAACCAAAACGATTGGGCAATA-TAATAAATAATGCTTTACTCTACGTACAAATCAACTCCTACTACTTTCCACATTCCTAGACTGACCAGGTTCCCGGCGTAACCCTGGAGATTGCTCAGAATGTTCAG-----TAGACGGTTGCTCGAAAGTATTATCACTACTATTATTAAATTGACATTCAGGCTCTGACGACATGCTGTTTCATGGGATAGAATTATCATCATCCGTCAAGTCGTTTCTTTCTGACGGCATTCTGAAGCCTAGAGCACTAATAATCACA------------GAAAAAAGCGAAGAAAGAAATGAAGATATTCCAGAAAAAAGCGCACTAATTCCAAAAAAAAGCGAGGAAAGAAATAAAGAT---------------------ATTCCAGAAAAAAGCGAAGAAAGAAATGAAGATATTCCAGAAACAAG------------CATAGTGGTTCCAGAAAGGACTAGAGGAATCAGTGTAACGATAAAATCCACCAACACTAAAAGCATCCCATTAGTAAACAACTTTAAATTACAAATCCACCAATTCACTTACATGAACAAAAAAATAAGAACATGTAGAAAGTCGCGATGACAAGAACAACTGCTACTGTAATTTGAAACCATAACCATACAGATTCTTTCATTGATTCCTTTATAAAGGGGACAAGGTATTTGTAAGAAAAGATAAAGTTCAATATAATTGAACCATTAAGGCACCAACCAAGCCGAAGAGCTTCATTCTCTTGTCTCCGTTGTGCTTCCGGGATTCTCGCAATTTTTGCCGGCCAGAAAATT-AACCACAGTATCTCCTTACAGA---CCCGTAAAGAATTCGAGGGACCATTTCCTTGCGCCATGCGACTAGAAGCTTCTTGATGTCGTCTTCTTGAGTATGATGGTG------------------CTGGATCTGGATCGGACTGTAAACGTAAACTACCTTTCTCCATATTGTCAACATGAGAATACGGGATTTCGCTGTATTTAGGT-AAGCAGTTCTCAGAACTTGTAGAAGAGCTCAAACAAGCAACTTTTGCTGGTTCGACAGTTTTTTGATGTCCTTCCTTTTCTTTTTGATCCA--TTTTTGTTG-AAAATAACTGTGACTGAAAGAGTTTCTTAATTACCTTTGCTTGATCACTAAGTTACTGCGAAAATTATCGATTACAAAGTAAAAGGACC-AAAAGCGTACAATTTCGAAAACAAAAAGATGCCATATCAATTTGGTTTATACATTAAAGTAGGAATGACAAAAAGAGT-CTT----GAAGCCCAGAAAATAAGCCCGCAATGGCAAAGACTAGAGCTTTGCAGAGGTGAAGCTGTCATCCAACCCATTTGAGATCT-GGGTGATGCAGTTCGTTAAAGAGACTTATCGATAGCTAGTAAGCGCACGCTATTATATGTGTAT-ATAATATGAATGAATGAATGAACTATCGGATATAGCTTTTGTTGGTTTCTATCGTATAAATAACATAAATTTAATAAAGACGAAAACAAAATTCACTTGTCCGTACAAATTTTGTTTACCATAG-TTCGACGTCGCATCTACAAACTTTCCATGTGTTTACGGATTTGAAAATAAAACTACGAAAATGGAGAGTGTTGTAGCTTACTC--AGAATCCGTTTCCCCACAGTCATAAAACCTTTTAAATCAAAAATACGCATTTTCAATTCCTTTTTCACATCATTCAAAGCAAACAGCATGGTTGTTTTGCCTAA--------TATTCCTTTGTTTACTATTTGTAATAAACAGTGACTC-TTTTGGATTATACTATTACGAGA--------------------------AATCGCAACGAGGGTTGTGACCAGTCGGTGACATAATGTCGCAGCTTTTATGAAACGAGACATGCGAAAAGCCACTACCATGAGTTT--TTAAA---CTTGTATCTTTGGTTTTAAAGAAAAG----TTTCAGCTGAAAGATCT------GTTTGGTTTTTGAAGCAAGGACCAATTCCTATTTTTGAAGACTC-TGCAACAA--TTGGAACCAACTCTTAAGAACTT-TTCTTGGTGATTC--TAGTTGATTTC-GTTTAGAGTATAACTGCAGGTGTTAG--TTTGGGAT-TTAATGTGGCATTGCAAAAATGAAGAATAAATACACACCTGTTTCAGACTCTGAAGAGTCTTCGAAAACGCTCACTGATGAAAAGGCAGACACCCGTTCTTCAGA------GGGTACTCCCCCTCCGTATTCAGGTAAGATTTATTGAAATGGAAAGGTAATGGTGTTTGTTCATAATTC----------CTGTTTGTTATTG---------------------------AAAGTTTTGACGGAGAATCCCTTT--GTTTATTTATATGTTGGG---------CTTAACCTTGTCGATAATTGTAAAC-AACAGGGCAAATACCTCCTTCCTTTCACAGAGAACAAAAACGTCAGCTACTAACACATTCATTAGCTTCAAACAAATTTATCGATTTAGAAATGGCTGACGGACACGTTCAGAATTCTGCCCAAGAATCTGTTGATAACACTAGGTCGGACCCTTCAGCGAACAAAGAATGTTGGAAAACCTTTGCCGCAGGCATAATGACTATTATAACGATTTTATATAATCTTGTTTTTCTAGCCATAATTTTTGGTTACAAGGTTTCTCCATATTCAAGAGCTTTTTATGGGCTTGCTGGCGTTTCTATTGGATCTATTTTTATT-TTCCTATTAAGTAAGTTAAGAATATTTGTTCT-CGAATAACTGACCTATTTTTAGCGATTCTTGTAACGTATCCAGAATGGTACAGGCAAGCTGGG------------------------------------------------------------------------TTCAATATGTGT------------------GTTTCAGCATTATATGTGTGTTTTCTCAATGTCCCCGGTTTCG------CCATGTATTATACTGCAAAGAAGATAATACAATTTGAAAAGATAAATAATCTTTTTCTCTACGTTGTTTGCTTTGTTGATTTTG-------TCTTGTTTCTTTTTATTTCGAGTATG-CCATACAACCTGCGAAATATTCTAACTGTTCTAGTGAATCCAATTGCCCGTGAACGACTTAGACTATTAGTCATTGATATAGGCAACGGCGCAAATGCCATAGGTAACGGCGCAATTGGCATAGGAAACGGTGCAAATGCCATAGGAAATGGCATAGGAAATGCTGTGAATCATGTTTTTGGTATGTACACTACGTGAA------TGCTTCCTATCATAGAGCAATTATTAACCAAGTTAAAAGGAAGAAATCAAGGAGATGAAGTACCTCAGAACGAAGAAATCGAACTTCAACCTCTTGCTGAGCAAAGTGGTGAAGTTTGAA------------------------------------------------------------------------TTTTAACGAACCTGGTTTAC------GTTTTCATAATTTGCATT------TTCTTTGGAAGTATTCATGTCAATATTGCAGTCCATCAA-CTTTGCATTCGCACCATCCCCCAAAGTAAGCATTATCTTAATAAGACGGCTTAAGTTGCTTTTCTCATTCACTCTTCCATGAATCTTTTTAA--TTCGTTAAGCAATATCGTTGTTTATG--------------CTTTGTGAATAGAA-------TCGAACACCCTTTTTAATGATTATTTAATTACTCT---AACGAAAATTCTGCCGTGATTAACTATAGC----TTCAACACAGTGTCGTGTAATTGTATGTCTTTTATAAATATAGTCAAGGCCGGAATATGGCAATGTCATCATCATACAGAAGAGTCTTTTACTACAAAATGTAAGAACGTCC-------------------------------TTACTGGATCACA--------------------------------------------------------------------------------------------------------------------------------------------------------------------------------------------------------------------------------------------------------------------------------------------------------------------------------ACTGAACTTGTAGTAATTGTACC-------GACGGGAACAAATGTTTACGGCTATACCTAGGCA-AAAACAGCACACCAGTTCCCGATCAATCACTGCAGCAAGTGAAAACCGTCTGAAGGCTCGTTA-----GTGCTACGATTGGAGACAACATGGGAATCCGGGATGCTGTGGGCT--
oct_chrI___wag2_wtf6 ACG----GTTATACCTAGGCAAAAACAGCACACCAGTTCCCGCCCGATCACTGCAGGAAG-TGAAACTGTCTGAAGGCTCGTTAGTACTACGATTGGAGACAACATGGGAATCCGGGATGCTGTAGGCTTTTCACCGCTTCGTTTTTA----------ATTCTTTTTCTTTGTA------TTTGTTTGTTTCGCTTGTTTGTTGCTCTTTGTTAAAGCATATGGCTGGCGTTTGGGCCGGCATGGTCCTTTGATGAAGGTAATAATAGCAGTGGAAGTTGGAAA-TGCAATGATTACTCTTAAATTC-----AAGAACTAAAGATCTTCCTAGACTTATGAAACGAATAACAAAGATCAGAAAATAGAGTATCAAACGAATAAATAAAAATAAGCAATTGAATCTAGCTATGCAGATACAATGACAATATCATCCAGTAATAAGCATCCTTACTTATCCATTGTTGAAGAGATCAAGTAAATCAAGAAAACGGACGCCATTCAGGAGTACTCGTCATGCAAAAAAGCATTCTCAAAATAAATATGCAGGGACGAAATAAACA-------------AAACATAAACACAAACATACGCGAAAGCATGAAGGAGAACAATCGAAAAGATTGGGCAATA-TAAAAA-------TTAACTTTACGTATCAATCAACTCTCACTGTTTTCCACATCCCTAGACTGACCAGGTTCCCGCCGTAACCCTGGAGATTGTTCAGAATGTTCAG-----AGGACGGTTGCTCCAGAGTATTATCACTACAATCATTAAATTGATATTCAGGCTCTGATGACATGCTGTTTAATGGGATACAACT---ATCAGCCGTCAAGTCGTTTCTTTCTGACGGCATCCTGAAACCTAGAGCACTCATAATAGCACTACTAATCCCAGAAAAAAGCGAAGATAAAAATGAAGATATGCCAGAAAAAAGTGTACTAATCCCAGAAAAAAGCGAAGAAAAAAATGAAGATATGCCAGAAAAAAGTGTACTAATCCCAGAAAAAAGCGAAGAAAAAAGTGTACTAATCCCAGAAAAAAGCGAAGAAAAAAATGAAGGACCCCCAGAAGCAACTAGAGGAATCAGTATAACGATAAAATCCACCAACACTAAAAGCATCCCATTAGTAAAC-CTATAAAATTGCAAATCCACCACTTCACTTACATGAACAAACAAATAAGAACATGTAGAAAGCCACGATGACAAGAACAGCTGCTACAGTAATTTGAAACCATAACAATACATATTCTTTCATTGATTCCTTTATAAAGGGGACAAGGTATTTGTAAGAAAAGAAAAAGTTCAATATAATGGAACCATTAAGGCACCAACCAAGCCGAAGAGCTTCATTCTCTTGTCTCCGCTGTGCTTCCGGGATTCTCGCAATTTTTGCCGGCCAGAAAATT-AACCACAATAATGCCGACAAGACATCTCGTAAAAGAATAAAGAAACCGTTTCCTTGCGCCATGTGAATAGAAGCTTCTTGAT---GTCTTCTTGAGTATGGTGGAA------------------------CTGGATCGGACTGTAAACATAAACAACCTTTCTCCATATTGTCAACATGAGAATACGGAATTTCGCTGTATTTCGGT-AAATAGCTCTCAGAATTTGTAGAACAGCTCAAACAAGCAACTTTTGCTGGTTCGACAGTTTTTTGATGTCCTTCCTTTTCTTTTTCATTCA--TTTTTGTTG-AAAATAAGTGTGACTAAAAGAGTTTCTTAATCACCTTTGCTTGATCACTAAGTTACTGTGAAAATTATCGATTACAGAGTAAAAGGACCAAAAAGCGTATAATTTCGAAAACAAAAAGATTCCATGTCAACTTGGTTTATACATTAAAGTAGGAATGACAAAAAGAAT-CTT----GAAACCCAGAAAATAAACCCGCAATGGCAAAGACTAGAGCTTTGCAGAGGTGAAGCTGTCATCCAACCCATTTGACATCT-AAGTGATGCAGTTCGTTAAAGAGACTTATCGATAGCTAGTAAGCGTACGCTATTATATATTT-------TATGAATGCATGAATGAACTGTCAGATATAGCTTTTGTTAGTTTCTAGTGTTTAAATACCATAAATTTAATAAAGATGAAAAGAAAATGCACTTGTCCGTACAAATTTTGTTTCCGATAGTTTTGACGACGCATCTACAAACTTTCCATGTATTTACGGATTTGAAAGTAAGACTACGAAAACGGAGAGTGTTGTAGCTTTCTCCTAGAAATCATTCAGCCACAGTCATTAAGCCTTTTAAATCAAAAATACGCATTTTCAATCCCTTGTTAACCTCATTCAAAGCTGACAGCATGTTTGTTTTGCCTAA--------TATTCCTTTGTTTACTATTTGTAATAAACAGTGACTC-TTTTGGATTATACTATTACGAGA--------------------------AATCGTAACGAGGA-TGTGACCAGTCAGTGACATAATGTCGCTGATTTATAAAATTGAAACATGCGAAAAGCCATTACCAAGATTTTTTTTTCG---TTACTATCTTTGGTTTTAGACAAATT-------TTACTCAAAATATT------GCCTTTCTTTAGAAACAAGGAACAATTCCTTTTTTTTACAGACC-TCTGAAAG--GTGGAACCGATTTCTAAG-ACTT-TTCTTGGTAATTC--TAGTTAATTTC-GAACTAGCTATTAATATTGGTGTTCT--TTTGG--------TTTGCCATTGTAAAAATGAAGAATAAATACAGCCCTGTTCCAGACTCTGACGAGTCTTTCAATACGCTCATTGATGAGAAATCAGATATACATTCTTCAGA------GGGTACGCCTCCTCCGTATTCAGGTAAGATTTATTGAAATAGAAAGGAAGGGTTAGTTTTTTATA---------------TGTTTGTTGAAA-------------AAGTCTAGGCTAAAAACAGTTTTGATGAAGAATCATGTTTGTTTGTTTACTTGTTGTGTTTAAGATTAATAAACTTGTTGATTACCATCAGCAAACTTGACAAACG-CTCCATCCTTTCTCAAACAACAAAAGCATTCCTCACTAATACATTCATTAGCTCCGAACAAATTTATTGATTTAGAAATGGCTGATGGATCTGCTCAGCATTCTGCCCAAGAGTCCACTAACAATATTGGGTCGGATTCGACATATTCAAAGTGGGTTTCAGCGAATATCTTCTTTTTTTTTGCGTCTTTTGTGTATATTATATTCTATGTTATTTTTCTCGTGGTGTTTTTTTATGTCAAGGTTCCTCTGAGGGCGGAAACCCTTTGGGGACTTTCTGCTGCTTGTGGAGCATCCGTTGTAGTA-TTTCTCTACTGTAAGTTAGTGCTATCTTTTAT-------TTTTACTAACTATTAGCAATGTCTCAAATTCCTAAAGAATGGTTCAAGCAAACTGGTAGAGTGCTG---------------------------------------------------------------TCCAACATGTGT------------------GCCGCAGCATTATATGTGTGTTTTCTCAATGTCCCCGGTTTCG------CCATGTATTATACTGCAAAGAAGATAATGCAATTTGAAAAGATAAATAATCTTTTTCTCTACGCTGTTTGTTTTATTGATTTTG-------TCTTGTTTGTTTTTATTTCGAGTATG-CCATACAACCTGAGAAATATTCTAACTGTTCTAGTGAATCCAATTGCCCGTGAACGATTTAGATTATTAGTCATTAATATAGGAAACGG---------AATAGGAAACGGCGTAAATGGCATAGGTAACGGCATAATTGGTATAGGGAACGGCATAGGAAATTCTGTGAATCTTGCTTTTGGTATGTACACTACGTGAA------TGCTTCCTATCATAGAGCATTTATTAACCAAGTTAAAAGGACCAAATCAAGGAGATGAAGTATCTCAAAACGAAGAAATCGAACTTCAACATCTTGCTGAGCAAAGTGGTGAAGTTTGAA------------------------------------------------------------------------TTTTAACGAACCTGGTTTAC------GTTTTCATAATTCGCAGT------TTTTTTGAAAGGATTCATGTCAATATTGCAGTCCATCAA-CTTTGCATTCGCATCATCCTCCAAAGTAAGCACTGTCTTAATAAGACGGCTTAAGTTGCTTTTGTCATTCACTCTTTCATGAATCTTT-TAA--TTCGTTACGAAATATCGTTGTTTATG--------------CTTTGTGAATAGAA-------TCGAACACCCTTTTTACTGATTATTTAATTACTCTG---ACGAAGATTCTGTCGTGATTAACTATAGC----TTCAACATAGTGTCGTGTAATCGCATGTCTTTTATAAAT-TAGTCAAGGCCGGAATA---TTGCAATGTCATCATACAGAAGAGTCTTTCACTACAAAATGTAAGAACGTCT-------------------------------TTACTGGATCACA--------------------------------------------------------------------------------------------------------------------------------------------------------------------------------------------------------------------------------------------------------------------------------------------------------------------------------ACTGAACTTGTAGTAATCTTACC-------AACCGAAACGAACGTTTACGGTTATACCTAGGCGAAAAACGGCACACCAGTTCCCGCCCGACCACTGCAGGAAGTGAAACCGTCTGA-AAGCTCGTTA-----CTGCTACGATTGGAGACAACATGGGAATCCGGGATGCTGTAGGTT--
oct_chrI___wag5_wtf24 ACG----GCCACACCTAGGCGATA-----ACAGCAGTTCCCGTCCGATCACTGCAGGAAGTGAAACCGTCTGAGGGTGTCGTTAGTACTATGGTTGGAGACAACATGGGAATCCGGGATGCTGTAGGCTTTTTACCGCTTCGTTTTTA----------ATTCTTTTTCTTTGTA-------------------TTTGTTTGTTGCTCTTTGTTAAAGCATATGGCTGGCATTTGGGTCGGCATGGCCCTTTGATGAAGGTAATAATAGCAGTGGAAGTTGGAAA-TGCAATGACTACTCTTAAATTC-----AAGAACTAAAGATCTTCCTAGACTTATGAAACGAATAACAAAGATCAG-AAATAGAGTATCAAACGAATAAATAAAAGTAAGCAATTCAACTTAACTATATAGATGCAATGACAAAATCATCCAGTAATAA----------------------------------------------------------------------------------GCATTCCTAAAATAAATATGCAGGGACGAAATAAACG-------------------AAACATAAGCATACGTAAAAGCATGCAGGAGAACAACCGAATATATTAGGCATTA-TAATAT-TAATGCTTTACTTTACGTACAAATCAACTCCTACTACTTTCCACATTCCTAGACTGACCAGGTTCCCGGCGTAACCCTGGAGATTGCTCAGAATGTTCAG-----AAGACGGTTGCTCGAAAGTATTATCACTACTATTATTAAACTGATATTCACGCTCTGACGACATGCTGTTTAATGGGATACAATT---ATCATCCGTTAAGTCGTTTCTTTCTGACGGCATCCTGAAACCTAGAGCACTCGTAACAGCACTATTGATCCCAGAAAAAAGCGAAGAAAAAAATGAAGATATGCCAGAAAAAAGTGTACCAATCCCAGAAAAAAGCGAAGAAAAAAATGAAGATATGCCAGAAAAAAATGAAGATATGCCAGAAAAAAGCGAAGAAAGAAATGAAGATATTCCATAAAACAG------------TGAAGAACCCCCAGAAGCAACTAGAGGAATAAGTATAACGATAAAATCCACCAACACTAAAAGCATTCCATTAGTAAACAACTTTAAATTACAAATCCACCAGTTCACTTACATGAACAAACATATAGAAACATGTAGAAAGCCACGATGACAAGAACAGCTGCTACAGTAATCTGAAACCATAACCTTACAGATTCTTTCATTGATTCCTTTATAAAGGGGACAAGGTATTTGTAAGAAAACCAAAAGTCTACCATGACCGAAATAATAAAGCAGAAACTAAGCCGAGCAGTTTCATTTTCCTGTCTTCGTTGTGCTTCCGGGATTCTCACAATTTTTGCCGGCCAGAAAATT-AACCATAATAATGCCGACAAGACATCTCGTAAAAGAATAAAGAAACCGTTTCCTTGCGCCATGTGAATAGAAGCTTCTTGAT---GTCTTCTTGAGTATGGTGGAA------------------CTGGATCTGGATCGGACTGTAAACGTAAACTACCCTTCTCCATATTGTCAACATGAGAATACGGGATTTCGCTGTATTTAGGT-AAATCGCTGTCAGAATTTGTAGAACAGCTCAAACAAGCAACTTTTACTGGTTCGACAGATTTTTGATGTCCTTCCTTTTCTTTTTCATTCA--TTTTTGTTG-AACATGGCTGTGACT-AAAGAATTTCTTATTCACCTTTGCTTGATCACTAAGTTACTGCGAAAATTATTGATTACAAAGTAAAAGGACCAAAAAGCGTGCAATTTCGAAAACAAAAAGATTCCATGTCAACTTGGTTTATACATTAAAGTAGGAATGACAAAAAGAGT-CTT----GAAACCCAGAAAATAAGCCCACAATGGCAAAGACTAGAGCTTTGCAGAGGTGAAGCTGTCATCCAACCCATTCGACATCT-AAGTGATGCAGTTCGTTAAAGAGACTTATCGATAGTTAGTAAGCGCACGCTTATATATATAT-----------TATGAATGAATGAACAGTTAGAAATCGCTTTTGTTTGTTTCTATCGTTTAACTACCATAAATTTAATAAAGATGAAAAGAAAATGCACTTGTCCGTACAAATTTTGTTTACCATAG-TTCGACGTCGCATCTAGAAAACTT-------------------------------------------------------------------------------------------------------------------------------------------------------------------------------TCCATGTGTTTACTATTTGTAATAAACAGTGACTC-TTTTGGATTATACTATTACGAGA--------------------------AATCGCAATGAGGGTTGTGACCAGTCAGTGACATAATGTCGCTGTTTATG-ATATTGAAATATGCGAAAAGCTATTACCATGAGTTT--TTCAA---CTTCGCTTTATCTTTTACGAGGAGTTTCCCTTTGAACAGTATTATTA------GTTTATATTTATAAAAAAGGAGTAATTCCTTATTTGACCGATCCTCACGACTT--GTGAAATTAGTACTCGCGGTCAT-TGTTGGGTGATTC--TAGCTGAATTC-GGTTCATTTGTAAATCTTGGTGTTCT--TTTGATTTACTAGGTTGCCATTGTTAATATGAAAAACAAATATACTCCTGTTTCAGATTCTGATGACTCTTTCAAAGTGCTCAATGATGAAAAGGCAAATAGTCAGTCGTCTCC------TTCTGATGGTACTCCGTATTCAGGTAAGATTTACTGAAATAGAAAGGATAGGTTTATGCTTTGTATGCTTGTTTCAAAAGATTTTAGCTTGA---------------------------GAAAGTTCTGATGAAGAATCATGC-TTGCTTTTTACTAGTTGGGTTTAAAATAAATAATCTTGTCAATACCTGTCAATAAACAGGGCGAATACCTCCATCCTC-CGTAAACAACGAAAGATTCAGTTGCTAACTCATTCGTTAGCGTCAAACAAACTTATCGATTTAGAAATGGCTGACGGATCCGCTCAGAATTCCGCCGAATTACCCGAAAATAATATTAGGTCTGACCCTTCGCCAAATAAACAGTGGTGGAAAACACCTGTCATGGGTACAGTGACTATTATAACTACTATATATAATCTTGTTTTTCTAGCCATAGTTTTTGGTTACAAGGTTTCTCCGTATTCGAAAGCTTTTTACGGGCTTGCTGGCGGTTCTATTGGATCTATTAGTACT-TTTCTCCTTGGTAAGCT-ACAATATCTTGTTC-TGAACGGCTCGCTAATATTTAGCAATTCTTTATATATATCCGGAATGGTACAGGCAAGCTGGAAGAGCAGTA------------ATGCAATTAGGATGAGCAACA---------------------------------AAGAAGTACGTTAAGGAAGG-GGAGGAGCGTCAACTGTGTGTAAAGCGCTAATTACCCTGATAAGTTTGAATGGAGTCGGGGGTTATGTTTTGAAATCGTCAGGAGGCTTTGATTATATACATTCAG----CCGCGGTATTGGTCGTTTTGATCGTATTGAACATATGCTTGTTTTTTCTTTTCATTCGTAAGTTGCAATTTTCTATGAGCCTTTCTAACTTCTTTAGGAAACCCAATTGGATTTGAAAATATAACA----------------------------------------------------------------------------------------------------------------CATATCCCACCTACAGTAAGGGAAATTTAGTTTTGTTAAGTTAGAAACTTTCATTTAATTTGGGAAACAGCAGAATTAGCAGGAATGGTCCACCTTGTAAAGAAGAAATCGAATTTCAGCCTCTTCT----------------------------------------------------------------------------------------------------------------------------------------------------------------------------------------------------------------------------------------------------------------------------------------------CCTAATATCATTGCTTATGTATCGTTCA----------------------------------------------------------------------------------------------------------------------------------------------------------------------------------------------------------------------------------------------------------------------------------------------------------------------------------------------------------------------------------------------------------------------------------------------------------------------------------------------------------------------------------------------------------------------------------------------------------------------------------------------------------------------------------------------------------------------------------------------------------------------------------
oct_chrI___wag1_wtf4 -------------------------------------------------------------------------------------------------------------------------------------------------------------------------------------------------------------------------------------------------------------------------------------------------------------------------------------------------------------------------------------------------------------------------------------------------------------------------------------------------------------------------------------------------------------------------------------------------------------------------------------------------------------------------------------------TTCGTTTCCGACGCTTTTAGCATTCCTAGACTGACCCGGTTTCTGGTGTAAGCCTCGATGTTGCTCAGAATGTTCAGAGACAAGGACGGTTGTTTGAAAGTTCTGTT------GAATTTGCACTAACGTTCATGCTGTGGAGCCATGGTGTTTAATGGGATACAATA---CTCAGGCGACAATTCGTTTGTTTCTGCTAGCATTCCGAAGCCCACAGCACTTGTAATCCAA------------GATAAAAC---------------------------------------------------------------------------------------------------------------------------------------------------------CGAGTTAATCCCAGAAATAATTAGAGAAATCAAGAGAACGATAGAATCCATCAACACTAAAAGTACGCAGTTAGCAAACTTTTTCACATAAATCTCTAACCATCAGACTTACCTGAACAAGCATATAAAAACAT-TAGAAAGTCGCAATGACAAAAATAATTGTTATAGCAACCTGAAAACTTA-CCCAACAGATCCTGCCATCGATTCCCTTATAAAAGGGACAAGATACATATAAGAAAAGAAGAAATCTATTACGACCGAAAAAATATAACAGGTAATGAGCTGCCGAGCTTCACTCTCATGTCTGCGTCGCGCTTCAGGGATTCTTCCAATTTTCGCCGGCAAGAAAATCGAACCTCAATAAAGGCATTGAAACAATTCGCGCAAAGTTAAGAACTCCGTAAATCCGTGCAATAATTATGGACGCTTCCTGATGACTGCTCCCATGTTATGATGCAG------------------------TTGGATCACATTGTAAATACAAACATCCCTTCTCCATGTCATCTAAATGTGAATAGGTGTTTTGACTATACTCCGGT-AAAATCCAGTCAGAAGTCGTAGTGGCAC--------------------AATTGAGGTTTCTCATTCTCTAGCTGCATTTTATTTTATTTTA--TTTTCGTTG--AAAGAACTGCGACAATAAACGTTCTTCAATCACCTTTGTTTGGTAAGTAAATTTCGGCGAAA-------GTTACATGGTAAAAAGTTGAGAAGGCG-----------------------CCAAAATCAACTGGCGCTACAATTCAAAGAAAGCATTTAAAACTCATT-TCT---AAGAGACCAAGAAACGAGCTCACAATGGCGAAGACCAGAGTTTTGCAGCGGTGAAGTTGTCAT---------------------------CACCATCTTTGATCTATTTGCTGAATGCTCGTAGGCGTACGCTATTCTACACTTATTGCAATTGCAAGTAGTTGATGGCTTCTCCAAAATCGCTTTTGTTTCTTTCTATCGCGAAACTACTTAATTT-------------------------------------------------------TTTAAAACATTTTCTTCGATTCCTA----------------------------------------------------------------------------------------------------------------------TCTCGTATATGTCCTTCAATGTATACAATTTGAGTTTTTTTTCTAG--------TACTGTTTTTGGTGTTTACTTTTATAACAAGTTATTCGTTCTGGGTTATATT-TTAGAATATGGCAGTCGAAAGGTTACCTCTAAATAATAGTAACGAGGA-TGCGACCAGTCAGTGACATAATGTCGCAGCTTTGATGAATTGAAACATGTGAAAGGCCAATACCAAGATTTT--TTCAA--ACTCTCATCTTTAGTTTTAAAGAGAAA----GTTAAGCTGAAAGATTT------TTCTGCTATTTGAAACAAGGTCTAAT-----ATTCTGACAGAAT-CTTGAAGA--GTGAAACCAGTTCCTACGGACAG-TTCTTGGTGGTTTAAAAGTTGATTTC-GTTTAGAATGTAACTACCGGTGTTAG--TTTGGGAT--CTAATTGGCATTGTAAATATGAAAAACAAATATACCCCCGTTTCAGATTTTGATGAGTCTTCCAAAACGCTCAATGATGAAAAGGCAGATAGTCAGTCGTTTCCTTCCGACGGTACGCCTACTCCCTATTCAGGTAAGAGTAGTTGACATAGAAAGAGAATGT---------------------------TTATTCTTTTTGTT--ATGTTGAAAAGATTTTGGTTCAAAAGAGTCCTGATGAAGAATCATGC-TTGTTTATTACTTGTTGGGTTTGGAATGAAAAAGCTTATCGATACCTGTCAGCAAACATGCTAAATGCCGCTGTCCTTTCACAAACAACGAAAACATCAGTGGCTAATACGTTCATTAGCTTCAAGCAAATTGATCGATTTAGAAATGGCTTCTGAAAGAGAAGAAAGTTCTGAATAGAA-------------------------------------------------AAGATATCTAACGCCTTGTGATTTGCAACTGTTCTTAGTCTTTTTATTGTATATAATGTATGCTTAATTATTGCGAGGGGTCATTTTTCTTGTTTACGAAATTTCGTGTAATCAGCTTGCCGTTTGGTGCGCTTTATTTCTGTCATTGGCAATTGGTAAGAAAATAATTTCAGAATTTTAAATGACTTATTAATTATTAGCAAT-----AAATGCAAAAAGAATGGTACAGGCTAGCTGGAAGAGCAACC---------------------AAAAACGTATCG------------------------------TCAGCTATGTGT------------------GTCTCTGCATTATATGTGTGTTTTCTCAATGTCCCCGGTTTCA------TCGTGTATTATGCTGCAAAGAAGATAACAGAATTTGAAAAGATAAACAA------TCGTTACGCTGTTTGCTTTGTTAATCTTG-------CCTTGTTTGTTTTTATTTCGAGTATG-CCATACAACCTGCGAAATATTCTAACTGTTCTAGTGAATTTAGATATGCGGCAACTTCGAATATCATTGCCGATT-------------------------------------------------------------------TGGGAAAGGGCATAAGAAATGCTGCGAATT---ATGTTCGTATGTACTGTTTATTATACCTT-TTTTTTTCTTTTCTTAACATCTGATTAACTTACTTAGGACCACCAGATAAGAAAATGAAACACCTCGGAACGAGGAAATCGAGATTTGACCTCTTGCGGGTAAAG----TAAAGTTTGAG------------------------------------------------------------------------TCTTAATAAACCTTCATCATCCCATCATTCCTATAAATCGCGTC------TTCTTTAAAAGT-CCATCATGA--ATTGCAGTCCAAGAA-GTTTCTGCATTCGCGTCCACAAAAGTAAGCAACAGCTTCATAT-GTCGTTTTTAATTGCTTTTCACGTTCACTCTTTTATAAATTTTTTTGATTTTTCTCCTGCAATATCGTTGTTTATGCATCGTTCA-TTTTCTTTGTGAA------------TCGATCACCCATTTTAATGATTATTTAATTATTCTGACAATAA--TTTGCAAAGCAATAAACTAAT-TCTAACCCAGAACCGTGCGGTGTAACCACATGTCTTTCATAAAT--TATAGAAAACGAG------TCATTACTGTCACAGGTAACTTTCATTCATAGCGTAGAAAGCTAACATCTTT---------AAACCGAAAAATTTGAC---------------------CAATGTAGCTAAATATTTAAGTTGT-CGAACTACAACCT------------TCTCAATTGATATGAAT-------------------TTCATACAAGCATGTCTCATACC---TCAGCGACTTTCTA--CCGCTATGTGGATT--------------TAGCAGTGTTTATT-------------------------TTCTAGTATTAAAACTATTCTCTACCAAATATGTAATACTACCAAAGATATGAACAAAACGGATTG--CATCTTAAGGAGCCTAG------------------------------------TAGTTATTTGAAATACTTTTGCG-------TATAATAGAGGATGTCTACGGCCACACCTAGGCG-AAAAC-----ACCAGTTCCCGTCCGATCACTGCAGT-----TAAGCGTCTGAGGGTCTCGTTA-----GTACTATGGTTGGAGACAACATGGGAATCCGGGATGCTGTAGGCT--
oct_chrIII___wag14_wtf61 --------------------------------------------------------------------------------------------------------------------------------------------------------------------------------------------------------------------------------------------------------------------------------------------------------------------------------------------------------------------------------------------------------------------------------------------------------------------------------------------------------------------------------------------------------------------------------------------------------------------------------------------------------------------------------------------------------CTTTCAACATCCCTAGACTGATTCAAT--CCGGTGTAAGCCTCGAGGTTGCTCAAAGCGTTCAAAG--GTGGACGGTTGTTCCAAAGTATTATCGCTATGATCCTTGGACTGATTTTCAGGCTGTGGTGGCATGGCGTGTAGTGGAATACAATC---ATCAGGCGGAAATTCGTTTATTTCCGATGGCATTCTGAAGCCCACAGCACTTGTGATCCAA------------AATAAAACC-------------------------------------------------------------------------------------------------------------------------TTGGTAACCCAAAAAACAT------------GATCGGCATCCCAAATCCAATTAGA-GAATCAAGAGAACGATAAATTCCACCAACACTAAAAATACACAGTTAGCAAACCTTACCGTATAAATATCCAACCATTTCACTTACCTGAACAAACATACAGAGACATATAGAAAGTCACAATGATGAGAAAAACATCTACAGCAACCTGAAAGCTTATCCCGACAGATCCTGCCGTCGATTCCCTTATAAAGTGGACAAGATACTTGTAAGAAAACAAGAATTTTACTATGACCGAAAGAATAAAGCAGCTCATGAGCCGCCGAACTTCGCTCTCTTGTCTGCGTTTTGCTTCAGGGATTCTCCCAAATTTCGTCGGCCAGAAAACC-AACCACAATTAAGGCGCCGAAATAGTTCGTAAAAAGTT-ATAAATCCGCTAATCCGTGCAATAATTATGGACG--------------CTTCCTGGATATGGTAGTA------------------------CTGCGTCAGATTGTAAATAGAAACAACCTTTCTCTATGTCATCTAATTGCGAATAGGTTTTTTGTCTGTATTTCGGCAAAACTACAGTCAGAAGTCGCAGGAC----TCAACTGAGAAATTCGGCAGATTTTCGCATCCTTTGGCTGTATTTTATTTCTGTTTTGTTCA--TCATTGTTAAAAAATTGACATGGT--AAATGTTCCCACAGCTACCTTTGTTTGGTAAGTGAAATTCTGCGAAAATTACGAATTACGTGGTAAAAGGATCAGAAA------------------------ACCCCAATTCAACTGACGGTACAATTAAAAGAAAAACAGTTAAAACTCAT-CTCCAAGAAACCAAAAAAAAAGAGCTCACAATGGCAAAGACTAGAGGTTTGCAAAGGTGAAATTGTCAT---------------------------CACCGTCTTTGATCCATTTACTGAAAGCTAGTAGGCGTACGCTATCCTACACGTAC--------------ACTAATGACCTTTCTGAATTCGCTTTTATTAATTTCTATCGCTAAACTATT---GATTTA----------------------------------------------------ATCGTCGAAAAATCTACAATTTGT-------------------------------------------------------------------------------------------------------------------------------ATATCACTTACAGCGAAAATCATTTTTTTTCTAGCA---------CTGTTTCTTTGTTTACTCTTTGTAATACTC---GCCTC-GATCGGATTATACCATTCTAAAAACCATGGTAAACCCACAGTGTTAAATAATCGTAACGAGGA-TGTGACCAGTCAGTGACATAATGTCGCTGCTTTATGAAGTTGAGACATGCGAAAAGCCATTACCATGAGTTT--TACAA---CTACGCTTCATCTTTTAAGAGGAGCT-----TTTCGTTGAACAGTGTTAATAGTTATTATTTTTAAAAAAAGGAGTAATTCTTTTTTTGACCCGATC-CGCGCGAATTGTGAAATTAGTACTTGCGGACTT-TGTTGGTTGATTC--TAGCTGGTTTC-GTTTTGGATGTATATATCTGCATTAT--TTTGTGTT-TCTAGTTGCCATTGTAAAAATGAAGAATAATTACACTCCAGTTTCAGATTCTGATGACTCTTTCAAAGTGCTCAATGATGAAAAGTCAGACGCTAGATCTTTGGATGGTACTGGTACGCCTCCTCCGTACTCAGGTAAGATTTGTTGAAATAGAAAGGAACAAA---------------------------AGAATGTCAGTT---------------------------GTATCAATTTGTATAATTCCAGCG---------------------------ACTCAAGACTTGC-----GCTGTAAACAAACTCGACAAACG-CTCCATCCTTTCTCAAACAACAAGAGCATTCATCACTAATGCATTCATTAGCTCCGAACAAATTTATTGATTTAGAAATGGCTGATGGATCTGCTCAGCATTCTGCCCAAGAGTCCACTAACAACGCTGGATCGGATTCGACATATTCGAAGTGGATTATTATCATATATCTCTTTTTTTTTGCGTCTCTTGGGTACATTGGGGCTTATTGTATTCTTCTCGTAATGTTCTTTTATTTCAAGGTTCCTGTGAGGGCGCAAGACTTTTGGGGACTTTTTGGCGGATTTATTGGGGCGATATCATTA-TTTCTTTATTGTAAGTTAGTGCTATCTTTTAT-------TTTTACTAACTATTAGCAATGTCTCTAATTCCTAAAGAATGGTTCAAGCAAACTGGTACAGTGCTGTCCTGTTTGTTCTCGCAAATTTGTAGTGTACTG------------------------------CCCAACATGTGT------------------GTCGCAGTAATATGTACGGCTTCTCTGAATGTCGTTGGTTTCG------TCGTCTATCGTAATGTAAAGAAAATAATAGGATTTGAAAAGATGAATGATATTGCTTTCTATGGTGTCTGCATTGTTAACGCTG-------CCGTGTTTGTTTTATTTTGGAGTATG-TCTTATAACCTGCGAAATATTCTAACTGTTCTAGTGAATCCAATTGCCCGTGAACGATTTAGATTATTAGTCGTTGATATAGGA------------------------------------------AACGGCGCAAATGCCATAGGAAACGGTATAGGAAATGCTGTGAATCATGCGTTTGGTATGTACATTACGTAAA------TGCTTCCTATCATAGAGCAATTATTAACCAAGTTAAAAGGGACAAATCAAGGAGACGAAGCATCTCAAAACGAAGAAATTGAGCTTCAACCTTTTGCTGGGCAAAGCGCTGAAGTTTGAG------------------------------------------------------------------------TTTTAACGAATCTTTTCCAT-----CCCTCCTATAAATCACATT------TTCCTTGGAAGCATTCATATCA--ATTGCAATCCCTCGA-GTTTCTGCATTCTTGTCCACAAAAGTAAGCA-CAGCTTCATTC-GGCAGGTTTGATTGTTTTTCACGTTCACTCTTTTATGAATCTTT-GGA--TTCGTCTCGCAATAGTGTTATTTATGAATCGTTCG-TTTTCTTTGTGACGAACATCCTTGTTAAAGCAACCTTTTTAATGATTGTTTAATTGTTATGACGATAA-TTTTGCAAAATAATCAACCGATTTCTAATTCAAAGCTGGAC---------------------------------------------------------------------------------------------GTATTC---------AGATTGGCCGTTTCAAC---------------------TAATGTAGTTTAATAATTTACTTCT-CAAACTACAGCTT------------CGTCAACCGCTATAAA--------------------TTCAGACATTCAG-TCTCATACC---TCAATGACAATCTA--GCACAATGTGAATAGCTAGAAAAGAGAAAATCAGTATGCTTT-------------------AATCTTTTAAGTATCAAAAACCATCCTCTATAAATTTTGTAAAATATGAGATGATGAATATCCA---------------------------------------------------------------CTACAAATACAAATACCTTTAGT------TACACGTTCTGAATGTCTACGGCCACACCTAGGCG-AAAAC-----ACCAGTTCCCGTCCGATCACTGCAGT-----TAAGCGTCTGAGGGTCTCGTTA-----GTACTATGGTTGGAGACAACATGGGAATCCGGGATGCTGTAGGCTT-
