# Supplementary material for: The wtf meiotic driver gene family has unexpectedly persisted for over 100 million years
Source: eLife. 2022 Oct 13;11:e81149. doi: 10.7554/eLife.81149 (PMC9562144; doi:10.7554/eLife.81149)
Supplement: Figure 3—figure supplement 4—source data 1. — DNA alignment built using MAFFT of the regions downstream of 67 S. octosporus wtf with a downstream 5S rDNA. [file elife-81149-fig3-figsupp4-data1.zip › Figure 3-figure supplement 4-source data 1.phy]

 67 1109
wtf1_5S_down ------------------------------------------------------------------------ATTTTAACGAACCTGGTTTAC---------GTTTTCATAATTCGCATT------TTCTTTGAAAGGATTCATGTCAAT-ATTGCAGTCCATCAAC-TTTGCATTCGCATTATCCCCCAAAGTAAGCATTATCTTAATAAGAC-------------GGCTTAAGTTGCTTTTCTCATTCACTCTTTCATGAAT-------CTTTTTAATTCGTTACGCAATATCGTTGTTTATGCTTT----------------GTGAATCGAATTG---------GACACCC-TTTT-TAACGATTATTTAAGTACTCTAAAGAA-AATTCTGC--CGTGATTAACTAT----AGCTTCAACATAGTGTCGTGTAATTGCATGTCTTTTATAAAT-TAGTCAAGGCCGGAATATTGCAATG---TCATCATACAGAAGAGTCTTTCACTACAAAATGTAAGAACGTCC---------TTAC----------------------------------------------------------------------TGGATC---------------------ACGACTGAACTTGTA-----------------------------------------------------------------------------------------------------------------------------------------------------------------------------------------------------------------------------------------------------------------------------------------------------------------------------------------------------------------------------------------------------------------------------------------GTAATTTTACCGACCG-GAACGAACGTTT
wtf5_5S_down ------------------------------------------------------------------------ATTTTAACGAACCTGGTTTAC---------GTTTTCATAATTCGCAGT------TTTTTTGAAAGGATTCATGTCAAT-ATTGCAGTCCATCAAC-TTTGCATTCGCATCATCCTCCAAAGTAAGCACTGTCTTAATAAGAC-------------GGCTTAAGTTGCTTTTGTCATTCACTCTTTCATGAA--------TCTTTTAATTCGTTACGAAATATCGTTGTTTATGCTTT----------------GTGAATAGAATCG---------AACACCC-TTTT-TACTGATTATTTAATTACTCTGACGAA-GATTCTGT--CGTGATTAACTAT----AGCTTCAACATAGTGTCGTGTAATCGCATGTCTTTTATAAAT-TAGTCAAGGCCGGAATATTGCAATG---TCATCATACAGAAGAGTCTTTCACTACAAAATGTAAGAACGTCT---------TTAC----------------------------------------------------------------------TGGATC---------------------ACAACTGAACTTGTA-----------------------------------------------------------------------------------------------------------------------------------------------------------------------------------------------------------------------------------------------------------------------------------------------------------------------------------------------------------------------------------------------------------------------------------------GTAATCTTACCAACCG-AAACGAACGTTT
wtf6_5S_down ------------------------------------------------------------------------ATTTTAACGAACCTGGTTTAC---------GTTTTCATAATTCGCAGT------TTTTTTGAAAGGATTCATGTCAAT-ATTGCAGTCCATCAAC-TTTGCATTCGCATCATCCTCCAAAGTAAGCACTGTCTTAATAAGAC-------------GGCTTAAGTTGCTTTTGTCATTCACTCTTTCATGAA--------TCTTTTAATTCGTTACGAAATATCGTTGTTTATGCTTT----------------GTGAATAGAATCG---------AACACCC-TTTT-TACTGATTATTTAATTACTCTGACGAA-GATTCTGT--CGTGATTAACTAT----AGCTTCAACATAGTGTCGTGTAATCGCATGTCTTTTATAAAT-TAGTCAAGGCCGGAATATTGCAATG---TCATCATACAGAAGAGTCTTTCACTACAAAATGTAAGAACGTCT---------TTAC----------------------------------------------------------------------TGGATC---------------------ACAACTGAACTTGTA-----------------------------------------------------------------------------------------------------------------------------------------------------------------------------------------------------------------------------------------------------------------------------------------------------------------------------------------------------------------------------------------------------------------------------------------GTAATCTTACCAACCG-AAACGAACGTTT
wtf26_5s_down ------------------------------------------------------------------------ATTTTAACGAACCTGGTTTAC---------GTTTTCATAATTTGCATT------TTCTTTGGAAGTATACATGTCAAT-ATTGCAGTCCATCAAC-TTTGCATTCGCACCATCCCCCAAAGTAAGCATTATCTTAATAAGAC-------------GGCTTAAGTTGCTTTTCTCATTCACTCTTCCATGAAT-------CTTTTTAATTCGTTACGCAATATCGTTGTTTATGCTTC----------------GTGAATAGAATCG---------AACACCC-TCTT-TAATGATTATTTAAGTACTTTAACGAA-AATTCTGC--CGTGATTAACTAT----AGCTTCAACAGAGTGCCGTGTAATCGCATGTCTTTTATAAATGTAGTCAAGGCCGGAATATTGCAATG---TCAACATACAGAAGAGTCTTTTACTACAAAATGTAAGAACGCCC---------TTAC----------------------------------------------------------------------TGGATC---------------------ACAACTGAGCTTGTA-----------------------------------------------------------------------------------------------------------------------------------------------------------------------------------------------------------------------------------------------------------------------------------------------------------------------------------------------------------------------------------------------------------------------------------------GTAATCTTACCGACGG-GAACAAATGTTT
wtf78_5S_down ------------------------------------------------------------------------ATTTTAACGAACCTGGTTTAC---------GTTTTCATAATTTGCATT------TTCTTTGGAAGTATACATGTCAAT-ATTGCAGTCCATCAAC-TTTGCATTCGCATTATCCCCCAAAGTAAGCATTATCTTAATAAGAC-------------GGCTTAGGTTGCTTTTCTCATTCACTCTTCCATGAAT-------CTTTTTAATTCGTTAAGCAATATCGTTGTTTATGCTTT----------------GTGAATAGAATCG---------AACACCC-TTTT-TAATGATTATTTAATTACTCTAACGAA-AATTCTGC--CGTGATTAACTAT----AGCTTCAACAGAGTGCCGTGTAATCGCATGTCTTTTATAAATGTAGTCAAGGCCGGAATATTGCAATG---TCAACATACAGAAGAGTCTTTTACTACAAAATGTAAGAACGCCC---------TTAC----------------------------------------------------------------------TGGATC---------------------ACAACTGAGCTTGTA-----------------------------------------------------------------------------------------------------------------------------------------------------------------------------------------------------------------------------------------------------------------------------------------------------------------------------------------------------------------------------------------------------------------------------------------GTAATCTTACCGACGG-GAACAAATGTTT
wtf57_5S_down ------------------------------------------------------------------------ATTTTAACGAACCTGGTTTAC---------GTTTTCATAATTTGCATT------TTCTTTGGAAGTATTCATGTCAAT-ATTGCAGTCCATCAAC-TTTGCATTCGCACCATCCCCCAAAGTAAGCATTATCTTAATAAGAC-------------GGCTTAAGTTGCTTTTCTCATTCACTCTTCCATGAAT-------CTTTTTAATTCGTTAAGCAATATCGTTGTTTATGCTTT----------------GTGAATAGAATCG---------AACACCC-TTTT-TAATGATTATTTAATTACTCTAACGAA-AATTCTGC--CGTGATTAACTAT----AGCTTCAACACAGTGTCGTGTAATTGTATGTCTTTTATAAATATAGTCAAGGCCGGAATATGGCAATGTCATCATCATACAGAAGAGTCTTTTACTACAAAATGTAAGAACGTCC---------TTAC----------------------------------------------------------------------TGGATC---------------------ACAACTGAACTTGTA-----------------------------------------------------------------------------------------------------------------------------------------------------------------------------------------------------------------------------------------------------------------------------------------------------------------------------------------------------------------------------------------------------------------------------------------GTAATTGTACCGACGG-GAACAAATGTTT
wtf82_5S_down -------------------------------------------------------------------------TTTTAACGAACCTGGTTTAC---------GTTTTCATAATTTGCATT------TTCTTTGGAAGTATTCATGTCAAT-ATTGCAGTCCATCAAC-TTTGCATTCGCACCATCCCCCAAAGTAAGCATTATCTTAATAAGAC-------------GGCTTAAGTTGCTTTTCTCATTCACTCTTCCATGAAT-------CTTTTTAATTCGTTAAGCAATATCGTTGTTTATGCTTT----------------GTGAATAGAATCG---------AACACCC-TTTT-TAATGATTATTTAATTACTCTAACGAA-AATTCTGC--CGTGATTAACTAT----AGCTTCAACACAGTGTCGTGTAATTGTATGTCTTTTATGAATATAGTCAAGGCCGGAATATGGCAATGTCATCATCATACAGAAGAGTCTTTTACTACAAAATGTAAGAACGTCC---------TTAC----------------------------------------------------------------------TGGATC---------------------ACAACTGAACTTGTA-----------------------------------------------------------------------------------------------------------------------------------------------------------------------------------------------------------------------------------------------------------------------------------------------------------------------------------------------------------------------------------------------------------------------------------------GTAATTGTACCGACGG-GAACAAATGTTT
wtf59_5S_down ------------------------------------------------------------------------ATTTTAACGAACCTGGTTTAT---------GTTTTTATAATTCGCATT------TTCTTTGGAAGGATTCATGTCAAT-ATTGCAGTCCATCGAC-TTTGCATTCGCATCAACAACCAAAGTAAGCACTGTCTTAATAAGAC-------------GGTTTAAGTTGCTTTTCTCATTCACTCTTTCATGAAT-------CTTTTTTATTCGTCACGCAATATCGTTGTTTATGCTTT----------------GTGAATAGAATCG---------AACACCC-TTTT-TAATGATTATTTAAGTACTTTAACGAA-AATTCTGC--CGTGATTAACTAT----AGCTTCAACATAGTGTCGTGTAATCGCATGTCTTTTATAAATGTAGTCAAGGCCGGAATATTGCAATGTCATCATCATACAGAAGAGTCTTTTAGTACAAAATGTAAGAACATCC---------TTAC----------------------------------------------------------------------TGGATC---------------------ACAACTGAACTTGTA-----------------------------------------------------------------------------------------------------------------------------------------------------------------------------------------------------------------------------------------------------------------------------------------------------------------------------------------------------------------------------------------------------------------------------------------GTAATCTTACCGACAG-GAACAAACGTTT
wtf48_5S_down ------------------------------------------------------------------------ATTTTAACGAACCTGGTTTAC---------GTTTTTATAATTCGCATT------TCCTTTGGAAGTATTCATGTCAAT-ATTGCAGTCCATCAAC-CTTGCATTCGCATTATCCTCCAAAGTAAGCATTATCTTAATAAGAC-------------GGCTTAAGGTGCTTTTGTCATTCACTCTTTCATGAAT-------CTTTTTTATTCCTCACGCAATATCGTTGTTTATGCTTT----------------GTGAATAGAATTG---------AACACTC-TTTT-TAATGATTGTTTAATTACTTTAACGAA-AATTCTTC--CGTGATTAACTAT----AACTTCAACACAGTGTCGTGTAATTGCATGTCTTTAATAAATGTAGTCAAGGCCGGAATATCGCAATGTCATCATCATACAGAAGAGTCTTTAACTACAAAATGTAAGAATGTCC---------TTAC----------------------------------------------------------------------TGGATC---------------------ACAACTGAACTTGTA-----------------------------------------------------------------------------------------------------------------------------------------------------------------------------------------------------------------------------------------------------------------------------------------------------------------------------------------------------------------------------------------------------------------------------------------GTAATCTTACCGACGG-GAACAGATGTTT
wtf72_5S_down ------------------------------------------------------------------------ATTTTAACGAACCTGGTTTAC---------GTTTTCATAATTCGCATT------TTCTTTGAAAGGATTCATGTCAAT-ATTGCAGTCCATCAAC-TTTGCATTAGCATCATCCTCCAAAGTAAGCACTATCTTAATAAGAC-------------GGTTTAAGTTGCTTTTCTCATTCACTCTATCATGAAT-------CTTTTTTATTCGTCACGCAATATCGTTGTTTATGCTTC----------------GTGAATAGAATTG---------AACACCC-TTTT-TAATGATTATTTAA-TACTCTGACGAA-AATCCTGC--CGTAATTAACTAT----AGCTTCAACACAGTGTCGTGTAATTGCATGTCTTTTATAAAT-TAGTCAAGGCCGGAATATTGCAATG---TCATCATACAGAAGAGTGTTTTACTACAAAATGTAAGAACGTCC---------TTAC----------------------------------------------------------------------TGGATC---------------------ACAACTGAACTTGTA-----------------------------------------------------------------------------------------------------------------------------------------------------------------------------------------------------------------------------------------------------------------------------------------------------------------------------------------------------------------------------------------------------------------------------------------GTA-----ACCGACTG-GAACAAATGTTT
wtf4_5S_down -------------------------------------------------------------------------TCTTAATAAACCTTCATCATCCCA---TCATTCCTATAAATCGCGTC------TTCTTTAAAAGT-CCATCATGA---ATTGCAGTCCAAGAAG-TTTCTGCATTC-GCGTCCACAAAAGTAAGCAACAGCTTCATATGTC-------------GTTTTTAATTGCTTTTCACGTTCACTCTTTTATAAATTT-----TTTTGATTTTTCTCCTGCAATATCGTTGTTTATGCATCGTTCA-TTTTCTTT--GTGA--------------ATCGATCACCC-ATTT-TAATGATTATTTAATTATTCTGACAAT--AATTTGCAAAGCAATAAACTAA-TTCTAACCCAGAACCGTGCGGTGTAACCACATGTCTTTCATAAAT--TATAGAAAACGAGTCATTACTGTC------ACAGGTAACTTTCATTCATAGCGTAGAAAGCTAACATCTTT---------AAAC-CGAAAAATTTGAC---CAATGTAGCTAAATATTTAAGTTGTC-GAACTACAACCTTCTC-AATTGATA-TGAATTTC-------------------ATACAAGCATGTCTC-ATACCTCAGCGACTTTCTACC-------------------------------------------------GCTATGTGGATTTA---------------------------GCAGTGTT------------TATTTTCTAGTATT-AAAACTATTCTCTAC-CAAATATGTAATACTACC----AAAGATATGAACAAAACGGATTGCATCTTAAGGAGCC--------------------------------------------------------------------------------------------------------------------------------------------------------------------------------------------TAGTAGTTATTTGAAATACTTTTGCGTATAA-TAGAGGATGTCT
wtf7_5S_down ------------------------------------------------------------------------GTTTTAACGAATCTTCTCCATC--------CCTCCTATAAATCACATT------TTCCTTCGAAGCATCCATATCA---ATTGCAATCCCTCAAG-TTTCTGCATTC-TTGTCCACAAAAGTAAGCATCAGCTTCATTCGGC-------------AGGTTTGATTGCTTTTCATGTTCACTCTTTTATGAA--------TCTTTGAATTCGTCTCGCAATAGTGTTATTTATGAATCGTTCG-TTTTCTTT--GTGACGAAAATTT--TTGTTAATGCAACC-TTTT-TAATGATCATTTAGTTGTTATGACGAT-AATTTTGCAAAATAATCAACCGATTTCTAATTCAAAGCTGG---------------------------------------------------------------------------------------------ACGTATTC---------AGAT-TGGCCGTTTCAAC---TAATGTAGTTTAATAATTTACTTCTC--AACTACAGCTTCGTC-AACTGCTA-TAAATT---------------------TAGACATTTGGTCTC-ACACCTCAACGACAATTTAGC-------------------------------------------------ACAATGTGAATAGCTAGAAAAGAGAAAAACAGTGTGCTTT--------------------AATCTTGTAAGTATC-AAAACCATCCTCTAT-CAACTTTGAAAAACATGA-------GATGAATACTCATTACT---------------------------------------------------------------------------------------------------------------------------------------------------------------------------------------------------------------------AATACAAATACCTTTACTTACACATTGCAAACGTC-
wtf20_5S_down ------------------------------------------------------------------------GTTTTAACGAATCTTTTCCATC--------CCTCCTATAAATCACATT------TTCCTTGGAAGCATTCATATCA---ATTGCGATCCCTCGAG-TTTCTGCATTC-TTGTCCACAAAAGTAAGCA-CAGCTTCATTCGGC-------------AGGTTGGATTGCTTTTCACGTTCATTCTTTTATGTA--------TTTAAGAATTCGTCTCGCAAGAGTGTTATTTATAAATCGTTCG-TTTTCTTT--GTGATGAACATCC--TTGTTAATGCAACC-TTTT-TAATGATTATTTAATTGTTATGATGTT-AATTTTGCAAAATAATCAACCGATTTCTAATTCAAAGCTGG---------------------------------------------------------------------------------------------ACATATTC---------AGAT-TGGCCGTTTCAAC---TAATGTAGTTTAATAATTTACTTCTC-AAACTACAGCTTCGTC-AACTGCTA-TAAATT---------------------CAGACATTCAGTCTC-ATACCTCAATGACAATCTAGC-------------------------------------------------ACAATGTGAATAGCTAGAAAAGAGAAAATCAG---------------------------------------TATCAAAAACCATCCTCTAT-AAATTTTGTAAAATATGA----GATGATGAATATCCAATACA---------------------------------------------------------------------------------------------------------------------------------------------------------------------------------------------------------------------------TATACTTTTCATTACAT-TGACAGTTGTCT
wtf50_5S_down ------------------------------------------------------------------------GTTTTAACGAATCTTCTCCATC--------CCTTCTATAAATCACATT------TTCTTTCGAAGAATCCATATCA---ATTGCAATCCCTCGAG-TTTCTGTATTC-TTGTCCACAAAAGTAAGCA-CAGCTTCATTCGGC-------------AGGTTGGATTGCTTTTCACGTTCATTCTTTTATGTA--------TTTAAGAATTCGTCTCGCAAGAGTGTTATTTATAAATCGTTCG-TTTTCTTT--GTGATGAACATCC--TTGTTAATGCAACC-TTTT-TAATGATTATTTAGTTGTTATGACGAT-AATTTTGCAAAATAATCAACTAGTTTCTAATTCAAAGCTGG---------------------------------------------------------------------------------------------ACGTATTC---------AGAT-TGGCCGTTTCAAC---TAATGTAGTTTAATAATTTACTTCTC-AAACTACAGCTTCGTC-AACTGCTA-TAAATT---------------------CAGACATTCAGTCTC-ATACCTCAATGACAATCTAGC-------------------------------------------------ACAATGTGAATAGCTAGAAAAGAGAAAATCAG---------------------------------------TATCAAAAACCATCCTCTAT-AAATTTTGTAAAATATGA----GATGATGAATATCCAATACA---------------------------------------------------------------------------------------------------------------------------------------------------------------------------------------------------------------------------TATACTTTTCATTACAT-TGACAATTGTCT
wtf46_5S_down ------------------------------------------------------------------------GTTTTAACGAATCTTCTCCATC--------CCTCCTATAAATCACATT------TTCCTTCGAAGCATCCATATCA---ATTGCAATCCCTCAAG-TTTCTGCATTC-TTGTCCACAAAAGTAAGCATCAGCTTCATTCGGC-------------AGGTTGGATTGCTTTTCACGTTCACTCTTTTATGAA--------TCTTTGGATTCGTCTCGCAATAGTGTTATTTATGAATCGTTCG-TTTTCTTT--GTGACGAAAATTT--TTGTTAATGCAACC-TTTT-TAATGATTATTTAGTTGTTATGACAAT-AATTTTGCAAAATAATCAACCGATTTCTAATTCAAAGCTGG---------------------------------------------------------------------------------------------ATATATTC---------AGAT-TGGCCGTTTCAAC---TAATGTAGTTTAATAATTTACTTCTC-AAACTACAGCTTCGTC-AACTGCTA-TAAATT---------------------CAGACATTCAGTCTC-ATACCTCAATGACAATCTAGC-------------------------------------------------ACAATGTGAATAGCTAGAAAAGAGAAAATCAG---------------------------------------TATCAAAAACCATCCTCTAT-AAATTTTGTAAAATATGA----GATGATGAATATCCAATACA---------------------------------------------------------------------------------------------------------------------------------------------------------------------------------------------------------------------------TATACTTTTCATTACAT-TGACAATTGTCT
wtf49_5S_down ------------------------------------------------------------------------GTTTTAACGAATCTTTTCCATC--------CCTCCTATAAATCACATT------TTCTTTCGAAGCATCCATATCA---ATTGCAATCCCTCGAG-TTTCTGTATTC-TTGTCCACAAAAGTAAGCA-CAGCTTCATTCGGC-------------AGGTTGGATTGCTTTTCACGTTCATTCTTTTATGTA--------TTTAAGAATTCGTCTCGCAAGAGTGTTATTTATAAATCGTTCG-TTTTCTCT--GTGACGAACATCC--TTGTTAATGCAACC-TTTT-TAATGATTATTTAGTTGTTATGACGAT-AATTTTGCAAAATAATCAACTAGTTTCTAATTCAAAGCTGG---------------------------------------------------------------------------------------------ACGTATTC---------AGAT-TGGCCGTTTCAAC---TAATGTAGTTTAATAATTTACTTCTC-AAACTACAGCTTCGTC-AACTGCTA-TAAATT---------------------CAGACATTTGGTCTC-AGACCTCAACGACAATTTAGC-------------------------------------------------ACAATGTGAATAGCTAGAAAAGAGAAAAACAGTGTGCTTT--------------------AATCTTTAAAGTATCAAAAACCATCCTCTAT-CAATTTTGTAAAATCTGA----GATGATGAATATCCACTATA-------------------------------------------------------------------------------------------------------------------------------------------------------------------------------------------------------------------TAACTACATATACTTTTTATTACACATTGTAAATGTCT
wtf21_5S_down ------------------------------------------------------------------------GTTTTAACGAATCTTTTCCATC--------CCTCCTATAAATCACATT------TTCCTTGGAAACATTCATATCA---ATTGCGATCCCTCGAG-TTTCTGCATTC-TTGTCCACAAAAGTAAGCA-TAGCTTCATTCGGC-------------AGGTTGGATTGCTTTTCACGTTCACTCTTTTATGGA--------TCTAAGAATTCGTCTCGCAATAGTGTTATTTATGAATCTTTCA-ATCTCTTT--GTGACGAACATCC--TTGTTAAAGCAACC-TTTT-TAATGATTATTTAATTGTTATGATGTT-AATTTTGCAAAATAATCAACCGATTTCTAATTCAAAGCTGG---------------------------------------------------------------------------------------------ACATATTC---------AGAT-TGGCCGTTTCAAC---TAATGTAGTTTAATAATTTACTTCTC-AAACTACAGCTTCGTC-AACTGCTA-TAAATT---------------------CAGACATTCAGTCTC-ATACCTCAACGACAATTTAGC-------------------------------------------------ACAATGTGAATAGCTAGAAAAGAGAAAAACAGTGTGCTTT--------------------AATCTTTTAAGTATC-AAAACCATCCTCTAT-CAACTTTGTAAAATCTGA----GATGATGAATACCCACTACA---------------------------------------------------------------------------------------------------------------------------------------------------------------------------------------------------------------------AATACAAATACCTTTAGTTACACGTTCTGAATGTCT
wtf74_5S_down ------------------------------------------------------------------------GTTTTAACGAATCTTCTCCAAC--------CCTCCTCTAAATCGCATT------TTCTTTAAAAGCATCCATATCA---ATTGCAATCCCTCAAG-TTTCTGCATTC-TTGTCCACAAAAGTAAGCA-CAGCTTCATTCGGC-------------AGGTTTGATTGCTTTTCACGTTCACTCTTTTATGGA--------TCTAAGAATTCGTCTCGCAATACTGTTATTTATGAATCTTTCA-ATCTCTTT--GTGACGAACATCC--TTGTTAAAGCAACC-TTTT-TAATGATTATTTAATTGTTATGATGTT-AATTTTGCAAAATAATCAACCGATTTCTAATTCAAAGCTGG---------------------------------------------------------------------------------------------ACATATTC---------AGAT-TGGCCGTTTCAAC---TAATGTAGTTTAATAATTTACTTCTC-AAACTACAGCTTCGTC-AACTGCTA-TAAATT---------------------CAGACATTCAGTCTC-ATACCTTAACGACAATTTAGC-------------------------------------------------ACAATGTGAATAGCTAGAAAAGAGAAAAACAGTGTGCTTT--------------------AATCTTTTAAGTATC-AAAACCATCCTCTAT-CAACTTTGTAAAATCTGA----GATGATGAATACCCACTACA---------------------------------------------------------------------------------------------------------------------------------------------------------------------------------------------------------------------AATACAAATACCTTTAGTTACACATTTTGAATGTCT
wtf52_5S_down ------------------------------------------------------------------------GTTTTAACGAATCTTTTCCATC--------CCTCCTATGAATCACATT------TTCCTTGGAAGCATTCATATCA---ATTGCAATCCCTCGAG-TTTCTGCATTC-TTGTCCACAAAAGTAAGCA-CAGCTTCATTCGGC-------------AGGTTGGATTGCTTTTCACGTTCACTCTTTTATGAA--------TCTAAGAATTCGTCTCGCAATAGTGTTATTTATGAATCGTTCG-TTTTCTTT--CTGACGAACATCC--TTGTTAAAGCAACC-TTTT-TAATGATTATTTAATTGTTATGGCGAT-AATCTTGCAAAATAATCAACCGATTTCTAATTCAAAGCTGG---------------------------------------------------------------------------------------------ACATATTC---------AGAT-TAGCCGTTTCAAC---TAATGTAGTTTAATAATTTACTTCTC-AAACTACAGCTTCGTC-AACTGCTA-TAAGTT---------------------CAGACATTCGGTCTC-ATACCTCAGCGACAATTTAGC-------------------------------------------------ACAATGTGAATAGCTAGAAAAGAGAAAAACAGTGTGCTTT--------------------AATCTTTTAAGTATC-AAAACCATCCTCTAT-CAACTTTGTAAAATCTAA----GATGATGAATACCCACTACA---------------------------------------------------------------------------------------------------------------------------------------------------------------------------------------------------------------------AATACAAATACCTTTAGTTACACATTTCGAATGTCT
wtf23_5s_down ------------------------------------------------------------------------GTTTTAACGAATCTTTTCCATC--------CCTCCTATAAATCACATT------TTCCTTGGAAGCATTCATATCA---ATTGCAATCCCTCGAG-TTTCTGCATTC-TTGTCCACAAAAGTAAGCA-CAGCTTCATTCGGC-------------AGGTTGGATTGCTTTTCACGTTCACTCTTTTATGAA--------TCTAAGAATTCGTCTCGCAATAGTGTTATTTATGAATCGTTCG-TTTTCTTT--CTGACGAACATCC--TTGTTAAAGCAACC-TTTT-TAATGATTATTTAATTGTTATGGCGAT-AATCTTGCAAAATAGTCAACCGATTTCTAATTCAAAGCTGG---------------------------------------------------------------------------------------------ACATATTC---------AGAT-TGGCCGTTTCAAC---TAATGTAGTCTAATAATTTACTTCTC-AAACTACAGCTTCGTC-AACTGCTA-TAAATT---------------------CAGACATTTGGTCTC-ACACCTCAACGACAATTTAGC-------------------------------------------------ACAATGTGAATAGCTAGAAAAGAGAACAACAGAGTGCTTT--------------------AATCTTGTAAGTATC-AAAACCATCCTCTAT-CAACTTTGTAAAATCTGA----GATGATGAATACCCACTACA---------------------------------------------------------------------------------------------------------------------------------------------------------------------------------------------------------------------AATACAAATA-CTTTAGTTACACATTGTAAATGTCT
wtf71_5S_down ------------------------------------------------------------------------GTTTTAACGAATCTTTTCCATC--------CCTCCTATAAATCACATT------TTCCTTGGAAGCATTCATATCA---ATTGCAATCCCTCGAG-TTTCTGCATTC-TTGTCCACAAAAGTAAGCA-CAGCTTCATTCGGC-------------AGGTTGGATTGCTTTTCACGTTCACTCTTTTATGAA--------TCTAAGAATTCGTCTCGCAATAGTGTTATTTATGAATCGTTCG-TTTTCTTT--CTGACGAACATCC--TTGTTAAAGCGACC-TTTT-TAATGATCATTTAGTTGTTATGACGAT-AATTTTGCAAAATAATCAACTAGTTTCTAATTCAAAGCTGG---------------------------------------------------------------------------------------------ACGTATTC---------AGAT-TGGCCGTTTCAAC---TAATGTAGTTTAATAATTTACTTCTC-AAACTACAGCTTCGTC-AACTGCTA-TAAATT---------------------CAGACATTTGGTCTC-ACACCTCAACGACAATTTAGC-------------------------------------------------ACAATGTGAATAGCTAGAAAAGAGAAAAACAGTGTGCTTT--------------------AATCTTGTAAGTATC-AAAACCATCCTCTAT-CAACTTTGTAAAATCTGA----GATGATGAATACCCACTAAAAA---------------------------------------------------------------------------------------------------------------------------------------------------------------------------------------------------------------TTTTAATACTAATACTTTTACTTACACATTGTAA-TGTCT
wtf61_5S_down ------------------------------------------------------------------------GTTTTAACGAATCTTTTCCATC--------CCTCCTATAAATCACATT------TTCCTTGGAAGCATTCATATCA---ATTGCAATCCCTCGAG-TTTCTGCATTC-TTGTCCACAAAAGTAAGCA-CAGCTTCATTCGGC-------------AGGTTTGATTGTTTTTCACGTTCACTCTTTTATGAA--------TCTTTGGATTCGTCTCGCAATAGTGTTATTTATGAATCGTTCG-TTTTCTTT--GTGACGAACATCC--TTGTTAAAGCAACC-TTTT-TAATGATTGTTTAATTGTTATGACGAT-AATTTTGCAAAATAATCAACCGATTTCTAATTCAAAGCTGG---------------------------------------------------------------------------------------------ACGTATTC---------AGAT-TGGCCGTTTCAAC---TAATGTAGTTTAATAATTTACTTCTC-AAACTACAGCTTCGTC-AACCGCTA-TAAATT---------------------CAGACATTCAGTCTC-ATACCTCAATGACAATCTAGC-------------------------------------------------ACAATGTGAATAGCTAGAAAAGAGAAAATCAGTATGCTTT--------------------AATCTTTTAAGTATCAAAAACCATCCTCTAT-AAATTTTGTAAAATATGA----GATGATGAATATCCACTACA---------------------------------------------------------------------------------------------------------------------------------------------------------------------------------------------------------------------AATACAAATACCTTTAGTTACACGTTCTGAATGTCT
wtf30_5S_down ------------------------------------------------------------------------GTTTTATCGAATCTTCTCCATC--------CCTCCTGTAAATCACATT------TTCCTTTGAAGCATCCATATCA---ATTGCAATCCCTCGAG-TTTCTGCATTC-TTGTCTACAGAGGTAAGCA-GAGCTTCATTTGGC-------------AGGTTTGATTGCTTTTCACGTTCATTCTTTTATGTA--------TTTAAGAGTTCGTCTCGCAATAGTGTTATTTATGAATCGTTCG-TTTTCTTT--CTGACGAACATCC--TTGTTAAAGCAACC-TTTT-TAATGATTATTTAATTGTTATGGCGAT-AATCTTGCAAAATAATCAACCGATTTCTAATTCAAAGCTGG---------------------------------------------------------------------------------------------ACATATTC---------AGAT-TAGCCGTTTCAAC---TAATGTAGTTTGATAATTTACTTCTC-AAACTATAAGTTTCTC-AATTGCTA-TAAATT---------------------CAGACATTTGGTCTC-ACACCTCAACGACAATTTAGC-------------------------------------------------ACCATATGAATAGCTAGAAAAGAGAACAACAGAGTGCTTT--------------------AATCTTGTAAGTATC-AAAACCATCCTCTAT-CAATTTTGTAAAATCTGA----GATGATGAATACCCACTAAA---------------------------------------------------------------------------------------------------------------------------------------------------------------------------------------------------------------------AATTCAAATACCTTTAGTTACACATTTTGGATGTCT
wtf22_5S_down ------------------------------------------------------------------------GTTTTAACGAATCTTCTCCATC--------CCTCCTATAAATCACATT------TTCCTTACAAGCATTCATATCA---ATTGCAATCCCTCAAG-TTTCTGCATTC-TTGTCCACAAAAGTAAGCATCAGCTTGATATGAC-------------GGGTTTGATTGCTTTTCACGTTCACTCTTTTATGGA--------TCTACGAATTCGTCTCGCAATAGTGTTATTTATAAATCGTTCG-TTTTCTTTTTGTGATGAACATCC--TTATTAATCCACCCTTTTT-TAATAGTCATTTAGTTGTTATGACGAT-AATCTTGCAAAATAGTCAACCGATTTCTAATTCAAAGCTGG---------------------------------------------------------------------------------------------ACATATTC---------AGAT-TGGCCGTTTCAAC---TAATGTAGTCTAATAATTTACTTCTC-AAACTACAGCTTCGTC-AACTGCTA-TAAATT---------------------CAGACATTTGGTCTC-ACACCTCAACGACAATTTAGC-------------------------------------------------ACAATGTGAATAGCTAGAAAAGAGAACAACAGAGTGCTTT--------------------AATCTTGTAAGTATC-AAAACCATCCTCTAT-CAACTTTGTAAAATCTGA----GATGATGAATACCCACTACA---------------------------------------------------------------------------------------------------------------------------------------------------------------------------------------------------------------------AATACAAATA-CTTTAGTTACACATTGTAAATGTCT
wtf66_5S_down ------------------------------------------------------------------------GTTTTAACGAATCTTCTCCATC--------CCTCCTATAAATCACATT------TTCGTTGGAAGCATTCATATCA---ATTGCAATCCCTCGAG-TTTCTGTATTC-TTGTCCACAAAAGTAAGCA-CAGCTTCATTCGGC-------------AGGTTGGATTGCTTTTCACGTTCATTCTTTTATGTA--------TTTAAGAATTCGTCTCGCAATAGTGTTATTTATGAATCGTTCG-TTTTCTTT--GTGATGAACATCC-TTTGTTAATGCAACG-TTTT-TAATGATTATCTAGTTGTTATGACGAT-AATTTTGTAAAATAATCAACCGATTTCTAATTCAAAGCTGG---------------------------------------------------------------------------------------------ACATACTC---------AGAT-TGGCCGTTTCAAC---TAATGTAGTTTAAAAATTAAATTCTC-AAAATACGACTTTCTC-AATTGCTA-TAAATT---------------------CAGACATATGGTCTC-ACACCTCAACGACAATTTAGC-------------------------------------------------ACAATGTGAATAGCTAGAAAAGAGAAAAACAGAGTGCTTT--------------------AATCTTGTATGTATCAAAAACCATCCTCTAT-AAATTTTGTAAAATATGA----GATGATGAATATTCACTACA---------------------------------------------------------------------------------------------------------------------------------------------------------------------------------------------------------------------------TATACTTTTTACAACGT-CGACAGTTGTCT
wtf47_5S_down ----------------------------------------------------------------------------------------------------------------------TT------TTCTTTGGAAGCATCTATGATG---ATTGCAATCCCTCAAG-TTTCTGCATTC-TTGTCCACAAAAGTAAGCATCAGCTTCATTCGGC-------------AAGTTTGATTGTTTTTCACGTTCACTCTTTTATGAA--------TCTTTGAATTCGTTTCGCAATAGTGTTATTTATGAATTGTTCG-TTTTCTCT--GTGACGAACATCC--TTGTT-ATACAACC-TTTT-TAATGATTGTTTAATTGTTATGACGAT-AATTTTGCAAAATAATCAACTAGTTTCTAATTCAAAGCTGG---------------------------------------------------------------------------------------------ACGTATTC---------AGAT-TGGCCGTTTCAAC---TAATGTAGTTTAATAATTTACTTCTC-AAACTACAACTTTCTC-AATTGCTA-TAAATT---------------------CAGACATTTGGTCTC-AGACCTCAATGACAATCTAGC-------------------------------------------------ACAATGTGAATAGCTAGAAAAGAGAAAAACAGTGTGCTTT--------------------AATCTTTTAAGTATCAAAAACCATCCTCTAT-CAATTTTGTAAAATCTGA----GATGATGAATATCCACTACA-------------------------------------------------------------------------------------------------------------------------------------------------------------------------------------------------------------------TAACTACATATACTTTTTATTACAT-CCACAGTTGTCT
wtf8_5S_down ------------------------------------------------------------------------GTTTTAACGAATCTTTTCCATC--------CCTCCTATAAATCACA-T------TTCCTTGGAAGCATCCATATCA---ATTGCAATCCCTCGAG-TTTCTGCATTC-TTGTCCACAAAAGTAAGCA-CAACTTCATTCGGC-------------AGGTTTGATTGCTTTTCACGTTCACTC-TTTATGGA--------TCTAAGAATTCGTCTCGCAATAGTGTTATTTATGAATCTTTCA-TTTTCTTT--GTGACGAACATCAAATTATTAAAGCAACC-TTTT-TAATGATTATTTAATTGTTATGACGAT-AGTCTTGCAAAATAATCAACCGATTTCTAATTCAAAGCTGG---------------------------------------------------------------------------------------------ACGTATTC---------AGAT-TGGCCGTTTCAAC---TAATGTAGTTTAATAATTTACTTCTCAAAACTACAGCTTCGTC-AATTGCTA-TAAATT---------------------CAGACATTTGGTCTC-ACACCTCAACGACAATTTAGC-------------------------------------------------ACAATGTGAATAGCTAGAAAAGAGAAAAA-AGTGTGCTTT--------------------AATCTTTTAAGTATCAAAAACCATCCTCTAT-CAATTTTGTAAAATCTAA----GATGATGAATACCCACTACA---------------------------------------------------------------------------------------------------------------------------------------------------------------------------------------------------------------------AATACAAATACCTTTAGTTACACGTTTTAAATGTCT
wtf12_5S_down ------------------------------------------------------------------------GTTTTAACGAATCTTTTCCATC--------CCTCCTATAAATCACATT------TTCCTTGGAAGCATTCATATCA---ATTGCAATCCCTCGAG-TTTCTGTATTC-TTGTCCACAAAAGTAAGCA-CAGCTTCATTCGGC-------------AGGTTTGATTGTTTTTCACGTTCACTCTTTTATGAA--------TCTTTGGATTCGTCTCGCAATAGTGTTATTTATGAATCGTTCG-TTTTCTTT--CTGACGAACGTCC--TTGTTCATGCAACC-TTTT-TAATGAT------------------------------------------------------------------------------------------------------------------------------------TTCATTCACAGCATAGAAAGCACATATCTTT---------CAAC-TGAACGATCCGAT---TTTTGTAACCTAATGAATCAAATTGT-CGTCTACTTAGAGAGT-CAAGTAAA-TGAATT---------------------GGAGCACGAATTATC-AGACTACAACTTCCATGCAGC---------------------------------------------------CATGTAAACAGACGCAGATGGAACTGAA-----------------------------------------------------------------------CAAATTGCATCTTGAAGTAGGATGTCC---------------------------------------------------------------------------------------------------------------------------------------------------------------------------------------------------------------------------AGCAGAAATACCTTTATTTACACATTGTAAGTGTCT
wtf13_5S_down ------------------------------------------------------------------------GTTCTAACGAACCTTCTCTATCCCA----TCCTCCTATAAATCGCATT------TTCCTTAGAAGCATCCATAATG---ATTGCAATCCCTCAAG-TTTCTGCAGTC-GCGTCCACAAAAGTAAGCATAAGCTTAATATGAC-------------GGGTTTGATTGCTTTTCACGTTCACTCTTTTATGAA--------TCTCTAAATTCATCTCGCAATAGTGTTATTTATGAATCGTTCG-TTTTCTTT--GTGACGAACGTCC--TTGTTCATGCAACC-TTTT-TAATGAT------------------------------------------------------------------------------------------------------------------------------------TTCATTCACAGCATAGAAAGCACATATCTTC---------TAAC-TGAATGATCGGAC---GTTTGTAGATTAATGAATTAAATTGG-CGTCTACTTAGAGAGT-CAAGTAAA-TGAATT---------------------GAAGCACGAATTATC-AGACTACAACTTCCATGCAGC---------------------------------------------------CATGTAAACAGACGCAGATGGAACTGAA-----------------------------------------------------------------------CAAATTGCATCTTGAAGTAGGATGTCC---------------------------------------------------------------------------------------------------------------------------------------------------------------------------------------------------------------------------AGCAGAAATACCTTTATTTACACATTGTAAGTGTCT
wtf15_5S_down ------------------------------------------------------------------------GTTCTAACGAACCTTCTCTATCCCA----TCCTCCTATAAATCGCATT------TTCCTTAGAAGCATCCATAATG---ATTGCAATCCCTCAAG-TTTCTGCAGTC-GCGTCCACAAAAGTAAGCATAAGCTTAATATGAC-------------GGGTTTGATTGCTTTTCACGTTCACTCTTTTATGAA--------TCTCTAAATTCATCTCGCAATAGTGTTATTTATGAATCGTTCG-TTTTCTTT--GTGACGAACGTCC--TTGTTCATGCAACC-TTTT-TAATGAT------------------------------------------------------------------------------------------------------------------------------------TTCATTCACAGCATAGAAAGCACATATCTTC---------TAAC-TGAATGATCGGAC---GTTTGTAGATTAATGAATTAAATTGG-CGTCTACTTAGAGAGT-CAAGTAAA-TGAATT---------------------GAAGCACGAATTATC-AGACTACAACTTCCATGCAGC---------------------------------------------------CATGTAAACAGACGCAGATGGAACTGAA-----------------------------------------------------------------------CAAATTGCATCTTGAAGTAGGATGTCC---------------------------------------------------------------------------------------------------------------------------------------------------------------------------------------------------------------------------AGCAGAAATACCTTTATTTACACATTGTAAGTGTCT
wtf62_5S_down ------------------------------------------------------------------------GTTTTAGCGAATCTTCTCCATC--------CCTCCTATAAATCGCATT------TTCTTTGGAAGCATTCATATCA---ATTGCAATCCCTCGAG-TTTCTGCATTC-TTGTCCACAAAAGCAAACATCAGCTTCATATTAG-------------GGATTTGATTGCTTTTCACGTTCACTCTTTTATGTA--------TTTAAGAATTCGTTTCGCAATAGTGTTATTTATGAATCGTTCG-TTTTCTTT--CTGACGAACATCC--TTGTTAATGCAACC-CTTT-TAATGAT------------------------------------------------------------------------------------------------------------------------------------TTCACTCACAGCATAGAAAGCACAAATCTTT---------CAACTTGAACGATCCGAC---TTTTATAGCCTAATGAATTAAATTAT-CGTCTACTTAGAGAGT-CAAGTAAA-TGAATT---------------------GAAACACGAATTATC-AGACTACAACTTCCATGCAGC---------------------------------------------------CATGTAAACAGACGCAGATGGAACTGAA-----------------------------------------------------------------------CAAATTGCA----AGAGTTAAATATTC---------------------------------------------------------------------------------------------------------------------------------------------------------------------------------------------------------------------------ACTACATATACTTTCTACAGCGT-GGACAGTTGTCT
wtf70_5S_down ------------------------------------------------------------------------GTTTTAACGAATCTTTTCCATC--------CCTCCTATAAATCACATT------TTCCTTGGAAGCATTCATATCA---ATTGCAATCCCTCGAG-TTTCTGCATTC-TTGTCCACAAAAGTAAGCA-CAGCTTCATTCGGC-------------AGGTTGGATTGCTTTTCACGTTCACTCTTTTATGGA--------TCTAAGAATTCGTTTCGCAATAGTGTTATTTATGAATCGTTCG-TTTTCTTT--CTGACGAACATCC--TTGTTAATGCAACC-CTTT-TAATGAT------------------------------------------------------------------------------------------------------------------------------------TTCATTCACAGCATAAAAAGCACAAATCTTT---------CAACTTGAACGATCCGAC---TTTTATAGCCTAATGAATCAAATTGT-CGTCTACTTAGAGAGT-CAAGTAAA-TGAACT---------------------GAAACACGAATTATC-AGACTACAACTTCCATGCAGC---------------------------------------------------CATGTAAACAGACACAGATGAAACTGAA-----------------------------------------------------------------------CAAATTACA----AGAGTTAAATATCC---------------------------------------------------------------------------------------------------------------------------------------------------------------------------------------------------------------------------ACTATACATATTTTTTATTACAC-TGACAGTTGTCT
wtf73_5S_down ------------------------------------------------------------------------GTTTTAACGAATCTTTTCCATC--------CCTCCTATAAATCACATT------TTCCTTCGAAGCATTCATATCA---ATTGCAATCCCTCGAG-TTTTTGCATTC-TTGTCCACAAAAGTAAGCA-CAGATTGATATGAC-------------GGGTTTGATTGCTTTTCATGTTCACTCTTTTATGGA--------TCTAAGAATTCGTCTCGCAATAGTGTTATTTATGAATCGTTCG-TTTTCTTT--GTGACGGACATCC--TTGTTAATGCAACC-CTTT-TAATGAT------------------------------------------------------------------------------------------------------------------------------------TCCCCTCACAGCATAGAAAGCACAAATCTTT---------CAACTTGAACGATCCGAC---TTTTATAGCCTAATGAATTAAATTAT-CGTCTACTTAGAGATT-CAAGTAAA-TGAATT---------------------GAAACACGAATTATC-AGACTACAACTTCCATGCAGC---------------------------------------------------ATTGTAAACAGACGCAGATGGAACTGAA-----------------------------------------------------------------------CAAATTGCA----AGAGTTAAATATCC---------------------------------------------------------------------------------------------------------------------------------------------------------------------------------------------------------------------------ACTACACATATTTTTTATTACAC-TGACAGTTGTCT
wtf14_5S_down ------------------------------------------------------------------------GTTTTAACGAATCTTTTCCATC--------CCTCCTATAAATCACATT------TTCCTTGGAAGCATTCATATCA---ATTGCAATCCCTCGAG-TTTCTGTATTC-TTGTCCACAAAAGTAAGCA-CAGCTTCATTCGGC-------------AGGTTTGATTGTTTTTCACGTTCACTCTTTTATGAA--------TCTCTAAATTCATCTCGCAATAGTGTTATTTATGAATCGTTCG-TTTTCTTT--GTGACGAACGTTC--TTGTTCATGCAACC-TTTT-TAATGAT------------------------------------------------------------------------------------------------------------------------------------TTCATTCACAGCATAGAAAGCACATATCTTC---------TAAC-TGAATGATCGGAC---GTTTGTAGATTAATGAATTAAATTGG-CGTCTACTTAGAGAGT-CAAGTAAA-TGAACT---------------------GAAACACGAATTGTC-AGACTACAACTTCCATGCAGC---------------------------------------------------CATGTCCTTGAA----------------------------------------------------------------------------------------------------AGAGTCGGATATCC---------------------------------------------------------------------------------------------------------------------------------------------------------------------------------------------------------------------------AGACCAAATACTTTAAATCACAC-CTACCGATGTCT
wtf17_5S_down ------------------------------------------------------------------------GTTTTAACGAATCTTTTCCATC--------CCTCCTATAAATCACATT------TTCCTTGGAAGCATTCATATCA---ATTGCAATCCCTCGAG-TTTCTGCATTC-TTGTCCACAAAAGTAAGCA-CAGCTTCATTCGGC-------------AGGTTTGATTGCTTTTCACGTTCATTCTTTTATGTA--------TTTAAGAATTCGTCTCGCAATAGTGTTATTTATGAATCGTTCA-TTTTCTTT--CTGATGAACATCC-TTTGTTAATGCAACC-TTTT-TAATGATTGTTTAATTGTTATGACAAT-AATTTTGCAAAATAATCAACCGA-TTCTAACTCAAAACTGTGCGGTGTAATCACATGTCTTTCATGATT--TGTAGGGAACGAGTGATTGCCTTACCGTC-AATGTTAAATTTCATTTACAGCATAGCAAGCACAAATCTTT---------CAAC-TGAACGATCCGAC---TTTTGTAGCCTAATGAATCAAATTGT-CGTCTACTTAGAGAGT-CAAATAAA-TGAATT---------------------GAAACACGAATTATC-AGACTACAACTTCCATGCAGC---------------------------------------------------CATGTAAACAGACGCAGATGGAACTGAA-----------------------------------------------------------------------CAAATTGCATTTTGAAGTAGGATATCC---------------------------------------------------------------------------------------------------------------------------------------------------------------------------------------------------------------------------AGGAGAAATACCTTTATTTACACATTGTAAATGTC-
wtf67_5S_down ------------------------------------------------------------------------GTTTTAACGAATCTTCTCCATC--------CCTCCTATAAATCACATT------TTCGTTGGAAGCATTCATATCA---ATTGCAATCCCTCGAG-TTTCTGTATTC-TTGTCCACAAAAGTAAGCA-CAGCTTCATTCGGC-------------AGGTTGGATTGTTTTTCACGTTCATTCTTTTATGTA--------TTTAAGAATTCGTCTCGCAATAGTGTTATTTATGAATCGTTCA-TTTTCTTT--CTGATGAACATCC-TTTGTTAATGCAACC-TTTT-TAATGATTGTTTAATTGTTATGACAAT-AATTTTGCAAAATAATCAACCGA-TTCTAACTCAAAACTGTGCGGTGTAATCACATGTCTTTCATGATT--TGTAGGGAACGAGTGATTGCCTTACCGTC-AATGTTAAATTTCATTTACAGCATAGCAAGCACAAATCTTT---------CAAC-TGAACGATCCGAC---TTTTGTAGCCTAATGAATCAAATTGT-CGTCTACTTAGAGAGT-CAAATAAA-TGAATT---------------------GAAACACGAATTATC-AGACTACAACTTCCATGCAGC---------------------------------------------------CATGTAAACAGACGCAGATGGAACTGAA-----------------------------------------------------------------------CAAATTGCATCTTGAAGTAGGATATCC---------------------------------------------------------------------------------------------------------------------------------------------------------------------------------------------------------------------------AGCAAAATTACCTTCATTTACACATTGTAAATGTCT
wtf68_5S_down ------------------------------------------------------------------------GTTTTAACGAATCTTCTTCATC--------CCTCCTATAAATCACATT------TTCGTTGGAAGCATTCATATCA---ATTGCAATCCCTCGAG-TTTCTGTATTC-TTGTCCACAAAAGTAAGCA-CAGCTTCATTCGGC-------------AGGTTGGATTGCTTTTCACGTTCATTCTTTTATGTA--------TTTAAGAATTCGTCTCGCAATAGTGTTATTTATGAATCGTTCG-TTTTCTTT--GTGACGAAAATTT--TTGTTAATGCAACC-TTTT-TAATGATCACTTAGTTGTTATGACGAT-AATTTTGCAAAATAATCAACCGA-TTCTAACTCAAAACTGTGCGGTGTAATCACATGTCTTTCATGATT--TGTAGGGAACGAGTGATTGCCTTACCGTC-AATGTTAAATTTCATTTACAGCATAGCAAGCACAAATCTTT---------CAAC-TGAACGATCCGAC---TTTTGTAGCCTAATGAATCAAATTGT-CGTCTACTTAGAGAGT-CAAATAAA-TGAATT---------------------GAAACACGAATTATC-AGACTACAACTTCCATGCAGC---------------------------------------------------CATGTAAACAGACGCAGATAGAACTGAA-----------------------------------------------------------------------CAAATTGCATCTTGAAGTAGGATATCC---------------------------------------------------------------------------------------------------------------------------------------------------------------------------------------------------------------------------AGCAAAATTACCTTCATTTACACATTGTAAATGTCT
wtf34_5S_down -------------------------------------------------------------------------------CGAATCTTATCCATC--------CCTCCTATAAATCACATT------TTCCTTACAAGCATTCATATCA---ATTGCAATCCCTCGAG-TTTCTGCATTC-TTGACCACAAAAGTAAGCATGAGCTTGATATGAC-------------TGGTTTGATTGCTTTTCACGTTCATTCTTTTATGTA--------TTTAAGAATTCGTTTCGCAATAGTGTTATTTATGAATCGTTCG-TTTTCTCT--GTGACGAACATCC--TTGTTAAAGCAACC-TTTT-TAATGATTGTTTAATTGTTATGACAAT-AATTTTGCAAAATAATCAACCGA-TTCTAACTCAAAACTGTGCGGTGTAATCACATGTCTTTCATGATT--TGTAGGGAACGAGTGATTGCCTTACCGTC-AATGTTAAATTTCATTTACAGCATAGCAAGCACAAATCTTT---------CAAC-TGAACGATCCGAT---TTTTGTAACCTAATGAATCAAATTGT-CGTCTACTTAG-GAGT-CAAGTAAA-TGAATT---------------------GAAACACGAATTATC-AGACTACAACTTCCATGCAGC---------------------------------------------------CATGTAAACAGACGCAGATGGAACTGAA-----------------------------------------------------------------------CAAATTGCATCTTGAAGCAGGATATTC---------------------------------------------------------------------------------------------------------------------------------------------------------------------------------------------------------------------------AGCAAAAATACCTTTATTTACACATTGTAAATGTCT
wtf33_5S_down ------------------------------------------------------------------------GTTTTAACGAATCTTCTCCATC--------CCTCCTATAAATCGCATT------TTCCTTCGAAGCATTCATATCA---ATTGCAATCCCTCGAG-TTTCTGCATTC-TTGTCCACAAAAGTAAGCA-CAGCTTCATTCGGC-------------AGGTTGGATTGCTTTTCACGTTCACTCTTTTATGGA--------TCTAAGAATTCGTTTCGCAATAGTGTTATTTATGAATCGTTCG-TTTTCTTT--GTGACGAACATTT--TTGTTAATGCAACC-CTTTATAATGATTATCTAGTTGTTATGACAAT-AATTTTGCAAAATAATCAACCGA-TTCTAACTCAAAACTGTGCGGTGTAATCACATGTCTTTCATGATT--TGTAGGGAACGAGTGATTGCCTTACCGTC-AATGTTAAATTTCATTCACAGCATAGAAAGCACAAATCTTT---------CAACTTGAACGATCCGAC---TTTTGTAACCTAATAAATCAAATTAT-CGTCTACTTAGAGAGT-CAAATAAA-TGAATT---------------------GAAACACGAATTATC-AGACTACAACTTCCATGCAGC---------------------------------------------------CATGTAAACAGACGCAGATGGAACTGAA-----------------------------------------------------------------------CAAATTGCATCTTGAAGTACGATATCC---------------------------------------------------------------------------------------------------------------------------------------------------------------------------------------------------------------------------AGCAGAAATACCTTT-TTTACGCATTATAAACGTCT
wtf32_5S_down ------------------------------------------------------------------------GTTTTAACGAATCTTCTCCATC--------CCTCCTATAAATCACATT------TTCCTTGGAAGCATTCATGTCA---ATTGCAATCCCTCGAG-TTTCTGCATTC-TTGTCCACAAAAGTAAGCATGAGCTTCATTCGGC-------------AGGTTTGATTGCTTTTCACGTTCATTCTTTTATGTA--------TTTAAGAATTCGTCTCGCAAGAGTGTTATTTATAAATCGTTCG-TTTTCTTT--GTGATGAACATCC--TTATTAATCCACCC-TTTTTTAATAATCATTTAGTTGTTATGACGAT-AATTTTGCAAAATAATCAACCGA-TTCTAACTCAAAACTGTGCGGTGTAATCACATGTCTTTCATGATT--TGTAGGGAACGAGTGATTGCCTTACCGTC-AATGTTAAATTTCATTTACAGCATAGCAAGCACAAATCTTT---------CAACTTGAACGATCCGAC---TTTTATAGCCTAATGAATCAAATTGT-CGTCTACTTAGAGAGT-CAAGTAAA-TGAACT---------------------GAAACACGAATTATC-AGACTACAACTTCCGTGCAGC---------------------------------------------------CATGTAAACAGACGCAGATGGAACTGAG----------------------------------------------------------------------CCAAATTGCATCTTGAAGTAGGATATCC---------------------------------------------------------------------------------------------------------------------------------------------------------------------------------------------------------------------------AGCACAAATACCTTCATTTACACATTATAAACGTCT
wtf16_5S_down ------------------------------------------------------------ATGTGAGTGTGAGTTTCACCGAATCTGCTTTCA---------TTTTGTATACTTCGCCTTCGATCCTTCCTTGGGATCATCCATGTCA---ATTGCAGTCCACCAAGTTCCCTGTGTTC-GCTGTCACAAAAGCTTGAATCTGATAAATCCAGC------------AAACTTTGATCGCTTTAGTAATTCACTCTTTTACGA---------CTTTTCTAATTAGTTCACAGCACTGTTGTTTATGCATCGTTCA-TTTTCTTC--GCAATCGGAATAG---------AACATCC-TTTT-TGATGATTATTTCATGATTTTGACAACGAGTATTCCATCAGAATGAACTATTGCTTAACTCAACGCCGAGTCGCGTAATTGATTATGTCTTACAATT---GGCAAGAATGAATGTGAGTTTCG------ACAGTTACTATTTTCATTTAGTATAGCACGCACGAATCTTC---------AGAT-CAAAAGGTCTGCT-------GTAGCTTAGCTCATTAGACTAT-CGTTCATTTAGAGAGT-TAAATCAACCGCACCATAAAATATTTCAAGA-----AGAACCCAATTTATA-AAACAACATTTTCAACCCATA-AACCCAAAC---------------ACTCATTCTGATGCTTTTTCTACAACAATGTGAATCAGTAAAAAACAGAAAGAAAAGTTATTTTACAAATCTT------ATAATAATTATTATAATATG--AAAGCATTCTCCATCCCGCCGTGG--AATAACC----AAAATTTAGAGCCGAGTAGAGAT----------------GCTTTTAAACGACATCAAACGTAATGAAATACTGGACGAGTCCT--------------------------------------------------------------------------------------------------------------------------------------------------TTATAATAGAAGTAGATTGATAGAAAA-ATAGAATCGTCT
wtf19_5S_down ------------------------------------------------------------GTGCAAGTATGAGTTTCACCGAACTTGCTTTTAA-------ATTTTTTGTACTTCGCCTTCGCCCCTTCCTTGGGATCATCGATGTCA---ATTGCAGTCCACCAAGATCCCTGTGTTT-GCTGTCACAAAAGCTTGAATCTGATGAATCCAGA------------AGACTTTGATTGCTTTAGTAATTCACTCTTTTACGA---------CTTTTCTAATTAGTTCACAGCACTGTTGTTTATGCATCGTTCA-TTTTCTTC--GCAATTGAAATAG---------AACATCC-TTTT-TAATGATTATTTCATGATTTTGACAACGAATATTGCATGGCAACGAACTATTGTTTAGTTCAACACCGAGTCGCGTAATTGATTATGTTTTAGAATT---GGCAAGAATAAATGTGAGTTTCG------ACAGTTATTATTTTCATTCAGTATAGAAAACACAAATCTTC---------AGAT-CTAAAGATCAGAT-------GTAGCTTAGCTCATTAAACTAT-CGTTCATTTAGAGAGT-CAAATCAA-CGGAAGATGAAATATTGCAAGT-----AGAACCCGATTTGTATAAACTACATTTTCAACCCATA-AACACAAACGCTCA---TTTTAACACTCATTCTGATGCTTTTTCA--AACAATGTGAACCAAAAAAATAGAAAATGACAGTTTGTATT-TAAATCGT------------ATT-TTATAATATG--AAAGCATTCTCCATTCCGCCGTGGAAAACAACC----AAAATTTAGAGCCGAGTAGAGAT----------------GCTTTTAAACGACATCAAACGTAATGAAATACTGGACGAGTCCT--------------------------------------------------------------------------------------------------------------------------------------------------TTATAATAGAAGTAGATTGATAGAAAA-ATAGAGTCGTC-
wtf53_5S_down ------------------------------------------------------------ATGTGAGTGTGAGTTTCACCGAACCTGCTTTCA-----------TTTTGTACTTCGCCTTCCACCCTTCCTTGGGATCATCCATGTCA---ATTGCAGTCCACCAAGATCCCTGTGTTT-GCTGTCACAAAAGCTTGAATCTGATGAATCCAGA------------AGACTTTGATTGCTTTAGTAATTCACTCTTTTACGA---------CTTTTCTAATTAGTTCACAGCACTGTTGTTTATGCATCTTTCA-TTTTCTTC--GCAATCCGAATAG---------AACATCC-TTTT-TAATGATTATTTCATGATTTTGACAACGAATATTCCATGGCAATGAGCTATTTTTTAGTTCAACACCGAGTCGCGTAATTGATTATGTTTTAGAATT---GGCAAGAATAAATGTGAGTTTCG------ACAGTTACTATTTTCATTCAGTATAGCAAGCACGAATCTTC---------AGAT-CTAAAGATCAGAT-------GTAGCATAGCTCATTAAACTAT-CGTTCATTCAGAGAGT-CAAATCAA-CGCACCATGAAATATTTCAAGA-----AGAACCCAATTTGTATAAACTACATTTTCAACCCATA-AACCTAAACGCTCA---TTTTAACACTCATTCTGATGCTTTTTCA--AACAATGTGAATCAAGAAAATAGAAAATGACAGCTTGTATT-CAAATCTT------------ATTCTTAAAATATG--AAAGCATTCTCCATTCCGCCGTGGAAAACAGTC----CAAATTTAGAGCCGAGTAGAGAT----------------GCTTTTAAACGACATCAAACGTAATAAAATACTGGACGAGTCCT--------------------------------------------------------------------------------------------------------------------------------------------------TTATAATAGAAGTAGCTTGATAAACGA-CTACAAACGTCT
wtf56_5S_down ATGTGAGTGTGAGTGTGAGTATGAGTGTGAGTGTGAGTGTGAGTGTGAGTATGAGTGTGAGTGTGAGTGTGAGTTTCACCGAACCTGCTTTCA-----------TTTTGTACTTCGCCTTCCACCCTTCCTTGGGATCATCGATGTCA---ATTGCAGTCCACCAAGATCCCTGTGTTT-GCTGTCACAAAAGCTTGAATCTGATGAATCCAGA------------AGACTTTGATTGCTTTAGTAATTCACTCTTTTACGA---------CTTTTCTAATTAGTTCACAGCACTGTTGTTTATGCAACGTTCA-TTTTCTTC--GCAATTGAAATAG---------AACATCC-TTTT-TAATGATTATTTCATGATTTTGGCAACGAATATTGCATGGCAATGAGCTATTGTTTAGTTCAACATCGAGTCGCGTAATTGATTATGTTTTAGAATT---GGCAAGAATAAATGTGAGTTTCG------ACAGTTATTATTTTCATTCAGTATAGAAAACACAAATCTTC---------AGAT-AAAAAGATCAGAT-------GTAGCATAGGTCATTAAACTAT-CGTTCATTTAGAGAGT-CAAATCAA-CGCACCATGAAATATTTCAAGT-----AGAACCCAATTTGTATAAACCACATTTTCAACCCGTA-AACCCAAACGCTCA---TTTTAACACTCATTTTGATGCTTTTACGACAACAATGTGAATCAAGAAAATAGAGAATGACAGTTTGTATT-CAAATCTT------------ATTTTTATAATATG--AAGGCATTTTCCATTCTTCCGTGGAAAACAGTC----AAAAAACACAGCTGAGCAGGGAT----------------GGATTTTAAAGGCATCAAACATAAGAAAATACTGGACGAGTCCTT------------------------------------------------------------------------------------------------------------------------------------------------ATAATAATAAAAGTAGCTTTATAGACGA-CTACAAACGTCT
wtf77_5S_down ------------------------------------------------------------ATGTGAGTGTGAGTTTCACCGAACTTGCTTTCA---------TTTTTTGTACTTCGCCTTCGCCCCTTCCTTGGGATCATCGATGTCA---ATTGCAGTTCACCAAGTTCCCTGTATTC-GCTGTCGCAAAAGCTTGAATCTGATAAATCCAGC------------AAACTTTGATTGCTTTAGCAATTCACTCTTTTACGA---------CTTTTCTAATTAGTTCACAGCACTGTTGTTTATGCATCGTTCA--TTTCTTC--GCATTCCGAATAG---------AACATCC-TTTT-TAATGATTATTTCATGATTTTGGCAACGAATATTGCATGGCAATGAGCTATTGTTTAGTTCAACATCGAGTCGCGTAATTGATTATGTTTTAGAATT---GGCAAGAATAAATGTGAGTTTCG------ACAGTTATTATTTTCATTCAGTATAGAAAACACAAATCTTC---------AGAT-AAAAAGATCAGAT-------GTAGCATAGGTCATTAAACTAT-CGTTCATTTAGAGAGT-CAAATCAA-CGCACCATGAAATATTTCAAGT-----AGAACCCAATTTGTATAAACCACATTTTCAACCCGTA-AACCCAAACGCTCA---TTTTAACACTCATTTTGATGCTTTTACGACAACAATGTGAATCAAGAAAATAGAGAATGACAGTTTGTATT-CAAATCTT------------ATTTTTATAATATG--AAGGCATTTTCCATTCTTCCGTGGAAAACAGTC----AAAAAACACAGCTGAGCAGGGAT----------------GGATTTTAAAGGCATCAAACATAAGAAAATACTGGACGAGTCCTT------------------------------------------------------------------------------------------------------------------------------------------------ATAATAATAAAAGTAGCTTTATAGACGA-CTACAAACGTCT
wtf54_5S_down ------------------------------------------------------------ATGTGAGTGTGAGTTTCACCGAACCTGCTTTCA---------TTTTGTGTACTTCGCCTTCGACCCTTCCTTGGGATCATCCATGTCA---ATTGCAGTTCACCAAGATCCCTGTGTTC-GTTGTCACAAAAGCTTGAATCTGATAAATCCAGC------------AAACTTTGATCGCTTTAGTAATTCACTCTTTTACGA---------CTTTTCTAATTAGTTCACAGCACTGTTGTTTATGCATCGTTCA-TTTTCTTC--GCAGTTCGAATAG---------AACATCC-TTTT-TAATGATTATTTTATGATTTTGACAACGAATATTCCATGGCAATGAGCTATTGTTTAGTTCAACACCGAGTCGTGTAATTGATTATGTCTTAGAGTT---GACAAGGATGAATGAGAGTTTCG------ACAGTTATTATTTTCATTCAGTATAGCAAGCACGAATCTTCAGATCAAAAAGAT-CAAAAGATCAGAT-------ATATCTTAATACATTGATTAAA-CATTCATTTAGAGAGT-CAAATCAA-CGGAAGATGAAATATTGCAAGT-----AGAACCCAATTTGTATAAACTACATTCTCAACCCATA-AACCCAAACGCTCA---TTTTAACACTCATTCTGATGCTTTTTCGACAACAATGTGAATCAAGAAAATAGAGAATGACAGTTTGTATT-CAAATCTT------------ATTTTTATAATATG--AAAGCATTCTCCATTCCGCCGTGGAAAACAACC----AAAATTTAGAGCCGAGTAGAGAT----------------GCTTTTAAACGACATCAGATGTAATAGAATACTGGACGAATCCT--------------------------------------------------------------------------------------------------------------------------------------------------TTATAGTAGAAGTAGCTTGATAGACGA-CTACAAACGTCT
wtf79_5S_down ------------------------------------------------------------ATGTGAGTGTGAGTTTCACCGAACCTGCTTTCA---------TTTTGTGTACTTCGCCTTCGACCCTTCCTTGGGATCATCCATGTCA---ATTGCAGTTCACCAAGATCCCTGTGTTC-GTTGTCACAAAAGCTTGAATCTGATAAATCCAGC------------AAACTTTGATCGCTTTAGTAATTCACTCTTTTACGA---------CTTTTCTAATTAGTTCACAGCACTGTTGTTTATGCATCGTTCA-TTTTCTTC--GCAGTTCGAATAG---------AACATCC-TTTT-TAATGATTATTTTATGATTTTGACAACGAATATTCCATGGCAATGAGCTATTGTTTAGTTCAACACCGAGTCGTGTAATTGATTATGTCTTAGAGTT---GACAAGGATGAATGAGAGTTTCG------ACAGTTATTATTTTCATTCAGTATAGCAAGCACGAATCTTCAGATCAAAAAGAT-CAAAAGATCAGAT-------ATATCTTAATACATTGATTAAA-CATTCATTTAGAGAGT-CAAATCAA-CGGAAGATGAAATATTGCAAGT-----AGAACCCAATTTGTATAAACTACATTCTCAACCCATA-AACCCAAACGCTCA---TTTTAACACTCATTCTGATGCTTTTTCGACAACAATGTGAATCAAGAAAATAGAGAATGACAGTTTGTATT-CAAATCTT------------ATTTTTATAATATG--AAGGCATTCTCCATTCTTCCGTGGAAAACAACC----AAAATTTAGAGCCGAGTAGAAAT----------------GCTTTTAAACGACATCAGATGTAATAGAATACTGGACGAATCCT--------------------------------------------------------------------------------------------------------------------------------------------------TTATAATAAAATTAGCTTGATAGATGC-CTACAAACGTCT
wtf81_5S_down ------------------------------------------------------------ATGTGAGTGTGAGTTTCACCGAACCTGCTTTCA---------TTTTTTGTACTTCGCCTTCGCCCCTTCCTTGGGATCATCGATGTCA---ATTGCAGTTCACCAAGATCCCTGTGTTT-GCTGTCACAAAAGCTTGAATCTGATGAATCCAGA------------AGACTTTGATTGCTTTAGTAATTCACTCTTTTACGA---------CTTTTCTAATTAGTTCACAGCACTGTTGTTTATGCATCGTTCA-TTTTCTTC--GCAGTTCGAATAG---------AACATCC-TTTT-TAATGATTATTTTATGATTTTGACAACGAATATTCCATGGCAATGAGCTATTGTTTAGTTCAACACCGAGTCGTGTAATTGATTATGTCTTAGAGTT---GACAAGGATGAATGAGAGTTTCG------ACAGTTATTATTTTCATTCAGTATAGCAAGCACGAATCTTCAGATCAAATAGAT-CAAAAGATCAGAT-------AGATCTTAATACATTGATTAAA-CATTCATTTAGAGAGT-CAAATCAA-CGCACCATGAAATATTTCAAGT-----AGAACCCAATTTGTATAAACCACATTTTCAACCCGTA-AACCCAAACGCTCA---TTTTAACACTCATTTTGATGCTTTTACGACAACAATGTGAATCAAGAAAATAGAGAATGACAGTTTGTATT-CAAATCTTATTCTTATAATAATTCTTATAATATG--AAAGCATTCTCCATTCCGCCGTGGAAAACAACC----AAAATTTAGAGCCGAGTAGAGAT----------------GCTTTTAAACGACATCAGATGTAATAGAATACTGGACGAATCCT--------------------------------------------------------------------------------------------------------------------------------------------------TTATAG-AGAAGTAGCTTTATAGACGA-CTACAAACGTC-
wtf69_5S_down ------------------------------------------------------------ATGTGAGTGTGAGTTTCACCGAACTTGCTTTCA---------TTTTTTGTACTTCGCCTTCGCCCCTTCCTTGGGATCATCGATGTCA---ATTGCAGTCCACCAAGATCCCTGTGTTT-GCTGTCACAAAAGCTTGAATCTGATGAGTCCAGA------------AGACTTTGATTGCTTTAGTAATTCACTCTTTTACGA---------CTTTTCTAATTAGTTCACAGCACTGTTGTTTATGCACCGTTCA-TTTTCTTC--GCAATCGGAATAG---------AACATCC-TTTT-TA-----------ATGATTTTGACAACGAATATTGCATGGCAATGAGCTATTGTTTAGTTCAACATCGAGTCGCGTAATTGATTATGTTTTAGAATT---GGCAAGAATGAATGTGAGTTTCG------ATAGTTATTATTTTCATTCAGTATAGCAAGCACGAATCTTCAGATCAAAAAGAT-CAAAAGATCAGAC-------ATATCTTAATACATTGATTAAA-CATTCATTTAGAGAGT-TAAATCAA-CGGAAGATGAAATATTGCAAGT-----AGAACCCAATTTGTATAAACTACATTCTCAACCCATA-AACCCAAACGCTCA---TTTTAACACTCATTCTGATGCTTTTTCA--AACAATGTGAATCAATAGAATAGAAAATGGCAGTTTGTATT-CAAATCTT------------ATTTTTATAATATG--AAAGCATTCTCCATTCCGCCGTGGAAAACAACC----AAAATTTAGAGCCGAGTAGAGAT----------------GCTTTTAAACGACATCAAACGTAATGAAATACTGGACGAGTCCT--------------------------------------------------------------------------------------------------------------------------------------------------TTATAATAGAAGTAGATTGATAGAAAA-ATTGAGTCGTCT
wtf29_5S_down ------------------------------------------------------------GTGCAAGTATGAGTTTCACCGAACTTGCTTTTAA-------ATTTTGTGTACTTCGTCTTCGCCCCTTCCTCGGGATCATCGATGTCA---ACTGCAGTTCACCAAGATCCCCGTGTTT-GCTGTCACAAAAGCTTGAATCTGATAAATCCAGT------------AAACTTTGATTGCTTTAATAATTCACTCTTTTACGA---------TTTTTCTAATTAGTTCACAGCACTGTTGTTTATGCATCGTTCATTTTTCTTC--GCAATCCGAATAG---------AACATCC-TTTC-TAATGATTATTTCATGTTTTTGACAACGAATATTCCATAGCAGTGAAGTATTGTTTAACTCAACGCCGAGTCGCGTAATTGATAATGTCTTAGAATC---GGCAAGGATGAATGTGAGTTTCG------ACAGTTATTATTTTCA--CAGTATAGCAAACACAAATCTTC---------AGAT-CTAAAGATCAGAT-------GTAGCTTAACTCATTAAACTAT-CGTTCATTTAGAGAGT-CAAATCAA-CGCACCGTGAAATATTTCAAGT-----AGGACCCAATTTGTATAAACTACATTTTCAACCCATA-AACCCAAACGCTCA---TTTTAACACTCATTCTGATGCTTTTTCTACAACAATGTGAATCAATAAAATAGAGAATGACAGTTTGTATT-CAAATCTT------------ATTCTTATCATATT--AAAGCATTCTCCATTCAACCATGATAATATATC----ACAGATC-GAGCTGAGTAGGGATGG--------------GATCTTCAAGGACATCAGGT-TGGCACAACACTGAAGACCATCGACTAAA---------------------------------------------------------------------------------------------------------------------------------AAAAAAAAAAAAAAAATTGCTCATTACTTCTACAAAGC-GAATCAAGGTCT
wtf9_5S_down ----------------------------------------------------------------------AGAATTCGATAATAATACTATACTAGA-CCCCACCTGTTTAAAGGACATG----------TTGAAAAAATACATGTCTGTAAATGAATAGCAGCGACTATTCTACATAT----TCCATAAGCAAATTCTTTTTCTTATCCTAGTCTTTGGTCTCAAAATTTCTTCCCGATACGAAAGTTTTTTCCTTGGG--------TTACTTACTTACTTACTTACCGGCTGTATTGTATTCATTT-------TGATTTTT--GTGATTGGTGAAT---------TCTAACT-GTTC-TAGTGA--ATTCAAAGGCTCCGAAACC--GTAATCGAAGCCCGCTAATCATTGAATGAAACATGTGAAAAAAACTATATGAATTATATTTTAGGCAA-----CTACACTTCGTAAGTGCTTCT------TCACATAGCAAATGACTAGAAGAGACGAAGCACGAGTCATA---------CACT-AAAAAGATGCGACGACTAGTATACTTTCATAACCAAAAATAT-AGTACATTTTGACAGC-CAAATTAT-TGTACGTTTGAAATATTCAAGTAGAAAGCAAAGTTATTTATAAATACAACTTTATGGACCCATAAAATTCGTACATTCAGTCTTTATATACCTGGGCGACAGCAGCCTAA--CACAATGTGGTTCGAAAAAAAAAAAAAGAGAAAAGCAACGT---GGTTTT------------ATGTCTATAATATT--CAACCACCCTCCAT-GGGCGGTGTAAAATTACC----AAAGATAGAAGTGAGTCGAATTGGACCTCGTAGTTCCGTAGGTCCGTAGTTCATGAAGCCAAATAAGAAACTGAACCAGTCAATACAAAGTACTTTAGTACGAGTACCAGTCGAGTACAGATACAGATACAGATAC------------------------------------------------------------------------AAGTATAAGTACAAGTACAAGTACAAGTACAAGTAAGCTAAATGAAGG-AGGAAAGTGTCT
wtf10_5S_down ----------------------------------------------------------------------AGAATTCGATAATAATACTATACTAGA-CCCCACCTGTTTAAAGGACATG----------TTGAAAAAATACATGTCTGTAAATGAATAGCAGCGACTATTCTACATAT----TCCATAAGCAAATTCTTTTTCTTATCCTAGTCTTTGGTCTCAAAATTTCTTCCCGATACGAAAGTTTTTTCCTTGGG--------TTACTTACTTACTTACTTACCGGCTGTATTGTATTCATTT-------TGATTTTT--GTGATTGGTGAAT---------TCTAACT-GTTC-TAGTGA--ATTCAAAGGCTCCGAAACC--GTAATCGAAGCCCGCTAATCATTGAATGAAACATGTGAAAAAAACTATATGAATTATATTTTAGGCAA-----CTACACTTCGTAAGTGCTTCT------TCACATAGCAAATGACTAGAAGAGACGAAGCACGAGTCATA---------CACT-AAAAAGATGCGACGACTAGTATACTTTCATAACCAAAAATAT-AGTACATTTTGACAGC-CAAATTAT-TGTACGTTTGAAATATTCAAGTAGAAAGCAAAGTTATTTATAAATACAACTTTATGGACCCATAAAATTCGTACATTCAGTCTTTATATACCTGGGCGACAGCAGCCTAA--CACAATGTGGTTCGAAAAAAAAAAAAAGAGAAAAGCAACGT---GGTTTT------------ATGTCTATAATATT--CAACCACCCTCCAT-GGGCGGTGTAAAATTACC----AAAGATAGAAGTGAGTCGAATTGGACCTCGTAGTTCCGTAGGTCCGTAGTTCATGAAGCCAAATAAGAAACTGAACCAGTCAATACAAAGTACTTTAGTACGAGTACCAGTCGAGTACAGATACAGATACAGATAC------------------------------------------------------------------------AAGTATAAGTACAAGTACAAGTACAAGTACAAGTAAGCTAAATGAAGG-AGGAAAGTGTCT
wtf11_5S_down ----------------------------------------------------------------------AGAATTCGATAATAATACTATACTAGACCCCCACCTGTTTAAAGGACATG----------TTGAAAAAATACATGTCTGTAAATGAATAGCAGCGACTATTCTACATAT----TCCATAAGCAAATTCTTTTTCTTATCCTAGTCTTTGGTCTCAAAATTTCTTCCCGATACGAAAGTTTTTTCCTTGGGTTACTTACTTACTTACTTACTTACTTACCGGCTGTATTGTATTCATTT-------TGATTTTT--GTGATTGGTGAAT---------TCTAACT-GTTC-TAGTGA--ATTCAAAGGCTCCGAAACC--GTAATCGAAGCCCGCTAATCATTGAATGAAACATGTGAAAAAAACTATATGAATTATATTTTAGGCAA-----CTACACTTCGTAAGTGCTTCT------TCACATAGCAAATGACTAGAAGAGACGAAGCACGAGTCATA---------CACT-AAAAAGATGCGACGACTAGTATACTTTCATAACCAAAAATAT-AGTACATTTTGACAGC-CAAATTAT-TGTACGTTTGAAATATTCAAGTAGAAAGCAAAGTTATTTATAAATACAACTTTATGGACCCATAAAATTCGTACATTCAGTCTTTATATACCTGGGCGACAGCAGCCTAA--CACAATGTGGTTCGAAAAAAAAAAAAAGAGAAAAGCAACGT---GGTTTT------------ATGTCTATAATATT--CAACCACCCTCCAT-GGGCGGTGTAAAATTACC----AAAGATAGAAGTGAGTCGAATTGGACCTCGTAGTTCCGTAGGTCCGTAGTTCATGAAGCCAAATAAGAAACTGAACCAGTCAATACAAAGTACTTTAGTACGAGTACCAGTCGAGTACAGATACAGATACAGATAC------------------------------------------------------------------------------------AAGTATAAGTACAAGTACAAGTAAGCTAAATGAAGG-AGGAAAGTGTCT
wtf63_5S_down ----------------------------------------------------------------------AGAATTCGATAATAATACTATACTAGA-CCCCACCTGTTTAAAGGACATG----------TTGAAAAAATACATGTCTGTAAATGAATAGCAGCGACTATTCTACATAT----TCCATAAGCAAATTCTTTTTCTTATCCTAGTCTTTGGTCTCAAAATTTCTTCCCGATACGAAAGTTTTTTCCTTGGG--------TTACTTACTTACTTACTTACCGGCTGTATTGTATTCATTT-------TGATTTTT--GTGATTGGTGAAT---------TCTAACT-GTTC-TAGTGA--ATTCAAAGGCTCCGAAACC--GTAATCGAAGCCCGCTAATCATTGAATGAAACATGTGAAAAAAACTATATGAATTATATTTTAGGCAA-----CTACACTTCGTAAGTGCTTCT------TCACATAGCAAATGACTAGAAGAGACGAAGCACGAGTCATA---------CACT-AAAAAGATGCGACGACTAGTATACTTTCATAACCAAAAATAT-AGTACATTTTGACAGCACAAATTAT-GGTACGTTTGAAATATTCAAGTAGAAAGCAAAGTTATTTATAAATACAACTTTATGGACCCATAAAATTCGTACATTCAGTCTTTATATACCTGGGCGACAGCAGCCTAA--CACAATGTGGTTCGAAAAAAAAAAAAAGAGAAAAGCAACGT---GGTTTT------------ATGTCTATAATATT--CAACCACCCTCCAT-GGGCGGTGTAAAATTACC----AAAGATAGAAGTGAGTCGAATTGGACCTCGTAGTTCCGTAGGTCCGTAGTTCATGAAGCCAAATAAGAAACTGAACCAGTCAATACAAAGTACTTTAGTACGAGTACCAGTCGAGTACAGATACAGATACAGATAC------------------------------------------------------------------------------------AAGTATAAGTACAAGTACAAGTAAGCTAAATGAAGG-AGGAAAGTGTCT
wtf65_5S_down -----------------------------------------------------------------------------------------------------------------------------------------------------------------------------------------------------------------------------------------TCCCGATACGAAAGTTTTTTCCTTGGG--------TTACTTACTTACTTACTTACCGGCTGTATTGTATTCATTT-------TGATTTTT--GTGATTGGTGAAT---------TCTAACT-GTTC-TAGTGA--ATTCAAAGGCTCCGAAACC--GTAATCGAAGCCCGCTAATCATTGAATTAAACATGTGAAAAAAACTATATGAATTATATTTTAGGCAA-----CTACACTTCGTAAATGCTTCT------TCACATAGCAAATGACTAGAAGAGACGAAGCACGAGTCTTA---------CACT-AAAAAGATGCGACGACTAGTATACTTTCATAACCAAAAATAT-AGTACATTTTGACAGC-CAAATTAT-TGTACGTTTGAAATATTCAAGTAGAAAGCAAAGTTATTTATAAATACAACTTTATGGACCCATAAAATTCGTACATTCAGTCTTTATATACCTGGGCGACAGCAGCCTAA--CACAATGTGGTTCGAAAAAAAAAAAAAGAGAAAAGCAACGT---GGTTTT------------ATGTCTGTAATATT--CAACCACCCTCCAT-GGGCGGTGTAAAATTACC----AAAGATAGAAGTGAGTCGAATTGGACCTCGTAGTTCCGTAGGTCCGTAGTTCATGAAGCCAAATAAGAAACTGAACCAGTCAATACAAAGTACTTTAGTACGAGTACCAGTCGAGTACAGATACAGATACAGATAC------------------------------------------------------------------------------------AAGTATAAGTACAAGTACAAGTAAGCTAAATGAAGG-AGGAAAGTGTCT
wtf35_5S_down ----------------------------------------------------------------------AGAATTCGATAATAATACTATACTAGA-CCCCACCTGTTTAAAGGACATG----------TTGAAAAAATACATGTCTGTAAATGAATAGCAGCGACTATTCTACATAT----TCCATAAGCAAATTGTTTTTCTTATCCTAGTCTTTGGTCTCAAAATTTCTTCCCGATACGAAAGTTTTTTCCTTGGG--------TTACTTACTTACTTACTTACCGGCTGTATTGTATTCATTT-------TGATTTTT--GTGATTGGTGAAT---------TCTAACT-GTTC-TAGTGA--ATTCAAAGGCTCCGAAACC--GTAATCGAAGCCCGCTAATCATTGAATGAAACATGTGAAAAAAACTATATGAATTATATTTTAGGCAA-----CTACACTTCGTAAGTGCTTCT------TCACATAGCAAATGACTAGAAGAGACGAAGCACGAGTCATA---------TACT-AAAAAGATGCGACGACTACTATACTTTCATAACCAAAAATAT-AGTACATTTTGACAGC-CAAATTAT-TGTACGTTTGAAATATTCAAGTAGAAAGCAAAGTTATTTATAAATACAACTTTATGGACCCATAAAATTCGTACATTCAGTCTTTATATACCTGGGCGACAGCAGCCTAA--CACAATGTGGTTCGA-AAAAAAAAAAAGAGAAAAGCAACGT---GGTTTT------------ATGTCTATAATATT--CAACCACCCTCCAT-GGGCGGTGTAAAATTACC----AAAGATAGAAGTGAGTCGAATTGGACCTCGTAGTTCCGTAGGTCCGTAGTTCATGAAGCCAAATAAGAAACTGAACCAGTCAATACAAAGTACTTTAGTACGAGTACCAGTCGAGTACAGATACAGATACAGATAC------------------------------------------------------------------AAGTATAAGTATAAGTATAAGTACAAGTACAAGTACAAGTAAGCTAAATTAAGG-AGGAAAGTGTCT
wtf36_5S_down ----------------------------------------------------------------------AGAATTCGATAATAATACTATACTAGA-CCCCACCTGTTTAAAGGACATG----------TTGAAAAAATACATGTCTGTAAATGAATAGCAGCGACTATTCTACATAT----TCCATAAGCAAATTGTTTTTCTTATCCTAGTCTTTGGTCTCAAAATTTCTTCCCGATACGAAAGTTTTTTCCTTGGG--------TTACTTACTTACTTACTTACCGGCTGTATTGTATTCATTT-------TGATTTTT--GTGATTGGTGAAT---------TCTAACT-GTTC-TAGTGA--ATTCAAAGGCTCCGAAACC--GTAATCGAAGCCCGCTAATCATTGAATGAAACATGTGAAAAAAACTATATGAATTATATTTTAGGCAA-----CTACACTTCGTAAGTGCTTCT------TCACATAGCAAATGACTAGAAGAGACGAAGCACGAGTCATA---------TACT-AAAAAGATGCGACGACTACTATACTTTCATAACCAAAAATAT-AGTACATTTTGACAGC-CAAATTAT-TGTACGTTTGAAATATTCAAGTAGAAAGCAAAGTTATTTATAAATACAACTTTATGGACCCATAAAATTCGTACATTCAGTCTTTATATACCTGGGCGACAGCAGCCTAA--CACAATGTGGTTCGA-AAAAAAAAAAAGAGAAAAGCAACGT---GGTTTT------------ATGTCTATAATATT--CAACCACCCTCCAT-GGGCGGTGTAAAATTACC----AAAGATAGAAGTGAGTCGAATTGGACCTCGTAGTTCCGTAGGTCCGTAGTTCATGAAGCCAAATAAGAAACTGAACCAGTCAATACAAAGTACTTTAGTACGAGTACCAGTCGAGTACAGATACAGATACAGATAC------------------------------------------------------------------AAGTATAAGTATAAGTATAAGTACAAGTACAAGTACAAGTAAGCTAAATTAAGG-AGGAAAGTGTCT
wtf64_5S_down ----------------------------------------------------------------------AGAATTCGATAATAATACTATACTAGA-CCCCACCTGTTTAAAGGACATG----------TTGAAAAAATACATGTCTGTAAATGAATAGCAGCGACTATTCTACATAT----TCCATAAGCAAATTCTTTTTCTTATCCTAGTCTTTGGTCTCAAAATTTCTTCCCGATACGAAAGTTTTTTCCTTGGG--------TTACTTACTTACTTACTTACCGGCTGTATTGTATTCATTT-------TGATTTTT--GTGATTGGTGAAT---------TCTAACT-GTTC-TAGTGA--ATTCAAAGGCTCCGAAACC--GTAATCGAAGCCCGCTAATCATTGAATGAAACATGTGAAAAAAACTATATGAATTATATTTTAGGCAA-----CTACACTTCGTAAGTGCTTCT------TCACATAGCAAATGACTAGAAGAGACGAAGCACGAGTCATA---------CACT-AAAAAGATGCGACGACTAGTATACTTTCATAACCAAAAATAT-AGTACATTTTGACAGCACAAATTAT-GGTACGTTTGAAATATTCAAGTAGAAAGCAAAGTTATTTATAAATACAACTTTATGGACCCATAAAATTCGTACATTCAGTCTTTATATACCTGGGCGACAGCAGCCTAA--CACAATGTGGTTCGA-AAAAAAAAAAAGAGAAAAGCAACGT---GGTTTT------------ATGTCTATAATATT--CAACCACCCTCCAT-GGGCGGTGTAAAATTACC----AAAGATAGAAGTGAGTCGAATTGGACCTCGTAGTTCCGTAGGTCCGTAGTTCATGAAGCCAAATAAGAAACTGAACCAGTCAATACAAAGTACTTTAGTACGAGTACCAGTCGAGTACAGATACAGATACAGATAC------------------------------------------------------------------AAGTATAAGTATAAGTATAAGTACAAGTACAAGTACAAGTAAGCTAAATTAAGG-AGGAAAGTGTCT
wtf37_5S_down ----------------------------------------------------------------------AGAATTCGATAATAATACTATACTAGA-CCCCACCTGTTTAAAGGACATG----------TTGAAAAAATACATGTCTGTAAATGAATAGCAGCGACTATTCTACATAT----TCCATAAGCAAATTGTTTTTCTTATCCTAGTCTTTGGTCTCAAAATTTCTTCCCGATACGAAAGTTTTTTCCTTGGG--------TTACTTACTTACTTACTTACCGGCTGTATTGTATTCATTT-------TGATTTTT--GTGATTGGTGAAT---------TCTAACT-GTTC-TAGTGA--ATTCAAAGGCTCCGAAACC--GTAATCGAAGCCCGCTAATCATTGAATGAAACATGTGAAAAAAACTATATGAATTATATTTTAGGCAA-----CTACACTTCGTAAGTGCTTCT------TCACATAGCAAATGACTAGAAGAGACGAAGCACGAGTCATA---------TACT-AAAAAGATGCGACGACTACTATACTTTCATAACCAAAAATAT-AGTACATTTTGACAGC-CAAATTAT-TGTACGTTTGAAATATTCAAGTAGAAAGCAAAGTTATTTATAAATACAACTTTATGGACCCATAAAATTCGTACATTCAGTCTTTATATACCTGGGCGACAGCAGCCTAA--CACAATGTGGTTCGA-AAAAAAAAAAAGAGAAAAGCAACGT---GGTTTT------------ATGTCTATAATATT--CAACCACCCTCCAT-GGGCGGTGTAAAATTACC----AAAGATAGAAGTGAGTCGAATTGGACCTCGTAGTTCCGTAGGTCCGTAGTTCATGAAGCCAAATAAGAAACTGAACCAGTCAATACAAAGTACTTTAGTACGAGTACCAGTCGAGTACAGATACAGATACAGATACAGATACAGATAC------------------------------------------------AAGTATAAGTATAAGTACAAGTACAAGTACAAGTACAAGTACAAGTAAGCTAAATTAAGG-AGGAAAGTGTCT
wtf41_5S_down ----------------------------------------------------------------------AGAATTCGATAATAATACTATACTAGA-CCCCACCTGTTTAAAGGACATG----------TTGAAAAAATACATGTCTGTAAATGAATAGCAGCGACTATTCTACATAT----TCCATAAGCAAATTGTTTTTCTTATCCTAGTCTTTGGTCTCAAAATTTCTTCCCGATACGAAAGTTTTTTCCTTGGG--------TTACTTACTTACTTACTTACCGGCTGTATTGTATTCATTT-------TGATTTTT--GTGATTGGTGAAT---------TCTAACT-GTTC-TAGTGA--ATTCAAAGGCTCCGAAACC--GTAATCGAAGCCCGCTAATCATTGAATGAAACATGTGAAAAAAACTATATGAATTATATTTTAGGCAA-----CTACACTTCGTAAGTGCTTCT------TCACATAGCAAATGACTAGAAGAGACGAAGCACGAGTCATA---------TACT-AAAAAGATGCGACGACTACTATACTTTCATAACCAAAAATAT-AGTACATTTTGACAGC-CAAATTAT-TGTACGTTTGAAATATTCAAGTAGAAAGCAAAGTTATTTATAAATACAACTTTATGGACCCATAAAATTCGTACATTCAGTCTTTATATACCTGGGCGACAGCAGCCTAA--CACAATGTGGTTCGA-AAAAAAAAAAAGAGAAAAGCAACGT---GGTTTT------------ATGTCTATAATATT--CAACCACCCTCCAT-GGGCGGTGTAAAATTACC----AAAGATAGAAGTGAGTCGAATTGGACCTCGTAGTTCCGTAGGTCCGTAGTTCATGAAGCCAAATAAGAAACTGAACCAGTCAATACAAAGTACTTTAGTACGAGTACCAGTCGAGTACAGATACAGATACAGATACAGATACAGATAC------------------------------------------------AAGTATAAGTATAAGTACAAGTACAAGTACAAGTACAAGTACAAGTAAGCTAAATTAAGG-AGGAAAGTGTCT
wtf38_5S_down ----------------------------------------------------------------------AGAATTCGATAATAATACTATACTAGA-CCCCACCTGTTTAAAGGACATG----------TTGAAAAAATACATGTCTGTAAATGAATAGCAGCGACTATTCTACATAT----TCCATAAGCAAATTGTTTTTCTTATCCTAGTCTTTGGTCTCAAAATTTCTTCCCGATACGAAAGTTTTTTCCTTGGG--------TTACTTACTTACTTACTTACCGGCTGTATTGTATTCATTT-------TGATTTTT--GTGATTGGTGAAT---------TCTAACT-GTTC-TAGTGA--ATTCAAAGGCTCCGAAACC--GTAATCGAAGCCCGCTAATCATTGAATGAAACATGTGAAAAAAACTATATGAATTATATTTTAGGCAA-----CTACACTTCGTAAGTGCTTCT------TCACATAGCAAATGACTAGAAGAGACGAAGCACGAGTCATA---------TACT-AAAAAGATGCGACGACTACTATACTTTCATAACCAAAAATAT-AGTACATTTTGACAGC-CAAATTAT-TGTACGTTTGAAATATTCAAGTAGAAAGCAAAGTTATTTATAAATACAACTTTATGGACCCATAAAATTCGTACATTCAGTCTTTATATACCTGGGCGACAGCAGCCTAA--CACAATGTGGTTCGA-AAAAAAAAAAAGAGAAAAGCAACGT---GGTTTT------------ATGTCTATAATATT--CAACCACCCTCCAT-GGGCGGTGTAAAATTACC----AAAGATAGAAGTGAGTCGAATTGGACCTCGTAGTTCCGTAGGTCCGTAGTTCATGAAGCCAAATAAGAAACTGAACCAGTCAATACAAAGTACTTTAGTACGAGTACCAGTCGAGTACAGATACAGATACAGATACAGATACAGATACAGATACAGATACA------------------------------GATACAAGTATAAGTATAAGTACAAGTACAAGTACAAGTACAAGTACAAGTAAGCTAAATTAAGG-AGGAAAGTGTCT
wtf40_5S_down ----------------------------------------------------------------------AGAATTCGATAATAATACTATACTAGA-CCCCACCTGTTTAAAGGACATG----------TTGAAAAAATACATGTCTGTAAATGAATAGCAGCGACTATTCTACATAT----TCCATAAGCAAATTGTTTTTCTTATCCTAGTCTTTGGTCTCAAAATTTCTTCCCGATACGAAAGTTTTTTCCTTGGGTTA----CTTACTTACTTACTTACTTACCGGCTGTATTGTATTCATTT-------TGATTTTT--GTGATTGGTGAAT---------TCTAACT-GTTC-TAGTGA--ATTCAAAGGCTCCGAAACC--GTAATCGAAGCCCGCTAATCATTGAATGAAACATGTGAAAAAAACTATATGAATTATATTTTAGGCAA-----CTACACTTCGTAAGTGCTTCT------TCACATAGCAAATGACTAGAAGAGACGAAGCACGAGTCATA---------TACT-AAAAAGATGCGACGACTAGTATACTTTCATAACCAAAAATAT-AGTACATTTTGACAGC-CAAATTAT-TGTACGTTTGAAATATTCAAGTAGAAAGCAAAGTTATTTATAAATACAACTTTATGGACCCATAAAATTCGTACATTCAGTCTTTATATACCTGGGCGACAGCAGCCTAA--CACAATGTGGTTCGA-AAAAAAAAAAAGAGAAAAGCAACGT---GGTTTT------------ATGTCTATAATATT--CAACCACCCTCCAT-GGGCGGTGTAAAATTACC----AAAGATAGAAGTGAGTCGAATTGGACCTCGTAGTTCCGTAGGTCCGTAGTTCATGAAGCCAAATAAGAAACTGAACCAGTCAATACAAAGTACTTTAGTACGAGTACCAGTCGAGTACAGATACAGATACAGATACAGATACAGATACAGATACAAGTATA------------------------------AGTATAAGTATAAGTACAAGTACAAGTACAAGTACAAGTACAAGTACAAGTAAGCTAAATTAAGG-AGGAAAGTGTCT
wtf44_5S_down ----------------------------------------------------------------------AGAATTCGATAATAATACTATACTAGA-CCCCACCTGTTTAAAGGACATG----------TTGAAAAAATACATGTCTGTAAATGAATAGCAGCGACTATTCTACATAT----TCCATAAGCAAATTGTTTTTCTTATCCTAGTCTTTGGTCTCAAAATTTCTTCCCGATACGAAAGTTTTTTCCTTGGGTTA----CTTACTTACTTACTTACTTACCGGCTGTATTGTATTCATTT-------TGATTTTT--GTGATTGGTGAAT---------TCTAACT-GTTC-TAGTGA--ATTCAAAGGCTCCGAAACC--GTAATCGAAGCCCGCTAATCATTGAATGAAACATGTGAAAAAAACTATATGAATTATATTTTAGGCAA-----CTACACTTCGTAAGTGCTTCT------TCACATAGCAAATGACTAGAAGAGACGAAGCACGAGTCATA---------TACT-AAAAAGATGCGACGACTAGTATACTTTCATAACCAAAAATAT-AGTACATTTTGACAGC-CAAATTAT-TGTACGTTTGAAATATTCAAGTAGAAAGCAAAGTTATTTATAAATACAACTTTATGGACCCATAAAATTCGTACATTCAGTCTTTATATACCTGGGCGACAGCAGCCTAA--CACAATGTGGTTCGA-AAAAAAAAAAAGAGAAAAGCAACGT---GGTTTT------------ATGTCTATAATATT--CAACCACCCTCCAT-GGGCGGTGTAAAATTACC----AAAGATAGAAGTGAGTCGAATTGGACCTCGTAGTTCCGTAGGTCCGTAGTTCATGAAGCCAAATAAGAAACTGAACCAGTCAATACAAAGTACTTTAGTACGAGTACCAGTCGAGTACAGATACAGATACAGATACAGATACAGATACAGATACAAGTATA------------------------------AGTATAAGTATAAGTACAAGTACAAGTACAAGTACAAGTACAAGTACAAGTAAGCTAAATTAAGG-AGGAAAGTGTCT
wtf42_5S_down ----------------------------------------------------------------------AGAATTCGATAATAATACTATACTAGA-CCCCACCTGTTTAAAGGACATG----------TTGAAAAAATACATGTCTGTAAATGAATAGCAGCGACTATTCTACATAT----TCCATAAGCAAATTGTTTTTCTTATCCTAGTCTTTGGTCTCAAAATTTCTTCCCGATACGAAAGTTTTTTCCTTGGGTTA----CTTACTTACTTACTTACTTACCGGCTGTATTGTATTCATTT-------TGATTTTT--GTGATTGGTGAAT---------TCTAACT-GTTC-TAGTGA--ATTCAAAGGCTCCGAAACC--GTAATCGAAGCCCGCTAATCATTGAATGAAACATGTGAAAAAAACTATATGAATTATATTTTAGGCAA-----CTACACTTCGTAAGTGCTTCT------TCACATAGCAAATGACTAGAAGAGACGAAGCACGAGTCATA---------TACT-AAAAAGATGCGACGACTAGTATACTTTCATAACCAAAAATAT-AGTACATTTTGACAGC-CAAATTAT-TGTACGTTTGAAATATTCAAGTAGAAAGCAAAGTTATTTATAAATACAACTTTATGGACCCATAAAATTCGTACATTCAGTCTTTATATACCTGGGCGACAGCAGCCTAA--CACAATGTGGTTCGA-AAAAAAAAAAAGAGAAAAGCAACGT---GGTTTT------------ATGTCTATAATATT--CAACCACCCTCCAT-GGGCGGTGTAAAATTACC----AAAGATAGAAGTGAGTCGAATTGGACCTCGTAGTTCCGTAGGTCCGTAGTTCATGAAGCCAAATAAGAAACTGAACCAGTCAATACAAAGTACTTTAGTACGAGTACCAGTCGAGTACAGATACAGATACAGATACAGATACAGATACAGATACAGATAC-------------------------------AGTATAAGTATAAGTATAAGTACAAGTACAAGTACAAGTACAAGTACAAGTAAGCTAAATTAAGG-AGGAAAGTGTCT
wtf45_5S_down -------------------------------------------------------------------------ATTCGATAATAATACTATACTAGA-CCCCACCTGTTTAAAGGACATG----------TTGAAAAAATACATGTCTGTAAATGAATAGCAGCGACTATTCTACATAT----TCCATAAGCAAATTGTTTTTCTTATCCTAGTCTTTGGTCTCAAAATTTCTTCCCGATACGAAAGTTTTTTCCTTGGGTTA----CTTACTTACTTACTTACTTACCGGCTGTATTGTATTCATTT-------TGATTTTT--GTGATTGGTGAAT---------TCTAACT-GTTC-TAGTGA--ATTCAAAGGCTCCGAAACC--GTAATCGAAGCCCGCTAATCATTGAATGAAACATGTGAAAAAAACTATATGAATTATATTTTAGGCAA-----CTACACTTCGTAAGTGCTTCT------TCACATAGCAAATGACTAGAAGAGACGAAGCACGAGTCATA---------TACT-AAAAAGATGCGACGACTAGTATACTTTCATAACCAAAAATAT-AGTACATTTTGACAGC-CAAATTAT-TGTACGTTTGAAATATTCAAGTAGAAAGCAAAGTTATTTATAAATACAACTTTATGGACCCATAAAATTCGTACATTCAGTCTTTATATACCTGGGCGACAGCAGCCTAA--CACAATGTGGTTCGA-AAAAAAAAAAAGAGAAAAGCAACGT---GGTTTT------------ATGTCTATAATATT--CAACCACCCTCCAT-GGGCGGTGTAAAATTACC----AAAGATAGAAGTGAGTCGAATTGGACCTCGTAGTTCCGTAGGTCCGTAGTTCATGAAGCCAAATAAGAAACTGAACCAGTCAATACAAAGTACTTTAGTACGAGTACCAGTCGAGTACAGATACAGATACAGATACAGATACAGATACAGATACA------------------------------------AGTATAAGTATAAGTATAAGTACAAGTACAAGTACAAGTACAAGTACAAGTAAGCTAAATTAAGG-AGGAAAGTG---
wtf39_5S_down ----------------------------------------------------------------------AGAATTCGATAATAATACTATACTAGA-CCCCACCTGTTTAAAGGACATG----------TTGAAAAAATACATGTCTGTAAATGAATAGCAGCGACTATTCTACATAT----TCCATAAGCAAATTGTTTTTCTTATCCTAGTCTTTGGTCTCAAAATTTCTTCCCGATACGAAAGTTTTTTCCTTGGGTTA----CTTACTTACTTACTTACTTACCGGCTGTATTGTATTCATTT-------TGATTTTT--GTGATTGGTGAAT---------TCTAACT-GTTC-TAGTGA--ATTCAAAGGCTCCGAAACC--GTAATCGAAGCCCGCTAATCATTGAATGAAACATGTGAAAAAAACTATATGAATTATATTTTAGGCAA-----CTACACTTCGTAAGTGCTTCT------TCACATAGCAAATGACTAGAAGAGACGAAGCACGAGTCATA---------TACT-AAAAAGATGCGACGACTAGTATACTTTCATAACCAAAAATAT-AGTACATTTTGACAGC-CAAATTAT-TGTACGTTTGAAATATTCAAGTAGAAAGCAAAGTTATTTATAAATACAACTTTATGGACCCATAAAATTCGTACATTCAGTCTTTATATACCTGGGCGACAGCAGCCTAA--CACAATGTGGTTCGA-AAAAAAAAAAAGAGAAAAGCAACGT---GGTTTT------------ATGTCTATAATATT--CAACCACCCTCCAT-GGGCGGTGTAAAATTACC----AAAGATAGAAGTGAGTCGAATTGGACCTCGTAGTTCCGTAGGTCCGTAGTTCATGAAGCCAAATAAGAAACTGAACCAGTCAATACAAAGTACTTTAGTACGAGTACCAGTCGAGTACAGATACAGATACAGATACAGATACAGATACAGATACAGATACAGATACAGATACAAGTATAAGTATAAGTACAAGTACAAGTATAAGTATAAGTACAAGTACAAGTACAAGTACAAGTACAAGTAAGCTAAATTAAGG-AGGAAAGTGTCT
wtf43_5S_down ----------------------------------------------------------------------AGAATTCGATAATAATACTATACTAGA-CCCCACCTGTTTAAAGGACATG----------TTGAAAAAATACATGTCTGTAAATGAATAGCAGCGACTATTCTACATAT----TCCATAAGCAAATTGTTTTTCTTATCCTAGTCTTTGGTCTCAAAATTTCTTCCCGATACGAAAGTTTTTTCCTTGGGTTA----CTTACTTACTTACTTACTTACCGGCTGTATTGTATTCATTT-------TGATTTTT--GTGATTGGTGAAT---------TCTAACT-GTTC-TAGTGA--ATTCAAAGGCTCCGAAACC--GTAATCGAAGCCCGCTAATCATTGAATGAAACATGTGAAAAAAACTATATGAATTATATTTTAGGCAA-----CTACACTTCGTAAGTGCTTCT------TCACATAGCAAATGACTAGAAGAGACGAAGCACGAGTCATA---------TACT-AAAAAGATGCGACGACTAGTATACTTTCATAACCAAAAATAT-AGTACATTTTGACAGC-CAAATTAT-TGTACGTTTGAAATATTCAAGTAGAAAGCAAAGTTATTTATAAATACAACTTTATGGACCCATAAAATTCGTACATTCAGTCTTTATATACCTGGGCGACAGCAGCCTAA--CACAATGTGGTTCGA-AAAAAAAAAAAGAGAAAAGCAACGT---GGTTTT------------ATGTCTATAATATT--CAACCACCCTCCAT-GGGCGGTGTAAAATTACC----AAAGATAGAAGTGAGTCGAATTGGACCTCGTAGTTCCGTAGGTCCGTAGTTCATGAAGCCAAATAAGAAACTGAACCAGTCAATACAAAGTACTTTAGTACGAGTACCAGTCGAGTACAGATACAGATACAGATACAGATACAGATACAGATACAGATACAGATACAGATACAAGTATAAGTATAAGTACAAGTACAAGTATAAGTATAAGTACAAGTACAAGTACAAGTACAAGTACAAGTAAGCTAAATTAAGG-AGGAAAGTGTCT
