# Supplementary material for: The wtf meiotic driver gene family has unexpectedly persisted for over 100 million years
Source: eLife. 2022 Oct 13;11:e81149. doi: 10.7554/eLife.81149 (PMC9562144; doi:10.7554/eLife.81149)
Supplement: Figure 3—figure supplement 4—source data 2. — Phylogeny generated by PhyML of the downstream regions of 67 S. octosporus wtf genes with a downstream 5S rDNA in Newick format (Guindon et al., 2010). The labels are SH-like aLRT values for support of the nodes (0–1). [file elife-81149-fig3-figsupp4-data2.zip › Figure 3-figure supplement 4-source data 2.nwk]

((((wtf9_5S_down:0.00000001,wtf10_5S_down:0.00000001)0.000000:0.00000001,(wtf64_5S_down:0.00234944,((wtf42_5S_down:0.00000001,(wtf45_5S_down:0.00000001,(wtf40_5S_down:0.00000001,wtf44_5S_down:0.00000001)0.926000:0.00447583)0.000000:0.00000001)0.000000:0.00084951,((wtf43_5S_down:0.00000001,wtf39_5S_down:0.00000001)0.000000:0.00000001,(wtf41_5S_down:0.00000001,((wtf38_5S_down:0.00000001,wtf37_5S_down:0.00000001)0.000000:0.00000001,(wtf36_5S_down:0.00000001,wtf35_5S_down:0.00000001)0.937000:0.00234781)0.000000:0.00000001)0.926000:0.00336718)0.000000:0.00026557)0.978000:0.00350914)0.899000:0.00117549)0.929000:0.00118770,(wtf65_5S_down:0.00323768,((((wtf29_5S_down:0.14855055,(wtf81_5S_down:0.00965142,(wtf79_5S_down:0.01188439,wtf54_5S_down:0.00000001)0.997000:0.01977658)1.000000:0.02872092)0.893000:0.00777396,(wtf53_5S_down:0.02081518,(wtf56_5S_down:0.00830056,wtf77_5S_down:0.01584944)1.000000:0.04980882)0.900000:0.00548696)0.000000:0.00000002,(wtf16_5S_down:0.07199642,(wtf69_5S_down:0.03040979,wtf19_5S_down:0.02741676)0.976000:0.01182314)0.146000:0.01239585)1.000000:0.25901765,((wtf59_5S_down:0.02627734,(wtf48_5S_down:0.04755757,(wtf72_5S_down:0.03052297,(((wtf57_5S_down:0.00000001,wtf82_5S_down:0.00246468)0.960000:0.01592660,(wtf26_5s_down:0.01228816,wtf78_5S_down:0.00763562)0.959000:0.01762143)0.906000:0.01227226,(wtf1_5S_down:0.02517758,(wtf6_5S_down:0.00000001,wtf5_5S_down:0.00000001)0.998000:0.04375824)0.911000:0.01438292)0.700000:0.00722530)0.565000:0.00428312)0.831000:0.01155519)1.000000:0.39283419,((wtf4_5S_down:0.45849679,(wtf61_5S_down:0.03137441,((wtf8_5S_down:0.02561073,(wtf21_5S_down:0.00896267,wtf74_5S_down:0.02288773)0.951000:0.00983265)0.556000:0.00583638,(wtf52_5S_down:0.01259812,((wtf71_5S_down:0.01346251,(wtf7_5S_down:0.03548258,((wtf66_5S_down:0.05519612,(wtf46_5S_down:0.02452928,(wtf20_5S_down:0.01579020,wtf50_5S_down:0.01623862)0.881000:0.00680232)0.923000:0.01597056)0.946000:0.01664321,(wtf49_5S_down:0.01615987,wtf47_5S_down:0.06252593)0.824000:0.01495161)0.926000:0.01720908)0.907000:0.00936926)0.899000:0.01020283,(wtf30_5S_down:0.06059941,(wtf23_5s_down:0.00000001,wtf22_5S_down:0.04566022)0.509000:0.00366893)0.549000:0.00489401)0.683000:0.00869162)0.905000:0.00923234)0.000000:0.00000001)0.997000:0.08649389)0.962000:0.13327772,(((wtf12_5S_down:0.01743945,(wtf14_5S_down:0.07447433,(wtf13_5S_down:0.00000001,wtf15_5S_down:0.00000001)1.000000:0.04829099)0.976000:0.02550430)0.964000:0.01901884,((wtf32_5S_down:0.03525941,wtf34_5S_down:0.03191372)0.334000:0.00165533,(wtf17_5S_down:0.00576862,(wtf67_5S_down:0.00235757,wtf68_5S_down:0.02217836)0.727000:0.01073406)0.838000:0.00581739)0.974000:0.01096227)0.000000:0.00000001,(wtf33_5S_down:0.02497805,(wtf70_5S_down:0.01713748,(wtf73_5S_down:0.03111182,wtf62_5S_down:0.04964400)0.928000:0.01585513)0.999000:0.04470586)0.465000:0.00754504)0.946000:0.03727901)1.000000:0.32678302)1.000000:0.19142498)1.000000:1.58306451)0.727000:0.00247096)0.000000:0.00000001,wtf11_5S_down:0.00000001,wtf63_5S_down:0.00119460);
