# Supplementary material for: The wtf meiotic driver gene family has unexpectedly persisted for over 100 million years
Source: eLife. 2022 Oct 13;11:e81149. doi: 10.7554/eLife.81149 (PMC9562144; doi:10.7554/eLife.81149)
Supplement: Figure 3—figure supplement 5—source data 1. — DNA alignment made using MAFFT of the regions upstream of 40 S. octosporus wtf genes with an upstream 5S rDNA. [file elife-81149-fig3-figsupp5-data1.zip › Figure 3-figure supplement 5-source data 1.phy]

 40 1196
wtf8_5S_up ---------------------------------------------------------------------------------------------------------------------------------------------------------------------------------------------------------------------------------------------------------------------------------------------------------------------------------------------------------------------------------------------------------------------------------------------------------------------AACCAAA-----------------------------------------------------------------------------------------------------------------------------------------GACCGGACATAACAATGCTTTCCTTCCTATGTAAATGAACTTTC-------TACTACGTGTAAAACTCCTAGATGGTCAGGTTTCTTCTGAAG-TCTTTGAAAA----------AATTTAGAAAAAGTTGTTTC-AAATAATGAGTATTTGTGAATGC-TGAAAATAACTGCGAAA-ATCCAACGTCAAGGTTTTATTGTTGGACAGGTTC-TTTGTTTACTTTTTGTAATACGCTCCTCGATTGGATTATA-CTATCACGAAAAA-GTATGGTATATAACGAAAGTCGAATAATTGTAATGAGGATATGACCAGTCAGTGACATAATGTCGCTGCTTTATGAGCTTGAGACATGCGAAAGGCC-ACTACCAAGATTTTTTTTTTTTATTCCTATCTTTGGTTTTAGACTGA-TTTTACTCAAGGTATTGATTTT---------CTTTAGAAATAAGGAACAATTCCTTTTTTTTT--AAAGATCTCT--GAAAGGTGGAACCGATTTCTACGGACTTTTCTTGGTAATTCTAGTT-AATTTCGAACTAGCTATAGATATTGGTGT--TCTTTTGGTTT-TTGGTTTTCCATTGCAAAA
wtf32_5S_up ------------------------------CTTCTCTATTT-------------------------------------------------------------------------------------------------------GTACGCAAGCATTGC-------CTGTCTGTCGGTTAGATCGGCATGGTTGTTT-GACTTAA----------------------------------------------------------------------------------------------------------------------------------------------------------------------------------CCATACATACTACAGAAT-G-----------------AAAATCA------------------GTGAAGTGGAAAAAGCACTTCAATGAATAACATGCAAAGAAGAGA---------------------------------------------------------------------ATCAAACAAACAAAACTAGAGGAAAAACAAAAGTCCG---GTCATTTAAATAATGCTTTCCTTTCCATCTAAATCAACTTCCGCTGAGCAGCTGAGCTAAAAACCGTCAGATGGACAGGTTTCTTCTGAAG-TCTTTGAAAA----------AATTTAGAAAAAGTTGTTTC-AAAGAATGAGTGTTTGTGAATGC-TGAAAATAACTGCGAAA-ATCCAACGTCAAGGTTTTATTGTTGGATAGGTCC-TTTGTTTACTTTTTGTAATACGAACTTCGTTTGGATTATA-CCATTATAAAAAACCCATAGTGAACCCACAATGTTAAATAATCGTAACGAGGATATGACCAGTCAGTGACATAATGTCGCTGCTTTATGAACTTGAGACATGCGAAAGGCC-ACTACCAAGA-TTTTTTTTTTTATTCCTATCTTTGGTTTTAGACTGA-TTTTACTCAAGGTATTGATTTT---------CTTTAGAAATAAGGAACAATTCCTTTTTTTTT--AAAGATCTCT--GAAAGGTGGAATTGATTTCTATGGACTTTTCTTGGTAATTCTAGTT-AATTTCGAACTAGCTATAAATATTGGTGT--TCTTTTG--------GTTTGCCATTGTAAAA
wtf48_5S_up ---------------------------TTTCTTTTTCCTTTTT--------------------------------------------------------------------T---------------------------------------------------------------------------------------------------------------------------------------------------------------------------------------------------------------------------------------------------------------------------------------------------------------------------------------------CTTTCATAGACAAAGCTGTTTAATGAGTATTATGTAAGAA---------------------------------------------------------------------------AATCATAGCCCAAGCTAGAGGAATTTTAAAAGATTG-GACCCAACGTAACAATGCTTTCCATTACATCTAAATCAACTTTCGCTGAGCAGCTGAGCTAAGAACCGTTAGATGGGCAGGTTTCTTCCCAAA-TCTTTGACAA----------AATTTAGAAAAAGTTGTGTC-AAATAATGAGTGTTTGTGATTGC-TGAAAATAACTGCGAAA-ATCCAACGTCAAGGTTCTATAGTTGGATAGGTTC-TTTGTTTACTTTTTGTAATACGAACTTCGTTTGGATTATA-CCATTACTAAAAT-CCATAGTGAACCCACAGTGTTGAATAATCGTAACGAGGATATGACCAGTCGGTGACATAATGTCGCTGCTTTATGAAATTGAGACATGCGAAAAGCC-ATTACCAAGA---TTTTTTTTCATTCCTATCTTTGGTTTTAGACAGA-TTTTACTCAAAACATTGCCTTT---------CTTTAGAAACAAGGAACGATTCC-TTTTTTTT--AAAGATCTCT--GAACGGTGGAAAAGATTTCTACAGACTTTTCTTGGTAATTCTAGTT-AATTTCGAACTAGCTATAAATATTTGTGT--TCTTTTGGTTT-TTGGTTTGCCATTGCAGAA
wtf49_5S_up T--------------TATTTAGTTGAAGTTTCGCTATTTTT-------------------------------------------------------------------------------------------------------GGAAGCAAGCATTGC---------------CTTTTTGATCGTTATGATGTTTT-GGTTTA--------------------------------------------------------------------------------------------------------------------------------------------------------------------------TACTATTGAGAGCAGACAATTCGTAAA--AGCAGTGG-TCCCATTCGAAAGCA------------------TAGTCATGGAAAAAGCAGCTCAATGAATAACATGCAGAAAAAAAT---------------------------------------------------------------------TAAGCACAGATCATGCGAGAGAACAACGAAAAGACTA-TAAACATTATAAGAATGCTTTCCATTCAATCTAAATCAACTTCCGCTGAGCAGCTGAGCTAAGAACCGTTGGATGGACAGGTTTCAGAAGAAACCCTTTGAGAA----------TATTTAGAAAAAGTTGCTTCAAAAGAATGAGTGTTTGTGAATGC-TGAAAATAACTGCGAGA-ATCCAACGTCAAGGTTTTATTGTTGGATA-GTCC-TTTGTTTACTTTTTGTAATACGCTTCTCGATTGGATTATA-CTATCACGAAAAA-GTATGGTATATAACGAAACTCGAATAATCGTAACGAGGATATGACCAGTCGGTGACATAATGTCGCTGCTTTATGAAATTGAGACATGCGAAAAGCC-ATTACCAAGA---TTTTTTTTCATTCCTATCTTTGGTTTTAGACAGA-TTTTACTCAAAACATTGCCTTT---------CTTTAGAAACAAGGAACGATTCC-TTTTTTTT--AAAGATCTCT--GAACGGTGGAAAAGATTTCTACAGACTTTTCTTGGTAAATCTAGCT-GATTTCGAACTAGCTATAAATATTGGTGT--TCTTTTGGTTT-TTGGTTTGCCATTGCAGAA
wtf62_5S_up -------------------------------------------------------------------------------------------------------------------------------------------------------------------------------------------------------------------------------------------------------------------------------------------------------------------------------------------------------------------------------------------------------------------------------------------------------------------------------------------------------------------------------------------------------------------------------------------------------CACTCAAAAGATG-GAACCAACATAAGATTGCTTTCCTTTCCATCTAAATCAATTTCC--------GCTGAGTTAAGAACCGTTAGATGGACAGGTTTCAGAAGAAACCCTTTGAGAA----------TATTTAGAAAAAGTTGCTTCAAAAGAATGAGTGTTTGTGAATGC-TGAAAATAACTGCGAGA-ATCCAACGTCAAGGTTTTATTGTTGGATA-GTCC-TTTGTTTACTTTTTGTAATACGAACTTCGTTTGGATTATA-CCATTACTAAAAT-CCATAGTGAACCCACAATGTTGAATAATTGTAACGAGGATATGACCAGTCAGTGACATAATGTCGCTGCTTTATGAAATTGAGACATGCGAAAAGCC-AGTACCATGA---GTTTTTCAACTACGCTTCATCTTTTGAGAGGAGC-TTTTCATTGTAAAAGTGCTTTTATTTAACTGTGTTAAAAGAAAGGAGTAATTCC-TTTTGTTG--ACAGATCCGT--GAACGGTAGAACCAGTTCCTACGGACTTAT-TTGGTAAATTTAGCT-GGTATCGTTTTGGCTGTAGATATCTGCAT--TATTTCGTGTT-TCTAGCTGCCATTATAACA
wtf15_5S_up ---------------------------TTTCTTTTTCCTTTTT--------------------------------------------------------------------T---------------------------------------------------------------------------------------------------------------------------------------------------------------------------------------------------------------------------------------------------------------------------------------------------------------------------------------------CTTTCATAGACAAAGCCATTTAATTAGTATTATGTAAGA----------------------------------------------------------------------------AATCATAGCCCAAGCTAGAGGAATTTTAAAAGATTG-GACCCAACGTAACAATGCTTTCCATTACATCTAAATCAACTTTCGCTGAGCAGCTGAGCTAAGAACCGTTAGATGGGCAGGTTTCTTCCCAAA-TCTTTGAAAA----------AATTTAGAAAAAGTTGTTTC-AAATAATGAGTGTTTGTGAATGC-TGAAAATAACTGCGAAA-ATCCAACGTCAAGGTTTTATTGTTGGATAGGTTC-TTTGTTTACTTTTTGTAATACGAACTTCGTTTGGATTATA-CTATCACGAAAAA-GTATGGTATATAACGAAAGTCGAATAATCGTAACAAGGATATGACCAGTCAGTGACATAATGTCGCTGCTTTATGAACTTGAGACATGCGAAAAGCC-ATTACCATGA---GTTTTACAACTACGCTTCATCTTTTAAGAGGAGC-TTTTTGTTGTAAAAGTGCTTTTATTTAACGGTGTTAAAAGAAAGGAGAAATTCC-TTTTGTTG--ACAGATCCGT--GAACGGTAGAACCAGTTCCTACGGACTTAT-TTGGTAAATCTAGCT-AGTATCGTTTTGGATGTATATATCTGCAT--TATTTCGTGTT-TCTAGCTGCCATTGTAAAA
wtf13_5S_up ---------------------------TTTCTTTTTCCTTTTT--------------------------------------------------------------------T---------------------------------------------------------------------------------------------------------------------------------------------------------------------------------------------------------------------------------------------------------------------------------------------------------------------------------------------CTTTCATAGACAAAGCCGTTTAATGAATACTATGTAAGAA---------------------------------------------------------------------------AATCATAGCCCAAGCTAGAGGATAATCAAAAGACCG-GACCCAGCATACCAATGATTTCCTTTCCATCTAAATCAACTTCTGCTGAGCAGCTGAGCTAA-AACCGTCAGATGGACAGGCTTCAGAAGAAACACTTTGAGAA----------TATTTAGAAAAAGTTGCTTCAAAAGAATGAGTGTTTGTGAATGCTTAAAAATAACTGCGAGA-ATCCAACGTCAAGGTTTTATTGTTGGATAGGTTC-TTTGTTTACTTTTTGTAATACGAACTTCGTTTGGATTATA-CTATCACGAAAAA-GTATGGTATATAACGAAAGTCGAATAATCGTAACAAGGATATGACCAGTCAGTGACATAATGTCGCTGCTTTATGAACTTGAGACATGCGAAAAGCC-ATTACCATGA---GTTTTACAACTACGCTTCATCTTTTAAGAGGAGC-TTTTTGTTGTAAAAGTGCTTTTATTTAACGGTGTTAAAAGAAAGGAGAAATTCC-TTTTGTTG--ACAGATCCGT--GAACGGTAGAACCAGTTCCTACGGACTTAT-TTGGTAAATCTAGCT-AGTATCGTTTTGGATGTATATATCTGCAT--TATTTCGTGTT-TCTAGCTGCCATTGTAAAA
wtf14_5S_up ---------------------------TTTCTTTTTCCTTTTT--------------------------------------------------------------------T---------------------------------------------------------------------------------------------------------------------------------------------------------------------------------------------------------------------------------------------------------------------------------------------------------------------------------------------CTTTCATAGACAAAGCCATTTAATTAGTATTATGTAAGAA---------------------------------------------------------------------------AATCATAGCCCAAGCTAGAGGATAATCAAAAGACCG-GACCCAGCATACCAATGATTTCCTTTCCATCTAAATCAACTTCTGCTGAGCAGCTGAGCTAAGAACCGTTGGATGGACAGGCTTCAGAAGAAACACTTTGAGAA----------TATTTAGAAAAAGTTGCTTCAAAAGAATGAGTGTTTGTGAATGCTTAAAAATAACTGCGAGA-ATCCAACGTCAAGGTTTTATTGTTGGATAGGTTC-TTTGTTTACTTTTTGTAATACGAACTTCGTTTGGATTATA-CTATCACGAAAAA-GTATGGTATATAACGAAAGTCGAATAATCGTAACAAGGATATGACCAGTCAGTGACATAATGTCGCTGCTTTATGAACTTGAGACATGCGAAAAGCC-ATTACCATGA---GTTTTACAACTACGCTTCATCTTTTAGAAGGAGC-TTTTTGTTGTAAAAGTGTTTTTATTTAACGGTGTTAAAAGAAAGGAGAAATTCC-TTTTGTTG--ACAGATCCGT--GAACGGTAAAACCAGTTCCTACGGAATTAT-TTGGTAAATCTAGCT-GGTATCGTTTTGGATGTATATATCTGAAT--TATTTTGTGTT-TCTAGCTGCCATTGTAAAA
wtf34_5S_up ------------------------------CTTCTATATTT-------------------------------------------------------------------------------------------------------GTACGCAAGCATTGC-------CTGTCTATCGGTTAGATCGGCATGGTTGTTT-GACTTAA----------------------------------------------------------------------------------------------------------------------------------------------------------------------------------CAATACATACTACAGAAT-------------------GAAATCA------------------GTGAAGTGGAAAAAGCAGTTCAATGAATAACATGCAAAGAAGAGA-------------------------------------------------------------------ATTAAACACAAACAAAACTAGAGGAAAAACAAAAGACCG---GTCATTTAAATAATGATTTCCTTTCCGTCTAAATCAATTTCC--------GCTGAGTTAAGAACCGTTGGATGGTCAGCTTTCTTCTGAAG-TCTTTGAGAA----------TATTTAGAAAGAATTTTTTT-AAAAAATGAGTGTTTGTGAATGC-TGAAAATAACTGCGAAA-AACCAATGTCAAGGTTTTATTGTTGGATAGGTTC-TTTGTTTACTTTTTGTAATACGAACTTCGTTTGGATTATA-CCATTACTAAAAT-CCATAGTAAACCCACAATGTTGAATAATCGTAACGAGGATATGACCAGTCGGTGACATAATGTCGCTGCTTTATGAAATTGTAACATGCGAAAAGCC-ATTACCATGA---GTTTTTCAACTACGCTTCATCTTTTAAGAGGAGC-TTTTTGTTG-AAAAGTGCTTTTATTTAAC-GTTTTAAAAGAAAGGAATTATTTT-TTTTTGTG--ACAGATCCGT--GAACGGTAGAACCAGTTCCTACGGACTTAT-TTGGTAAATCTAGCT-AGTATCGTTTTGGATGTATATATCTGCAT--TATTTTGTGTT-TCTAGCTGCCATTGTAAAA
wtf47_5S_up ----------------------------------------------------------------------------------------------------------------------------------------------------------------------------------------------------------------------------------------------------------------------------------------------------------------------------------------------------------------------------------------------------------------------------------------------------------------------------------------------------------------------------------------------------------------------------------------------------------CAAAAGATTG-GACCCAACGTAACAATGCTTTCCATTCAATCTAAATCAACTTTC--------GCCTAGTTAAGAACCGTTGGATGGACAGGTTTCAGAAGAAACCCTTTGAGAA----------TATTTAGAAAAAGTTGCTTT-AAATAATGAGTGTTTGTGAATGC-TGAAAATAACTGCGAGA-ATCCAACGTCAAGGTTTTATTGTTGGATA-GTCC-TTTGTTTACTTTTTGTAATACGCTTCTCGATTGGATTATA-CTATCACGAAAAA-GTATGGTATATAACGAAAGTCGAATAATTGTAATGAGGATATGACCAGTCAGTGACATAATGTCGCTGCTTTATGAGCTTGAGACATGCGAAAGGCC-ACTACCAAGA---TTTTTTCAACTACGCTTCATCTTTTAAGAGGAGC-TTTTTGTTG-AAAAGTGTTAATAGTTAAT-TTTTTTAAAAAAAGGAGTAATTCT-TTTTTTGA--CCCCATCCGCGAGAATTGTGAAATTAGTACTTGCGGACTTTGTTGGTTGATTCTAGCT-GAATTCGGTTCATTTGTAAATATTGGTGT--TTTTTTGATTTACTAAGTTGCCATTGATAAT
wtf7_5S_up -------------------------------TTCTCTTTCA------------------------------------------------------------------------CTCTTCGTTTTTTTTTACCTCTTAGTAAAACGTATGCATGCATCGTGTTACATTTGGAGTTCCTTTTGATCGCCATGGTACTTT-GAGTTAGG------------------------------------------------------------------------------------------------------------------------------------------------------------------------TGATGTTTTGC--------------------------------ATCAAGAGTA------------------TAGTCAT-GGAAAAGCGGTGTAATGAATAA-ATGCAAAAAAAAA----------------------------------------------------------------------CAAGCATACCCCGAGCTAGAGGAAAAACAGAAGATCG-GACCCAGCATAACAAAGATTTCCTTTCCA--TACATCAACATCC--------ACTGCGTTTAAAACCCCTAGATGGACAAATTT-----------CTTCAAGGA----------TTTTTAAATAAAGTTATATC-TAATTCCTATTTCGTGTATATAT----------TGTTTAAA-GTATACAATTCGTATATTTTTGTTGGAAG-ATTC-TTTGTTTACTTATTATAATA-AAGGCTCGTTTGAATAATA-GTATTACGAAAAA-GTACGGTTAAAAACGAAAGTCGAATAATCGTAACGAGGATGTGACCAGTCGGTGACATAATGTCGCTGC-TTATGAAATTGAGACATGCGAAAAGCCAAGTACCATGA----GTTTTTCAACTACGCTTCATCTTTTGAGAGGAG-TTTCCCTTTGAACAGTGTTCTTAGTTTA---TATTTATAAGAAGGAGTAATTCT-TTTTTTGA--CCCGATCCGCGCGAATTGTGAAATTAGTACTTGCGGACTTTGTTGGTTGATTCTAGCT-GGTTTCGTTTTGGATGTATATATCTGCAT--TATTTTGTGTT-TCTAGTTGCCATTGTAAAA
wtf22_5S_up ------------------------------TTTTCTTCTTG------------------------------------------------------------------------ATGTTTTTCTTTTTTTACCTCTTAGTGTAACGTATGCATGCATCGTGTTGCGTTTGGATTTCGTTTTGATCGCCATTGTGCTTT-GAGTTAGG------------------------------------------------------------------------------------------------------------------------------------------------------------------------TGATGTTTTGAATATGGAAGAAGCTAA--AGCAATGGACCTTAATCAAGAGTA------------------TAGTCAT-GGAAAAGCGGTGTAATAAATAATATGCAGAAAAAAA----------------------------------------------------------------------CAAGCATAGCCCAAGCTAGAGGACAATCAGAAGACCC-GACCCAGCATAACAATGATTTCCTTTCCATCTACATCAACTTCC--------ACTGCG-TTAAAGCCCCTAGATAGACATATTT-----------CTTCAAGGA----------TTTTTAAATAAAGTTATTTT-TAATTCCTATTTCTTGTATATGT----------TATTTAAA-GTATACAGCTTGTATATTTTTGATGAAAG-GTTC-TTTGTTTACTTTTTGTAATATGAACTTTGTTTGGATTATACCCATTACTTAAAA-ACATAGTGAACCCACAATGTTAAATAATCGTAACGAGGATGTGACCAGTCAGTGACATAGTGTCGCTGC-TTATGAAATTGAGACATGCGAAAGGCC-ACTACCAAGA---TTTTTTTTTATTCCTATCTTTGGTTTTAGACAGA-TTTTACTCAAGGTATTGATTTT---------CTTTAGAAATAAGGAACAATTCC--TTTTTTT--AAAGATCTCT--GAAAGGTAGAACCGATTTCTACGGACTTTTCTTGGTAATTCTAGTT-GATTTTGTTTCAGCTATAAGTATTGGTGT--TCTTTTGGTTT-TTGGTTTGCCATTGCAAAA
wtf20_5S_up -------------------------------TTTTCTTTCA------------------------------------------------------------------------CTCTTTTCGTTTTTTTTTACCTCTTAGTAAAGTATGCATGCATCGTGTTACATTTGGAGTTCCTTTTGATCGCCATGGTACTTT-GAGTTAGG------------------------------------------------------------------------------------------------------------------------------------------------------------------------TGATGTTTTGCATATGGAAAAAGCTAA--AGCAATAGACTCCAACCAAGAGTA------------------TAGTCAT-GGAAAAGCGATGTTATGAATAATATGCAAAAAAAAA----------------------------------------------------------------------CAAGCATACCCCGAGCTAGAGGAAAAACAGAAGTCCG-GACCCAGCATAACAATGATTTCCTTTCCATCTACATCAACTTTC--------ACTGTGTTTAAAGCCCCTAGATAGACAGATTT-----------CTTCAAGGA---------TTTTTTTAATAAAGTTATTTT-TACTTCCAATTTCGTGTATATAT----------TATTCTAA-GTATACAATCTGTATTTTTTTGATGAAAG-GTTCTTTTGTTTACTTTTTGTAATAGTCGATTCGTTAATATTA---TCTATACTAGAAG-CCTCGGTGAAAGACGAAAGTCGAATAATCGTAACGAGGATGTGACCAGTCGGTGACATAATGTCGCTGCTTTATGAAATTGAAACATGCGAAAGGCC-ACTACCATGA---TTTTTTTTTATTCCTATCTTTGGTTTTAGACAGA-TTTTACTCAAGGTATTGATTTT---------CTTTAGAAATAAGGAACAATTCCTTTTTTTTT--TTTAATCTCT--GAAAGGTGGAACCGATTTCTACAGACTTTTCTTGGTAATTCTAGTT-AATTTCGAACTAGCTATAAGTATTGGTGT--TCTTTTGGTTT-TTGGTTTGCCATTGCAAAA
wtf17_5S_up --------------------------TTTCCTTCGTTTTTT------------------------------------------------------------------------TTTGTTTTTTTTTTACCTGTTTTAGCGTAACGTATGCATGCATCGTGTTGCATTTGGATTTCCTTTTGATCGCCATGGTACTTT-GAGTTAGG------------------------------------------------------------------------------------------------------------------------------------------------------------------------TGATGTTTTGCATATCGAAAAAGCTAA--AGCAATAGACTCCAATCAAGAGTA------------------TAGTCAT-GGAAAAGCGGTGTAATGAATAATATGC-AAAAAAAA----------------------------------------------------------------------CAAGCATAGCCCAAGCTAATGAACAATCAGAAGACCG-GACCCAGCATACCAAAGATTTCCTTTTCATCTACATCAACTTTC--------ACTGCGTTTAAAACCCCTAGATGGACAAATTT-----------CTTCAAGGA---------TTTTTTTAATAAAGTTATTTT-TAATTCCTATTTCGTGTATATAT----------TATTCTAA-GTATACAATCTGTATTTTTTTGATGAAAG-GTTCTTTTGTTTACTTTTTGTAATAATCGATTCGTTAATATTA---TCTATACTAGAAG-CCTCGGTGAAAGACGAAAGTCGAATAATCGTAACGAGGATGTGACCAGTCGGTGACATAATGTCGCTGCTTTATGAAATTGAAACATGCGAAAGGCC-ACTACCATGA---TTTTTTTTTATTCCTATCTTTGGTTTTAGACAGA-TTTTACTCAAGGTATTGATTTT---------CTTTAGAAATAAGGAACAATTCC-TTTTTTTT--TTTAATCTCT--GAAAGGTGGAACCGATTTCTACAGACTTTTCTTGGTAATTCTAGTT-AATTTCGAACTAGCTATAGATATTGGTGC--TCTTTTGGTTT-TTGGTTTGCCATTGCAAAA
wtf70_5S_up -----------------------------TTTCCTTTGTTC------------------------------------------------------------------------TTTTTGTTTTTTTTATACCTCTTAGTATAACGTATGCATGCATTGTGTTGCATTTGGATTTCCTTTTGATCGCCATGGTACTTT-GAGTTAGG------------------------------------------------------------------------------------------------------------------------------------------------------------------------TGATGTTTTGCATATGGAAAAAGCTAA--AGCAATGGACCTCAATCAAGAGTA------------------TAGTAAT-GGAAAAGATGTGTAATGAATAATATGC--AAAAAAA----------------------------------------------------------------------CAAGCATAGCCCAAGCTAAAGGACAATCAGAAGACCG-GACCCAGCATACCAAAGATTTCCTTTTCATCTACATCAACTTTC--------ACTGTGTTTAAAGCCCCTAGATAGACAGATTT-----------CTTCAAGGA----------TTTTTTAATAAAGTTATTTT-TAATTCCTATTTGTTGTATATAT----------CATTTAAA-GTATACAATCTGTATTTTTTTTATAAAAG-GTCCTTTTGTTTACTTTTTGTAATA-AAGGCTCGTTTGGATTATG-CTATTACGAAAAA-GTACGGTAAAAAACGAAACTCGAATAATCGTAACGAGGATATGACCAGTCAGTGACATAATGTCGCTGCTTTATGAACTTGAGACATGCGAAAGGCC-ACTACCAAGATTTTTTTTTTTTATTCCTATCTTTGGTTTTAGACTGA-TTTTACTCAAGGTATTGATTTT---------CTTTAGAAATAAGGAACGATTCCTTTTTTTTT--AAAGATCTCT--GAAAGGTGGAATTGATTTCTACGGACTTTTCTTGGTAATTCTAGTT-AATTTCGAACTAGCTATAGATATTGGTGT--TCTTTTGGTTT-TTGGTTTGCCATTGCAAAA
wtf46_5S_up -----------------------------TTTCCTTCGTTC-----------------------------------------------------------------------TTTTTTGTTTTTTTTACCTGTTTTAGCGTAACGTATGCATGCATCGTGTTGCATTTGGATTTCCTTTTGATCGCCATGGTACTTT-GAGTTAGG------------------------------------------------------------------------------------------------------------------------------------------------------------------------TGATGTTTTGCATATGGAAAAAGCTAA--AGCAATAGACTCCAATCAAGAGTA------------------TAGTCAT-GGAAAAGCGGTGTTATGAATAATATGCAAAAAAATA----------------------------------------------------------------------CAAGTATACCCCGAGCTAGAGGAAAAACAGAAGACCG-GACCCAGCATAACAAAGATTTCCTTTCCATCTACATCAACATCC--------ACTGCGTTTAAAACCCCTAGATGTACAAATTT-----------CTTCAAGGA----------TTTTTAAATAAAGTTATATC-TAATTCCTATTTCGTGTATATAT----------TATTTTAA-GTATACAGTTTGTATATTTTTGATGAAAG-GTTC-TTTATTTACTTTTTGTAATACTTGATTCGTTTGAACTATA-GTATTACGAAAAA-GTACGGTAAAAAACGAAAGTCAAATAATCATAACGAGGTTGTGACCAGTCAGTGACATAATGTCGCTGCTTTATGAACTTGAGACATGCGAAAAGCC-ATTACCAAGA---TTTTTTTTCATACCTATCTTTGGTTTTAGACAGA-ATTTACTCAAGGTATTGATTTT---------CTTTAGAAACAAGGAACAATTCC--TTTTTTT--ACAGGTCCCT--GAAAAGTGGAATCGATTTCTACAGACTTTTCTTGGTAATTCTAGTT-GATTTTGTTTCAGCTATAAGTATTGGTGT--TCTTTTGGTTT-TTGATTTGCCATTGCGAAA
wtf30_5S_up -------------------------------TTCTTCGTTC------------------------------------------------------------------------TTTGCGCTTTTTTTTTACCTCTTAGTATAACGTATGCATGCATCGCGTTGCATTTGGATTTCCTTTTGATCGCCATGGTACTTT-GAGTTAGG------------------------------------------------------------------------------------------------------------------------------------------------------------------------TGATGTTCTGAATGC---AGAAGCTAA--AGCAATGGACTCCAATCAAGAATGTAGCCATGGACAAGAATGTAGCCAT-GGAAAAGCTGTGCAATGAATA-------AAAAAAAA----------------------------------------------------------------------CAAGCATAGCCCAAGCTAAAGAAAAAACAGAAGACCG-GACCCAGCATAACAATGATTTCCTTTCCATCTACATAAACTTTC--------ACTGCATTCAAAGCCCCTAGATAGACAGATTT-----------CTTCAAGTA---------TTTTTTTAATAAAGTTATTTT-TAATTCCTATTTCTTGTATATAT----------TATTTAAA-GTATACAATCTGTAT-CTTTTGATGAAAG-GTTC-TTTATTTACTTTTTGTAATACTTGATTCGTTTGAACTATA-GTATTACGAAAAA-GTACTGTAAAAAACGAAAGTCAAATAATCATAACGAGGTTGTGACCAGTCAGTGACATAATGTCGCTGCTTTATGAACTTGAGACATGCGAAAAGCC-ATTACCAAGA-TTTTTTTTTTTGTTACTATCTTTGGTTTTTGACAGATTTTTACTCAAAACATTGCCTTT---------CTTTAGAAACAGGGAACGATTACTTTTTTTTTTAAAAGATATCT--GAAAGGTGGAACCGATTTCTACGGACTTTTCTTGGTAATTCTAGTT-AATTTCGAACTAGCTATAGATATTGGTGT--TCTTTTGGTTT-TTGGTTTGCCATTGCAAAA
wtf55_5S_up__reversed_ --------------------TTTTTCCTTCGTTTTTTTTTT------------------------------------------------------------------------TTTTGTTTTTTTTTACCTGTTTTAGCGTAACTTATGCATGCATCGTGTTGCATTTGGATTTCGTTATGAACGCCATGGTACTTT-GAGTTAGG------------------------------------------------------------------------------------------------------------------------------------------------------------------------TGATATTTTGCATATGGAAAAAGCTTA--AGCAATGGATCCCAATCAAGAGTA------------------TAGTCAT-GGAGAAGCAGTGTAACGAATAATATG-AAAAAAAAA----------------------------------------------------------------------CAAGCATAGCCCAAGCTAAAGGAAAAACAGAAGACCG-GACCCAGCATAACAATGATTTCCTTTCCATCTACATCAACTTTC--------ACTGCGTTTAAAGCCCCAAGAT----AGATTT-----------CTTCAAGGA----------TTTTTTAACAAAGTTTTTTTTTTATTCCTATTTCTTGTATATAT----------TATTTAAA-GTATACAATCTGTATTTTTTTTATAAAAG-GTT--TTTGTTTACTTTTTGTAATA-AAGGCTCGTTTGGATTATG-GTATTACGAAAAA-GTACGGTAAAAAACGAAAGTCAAATAATCGTAACGAGGATATGATCAGCCAGTGACATAATGTCGCTGATTTATG-AATTAAGACATGCGAAAAGCT-ATTACCGTGA----TTTTTTCAACTTCGCTTTATCTTGTAAGAGGAG-CTTTCCTTTGAAAAATGCTTTTAATTTAA-GCTTTTAAAGAAAGGAGTTATTCC-TTTTTTTG--ACAGATCTGT--GAACGGTGGAATCA-----TACGGACGTTCTCTGGTGAATCTAACT-GATTTCGTTTTGGCTATAGATATTCGCAT--TATTCTGTGTT-TTAAATTGCCATTGCTAAA
wtf72_5S_up -------------------TTTTACCGC----------------------------------------------------------------------------------------------------------TTCATTTTTATTTTGTATGGACGGC-----ACAAGTTTTTCGTTTTGATCAGAATGGTCCTTT-GACTTAACTGGTACTAACAGAAGCACACAAGCCGCATATTACAATGGTCATCTTTGATTAAGAATCGAATCGTTTTTTCATTTCAATAAAGTACACAAACAAATGACCAACCAAGAAGAAACTATGCAGGCGCACTTGACCATACTAGCAAGTGATGATAATGATGGC----CTTATGATATCGACAAGATGAAGCGCAACAG--AAAAGCGGTCACCATCCAAGACAT------------------AGTTTGT--------CCCTATGCTCAATAAAAGGTAAATAAAACA---------------------------------------------------------------------TAAACACATGCATGCTGGAAAGTTCATCGATCGTCAGGCGCACATCCTCCCGAACAACTATTTTACATATAAATCAGGTTGT-------TTCTTTCCGACAACATTCTAAATCCTCAAGCTGTAGCA------------ATA----------ACTGCTACTACAGCTGTTCC-TGGAAGAGCTAGGCTGGTTTGGCTAATAAATAGGTACAAAACGCACAGCCCTGACTGTTCTTTGTAACGCTGGTTC-TATGTTTACATTTTGTAATAAACGACGCTTTAGTATGATA-ATATTCCAATT---GTCGCAATG-GGACTACCATTAAATAATCGTAACGAGGATGTGACCAGTCGGTGACATAATGTCGCAGCTTTTATGAATTACAATATGCGAAAAGAC-ACTACCATGA---GTTC-TTAAATTTGTATCTTTGGTTTTAAAGAAA-AAGAAAAGCTGGAGGATTTGTTTGC------TTTTTGAAACAAGGTCCAATTCC-TATTTTTG--AAGACTCTGC--AACAACTGGTACCAGTTTCTACGGACTTTTGTTGGTGATTCTAGT--GATTTTAATTAGATTGCAACTGCAGTTGT--TAGTTTGGGAT-TTAATGTGGCATTGTAACC
wtf58_5S_up --------------------TTTACCGCTTCATTTTTATTT-----------------------------------------------------------------------TGTTTTAAATTTTATGTTTAATTTTATTTTTATTTTGTATGGACGGC-----ACAAGTTTTTTGTTTTGATCGGAATGGTCCTTT-GACTTAACTGGTACTGACAGAAGCA-ACAAGCCGCATATTACAATGGTCATCTTTGATTCAGAATCGAGTCGTTTTTTCATCACAATAAAGTACACAAACAAATGATCAACCAAGAAGAAACTATGCAGGCGCACTTGACAATACTAGCAAGTGATGATAATGATGACCTTACTTATGATATCGACAAGATGAAGCGAAACAG--AAAAGCGGTCACCATCCAAGACAT------------------AGTTTGT--------CCCTATGCTCAATAAAAGGTAAATAAAACA---------------------------------------------------------------------TAAACACATGCATGCTGGAAAGTTCATCGATCGTC---CGGACATCCTCCTGTACAACTATTTTACATATAAATCAGGTTGT-------TACTTTCCGACAGCATTCTAAATCCTCAAGCTGTAGCAACT---------ATA----------ACTGCTACTACAGTTGTTTC-TGAAAGAGCTAGACCGGTTTGGCTAATAAATAGGTACAAAACGCACAGCCCTGACTGTTCTTTGTAATGCTGGTTC-TATGTTTACATTTTGTAATAAACGATGCTTTAGTATTATA-ATATTCCAATT---ATGACAATGAGGACGAATGTCAAATAATCGTAACGAGGATGTGACCAGTCGGTGACATAATGTCGCAGCTTCTATGAAACGAGACATGCGAAAAGCC-ACTATCATGA---GTTC-TTAAATTTGTATCTTTGGTTTTAAAGAAA-ATCTTCATCTGTAAAATTTATTAGC------TTTTTGAAACGAGGTCCAATTCC-TATTCTTG--AAGACTCTGC--AACAACTGGATCCAGTTTCTACGGACTTTTGTTGGTGATTCTAGT--GATTTTAATTAGATTGCAACTGCAGTTGT--TAGTTTGGGAT-TTAATGTGGCATTGTAACC
wtf59_5S_up --------------------TTTACCGCTTCATTTTTATTT-----------------------------------------------------------------------TGTTTTAAATTTTATGTTTAATTTTATTTTTATTTTGTATGGACGGC-----ACAAGTTTTTTGTTTTGATCGGAATGGTCCTTT-GACTTAACTGGTACTGACAGAAGCA-ACAAGCCGCATATTACAATGGTCATCTTTGATTCAGAATCGAGTCGTTTTTTCATCACAATAAAGTACACAAACAAATGACCAACCAAGAAGAAACTATGCAGGCGCACTTGACCATACTAGCAAGTGATGATAATGATGGCCTTACTTATGATATCGACAAGATGAAGCGCAACAGAAAAAAGCGGTCACCATCCAAGACAT------------------AGTTTGG--------CCCTATGCTCAATAAAAAGTAAATAAAACA---------------------------------------------------------------------TAAACACATGCATGCTGGAAAGTTCATCGATCGTC---CGGACATCCTCCTGTACAACTATTTTACATATAAATCAGGTTGT-------TACTTTCCGACAGCATTCTAAATCCTCAAGCTGTAGCAATT---------ATA----------ACTGCTACTACAGTTGTTTC-TGAAAGA-CTAGTCCGGTTTGGCTAATAAATAGGTACAAAACACACAGCCCTGACTGTTCTTTGTAACGCTGGTTC-TATGTTTACATTTTGTAATAAACGATGCTTTAGTATTATA-ATATTCCAATT---ATGACAATGAGGACGAATGTCAAATAATCGTAACGAGGATGTGACCAGTCGGTGACATAATGTCGCAGCTTTTATGAAACGAGACATGCGAAAAGCC-ACTACCAAGA---TTTTATGAAACTCGTATCTTTGGTTTTAAAGAGA-GTTGT--TCCGTAAGAGTTGTTTGC------TTTTTGAAGCAAGAACCAATTCC-TATTTTTG--AAGACTCTGC--ACCAATTGGAACCAACTCTTAAGAACTTTTCTTGGTGATTCTAGTCGATTTCTTTTTCAACTCTAAATATTGCCGTTCTTTTTTGGTTT-TTGGCTTGTCATTGCAAAA
wtf2_5S_up --------------------TTTACCGT-TTATTTTTGTTT-----------------------------------------------------------------------TGATTTAAATTCTATG------TTTATTTTTATTTTGTATGGACGGC-----ACGAGTTTTTCGTTTTGATCGGAATGGTCCTTT-GACTTAACTGGTACTAACGGAAGCACACAAGCCGCATATTACAATGGTCATCTTTGATTCAGAATCGAATCGTTTTTTCATTTCAATAAAGTACACAAACAAATGACCAACCAAGAAGAAACTATGCAGGCGCACTTGACCATACTAGCAAGTGATGATAATGATGGC----CTTATGATATCGACAAGATGAAGCGCAACAG--AAAAGCGGTCACCATCCAAGACAT------------------AGTTTGT--------CCCTATGCTCAATAAAAGGTAAATAAAACG---------------------------------------------------------------------TAAACACATACATGCTGAAGAGTTCATCGATCGTCCGGCGCACATTCTCCCGAACAACTAT--------TAAATCAGGTTGT-------TTCTTTCCGACAGCATTCTAAATCCTGAATCTGTAGCA------------ATA----------GCTGCTACTACAGCTGTTCC-TGAAAGAGCTACGCTGGTTTGGCTAATAAATAGGTACAAAACGCACAGCCCTGACTGTTCTTTGTAACGCTGGTTC-TATGTTTACATTTTGTAATAAATGATGTTTTAGTATTATA-ATTTCTCAATT---ATGGCAATGCGGACGAACGTCAAATAATCGTAACGAGGATGTGACCAGTCGGTGACATAATGTCGCTGC-TTATGAAATTGAGACATGCGAAAAGCCAAGTACCATGA---GTTA-TTCAACTACGCTTCATCTTTTGAGAGGAG-TTTTCCTTTGAGCAGTGTTATTATTTTGT--ATTTATAAAAAAGGAGTAATTTC-TTTTTTGA---CCGATCCACACGAATTGTGAAATTAGTACTCGCGGTCATTGTTGGGTGATTCTAGCT-GAATTCGGTTCATTTGTAAATCTTGGTGT--TCTTTTGATTTACTAGGTTGCCATTGTTAAA
wtf5_5S_up --------------------TTTATCGC------TTCATTT-----------------------------------------------------------------------TTATTTTGTTTTATTT------TTAAATTTTATTTTGTATGGACGGC-----ACAAGTTTTTCGTTTTGATCAGAATGGTCCTTT-GACTTTACTGGTACTAACGGAAGCACACAAGCCGCATATTACAATGGTCATCTTTGATTCAGAATCGAATCGTTTTTTCATCACAATAAAGTACACAAACAAATGACCAACCAAGAAGAAACTATGCAGGCGCACCTGACAATACTAGCAAGTGATGATAATGATGGCCTTACTTATGATATCGACAAGATGAAGCGCAACAA--AAAAGCGCTCACCATCCAAGACAT------------------AGTCTGG--------CCCTATTCTCAATTAAAGGTAAATAAAACA---------------------------------------------------------------------TAAACACATGCATGCTGGAAAGTTCATCGATCGTCAGGCGCACATCCTCCCGAACAACTATTTTACATATAAATCGGGTTGT-------TTCTTTCCGACAGCATTCTAAATCCTGAATCTGTAGCA------------ATA----------GCTGCTACTACAGCTGTTCC-TGAAAGAGCTACGCTGGTTTGGCTAATAAATAGGTACAAAACGCACAGCCCTGACTGTTCTTTGTAACGCTGGTTC-TATGTTTACATTTTGTAATAAATGATGTTTTAGTATGATA-ATATTCCAATT---GTCGCAATG-GGACTACCATTAAATAATCGTAACGAGGATGTGACCAGTCGGTGACATAATGTCGCTGC-TTATGAAATTGAGACATGCGAAAAGCCAAGTACCATGA---GTTT-TTCAACTACGCTTCATCCTTTGAGAGGAG-TTTCCCTTTGAACAGTGTTATTAGTTTAT--ATTTATAAAAAAGGAGTAATTCT-TTTTTTGA--CCCGATCCGCGCGAATTGTGAAATTAGTACTCGCGGTCATTGTTGGGTGATTCTAGCT-GAATTCGGTTCATTTGTAAATCTTGGTGT--TCTTTTGATTTACTAGGTTGCCATTGTTAAA
wtf65_5S_up CTCCTCTTTATTTTTTCATTTTCACTGTCTATTCTTTATTTATTTCTTTTTTTTACGTTCCTTTTTCTTTTTCTTTTTCTCTC------------TCTTTCTCTTTTACTACTTATTTTATGTTCTTTTAATTATGTATGCATACTCTGCAAGCATCGCATTG-CCTTGGGTTGTTTTTTCATCACCGTACTTTTTTCGAGTTATATACTGC----------------------------------------------------------------------------------------------------TGCTTGCTTACCTTAATGCAGTCAGGCTAGCTGAAAAGCGATAGT----------------------------------------------CACCACGCCAGCCAATCAAGAGCATAGA--------------TAGTCATGGAAAAAGCGATCCAATACATAACATACTAATACTTAT------------------------------------------ACAGAAACAGAAACAGAAACAAGGAATCAAACATAACGGAAACTAAATAAGAATCGCAAAGGC--CCAATGTCGTCATAAGCAATGCTTTTTTTCGCAAAACAACCAATCCCGA--TGCTGTGAACACCCTCTCTCTAGACCCTGGTTTCTGTTGTAT-TTCTCAAGAGCATAGCATTTAGAGGAGGGAGGATTGTTTC-AAATCATTACCATTGACAAATGT-------------TGAAA-GTAAGACCACCAACACCCAGAGTATTCAAACCTT-TCCCTTCGAATCTATTAAAGCCAAATCATTGATCATTCTA---------------------AGAAGAACATATACTAATTAAACCCCGTGTAAATATATC-------------------------------ATTTGCAGTATAC---------GTTTTTGGGG---GATTTGTTCTTTTTTATTTTCGTTGCTAAACGAT--------------------------------------------------------CATTTGTGC-GCTTACTTTT--------------TGGTAATAAACAACCTTTTTGGACTATCATAATA-CAGTCTATCTATCACCCGAAAGCTAGCGT-----------------------------TACA
wtf45_5S_up CTCCTCTTTATTTTTTCATTTTCACTGTCTATTCTTTATTTATTTCTTTTTTTTACGTTCCTTTTTCTTTTTCTTTTTCTCTC------------TCTTTCTCTTTTACTACTTATTTTATGTTCTTTTAATTATGTATGCATACTCTGCAAGCATCGCATTG-CCTTGGGTTGTTTTTTCATCACCGTACTTTTTTCGAGTTATATACTGC----------------------------------------------------------------------------------------------------TGCTTGCTTACCTTAATGCAGTCAGGCTAGCTGAAAAGCGATAGT----------------------------------------------CACCACGCCAGCCAATCAAGAGCATAGA--------------TAGTCATGGAAAAAGCGATCCAATACATAACATACTAATACTTAT------------------------------------ACAGAAACAGAAACAGAAACAGAAACAAGGAATCAAACATAACGGAAACTAAATAAGAATCGCAAAGGC--CCAATGTCGTCATAAGCAATGCTTTTTTTCGCAAAACAACCAATCCCGA--TGCTTTGAACACCCTCTCTCTAGACCCTGGTTTCTGTTGTGT-TTCTCAAGAGCATAGCATTTAGAGGAGGGAGGATTGTTTC-AAATCATTACCATTGACAAATGT-------------TGAAA-GTAAGACCACCAACACCCAGAGTATTCAAACCTT-TCCCTTCGAATCTATTAAAGCCAAATCATTGATCATTCTA---------------------AGAAGAACATATACTAATTAAACCCCGTGTAAATATATC-------------------------------ATTTGCAGTATAC---------CTTTTTGGGG---GATTTGTTCTTTTTTATTTTCGTTGCTAAACGAT--------------------------------------------------------CATTTGTGC-GCTTACTTTT--------------TGGTAATAAACAACCTTTTTGGACTATCATAATA-CAGTCTATCTATCACCCGAAAGCTAGCGT-----------------------------TACA
wtf10_5S_up CTCCTCTTTATTTTTTCATTTTCACTGTCTATTCTTTATTTATTTCTTTTTTTTACGTTCCTTTTTCTTTTTCTTTTTCTCTC------------TCTTTCTCTTTTACTACTTATTTTATGTTCTTTTAATTATGTATGCATACTCTGCAAGCATCGCATTG-CCTTGGGTTGTTTTTTCATCACCGTACTTTTTTCGAGTTATATACTGC----------------------------------------------------------------------------------------------------TGCTTGCTTACCTTAATGCAGTCAGGCTAGCTGAAAAGCGATAGT----------------------------------------------CACCACGCCAGCCAATCAAGAGCATAGA--------------TAGTCATGGAAAAAGCGATCCAATACATAACATACTAATACTTAT------------------------------------ACAGAAACAGAAACAGAAACAGAAACAAGGAATCAAACATAACGGAAACTAAATAAGAATCGCAAAGGC--CCAATGTCGTCATAAGCAATGCTTTTTTTCGCAAAACAACCAATCCCGA--TGCTTTGAACACCCTCTCTCTAGACCCTGGTTTCTGTTGTGT-TTCTCAAGAGCATAGCATTTAGAGGAGGAAGGATTGTTTC-AAATCATTACCATTGACAAATGT-------------TGAAA-GTAAGACCACCAACACCCAGAGTATTCCAACCTT-TCCCTTCGAATCTATTAAAGCCAAATCACTGATCATTCCA---------------------AGAAGAACATATACTTATTAAACCCCGTGT--ATATATC-------------------------------ATTTGCAGTATAC---------GTTTTTGGGG---GATTTGTTCTTTTT--TTTTTGTTGCTAAACGAT--------------------------------------------------------CATTTGTGC-GCTTACTTTT--------------TGGTAATAAACAACCTTTTTGGACTATCATAATA-CAGTCTATCTATCACCCGAAAGCTAGCGT-----------------------------TACA
wtf9_5S_up CTCCTCTTTATTTTTTCATTTTCACTGTCTATTCTTTATTTATTTCTTTTTTTTACGTTCCTTTTTCTTTTTCTTTTTCTCTCTCTTTCTCTTTTTCTTTCTCTTTTACTACTTATTTTATGTTCTTTTAATTATGTATGCATACTCTGCAAGCATCGCATTG-CCTTGGGTTGTTTTTTCATCACCGTACTTTTTTCGAGTTATATACTGC----------------------------------------------------------------------------------------------------TGCTTGCTTACCTTAATGCAGTCAGGCTAGCTGAAAAGCGATAGT----------------------------------------------CACCACGCCAGCCAATCAAGAGCATAGA--------------TAGTCATGGAAAAAGCGATCCAATACATAACATACTAATACTTAT------------------------------------ACAGAAACAGAAACAGAAACAGAAACAAGGAATCAAACATAACGGAAACTAAATAAGAATCGCAAAGGC--CCAATGTCGTCATAAGCAATGCTTTTTTTCGCAAAACAACCAATCCCGA--TGCTTTGAACACCCTCTCTCTAGACCCTGGTTTCTGTTGTGT-TTCTCAAGAGCATAGCATTTAGAGGAGGAAGGATTGTTTC-AAATCATTACCATTGACAAATGT-------------TGAAA-GTAAGACCACCAACACCCAGAGTATTCCAACCTT-TCCCTTCGAATCTATTAAAGCCAAATCACTGATCATTCCA---------------------AGAAGAACATATACTTATTAAACCCCGTGT--ATATATC-------------------------------ATTTGCAGTATAC---------GTTTTTGGGG---GATTTGTTCTTTTT--TTTTTGTTGCTAAACGAT--------------------------------------------------------CATTTGTGC-GCTTACTTTT--------------TGGTAATAAACAACCTTTTTGGACTATCATAATA-CAGTCTATCTATCACCCGAAAGCTAGCGT-----------------------------TAC-
wtf37_5S_up CTCCTCTTTATTTTTTCATTTTCACTGTCTATTCTTTATTTATTTCTTTTTTTTACGTTCCTTTTTCTTTTTCTTTTTCTCTCTCTTTCTCTTTTTCTTTCTCTTTTACTACTTATTTTATGTTCTTTTAATTATGTATGCATACTCTGCAAGCATCGCATTG-CCTTGGGTTGTTTTTTCATCACCGTACTTTTTTCGAGTTATATACTGC----------------------------------------------------------------------------------------------------TGCTTGCTTACCTTAATGCAGTCAGGCTAGCTGAAAAGCGATAGT----------------------------------------------CACCACGCCAGCCAATCAAGAGCATAGA--------------TAGTCATGGAAAAAGCGATCCAATACATAACATACTAATACTTAT------------------------------------------ACAGAAACAGAAACAGAAACAAGGAATCAAACATAACGGAAACTAAATAAGAATCGCAAAGGC--CCAATGTCGTCATAAGCAATGCTTTTTTTCGCAAAACAACCAATCCCGA--TGCTTTGAACACCCTCTCTCTAGACCCTGGTTTCTGTTGTGT-TTCTCAAGAGCATAGCATTTAGAGGAGGGAGGATTGTTTC-AAATCATTACCATTGACAAATGT-------------TGAAA-GTAAGACCACCAACACCCAGAGTATTCAAACCTT-TCCCTTCGAATCTATTAAAGCCAAATCATTGATCATTCTA---------------------AGAAGAACATATACTAATTAAACCCCGTGTAAATATATC-------------------------------ATTTGCAGTATAC---------CTTTTTGGGG---GATTTGTTCTTTTT--TTTTTGTTGCTAAACGAT--------------------------------------------------------CATTTGTGC-GCTTACTTTT--------------TGGTAATAAACAACCTTTTTGGACTATCATAATA-CAGTCTATCTATCACCCGAAAGCTAGCGT-----------------------------TACA
wtf43_5S_up CTCCTCTTTATTTTTTCATTTTCACTGTCTATTCTTTATTTATTTCTTTTTTTTACGTTCCTTTTTCTTTTTCTTTTTCTCTCTCTTTCTCTTTTTCTTTCTCTTTTACTACTTATTTTATGTTCTTTTAATTATGTATGCATACTCTGCAAGCATCGCATTG-CCTTGGGTTGTTTTTTCATCACCGTACTTTTTTCGAGTTATATACTGC----------------------------------------------------------------------------------------------------TGCTTGCTTACCTTAATGCAGTCAGGCTAGCTGAAAAGCGATAGT----------------------------------------------CACCACGCCAGCCAATCAAGAGCATAGA--------------TAGTCATGGAAAAAGCGATCCAATACATAACATACTAATACTTAT------------------------------------ACAGAAACAGAAACAGAAACAGAAACAAGGAATCAAACATAACGGAAACTAAATAAGAATCGCAAAGGC--CCAATGTCGTCATAAGCAATGCTTTTTTTCGCAAAACAACCAATCCCGA--TGCTTTGAACACCCTCTCTCTAGACCCTGGTTTCTGTTGTGT-TTCTCAAGAGCATAGCATTTAGAGGAGGGAGGATTGTTTC-AAATCATTACCATTGACAAATGT-------------TGAAA-GTAAGACCACCAACACCCAGAGTATTCAAACCTT-TCCCTTCGAATCTATTAAAGCCAAATCATTGATCATTCTA---------------------AGAAGAACATATACTAATTAAACCCCGTGTAAATATATC-------------------------------ATTTGCAGTATAC---------CTTTTTGGGG---GATTTGTTCTTTTT--TTTTTGTTGCTAAACGAT--------------------------------------------------------CATTTGTGC-GCTTACTTTT--------------TGGTAATAAACAACCTTTTTGGACTATCATAATA-CAGTCTATCTATCACCCGAAAGCTAGCGT-----------------------------TACA
wtf42_5S_up CTCCTCTTTATTTTTTCATTTTCACTGTCTATTCTTTATTTATTTCTTTTTTTTACGTTCCTTTTTCTTTTTCTTTTTCTCTCTCTTTCTCTTTTTCTTTCTCTTTTACTACTTATTTTATGTTCTTTTAATTATGTATGCATACTCTGCAAGCATCGCATTG-CCTTGGGTTGTTTTTTCATCACCGTACTTTTTTCGAGTTATATACTGC----------------------------------------------------------------------------------------------------TGCTTGCTTACCTTAATGCAGTCAGGCTAGCTGAAAAGCGATAGT----------------------------------------------CACCACGCCAGCCAATCAAGAGCATAGA--------------TAGTCATGGAAAAAGCGATCCAATACATAACATACTAATACTTAT------------------------------------ACAGAAACAGAAACAGAAACAGAAACAAGGAATCAAACATAACGGAAACTAAATAAGAATCGCAAAGGC--CCAATGTCGTCATAAGCAATGCTTTTTTTCGCAAAACAACCAATCCCGA--TGCTTTGAACACCCTCTCTCTAGACCCTGGTTTCTGTTGTGT-TTCTCAAGAGCATAGCATTTAGAGGAGGGAGGATTGTTTC-AAATCATTACCATTGACAAATGT-------------TGAAA-GTAAGACCACCAACACCCAGAGTATTCAAACCTT-TCCCTTCGAATCTATTAAAGCCAAATCATTGATCATTCTA---------------------AGAAGAACATATACTAATTAAACCCCGTGTAAATATATC-------------------------------ATTTGCAGTATAC---------CTTTTTGGGG---GATTTGTTCTTTTT--TTTTTGTTGCTAAACGAT--------------------------------------------------------CATTTGTGC-GCTTACTTTT--------------TGGTAATAAACAACCTTTTTGGACTATCATAATA-CAGTCTATCTATCACCCGAAAGCTAGCGT-----------------------------TACA
wtf41_5S_up CTCCTCTTTATTTTTTCATTTTCACTGTCTATTCTTTATTTATTTCTTTTTTTTACGTTCCTTTTTCTTTTTCTTTTTCTCTCTCTTTCTCTTTTTCTTTCTCTTTTACTACTTATTTTATGTTCTTTTAATTATGTATGCATACTCTGCAAGCATCGCATTG-CCTTGGGTTGTTTTTTCATCACCGTACTTTTTTCGAGTTATATACTGC----------------------------------------------------------------------------------------------------TGCTTGCTTACCTTAATGCAGTCAGGCTAGCTGAAAAGCGATAGT----------------------------------------------CACCACGCCAGCCAATCAAGAGCATAGA--------------TAGTCATGGAAAAAGCGATCCAATACATAACATACTAATACTTAT------------------------------------ACAGAAACAGAAACAGAAACAGAAACAAGGAATCAAACATAACGGAAACTAAATAAGAATCGCAAAGGC--CCAATGTCGTCATAAGCAATGCTTTTTTTCGCAAAACAACCAATCCCGA--TGCTTTGAACACCCTCTCTCTAGACCCTGGTTTCTGTTGTGT-TTCTCAAGAGCATAGCATTTAGAGGAGGGAGGATTGTTTC-AAATCATTACCATTGACAAATGT-------------TGAAA-GTAAGACCACCAACACCCAGAGTATTCAAACCTT-TCCCTTCGAATCTATTAAAGCCAAATCATTGATCATTCTA---------------------AGAAGAACATATACTAATTAAACCCCGTGTAAATATATC-------------------------------ATTTGCAGTATAC---------CTTTTTGGGG---GATTTGTTCTTTTT--TTTTTGTTGCTAAACGAT--------------------------------------------------------CATTTGTGC-GCTTACTTTT--------------TGGTAATAAACAACCTTTTTGGACTATCATAATA-CAGTCTATCTATCACCCGAAAGCTAGCGT-----------------------------TACA
wtf38_5S_up CTCCTCTTTATTTTTTCATTTTCACTGTCTATTCTTTATTTATTTCTTTTTTTTACGTTCCTTTTTCTTTTTCTTTTTCTCTCTCTTTCTCTTTTTCTTTCTCTTTTACTACTTATTTTATGTTCTTTTAATTATGTATGCATACTCTGCAAGCATCGCATTG-CCTTGGGTTGTTTTTTCATCACCGTACTTTTTTCGAGTTATATACTGC----------------------------------------------------------------------------------------------------TGCTTGCTTACCTTAATGCAGTCAGGCTAGCTGAAAAGCGATAGT----------------------------------------------CACCACGCCAGCCAATCAAGAGCATAGA--------------TAGTCATGGAAAAAGCGATCCAATACATAACATACTAATACTTAT------------------------------------ACAGAAACAGAAACAGAAACAGAAACAAGGAATCAAACATAACGGAAACTAAATAAGAATCGCAAAGGC--CCAATGTCGTCATAAGCAATGCTTTTTTTCGCAAAACAACCAATCCCGA--TGCTTTGAACACCCTCTCTCTAGACCCTGGTTTCTGTTGTGT-TTCTCAAGAGCATAGCATTTAGAGGAGGGAGGATTGTTTC-AAATCATTACCATTGACAAATGT-------------TGAAA-GTAAGACCACCAACACCCAGAGTATTCAAACCTT-TCCCTTCGAATCTATTAAAGCCAAATCATTGATCATTCTA---------------------AGAAGAACATATACTAATTAAACCCCGTGTAAATATATC-------------------------------ATTTGCAGTATAC---------CTTTTTGGGG---GATTTGTTCTTTTT--TTTTTGTTGCTAAACGAT--------------------------------------------------------CATTTGTGC-GCTTACTTTT--------------TGGTAATAAACAACCTTTTTGGACTATCATAATA-CAGTCTATCTATCACCCGAAAGCTAGCGT-----------------------------TACA
wtf36_5S_up CTCCTCTTTATTTTTTCATTTTCACTGTCTATTCTTTATTTATTTCTTTTTTTTACGTTCCTTTTTCTTTTTCTTTTTCTCTCTCTTTCTCTTTTTCTTTCTCTTTTACTACTTATTTTATGTTCTTTTAATTATGTATGCATACTCTGCAAGCATCGCATTG-CCTTGGGTTGTTTTTTCATCACCGTACTTTTTTCGAGTTATATACTGC----------------------------------------------------------------------------------------------------TGCTTGCTTACCTTAATGCAGTCAGGCTAGCTGAAAAGCGATAGT----------------------------------------------CACCACGCCAGCCAATCAAGAGCATAGA--------------TAGTCATGGAAAAAGCGATCCAATACATAACATACTAATACTTAT------------------------------------ACAGAAACAGAAACAGAAACAGAAACAAGGAATCAAACATAACGGAAACTAAATAAGAATCGCAAAGGC--CCAATGTCGTCATAAGCAATGCTTTTTTTCGCAAAACAACCAATCCCGA--TGCTTTGAACACCCTCTCTCTAGACCCTGGTTTCTGTTGTGT-TTCTCAAGAGCATAGCATTTAGAGGAGGGAGGATTGTTTC-AAATCATTACCATTGACAAATGT-------------TGAAA-GTAAGACCACCAACACCCAGAGTATTCAAACCTT-TCCCTTCGAATCTATTAAAGCCAAATCATTGATCATTCTA---------------------AGAAGAACATATACTAATTAAACCCCGTGTAAATATATC-------------------------------ATTTGCAGTATAC---------CTTTTTGGGG---GATTTGTTCTTTTT--TTTTTGTTGCTAAACGAT--------------------------------------------------------CATTTGTGC-GCTTACTTTT--------------TGGTAATAAACAACCTTTTTGGACTATCATAATA-CAGTCTATCTATCACCCGAAAGCTAGCGT-----------------------------TACA
wtf35_5S_up CTCCTCTTTATTTTTTCATTTTCACTGTCTATTCTTTATTTATTTCTTTTTTTTACGTTCCTTTTTCTTTTTCTTTTTCTCTCTCTTTCTCTTTTTCTTTCTCTTTTACTACTTATTTTATGTTCTTTTAATTATGTATGCATACTCTGCAAGCATCGCATTG-CCTTGGGTTGTTTTTTCATCACCGTACTTTTTTCGAGTTATATACTGC----------------------------------------------------------------------------------------------------TGCTTGCTTACCTTAATGCAGTCAGGCTAGCTGAAAAGCGATAGT----------------------------------------------CACCACGCCAGCCAATCAAGAGCATAGA--------------TAGTCATGGAAAAAGCGATCCAATACATAACATACTAATACTTAT------------------------------------ACAGAAACAGAAACAGAAACAGAAACAAGGAATCAAACATAACGGAAACTAAATAAGAATCGCAAAGGC--CCAATGTCGTCATAAGCAATGCTTTTTTTCGCAAAACAACCAATCCCGA--TGCTTTGAACACCCTCTCTCTAGACCCTGGTTTCTGTTGTGT-TTCTCAAGAGCATAGCATTTAGAGGAGGGAGGATTGTTTC-AAATCATTACCATTGACAAATGT-------------TGAAA-GTAAGACCACCAACACCCAGAGTATTCAAACCTT-TCCCTTCGAATCTATTAAAGCCAAATCATTGATCATTCTA---------------------AGAAGAACATATACTAATTAAACCCCGTGTAAATATATC-------------------------------ATTTGCAGTATAC---------CTTTTTGGGG---GATTTGTTCTTTTT--TTTTTGTTGCTAAACGAT--------------------------------------------------------CATTTGTGC-GCTTACTTTT--------------TGGTAATAAACAACCTTTTTGGACTATCATAATA-CAGTCTATCTATCACCCGAAAGCTAGCGT-----------------------------TACA
wtf40_5S_up ---CTCTTTATTTTTTCATTTTCACTGTCTATTCTTTATTTATTTCTTTTTTTTACGTTCCTTTTTCTTTTTCTTTTTCTCTCTCTTTCTCTTTTTCTTTCTCTTTTACTACTTATTTTATGTTCTTTTAATTATGTATGCATACTCTGCAAGCATCGCATTG-CCTTGGGTTGTTTTTTCATCACCGTACTTTTTTCGAGTTATATACTGC----------------------------------------------------------------------------------------------------TGCTTGCTTACCTTAATGCAGTCAGGCTAGCTGAAAAGCGATAGT----------------------------------------------CACCACGCCAGCCAATCAAGAGCATAGA--------------TAGTCATGGAAAAAGCGATCCAATACATAACATACTAATACTTAT------------------------ACAGAAACAGAAACAGAAACAGAAACAGAAACAGAAACAAGGAATCAAACATAACGGAAACTAAATAAGAATCGCAAAGGC--CCAATGTCGTCATAAGCAATGCTTTTTTTCGCAAAACAACCAATCCCGA--TGCTTTGAACACCCTCTCTCTAGACCCTGGTTTCTGTTGTGT-TTCTCAAGAGCATAGCATTTAGAGGAGGGAGGATTGTTTC-AAATCATTACCATTGACAAATGT-------------TGAAA-GTAAGACCACCAACACCCAGAGTATTCAAACCTT-TCCCTTCGAATCTATTAAAGCCAAATCATTGATCATTCTA---------------------AGAAGAACATATACTAATTAAACCCCGTGTAAATATATC-------------------------------ATTTGCAGTATAC---------CTTTTTGGGG---GATTTGTTCTTTTT--TTTTTGTTGCTAAACGAT--------------------------------------------------------CATTTGTGC-GCTTACTTTT--------------TGGTAATAAACAACCTTTTTGGACTATCATAATA-CAGTCTATCTATCACCCGAAAGCTAGCGT---------------------------------
wtf44_5S_up CTCCTCTTTATTTTTTCATTTTCACTGTCTATTCTTTATTTATTTCTTTTTTTTACGTTCCTTTTTCTTTTTCTTTTTCTCTCTCTTTCTCTTTTTCTTTCTCTTTTACTACTTATTTTATGTTCTTTTAATTATGTATGCATACTCTGCAAGCATCGCATTG-CCTTGGGTTGTTTTTTCATCACCGTACTTTTTTCGAGTTATATACTGC----------------------------------------------------------------------------------------------------TGCTTGCTTACCTTAATGCAGTCAGGCTAGCTGAAAAGCGATAGT----------------------------------------------CACCACGCCAGCCAATCAAGAGCATAGA--------------TAGTCATGGAAAAAGCGATCCAATACATAACATACTAATACTTATA------------------CAGAAACAGAAACAGAAACAGAAACAGAAACAGAAACAGAAACAAGGAATCAAACATAACGGAAACTAAATAAGAATCGCAAAGGC--CCAATGTCGTCATAAGCAATGCTTTTTTTCGCAAAACAACCAATCCCGA--TGCTTTGAACACCCTCTCTCTAGACCCTGGTTTCTGTTGTGT-TTCTCAAGAGCATAGCATTTAGAGGAGGGAGGATTGTTTC-AAATCATTACCATTGACAAATGT-------------TGAAA-GTAAGACCACCAACACCCAGAGTATTCAAACCTT-TCCCTTCGAATCTATTAAAGCCAAATCATTGATCATTCTA---------------------AGAAGAACATATACTAATTAAACCCCGTGTAAATATATC-------------------------------ATTTGCAGTATAC---------CTTTTTGGGG---GATTTGTTCTTTTT--TTTTTGTTGCTAAACGAT--------------------------------------------------------CATTTGTGC-GCTTACTTTT--------------TGGTAATAAACAACCTTTTTGGACTATCATAATA-CAGTCTATCTATCACCCGAAAGCTAGCGT-----------------------------TACA
wtf39_5S_up CTCCTCTTTATTTTTTCATTTTCACTGTCTATTCTTTATTTATTTCTTTTTTTTACGTTCCTTTTTCTTTTTCTTTTTCTCTCTCTTTCTCTTTTTCTTTCTCTTTTACTACTTATTTTATGTTCTTTTAATTATGTATGCATACTCTGCAAGCATCGCATTG-CCTTGGGTTGTTTTTTCATCACCGTACTTTTTTCGAGTTATATACTGC----------------------------------------------------------------------------------------------------TGCTTGCTTACCTTAATGCAGTCAGGCTAGCTGAAAAGCGATAGT----------------------------------------------CACCACGCCAGCCAATCAAGAGCATAGA--------------TAGTCATGGAAAAAGCGATCCAATACATAACATACTAATACTTATACAGAAACAGAAACAGAAACAGAAACAGAAACAGAAACAGAAACAGAAACAGAAACAGAAACAAGGAATCAAACATAACGGAAACTAAATAAGAATCGCAAAGGC--CCAATGTCGTCATAAGCAATGCTTTTTTTCGCAAAACAACCAATCCCGA--TGCTTTGAACACCCTCTCTCTAGACCCTGGTTTCTGTTGTGT-TTCTCAAGAGCATAGCATTTAGAGGAGGGAGGATTGTTTC-AAATCATTACCATTGACAAATGT-------------TGAAA-GTAAGACCACCAACACCCAGAGTATTCAAACCTT-TCCCTTCGAATCTATTAAAGCCAAATCATTGATCATTCTA---------------------AGAAGAACATATACTAATTAAACCCCGTGTAAATATATC-------------------------------ATTTGCAGTATAC---------CTTTTTGGGG---GATTTGTTCTTTTT--TTTTTGTTGCTAAACGAT--------------------------------------------------------CATTTGTGC-GCTTACTTTT--------------TGGTAATAAACAACCTTTTTGGACTATCATAATA-CAGTCTATCTATCACCCGAAAGCTAGCGT-----------------------------TACA
wtf11_5S_up --CCTCTTTATTTTTTCATTTTCACTGTCTATTA-TTATTTATTTCTTTATTT------ATTTTCTTTTTTTATGTTCCTTTTTCTTTCTCTTTCTCTTTTTCTTTTACTACTTATTTTATGTTGTTTTAATTATGTATGCATACTCTGCAAGCATCGCATTG-CCTTGGGTTGTTTTTTTATCACCGTACTTTTTTCGAGTTATATACTGC----------------------------------------------------------------------------------------------------TGCTTGCTTACCTTAATGCAGTCAGGCTAGCTGAAAAGCGATAGT----------------------------------------------CACCACGCCAACCAATCAAGAGCATAGA--------------TAGTCATGGAAAAAGCGATCCAATACATAACATACTAATACTTAT------------------------------------ACAGAAACAGAAACAGAAACAGAAACAAGGAATCAAACATAACGGAAACTAAATAAGAATCGCAAAGGC--CCAATGTCGTCATAAGCAATGCTTTTTTTCGCAAAACAACCAATCCCGA--TGCTTTGAACACCCTCTCTCTAGACCCTGGTTTCTGTTGTGT-TTCTCAAGAGCATAGCATTTAGAGGAGGGAGGATTGTTTC-AAATCATTACCATTGACAAATGT-------------TGAAA-GTAAGACCACCAACACCCAGAGTATTCAAACCTT-TCCCTTCGAATCTATTAAAGCCAAATCATTGATCATTCTA---------------------AGAAGAACATATACTAATTAAACCCCGTGT--ATATATC-------------------------------ATTTGCAGTATAC---------CTTTTTGGGG---GATTTGTTCTTTTTTATTTTCGTTGCTAAACGAT--------------------------------------------------------CATTTGTGC-GCTTACTTTT--------------TGGTAATAAACAACCTTTTTGGACTATCATAATA-CAGTCTATCTATCACCCGAAAGCTAGCGT-----------------------------TACA
wtf64_5S_up CTCCTCTTTATTTTTTCATTTTCACTGTCTATTACTTATTTATTTCTTTATTT--------------------ATTTTCTTTTTCTCTCTCTTTCTCTTTTTCTTTTACTACTTATTTTATGTTGTTTTAATTATGTATGCATACTCTGCAAGCATCGCATTG-CCTTGGGTTGTTTTTTCATCACCGTACTTTTTTCCAGTTATATACTGCTGCT------------------------------------------------------------------------------------------------TGCTTGCTTACCTTAATGCAGTCAGGCTAGCTGAAAAGCGATAGT----------------------------------------------CACCACGCCAACCAATCAAGAGCATAGA--------------TAGTTATGGAAAAAGCGATTCAATACATAATATACTTATACTTAT------------------------------------ACTTATACAGAAACAGAAACAGAAACAAGGAATCAAACATAACGAAAACTAAATAAGAATCGCAAAGGC--CCAATGTCGTCATAAGCAATGCTTTTTTTCGCAAAACAACCAATCCCGA--TGCTTTGAACACCCTCTCTCTAGACCCTGGTTTCTGTTGTAT-TTCTCAAGAGCATAGCATTTAGAGGAGGGAGGATTGTTTC-AAATCATTACCATTGACAAATGT-------------TGAAA-GTAAGACCACCAACACCCAGAGTATTCAAACCTT-TCCCTTCGAATCTATTAAAGCCAAATCATTGATCATTCTA---------------------AGAAGAACATATACTAATTAAACCCCGTGTAAATATATC-------------------------------ATTTGCAGTATAC---------GTTTTTGGGG---GATTTGTTC--TTTTATTTTCGTTGCTAAACGAT--------------------------------------------------------CATTTGTGC-GCTTACTTTT--------------TGGTAATAAACAACCTTTTTGGACTATCATAATA-CAGTCTATCTATCACCCGAAAGCTAGCGT-----------------------------TACA
wtf63_5S_up CTCCTCTTTATTTTTTCATTTTCACTGTCTATTACTTATTTATTTCTTTATTT--------------------ATTTTCTTTTTCTCTCTCTTTCTCTTTTTCTTTTACTACTTATTTTATGTTGTTTTAATTATGTATGCATACTCTGCAAGCATCGCATTG-CCTTGGGTTGTTTTTTCATCACCGTACTTTTTTCCAGTTATATACTGCTGCT------------------------------------------------------------------------------------------------TGCTTGCTTACCTTAATGCAGTCAGGCTAGCTGAAAAGCGATAGT----------------------------------------------CACCACGCCAACCAATCAAGAGCATAGA--------------TAGTTATGGAAAAAGCGATTCAATACATAATATACTTATACTTAT------------------------------------ACTTATACAGAAACAGAAACAGAAACAAGGAATCAAACATAACGAAAACTAAATAAGAATCGCAAAGGC--CCAATGTCGTCATAAGCAATGCTTTTTTTCGCAAAACAACCAATCCCGA--TGCTTTGAACACCCTCTCTCTAGACCCTGGTTTCTGTTGTAT-TTCTCAAGAGCATAGCATTTAGAGGAGGGAGGATTGTTTC-AAATCATTACCATTGACAAATGT-------------TGAAA-GTAAGACCACCAACACCCAGAGTATTCAAACCTT-TCCCTTCGAATCTATTAAAGCCAAATCATTGATCATTCTA---------------------AGAAGAACATATACTAATTAAACCCCGTGTAAATATATC-------------------------------ATTTGCAGTATAC---------GTTTTTGGGG---GATTTGTTCTTTTTTATTTTCGTTGCTAAACGAT--------------------------------------------------------CATTTGTGC-GCTTACTTTT--------------TGGTAATAAACAACCTTTTTGGACTATCATAATA-CAGTCTATCTATCACCCGAAAGCTAGCGT-----------------------------TACA
