# Supplementary material for: The wtf meiotic driver gene family has unexpectedly persisted for over 100 million years
Source: eLife. 2022 Oct 13;11:e81149. doi: 10.7554/eLife.81149 (PMC9562144; doi:10.7554/eLife.81149)
Supplement: Figure 3—figure supplement 5—source data 2. — Phylogeny generated by PhyML of the upstream regions of 40 S. octosporus wtf genes with an upstream 5S rDNA in a Newick format. The labels are SH-like aLRT values for support of the nodes (0–1). [file elife-81149-fig3-figsupp5-data2.zip › Figure 3-figure supplement 5-source data 2.nwk]

(wtf59_5S_up:0.03788542,(wtf72_5S_up:0.05206147,wtf58_5S_up:0.01643891)0.999000:0.03250035,((wtf2_5S_up:0.02298631,wtf5_5S_up:0.03960982)1.000000:0.07386791,((wtf8_5S_up:0.05207125,(wtf49_5S_up:0.12020266,((wtf47_5S_up:0.12452443,((wtf15_5S_up:0.03390205,(wtf14_5S_up:0.01789030,wtf13_5S_up:0.00338730)0.977000:0.01509132)0.953000:0.02078715,(wtf62_5S_up:0.04495261,wtf34_5S_up:0.08351053)1.000000:0.04018749)1.000000:0.04598783)1.000000:0.10207522,(wtf48_5S_up:0.07703657,wtf32_5S_up:0.08081749)0.999000:0.02669207)0.898000:0.02168504)0.994000:0.03724109)1.000000:0.04291917,((wtf22_5S_up:0.07767564,(wtf70_5S_up:0.03447168,((wtf7_5S_up:0.12507978,wtf55_5S_up__reversed_:0.08294175)1.000000:0.09563818,(wtf30_5S_up:0.06610885,(wtf46_5S_up:0.06393627,(wtf20_5S_up:0.04644237,wtf17_5S_up:0.02266567)1.000000:0.04566755)0.403000:0.01572867)0.519000:0.00600854)0.901000:0.00562937)0.975000:0.01254515)0.936000:0.06725610,(wtf65_5S_up:0.00000001,(wtf45_5S_up:0.00000001,((wtf11_5S_up:0.00535495,(wtf64_5S_up:0.00000001,wtf63_5S_up:0.00000001)1.000000:0.01760268)0.997000:0.01533266,(wtf40_5S_up:0.00000001,(wtf37_5S_up:0.00000001,((wtf9_5S_up:0.00000001,wtf10_5S_up:0.00000001)0.999000:0.00743414,(wtf35_5S_up:0.00000001,(wtf36_5S_up:0.00000001,(wtf38_5S_up:0.00000001,(wtf39_5S_up:0.00000001,(wtf41_5S_up:0.00000001,(wtf42_5S_up:0.00000001,(wtf43_5S_up:0.00000001,wtf44_5S_up:0.00000001)0.000000:0.00000001)0.000000:0.00000001)0.000000:0.00000001)0.000000:0.00000001)0.000000:0.00000001)0.000000:0.00000001)0.000000:0.00000001)0.000000:0.00000001)0.000000:0.00000001)0.920000:0.00132598)0.000000:0.00000001)0.923000:0.00378040)1.000000:1.39343996)0.650000:0.04103740)1.000000:0.63242071)1.000000:0.05455612);
