# Supplementary material for: The wtf meiotic driver gene family has unexpectedly persisted for over 100 million years
Source: eLife. 2022 Oct 13;11:e81149. doi: 10.7554/eLife.81149 (PMC9562144; doi:10.7554/eLife.81149)
Supplement: Figure 3—figure supplement 6—source data 1. — DNA multi-alignment using MAFFT of 83 S. octosporus wtf genes in PHYLIP format. [file elife-81149-fig3-figsupp6-data1.zip › Figure 3-figure supplement 6-source data 1.phy]

 83 1618
oct_chrI___wtf27 ------------------------------------------------------------------------------------------------------------------------------ATGAAGAATAAATACACACCTGTTTCAGACTCTGAAGAGTCTTC--GAAAACGCTCACTGATGAAAAGGCAGACACCCGTTCTTCAGA------GGGTA-CTCCCCCTCCGTATTCAGGTAAGATTTATTGAAATGG-AAAGGTAATGG-----------------TGT-TTGTTATTG---------------------------AGAGTCCTTACTGAGGAATCCTAT-------------------------------TTTAAACTTGTCGA----CGATTGTCAATAAACAGGGCGAATACCTTCATTCTCTCGTATACAACGAAAACTTCAGTTGCTAATACAT----TCATTAGCTTCAAACAAAT------TTATCGATTTAGAAATGGCTGACGGATCCGCTCAGAATTCCGCCGAATTATCCGAAAATAATATTAGGTCTGACCCTTCGCCAAATAAACAGTGGTGGAAAACACCTGTCATAGGAACAGTGACCATTATAACTATTATATATAATATTGTATTTATAGCCATAGTTTTTGGTTACAACGTTTCTCTGTATTCGAACACTTTTTATGGTCTTGCTG-GCAGCTCTATTGGATCTATTT--GTACTTCTCTCCTTGGTAAGTCT-ACAATATCTTGTTC-------A-GGACCGCTCG----CTAATTTTTAGCAATTCTTTATATCTGTCCGGAATGGTACAGGGAAGCTGGAAGAGCAA---------------------------------CAAAGAAGTGC---------------------------------------------------------------------------------------ATTAAGAAATTC------------------ACACCAGCTGTATGTAAAGCGCTAATTACCCTGATAAGTTTGAATGGAGTCGGGGGGTATGTTTTGAAATTAGCAGGAGGCTTCGAATATATACATTCAGCCATGGTGTTGGTTGTTTTGGCCGTA----TTG--AACAT-ATGCTTGTTTGTTCTTCTCATTCGTAAGTTGCAATT-TTCTATGAACC--TTTCTAACC-TCTTTAGGAAACCCAATTGGATT---------TGGAAATATGACAGTTATCGTTCCTACAGTAAGCGAAAT--------------------------------------------------------------------------------------------------------------------------------------------------------------TTAGTTTTGTT-AACCTAGAATTTTTCATTAACCTTTCAGAAC--------AACAGAATTAGCAGGAATACTCCACCTCGTAACGAAGAAACCGAACTTCAGCCTCTTGCTGAGCAAAGCTCTGAAGTT----------------------------------
oct_chrII___wtf54 ------------------------------------------------------------------------------------------------------------------------------ATGAAGAATAAATACACACCTGTTTCAGACTCTGAAGAGTCTTC--GAAAACGCTCACTGATGAAAAGGCAGACACCCGTTCTTCAGA------GGGTA-CTCCCCCTCCGTATTCAGGTAAGATTTATTGAAATGG-AAAGGTAATGG-----------------TGT-TTGTTATTG---------------------------AGAGTCCTTACTGAGGAATCCTAT-------------------------------TTTAAACTTGTCGA----CGATTGTCAATAAACAGGGCGAATACCTTCATTCTCTCGTATACAACGAAAACTTCAGTTGCTAATACAT----TCATTAGCTTCAAACAAAT------TTATCGATTTAGAAATGGCTGACGGATCCGCTCAGAATTCCGCCGAATTATCCGAAAATAATATTAGGTCTGACCCTTCGCCAAATAAACAGTGGTGGAAAACACCTGTCATAGGAACAGTGACCATTATAACTATTATATATAATATTGTATTTATAGCCATAGTTTTTGGTTACAACGTTTCTCTGTATTCGAACACTTTTTATGGTCTTGCTG-GCAGCTCTATTGGATCTATTT--GTACTTCTCTCCTTGGTAAGTCT-ACAATATCTTGTTC-------A-GGACCGCTCG----CTAATTTTTAGCAATTCTTTATATCTGTCCGGAATGGTACAGGGAAGCTGGAAGAGCAA---------------------------------CAAAGAAGTGC---------------------------------------------------------------------------------------ATTAAGAAATTC------------------ACACCAGCTGTATGTAAAGCGCTAATTACCCTGATAAGTTTGAATGGAGTCGGGGGGTATGTTTTGAAATTAGCAGGAGGCTTCGAATATATACATTCAGCCATGGTGTTGGTTGTTTTGGCCGTA----TTG--AACAT-ATGCTTGTTTGTTCTTCTCATTCGTAAGTTGCAATT-TTCTATGAACC--TTTCTAACC-TCTTTAGGAAACCCAATTGGATT---------TGGAAATATGACAGTTATCGTTCCTACAGTAAGCGAAAT--------------------------------------------------------------------------------------------------------------------------------------------------------------TTAGTTTTGTT-AACCTAGAATTTTTCATTAACCTTTCAGAAC--------AACAGAATTAGCAGGAATACTCCACCTCGTAACGAAGAAACCGAACTTCAGCCTCTTGCTGAGCAAAGCTCTGAAGTTTGA-------------------------------
oct_chrIII___wtf83 ------------------------------------------------------------------------------------------------------------------------------ATGAAGAATAAATACACACCTGTTTCAGACTCTGAAGAGTCTTC--GAAAACGCTCACTGATGAAAAGGCAGACACCCGTTCTTCAGA------GGGTA-CTCCCCCTCCGTATTCAGGTAAGATTTATTGAAATGG-AAAGGTAATGG-----------------TGT-TTGTTATTG---------------------------AGAGTCCTTACTGAGGAATCCTAT-------------------------------TTTAAACTTGTCGA----CGATTGTCAATAAACAGGGCGAATACCTTCATTCTCTCGTATACAACGAAAACTTCAGTTGCTAATACAT----TCATTAGCTTCAAACAAAT------TTATCGATTTAGAAATGGCTGACGGATCCGCTCAGAATTCCGCCGAATTATCCGAAAATAATATTAGGTCTGACCCTTCGCCAAATAAACAGTGGTGGAAAACACCTGTCATAGGAACAGTGACCATTATAACTATTATATATAATATTGTATTTATAGCCATAGTTTTTGGTTACAACGTTTCTCTGTATTCGAACACTTTTTATGGTCTTGCTG-GCAGCTCTATTGGATCTATTT--GTACTTCTCTCCTTGGTAAGTCT-ACAATATCTTGTTC-------A-GGACCGCTCG----CTAATTTTTAGCAATTCTTTATATCTGTCCGGAATGGTACAGGGAAGCTGGAAGAGCAA---------------------------------CAAAGAAGTGC---------------------------------------------------------------------------------------ATTAAGAAATTC------------------ACACCAGCTGTATGTAAAGCGCTAATTACCCTGATAAGTTTGAATGGAGTCAGGGGGTATGTTTTGAAATTAGCAGGAGGCTTCGAATATATACATTCAGCCATGGTGTTGGTTGTTTTGGCCGTA----TTG--AACAT-ATGCTTGTTTGTTCTTCTCATTCGTAAGTTGCAATT-TTCTATGAACC--TTTCTAACC-TCTTTAGGAAACCCAATTGGATT---------TGGAAATATGACAGTTATCGTTCCTACAGTAAGCGAAAT--------------------------------------------------------------------------------------------------------------------------------------------------------------TTAGTTTTGTT-AACCTAGAATTTTTCATTAACCTTTCAGAAC--------AACAGAATTAGCAGGAATACTCCACCTCGTAACGAAGAAACCGAACTTCAGCCTCTTGCTGAGCAAAGCTCTGAAGTT----------------------------------
oct_chrIII___wtf77 ------------------------------------------------------------------------------------------------------------------------------ATGAAGAATAAATATACCTCTGTTTCAGACTCTGAAGAGTCCTT--AAAAACGCTCAATGATGAAAAGTCAGACACTCGTTCTTCAGA------GGGTA-CGCCTCCTCCGTATTCAGGTAAGATTTATTGAAATGG-AAAGGTAATGG-----------------TGT-TTGTTATTG---------------------------AGAGTTCTTACTGAGGAATCCTAT-------------------------------TTTAAACTTGTCGA----CGATTGTCAATAAACAGGGCGAATACCTTCATTCTCTCGTATACAACGAAAACTTCAGTTGCTAATACAT----TCATTAGCTTCAAACAAAT------TTATCGATTTAGAAATGGCTGACGGATCCGCTCAGAATTCCGCCGAATTATCCGAAAATAATATTAGGTCTGACCCTTCGCCAAATAAACAGTGGTGGAAAACACCTGTCATAGGAACAGTGACCATTATAACTATTATATATAATATTGTATTTATAGCCATAGTTTTTGGTTACAACGTTTCTCTGTATTCGAACACTTTTTATGGTCTTGCTG-GCAGCTCTATTGGATCTATTT--GTACTTCTCTCCTTGGTAAGTCT-ACAATATCTTGTTC-------A-GGACCGCTCG----CTAATTTTTAGCAATTCTTTATATCTGTCCGGAATGGTACAGGGAAGCTGGAAGAGCAA---------------------------------CAAAGAAGTGC---------------------------------------------------------------------------------------ATTAAGAAATTC------------------ACACCAGCTGTATGTAAAGCGCTAATTACCCTGATAAGTTTGAATGGAGTCGGGGGGTATGTTTTGAAATTAGCAGGAGGCTTCGAATATATACATTCAGCCATGGTGTTGGTTGTTTTGGCCGTA----TTG--AACAT-ATGCTTGTTTGTTCTTCTCATTCGTAAGTTGCAATT-TTCTATGAACC--TTTCTAACT-TCTTTAGGAAACCCAATTGGATT---------TGGAAATATGACAATTATCGTACCTACAGTAAGCGAAAT--------------------------------------------------------------------------------------------------------------------------------------------------------------TTAGTTTTGTT-AATCTAGAATTTTTCATTAATTTTGCAGAAC--------AACAGGATTAGCAGGAATCGTCCACCTCGTAACGAAGAAACCGAACTTCAACCTCTTGCTGATCAAAGCTCTGAAGTTTGA-------------------------------
oct_chrII___wtf29 ------------------------------------------------------------------------------------------------------------------------------ATGAAGAATAAATACACCTCTGTTTCAGACTCTGAAGAGTCCTT--GAAAACGCTCACTGATGAAAAGTCAGACACGCATTCTGCAGA------TGGCA-CGCCTCCTCCATATTCAGGTACGA-TTATTGAAATAG-AAAGGTAATGG-----------------TGT-TTGTTATTG---------------------------AGAGTTTTTACTGAGGAATTCTAT-------------------------------TTTAAACTTGTCGA----CGATTGTCAATAAACAGGGCGAATACCTTCATTCTCTCGTATACAACGAAAACTTCAGCTGCTAATTCAT----TCGTTAGCTTCAAACAAAT------TTATCGATTTAGAAATGGCTGACGGATCCGCTCAGAATTCCGCCGAATTATCCGAAAATAATATTAGGTCTGACCCTTCGCCAAATAAACAGTGGTGGAAAACACATTTCATAGAAACAGTGACTATTATAACTATTATATATAATCTTGTTTTTCTAGTCATAGTTTTTGGTTACAACGTTTCTCCGTATTCGAAAACTTTTTATGGTCTTGCTG-TCGTTTCTATTGGATTTATTA--GTGTTTTATTCCTTGGTATGTCT-ACAATATCTTGTTC-------T-GGACAGCTCG----CTAATTTTTAGCAATTCTTTATATCTGTCCGGAATGGTACAGGCAAGCTGGAAGAGCAA---------------------------------CCAAAAAGGTTCTGAAGAAAT---------------------------------CTGGAAGAGCA---------------------------------ATAAAGAAATTC------------------ACACCAGCTGTATGTAAAGCCCTAATTATACTGATAAGTTTGAATGGAGTCGGGGGTGGTGCTTTGAAACTAACAGGAGGCTTCGAATATATACATTCAGCCATGGTGTTGGTTGTTCTGGCCGTA----TTG--AACAT-ATGCTTGTTTGTTCTTCTCGTTCGTAAGGTTTTATT-TTCTATGAACC--GTTCTAACT-TCTTTAGGAAACCCAATTGGATT---------TGAAAATATGACTGTTATCCCACCTACAGTAAGCAAAAT--------------------------------------------------------------------------------------------------------------------------------------------------------------TTAGTTTTGTT-AATCTAGGATTTTTCATTAACTTTGCAGAAC--------AACAGAATTAGCAGGAATAGTCCACCTCGTAACGAAGAAACCGAACTTCAACCTCTTGCTGAGCAAAGCTCTGAAGTT----------------------------------
oct_chrII___wtf56 ------------------------------------------------------------------------------------------------------------------------------ATGAAGAATAAATACACTCCTGTTTCAGACTCTGAAGAGTCCTT--GAAAACGCTCACTGATGAAAAGTCAGACACTCGTTCTTCAGA------GGGTA-CTCCCCCTCCGTATTCAGGTAAGATTTATTGAAATAG-AAAGGTAATGGTGTTTGTTCATAATTCCTGT-TTGTTATTG---------------------------AAAGTTTTGACGGAGAATCCCTTTG--TTTATTT--ATATGTTGGG---------CTTAACCTTGTCGA----TAATTGTAAAC-AACAGGGCAAATACCTCCTTCCTTTCACAGAGAACAAAAACGTCAGCTACTAACACAT----TCATTAGCTTCAAACAAAT------TTATCAATTTAGAAATGGCTGACGGATCCGCTCAAAATTCCGCAGAATTATCCGAAAATAATATTAGGTCTGACCCTTCGCCAAATAAACAGTGGTGGAAAACACCTGTCATAGGAACAGTGACCATTATAACTATTATATATAATATTGTTTTTCTAGTCATAATTTTTGGTTACAACGTTTCTCCGTATTCGAACACTTTTTATGGTCTTGCTG-GCAGCTCTATTGGATCTATTT--GTACTTCTCTCCTTGGTAAGTCT-ACAATATCTTGTTC-------A-GGACCGCTCG----CTAATTTTTAGCAATTCTTTATATCTGTCCGGAATGGTACAGGCAAGCTGGAAGAGCAA---------------------------------CAAAGAAGTGCATTAAGAAAT---------------------------------CTGGAAGAGCAATA---------------------------------AAGAAATTC------------------ACACCAGCTGTATGTAAAGCCCTAATTATACTGATAAGTTTGAATGGAGTCGGGGGTGGTGCTTTGAAATTATCAGGAGGCTTCGAATATATACATTCAACAGCTGTGTTAGTTGTTCTGGCCGTA----TTG--AACAT-ATGCTTGTTTGTTCTTCTCGTTCGTAAGGTTTTATT-TTCTATGAACC--GTTCTAACT-TCTTTAGGAAACCCAGACTTTGT---------TGAAGATCTTCACGATATGACTCGTCTAGTAAGTACATT--------------------------------------------------------------------------------------------------------------------------------------------------------------TAGTATTCTTT---ACTAGGAATATTCATTAACCTTTCAGAAC--------AACAGAATTAGAAGGAATGGTTCACCTCGTAACGAAGAAACCGAACTTCAACCTCTTGCTGAGCAAAGCTCTGAAGTT----------------------------------
oct_chrII___wtf53 ------------------------------------------------------------------------------------------------------------------------------ATGAAGAATAAATACACACCTGTTTCAGAGTCTGAAGAGTCTTT--GAAAACGCTCACTGATGAAAAGGCAGACACCCGTTCTTCAGA------GGGTA-CGCCTCCTCCGTATTCAGGTAAGATTCATTGAAATGG-AAAGGTAATGG-----------------TGT-TTGTTATTG---------------------------AGAGTTCTTAGTGAGGAATCCTAT-------------------------------TTTAAACTTGTCGA----CGATTGTCAATAAACAGGATGAATACCTTCATTCTCTCGTATACAACGAAAACTTCAGTTGCTAATACAT----TCATTAGCTTCAAACAAAT------TTATCGATTTAGAAATGGCTGACGGATCTGCTCAAAATTTCGCCCAAGAATCTGCTAATAATATTAGGTCTGACCCTTCGCCAAATAAACAGTGGTGGAAAACACCTGTCATAGGAACACTGACCATTATAACTATTATATATAATATTGTTTTTCTAGTCATAGTTTTTGGTTACAACGTTTCTCCGTATTCGAAAAGTTTTTATGGTCTTGCTG-TCGTTTCTATTGGATTTATTA--GTGTTTTATTCCTTGGTATGTCT-ACAATATCTTGTTC-------T-GGACAGCTCG----CTAATTTTTAGCAATTCTTTATATCTATCCCGAATGGTACAGGCAAGCTGGAAGAGCAA---------------------------------TAAAGAAGTGCATTAAGAAAT---------------------------------CTGGAAGAGCAACAAAGAAGTGC---------------------ATTAAGAAATTC------------------ACACCAGCTGTATGTAAAGCCCTAATTATACTGATAAGTTTGAATGGAGTCGGGGGTTATGTTTTGAAATTAGCAGGAGGCTTCGAATATATACATTCAACAGCTGTGTTAGTTGTTCTGGCCGTA----TTG--AACAT-ATGCTTGTTTGTTCTTCTCATTCGTAAGTTGCAATT-TTCTATGAACC--GTTCTAACT-TCTTTAGGAAACCCAGACTTTGT---------TGAAGATCTTCACGATATGACTCGTCTAGTAAGTACATT--------------------------------------------------------------------------------------------------------------------------------------------------------------TAGTATTCTTT---ACTAGGAATATTCATTAACCTTTCAGAAC--------AACAGAATTAGAAGGCATGGTTCACCTCGTAACGAAGAAACCGAACTTCAACCTCTTGCTGAGCAAAGCTCTGAAGTT----------------------------------
oct_chrI___wtf19 ------------------------------------------------------------------------------------------------------------------------------ATGAAGAATAAATACACCTCTGTTCCAGACTCTGAAGAGTCCTT--GAAAACGCTCACTGATGAAAAGTCAGACACGCATTCTGCAGA------TGGTA-CACCTCCTCTGTATTCAGGTAAGATTTATTGAAATGG-AAAGGTAATGG-----------------TGT-TTGTTATTG---------------------------AGAGTTATTACTGAGGAATCCTAT-------------------------------TTTAAACTTGTCGA----CGATTGTCAAC-AACAGGACGAACGCCTCCATCCTCTGGTAAACAACGAAAACTTCAGTTGCTAATACAT----TCATTAGCTTCAAATAAAT------TTATCGATTTAGAAATGGCTGACGGATCCGCTCAGAATTCCGCCCAAGAATCTGTTGATAACACTAGGTCGGACCCTTCAGCGAACAAAGAATGTTGGAAAGACTTTTTCGTAGGACTAATGACTATTATAACAATTTTATATAATCTTGTTTTTCTAGCCATAGTTTTTGTTTACAAGGTTTCTCCGTTTTCAATAGCTTTTTATTGGCTTGCTG-CCGTTTCTATTGGCACTATTT--TTATTTTCCTATCAAGTAAGTTA-AGAATATCTTGTTC-------T-GGACAACTCG----CTAATTTTTAGCAATTCTTTATATCTATCCCGAATGGTACAGGCAAGCTGGAAGAGCAA------------------------------------------------------------------------------------------------------------------------------------TAAAGAAATTC------------------ACACCAGCTGTGTGTAAAGCCCTAATTATACTGATAAGTTTGAATGGAGTCGGGGGTGGTGCTTTGAAATTATCAGGAGGCTTCGAATATATACATTCAACAGCTGTGTTAGTTGTTTTGGCCGTA----TTG--AACAT-ATGCTTGTTTGTTCTTCTCATTCGTAAGGTTTTATT-TTCTATGAACT--TTTCTAACT-TCTTTAGGAAACCCAAATGCATT---------TGAAAAGATGACTGTTATCTCACGTACAGTAAGCGAAAT--------------------------------------------------------------------------------------------------------------------------------------------------------------TTAGTTTTGTT-AATCTAGGATTTTTCATTAACTTTGCAGAAC--------AACAGAATTAGCAGGAATAGTCCACCTCGTAACGAAGAAACCGAACTTCAACCTCTTGCTGAGCAAAGCTCTGAAGTT----------------------------------
oct_chrIII___wtf81 ------------------------------------------------------------------------------------------------------------------------------ATGAAGAATAAATATACCTCTGTTTCAGACTCTGAAGAGTCCTT--AAAAACGCTCAATGATGAAAAGTCAGACACTCGTTCTTCAGA------GGGTA-CGCCTCCTCCGTATTCAGGTAAGATTTATTGAAATGG-AAAGGTAATGG-----------------TGT-TTGTTATTG---------------------------AGAGTTCTTACTGAGGAATCCTAT-------------------------------TTTAAACTTGTCGA----CGATTGTCAAC-AACAGGGCAAATACCTCCTTCCTTTCACAAAGAACAAAAACGTCAGCTACTAATACAT----TCATTAGCTTCAAACAAAT------TTATCGATTTAGAAATGGCTGACGGATCCGCTCAGCATTCTGCCCAAGAATCTGTTGATAACACTAGGTCGGACCCTTCAGCGAACAAAGAATGTTGGAAAACCTTTGCCGCAGGCATAATGACTATTATAACGATTTTATATAATCTTGTTTTTCTAGCCATAATTTTTGGTTACAAGGTTTCTCCGTATTCAATAGCTTTTTATTGGCTTGCTG-CCGTTTCTATTGGCACTATTT--TTATTTTCCTATTAAGTGAGTTA-AGAATATCTTGTTC-------TCAAATAACTGA----CCTATTTTTAGCGATTCTTGTAACGTATCCAGAATGGTATCGGGAAGCTGGAAGAGCAA---------------------------------CAAAGAAGTGCATTAAGAAAT---------------------------------CTGGAAGAGCAACAAAGAAGTGCATTAAGAAATCTGGAAGAGCAACAAAAAATTACATTAAGGAAGGTGGAGGAGCGCCGGCTATATGTAAAGCGCTAATTACCCTGATAAGTTTGAATGGAGTCGGGGGTTATGTTTTGAAATTAGCAGGAGGCTTCGAATATATACATTCAGCCATGGTGTTGGTTGTTTTGGCCGTA----TTG--AACAT-ATGCTTGTTTGTTCTTCTCATTCGTAAGTTGCAATT-TTCTATGAACC--TTTCTAACT-TCTTTAGGAAACCCAATTGGATT---------TGGAAATATGACAGTTATCGTACCTACAGTAAGCGAAAT--------------------------------------------------------------------------------------------------------------------------------------------------------------TTAGTTTTGTT-AATCTAGAATTTTTCATTAATTTTGCAGAAC--------AACAGGATTAGCAGGAATCGTCCACCTCGTAACGAAGAAACCGAACTTCAACCTCTTGCTGATCAAAGCTCTGAAGTT----------------------------------
oct_chrI___wtf16 ------------------------------------------------------------------------------------------------------------------------------ATGAAGAATAAATACACCTCTGTTTCAGACTCTGAAGAGTCCTT--AAAAACGCTCACTGATGAAAAGGCAGACACCCATTCTTCAGA------TGGTA-CGCCTCCTCCGTATTCAGGTAATATTCATTGCGATGG-AAAGGTAATGG-----------------TGT-TTGTTATTG---------------------------AGAGTTATTACTGAGGAATCCTAT-------------------------------TTTAAACTTGTCGA----CGATTGTCAATAAACAGGGCGAATACCTTCATTCTCTCGTATACAACGAAAACTTCGATTGCTAATACAT----TCATTAGCTTCAAACAAAT------TTATCGATTTAGAAATAGCTGACGGATCCGCTCAGAATTCCGCCCAAGAATCTGCTAATAATACTAGGTCGGACTCTTCAGCGAACAAAGAATGGTGGAAAAACTTTTTCGTAGGACTAATGACTATTATACTCTTT---TATAATGTTGTTTGTCTAGTCATAATTTTTGGTTACAAGGTTTCTCCGTATTCAATAGCTTTTTATTGGCTTGCTG-CCATTTCTATTGGATCTATTT--TTATTTTCCTATTAAGTAAGTTA-AGAATATCTTGTTC-------TCGAATAACTGA----CCTATTTTTAGCGATTCTTGTAACGTATCCAGGATGGTACAGGGAAGCTGGAAGAGTTA------------------------------------------------------------------------------------------------------------------------------------TAAAGAAATTC------------------ACACCTGCTGTGTGTAAAGCCCTAATTATACTGATAAGTTTGAATGGAGTCGGGGGTTATGTTTTGAAATTATCAGGAGGCATTGAATATATACATTCAGCCATGGTGTTGGTTGTTTTGGCCGTA----TTG--AACAT-ATGCTTGTTTGTTCTTCTCATTCGTAAGGTTTTATT-TTCTATGAACC--TTTCTAACT-TGTCCAGATAACCCAGACATTGT---------TGAAGAC---CATGTGACTACACGTCTAGTAAGTAAATT---------------------------------------------------------------------------------------------------------------------------------------------------------------TAGTTTTGTT-AACCTAGGATTTTTCATTAACTTTGCAGAAC--------AACAGAATTAGAAGGAATGGTCCACCTCGTAACGAAGAAACCGAACTTCAGCCTCTTGCTGAGCAAAGCTCTGAAGTT----------------------------------
oct_chrIII___wtf69 ------------------------------------------------------------------------------------------------------------------------------ATGAAGAATAAATACACTCCTGTTTCAGATTCTGATGAGTCTTT--CAAAACACTCATTGATGAAAAGACAGACATCCATTCTTCAGA------TGGTA-CGCCTCCTCCTTATTCAGGTAAGATTTATTGAAATAG-AAAGGTAATGG-----------------TGT-TTGTTATTG---------------------------AGAGTTATTACTGAGGAATCCTAT-------------------------------TTTAAACTTGTCGA----CGATTGTCAATAAACAGGATGAATACCTCCATCCTCTGGTAAACAACGAAAACTTCAGTTACTAATACAT----TCATTAGCTTCAAACAAAT------TTATCGATTTAGAAATGGCTGACGGATCCGCTCAGAATTCCGCCCAAGAATCTGTTGATAACACCAGGTCGGATCCTTTAACAAATGAGAAGTGGTGGGAAAACTTTTCCATAGGCACAGCGACTATTATACTCTTT---TATAATGTTGTTTGTCTAGTCATAATTTTTGGTTACAAGGTTTCTCCGTATTCAATAGCTTTTTATTGGCTTGCTG-CCATTTCTATTGGATCTATTT--TTATTTTCCTATTAAGTAAGTTA-AAAATATTTTGTTC-------TCGAATAACTGA----CCTATTTTTAGCGATTCTTGTAACGTATCCAGGATGGTACAGGGAAGCTGGAAGAGCAA---------------------------------CCAAAAAGGTTCTGAAGAAAT---------------------------------CTGGAAGAGCA---------------------------------ATAAAGAAATTC------------------ACACCAGCTGTATGTAAAGCCCTAATTATACTGATAAG-TTGAATGGAGTCGGGGGTTATGTTTTGAAACTAGCAGGAGGCTTCGAATATATACATTCAGCCATGGTGTTGGTTGTTCTGGCCGTA----TTG--AACAT-ATGCTTGTTTGTTCTTCTCGTTCGTAAGGTTTTATT-TTCTATGAACT--GTTCTAACT-TGTCCAGGTAACCCAGACATTGT---------TGAAGAT---CATGTGACTACACGTCTAGTAAGTACATT--------------------------------------------------------------------------------------------------------------------------------------------------------------TAGTATTTTTT---TTTAGGATTCTTCGTTAACCTTTCAGAAC--------AACAGAATTAGAAGGAATGGTCAACCTCGTAACGAAGAAACCGAACTTCAACCTCTCGCTGAGCAAAGCTCTGAAGTTTGA-------------------------------
oct_chrIII___wtf79 ------------------------------------------------------------------------------------------------------------------------------ATGAAGAATAAATACACACCTGTTTCAGACTCTGAAGAGTCTTT--GAAAACGCTCACTGATGAAAAGGCAGACACCCGTTCTTCAGA------GGGTA-CGCCTCCTCCGTATTCAGGTAAGATTCATTGCAATGG-AAAGGTAATGG-----------------CGT-TTTTTTATGTTCCCTGTTTGGAA---TCCAATTATTCAAATTTTGACGGAGAATCCCTTTG--TTTATT---ACTAGTTGGGTTTGAAATGAATAAACTTGTCGA----CGATTGTCAATAAACAGGGCGAATACCTTCATTCTCTCGTATACAACGAAAACTTCAATTGCTAATACAT----TCATTAGCTTCAAACAAAT------TTATCGATTTAGAAATGGCTGACGGATCCGCTCAGAATTCCGCCCAAGAATCTGTTGATAACACTAGGTCGGACCCTTCAGCGAACAAAGAATGTTGGAAAGACTTTTTCGTAGGACTAATGACTATTATAACAATTTTATATAATCTTGTTTTTCTAGCCATAATTTTTGGTTACAAGGTTTCTCCGTATTCAATAGCTTTTTATTGGCTTGCTG-CCGTTTCTATTGGCACTATTT--TTATTTTCCTATTAAGTAAGTTA-AGAATATCTTGTTC-------TCGAATAACTGA----CCTATTTTTAGCGATTCTTGTAACGTATCCAGGATGGTACAGGGAAGCTGGAAGAGCAA---------------------------------CAAAGAAGTGCATTAAGAAAT---------------------------------TTGGAAGAGCAACCAAAAAGGTTCTGAAGAAATCTGGAAGAGCAATAAAGAAATTC------------------ACACCAGCTGTATGTAAAGCCCTAATTATACTGATAAGTTTGAATGGAGTCGGGGGTGGTGCTTTGAAACTAGCAGGAGGCTTCGAATATATACATTCAACAGCTGTGTTAGTTGTTCTGGCCGTA----TTG--AACAT-ATGCTTGTTTGTTCTTCTCGTTCGTAAGGTTTTATT-TTCTATGAACC--TTTCTAACC-TCTTTAGGAAACCCAATTGGATT---------TGGAAATATGACAGTTATCGTTCCTACAGTAAGCGAAAT--------------------------------------------------------------------------------------------------------------------------------------------------------------TTAGTTTTGTT-AACCTAGAATTTTTCATTAACCTTTCAGAAC--------AACAGAATTAGCAGGAATACTCCACCTCGTAACGAAGAAACCGAACTTCAGCCTCTTGCTGAGCAAAGCTCTGAAGTTTGA-------------------------------
oct_chrI___wtf24 ------------------------------------------------------------------------------------------------------------------------------ATGAAAAACAAATATACTCCTGTTTCAGATTCTGATGACTCTTT--CAAAGTGCTCAATGATGAAAAGGCAAATAGTCAGTCGTCTCC------TTCTG-ATGGTACTCCGTATTCAGGTAAGATTTACTGAAATAG-AAAGGATAGGT-----------------TTA-TGCTTTGTATGCTTGTTTCAAAAGATTTTAGCTTGAGAAAGTTCTGATGAAGAATCATGCTTGCTTTTT---ACTAGTTGGGTTTAAAATAAATAATCTTGTCAA----TACCTGTCAATAAACAGGGCGAATACCTCCATCCTC-CGTAAACAACGAAAGATTCAGTTGCTAACTCAT----TCGTTAGCGTCAAACAAAC------TTATCGATTTAGAAATGGCTGACGGATCCGCTCAGAATTCCGCCGAATTACCCGAAAATAATATTAGGTCTGACCCTTCGCCAAATAAACAGTGGTGGAAAACACCTGTCATGGGTACAGTGACTATTATAACTACTATATATAATCTTGTTTTTCTAGCCATAGTTTTTGGTTACAAGGTTTCTCCGTATTCGAAAGCTTTTTACGGGCTTGCTG-GCGGTTCTATTGGATCTATTA--GTACTTTTCTCCTTGGTAAGCT--ACAATATCTTGTTC-------T-GAACGGCTCG----CTAATATTTAGCAATTCTTTATATATATCCGGAATGGTACAGGCAAGCTGGAAGAGCAG---------------------------------------------TAATGCAAT---------------------------------TAGGATGAGCA---------------------------------ACAAAGAAGTACGTTAAGGAAGG-GGAGGAGCGTCAACTGTGTGTAAAGCGCTAATTACCCTGATAAGTTTGAATGGAGTCGGGGGTTATGTTTTGAAATCGTCAGGAGGCTTTGATTATATACATTCAGCCGCGGTATTGGTCGTTTTGATCGTA----TTG--AACAT-ATGCTTGTTTTTTCTTTTCATTCGTAAGTTGCAATT-TTCTATGAGCC--TTTCTAACT-TCTTTAGGAAACCCAATTGGATT---------TGAAAATATAACACATATCCCACCTACAGTAAGGGAAAT--------------------------------------------------------------------------------------------------------------------------------------------------------------TTAGTTTTGTT-AAGTTAGAAACTTTCATTTAATTTGGGAAAC--------AGCAGAATTAGCAGGAATGGTCCACCTTGTAAAGAAGAAATCGAATTTCAGCCTCTTCTC------------------------------------------------CTAA
oct_chrI___wtf26 ------------------------------------------------------------------------------------------------------------------------------ATGAAGAATAAATACACTCCTGTTTCAGACTCTGACGAGTCTTT--CAAAACACTCATTGATGAAAAGGCAGACATCCATTCTTCAGA------TGGTA-CGCCTCCTCCTTATTCAGGTAAGATTTATTGAAATAG-AAAGGTAATGG-----------------TGT-TTGTTTATGT--TCCCTGTTTGTAATCCAGTTATGGAGATTTCTTACTGAGGAATCCTATTTGTTTATTT--GTTTGTTG---------TTTTTAACCTTGTCGA----TAATTGTCAATAAACAGGGCGAACGCCTCCTTCCTTTCACAAAGAACGAAAACTTCAGTTGCTAATACAT----TCATTAGCTTCAAACAAAT------TTATCGATTTAGAAATGGCTGACGGATCCGCTCAGAATTCCGCCCAAGAATCTGTTGATAACACTAGGTCGGACCCTTCAGCGAACAAAGAATGTTGGAAAACCTTTGCCGCAGGCATAATGACTATTATAACGATTTTATATAATCTTGTTTTTCTAGCCATAATTTTTGGTTACAAGGTTTCTCCATATTCAAGAGCTTTTTATGGGCTTGCTG-GCGTTTCTATTGGATCTATTT--TTATTTTCCTATTAAGTAAGTTA-AGAATATTTGTTC--------TCGAATAACTGA----CCTATTTTTAGCGATTCTTGTAACGTATCCAGAATGGTACAGGCAAGCTGG------------------------------------------------------------------------------------------------------------G------------------------------TTCAATATGTGT------------------GTTTCAGCATTATATGTGTGTTTTCTCAATGTCCCCGGTTT------CGCCATGTATTATACTGCAAAGAAGATAATACAATTTGAAAAGATA-----AATAATCTTTTTCTCTACGTTGTTTGCT----TTGTTGATTT-TGTCTTGTTTCTTTTTATTTCGAGTATG-CCATACA-ACCTGCGAAAT--ATTCTAACT-GTTCTAGTGAATCCAATTGCCCGTG------AACGACTTAGATTATTAGTCATTGATATAGGTAACGGC------------------------------------------------------------------------------------GCAAATGCCATAGGAAACGGCAT-AGGAATTTCTGTGAATCGTGTTTTTGGTATGTACACTACGTAAATG------------CTTCC-TATCATAGAGCAATTATTAACCAAGTTAAAA--------GGAAGAAATCAAGGAGATGAAGTACCTCAGAACGAAGAAATCGAACTTCAACCTCTTGCTGAGCAAAGTGGTGAAGTTTGA-------------------------------
oct_chrIII___wtf82 ------------------------------------------------------------------------------------------------------------------------------ATGAAGAATAAATACACTCCTGTTTCAGACTCTGACGAGTCTTT--CAAAACACTCATTGATGAAAAGGCAGACATCCATTCTTCAGA------TGGTA-CGCCTCCTCCTTATTCAGGTAAGATTTATTGAAATAG-AAAGGTAATGG-----------------TGT-TTGTTTATGT--TCCCTGTTTGTAATCCAGTTATGGAGATTTCTTACTGAGGAATCCTATTTGTTTATTT--GTTTGTTG---------TTTTTAACCTTGTCGA----TAATTGTCAATAAACAGGGCGAACGCCTCCTTCCTTTCACAAAGAACGAAAACTTCAGTTGCTAATACAT----TCATTAGCTTCAAACAAAT------TTATCGATTTAGAAATGGCTGACGGATCCGCTCAGAATTCCGCCCAAGAATCTGTTGATAACACTAGGTCGGACCCTTCAGCGAACAAAGAATGTTGGAAAACCTTTGCCGCAGGCATAATGACTATTATAACGATTTTATATAATCTTGTTTTTCTAGCCATAATTTTTGGTTACAAGGTTTCTCCATATTCAAGAGCTTTTTATGGGCTTGCTG-GCGTTTCTATTGGATCTATTT--TTATTTTCCTATTAAGTAAGTTA-AGAATATTTGTTC--------TCGAATAACTGA----CCTATTTTTAGCGATTCTTGTAACGTATCCAGAATGGTACAGGCAAGCTGG------------------------------------------------------------------------------------------------------------G------------------------------TTCAATATGTGT------------------GTTTCAGCATTATATGTGTGTTTTCTCAATGTCCCCGGTTT------CGCCATGTATTATACTGCAAAGAAGATAATACAATTTGAAAAGATA-----AATAATCTTTTTCTCTACGTTGTTTGCT----TTGTTGATTT-TGTCTTGTTTCTTTTTATTTCGAGTATG-CCATACA-ACCTGCGAAAT--ATTCTAACT-GTTCTAGTGAATCCAATTGCCCGTG------AACGACTTAGATTATTAGTCATTGATATAGGCAACGGCGCA---------AATGCCATAGGTAACGGCGC---------------------------------AATTGGCATAGGAAACGGTGCAAATGCCATAGGAAATGGCAT-AGGAAATGCTGTGAATCATGTTTTTGGTATGTACACTACGTGAATG------------CTTCC-TATCATAGAGCAATTATTAACCAAGTTAAAA--------GGAAGAAATCAAGGAGATGAAGTACCTCAGAACGAAGAAATCGAACTTCAACCTCTTGCTGAGCAAAGTGGTGAAGTTTGA-------------------------------
oct_chrII___wtf57 ------------------------------------------------------------------------------------------------------------------------------ATGAAGAATAAATACACACCTGTTTCAGACTCTGAAGAGTCTTC--GAAAACGCTCACTGATGAAAAGGCAGACACCCGTTCTTCAGA------GGGTA-CTCCCCCTCCGTATTCAGGTAAGATTTATTGAAATGG-AAAGGTAATGG-----------------TGT-TTGTTCATAA--TTCCTGTTT--------GTTATTGAAAGTTTTGACGGAGAATCCC--TTTGTTTATTT--ATATGTTG---------GGCTTAACCTTGTCGA----TAATTGTAAAC-AACAGGGCAAATACCTCCTTCCTTTCACAGAGAACAAAAACGTCAGCTACTAACACAT----TCATTAGCTTCAAACAAAT------TTATCGATTTAGAAATGGCTGACGGACACGTTCAGAATTCTGCCCAAGAATCTGTTGATAACACTAGGTCGGACCCTTCAGCGAACAAAGAATGTTGGAAAACCTTTGCCGCAGGCATAATGACTATTATAACGATTTTATATAATCTTGTTTTTCTAGCCATAATTTTTGGTTACAAGGTTTCTCCATATTCAAGAGCTTTTTATGGGCTTGCTG-GCGTTTCTATTGGATCTATTT--TTATTTTCCTATTAAGTAAGTTA-AGAATATTTGTTC--------TCGAATAACTGA----CCTATTTTTAGCGATTCTTGTAACGTATCCAGAATGGTACAGGCAAGCTGG------------------------------------------------------------------------------------------------------------G------------------------------TTCAATATGTGT------------------GTTTCAGCATTATATGTGTGTTTTCTCAATGTCCCCGGTTT------CGCCATGTATTATACTGCAAAGAAGATAATACAATTTGAAAAGATA-----AATAATCTTTTTCTCTACGTTGTTTGCT----TTGTTGATTT-TGTCTTGTTTCTTTTTATTTCGAGTATG-CCATACA-ACCTGCGAAAT--ATTCTAACT-GTTCTAGTGAATCCAATTGCCCGTG------AACGACTTAGACTATTAGTCATTGATATAGGCAACGGCGCA---------AATGCCATAGGTAACGGCGC---------------------------------AATTGGCATAGGAAACGGTGCAAATGCCATAGGAAATGGCAT-AGGAAATGCTGTGAATCATGTTTTTGGTATGTACACTACGTGAATG------------CTTCC-TATCATAGAGCAATTATTAACCAAGTTAAAA--------GGAAGAAATCAAGGAGATGAAGTACCTCAGAACGAAGAAATCGAACTTCAACCTCTTGCTGAGCAAAGTGGTGAAGTT----------------------------------
oct_chrIII___wtf72 ------------------------------------------------------------------------------------------------------------------------------ATGAAGAATAAATACACCTCTGTTTCAGACTCTGAAGAGTCCTT--GAAAACGCTCACTGATGAAAAGTCAGACACGCATTCTGCAGA------TGGTA-CGCCTCCTCCGTATTCAGGTAAGATTTATTGAAATGG-AAAGGTAATGG-----------------TGT-TT---------------------------GTTATTGAGAGTTATTACTGAGGAATCCTA-------------------------------TTTTAAACTTGTCGA----CGATTGTCAAC-AACAGGACGAACGCCTCCATCCTCTGGTAAACAACGAAAACTTCAGTTACTAATACAT----TCATTAGCTTCAAACAAAT------TTATCGATTTAGAAATGGCTGACGGATCCGCTCAGAATTCCGCCCAAGAATCTGTTGATAACACCAGGTCGGATCCTTTAACAAATGAGAAGTGGTGGAAAAACTTTTCCATAGGCACAGCGACTATTATACTCTTT---TATAATGTTGTTTGTCTAGCCATAATTTTTGGTTACAAGGTTTCTCCGTATTCAATAGCTTTTTACGGGCTTGCTG-GCGTTTCTATTGCATCTATTT--TTATTTTCCTATTAAGTAAGTTA-AGAATATCTTGTTC-------TCGAATAACTGA----CCTATTTTTAGCGATTCTTGTAACGTATCCAGGATGGTACAGGCAAGCTGG------------------------------------------------------------------------------------------------------------G------------------------------TTCAATATGTGT------------------GTTTCAGCATTATATGTGTGTTTTCTCAATGTCCCCGGTTT------CTCCATGTATTATACAGCAAAAAAGATAATGCAATTTGAAAAGATA-----AATAATCGTTTTTTCTACGTTGTTTGTT----TTGTTGATTT-TGTCTTGTTTGTTTTTATTTCGAGTATG-CCATACA-ACCTGCGAAAT--ATTCTAACT-GTTCTAGTGAATCCAATTGCCCGTG------AACGACTTAGATTATTAGTCATTGATATAGGAAACGGCATA------------------------------------------------------------------------GGTAACGGCATAATTGGTATAGGGAACGGCAT-AGGAAATTCTGTGAATCTTGCTTTTGGTATGTACACTACGTGAATG------------CTTCC-TATCATAGAGCAATTATTAACCAAATTAAAA--------GGAACAAATCAAGGAGATGAAGCACCTCAGAACGAAGAAATCGAACTTCAACCTCTTGCTGAGCAAAGTGGTGAAGTTTGA-------------------------------
oct_chrI___wtf1 ------------------------------------------------------------------------------------------------------------------------------ATGAAGAATAAATACACTCCTGTTTCAGACTCTGAGGAGTCCTT--GAAAACGCTCACTGATGAGAAGTCAGACACGCATTCTGCAGA------TGGTA-CGCCTCCTCCGTATTCAGGTAAGATTTATTGAAATGG-AAAGGTAATGG-----------------TGT-TTGTTTATAT--TTCCTGTTTGTAATCCAGTTATGGAGATTTCTTACTGAGGAATCCTATTTGTTTATTT--GTTTGTTG---------TTTTTAACCTTGTCGA----TAATTGTCAAC-AACAGGACGAATGTCTCCTTCCTTTCACAAAGAACGAAAACTTCAGCTGCTAATACAT----TCATTAGCTTCAAACAAAT------TTATCGATTTAGAAATGGCTGACGGATCCGCTCAGAATTCCGCCCAAGAATCTGTTGATAACACCAGGTCGGATCCTTTAACAAATGAGAAGTGGTGGAAAAACTTTTCCATAGGCACAGCGACTATTATACTATTT---TATAATGTTGTTTGTCTAGCCATAATTTTTGGTTACAAGGTTTCTCCGTATTCAATAGCTTTTTACGGGCTTGCTG-GCGTTTCTATCGGATCTATTT--TTATTTTCCTATTAAGTAAGTTA-AGAATATCTTGTTC-------TCAAACAACTGA----CTTATTTTTAGCGATTCTTGTAACGTATCCCGAATGGTTCACCCAAGCTGG------------------------------------------------------------------------------------------------------------G------------------------------TGCAACATGTGT------------------GTCGCAGTGATATATACGGGTCTTCTGAATGTCGTTGGTTT------CGTATTCTATCGTAATGTAAAGAAAATAATAGGATTTGAAAAGATG-----AACGATATTGCTTTCTATGGTGTCTGCT----TTGTTAACGT-TGCCGTGTTTGTTTTATTTTGGAGTATG-TCTTATA-ACCTGCGAAAT--ATTCTAACT-GTTCTAGTGAATCCAACTGCCCGTG------AACGATTTAGATTATTAGTCATTTATATAGGGAACGGCGCA---------AA------------------------------------------------------TGCCATAGGAAATGGCGCAAATGCCATAGGAAACGGCAT-AAGAAATGCTGTGAATCTTGCTTTTGGTATGTACACTACGTTCATG------------CTTCC-TATCATAGAGCGATTATTAACCAAGTTAAAA--------GGAACAAATCGAGGAGATGAAGTATCTCAGAACGAAGAAATCGAACTTCAACATCTTGCTGAGCAAAGTGGTGAAGTT----------------------------------
oct_chrIII___wtf58 ------------------------------------------------------------------------------------------------------------------------------ATGAAGAATAAATACACTCCTGTTTCAGACTCTGAGGAGTCCTT--GAAAACGCTCACTGATGAAAAGGCAGACACCCGTTCTTCAGA------GGGTA-CGCCTCCTCCGTATTCAGGTAAGATTTATTGAAATAG-AAAGGTAATGG-----------------TGT-TT---------------------------GTTATTGAGAGTTCTTACTGAGGAATCCTA-------------------------------TTTTCAACTTGTCGA----CGATTGTCAATAAACAGGGCGAATACCTTCATTCTCTCGTATACAACGAAAACTTCAGTTGCTAATACAT----TTATTAGCTTCAAAAAAAT------TTATCGATTTAGAAATGGCTGACGGATCCGCTCAGAATTCCGCCGAATTATCCGAAAATAATATTAGGTCTGACCCTTCGCCAAATAAACAGCGGTGGAAAACACCTGTCATAGGAACAGTGACCATTATAACTATTATATATAATATTGTATTTATAGCAATAGTTTTTGGTTACAAGGTTTCTCCGTATTCGAAAACTTTTTACGGGCTTGCTG-GCAGCTCTATTGGATCTATTT--GTACTTCTCTCCTTGGTAAGTCT-ACAATATCTTGTT--------TTGGACAGCTCG----CTAATTTTTAGCAATTCTTTATATCTATCCCGAATGGTACAGGCAAGCTGG------------------------------------------------------------------------------------------------------------G------------------------------TTCAATATGTGT------------------GCCGCAGCACTATATGTGTGTTTTCTCAATGTCCCCGGTTT------CGCCATGTATTATACTGCAAAGAAGATAATGCAATTTGAAAAGATA-----AATAATCTTTTTCTCTACGCTGTTTGTT----TTGTTGATTT-TGTCTTGTTTGTTTTTATTTCGTGTATG-CCATACA-ACCTGAGAAAT--ATTCTAACG-GTTCTAGTAAATCCAATTGCCCGTG------AACGATTTAGATTATTAGTCATTAATATAGGAAACGGAATA---------GGAAACGGCGTAAATGGCATAGGAAACGGTGT---------------------AAACGGCATAGGAAACGGTGTAAATGGCATAGGAAACGGCAT-AAGAAATGTTGTGAATCTTGCTTTTGGTATGTACACTACATTAATG------------CTTCC--TACATAGAGCAATCATTAACCAAATTAAAA--------GGAACAAATCGAGGAGACGAAGTACCTCAGAACGAAGAAATCGAACTTCAACCTCTTGCTGAGCAAAGTGGTGAAGTTTGA-------------------------------
oct_chrI___wtf5 ------------------------------------------------------------------------------------------------------------------------------ATGAAAAACAAATATACTCCTGTTTCAGATTCTGATGACTCTTT--CAAAGTGCTCAATGATGAAAAGTCAGACGCTAGATCTTTAGATGGTACTGGTA-CGCCTCCTCCGTACTCAGGTAAGATTTATTGAAATGG-AAAGGTAATGG-----------------TGT-TT---------------------------GTTATTTAGAGTTCTTACTGAGGAATCCTA-------------------------------TTTTAAACTTGTCGA----CGATTGTCAATAAACAGGATGAATACCTTCATTCTCTCGTATACAACGAAAACTTCAGTTGCTAATACAT----TCATTAGCTTCAAACAAAT------TTATCGATTTAGAAATGGCTGACGGATCTGCTCAAAATTTCGCCCAAGAATCTGCTAATAATACTAGGTCGGACCCTTCTGAAAAGAACAAGTTTCAATGTCATTTTTGGAGAGGAATAGCAACTATTCAACTTATTTTATATAATTTTGTTTTTTTAGTCCTAGTCTTTGGTTACAAGATTCCTCTGAATTCAGGTGTTTTTTATGGGCTTGCTG-GCGGTTCTATTGGATCCATTA--TTATTTTCGTAATTGGTAAGCCA-AAGTGCGCTGTTTCC------TTTAACAGCTAA----CTTATGATTAGTGACCCTTATAACCTATCCTGGATGGTTCACCCAAGCTGG------------------------------------------------------------------------------------------------------------G------------------------------TGCAATATGTGT------------------GTTTCAGCATTATATGTGTGTTTTCTCAATGTCCCCGGTTT------CGCCATGTATTATACTGCAAAGAAGATAATGCAATTTGAAAAGATA-----AATAATCGTTTTTTCTACGTTGTTTGTT----TTGTTGATTT-TGTCTTGTTTGTTTTTATTTCGAGTATA-CCATACA-ACCTGCGAAAT--ATTCTAACT-GTTCTAGTGAATCCAATTGCCCGTG------AACGACTTAGATTATTAGTCATTGATATAGGAAACGGCATA---------GGCAAC---------------------------------------------------GGCATAGGTAACGGCATAATTGGTATAGGGAACGGCAT-AGGAAATTCTGTGAATCTTGCTTTTGGTATGTACACTACGTGAATG------------CTTCC-TATCATAGAGCATTTATTAACCAAGTTAAAA--------GGACCAAATCAAGGAGATGAAGTATCTCAAAACGAAGAAATCGAACTTCAACATCTTGCTGAGCAAAGTGGTGAAGTT----------------------------------
oct_chrIII___wtf59 ------------------------------------------------------------------------------------------------------------------------------ATGAAGAATAAATACACTCCTGTTTCAGACTCTGAAGAGTCCTT--AAAAACACTCACTGATGAAAAGGCAGACACCCATTCTGCAGA------TGGTA-CGCCTCCTCCGTATTCAGGTAAGATTTATTGAAATGG-AAAGGTAATGG-----------------TGT-TT---------------------------GTTATTGAGAGTTCTTACTGAGGAATCCTA-------------------------------TTTTAAACTTGTCGA----CGATTGTCAAC-AACAGGGCAAATACCTCCTTCCTTTCACAAAGAACAAAAACGTCAGCTACTAACACAT----TCATTAGCTTCAAACAAAT------TTATCGATTTAGAAATGGCTGACGGATCTGCTCAAAATTCCGCCCAAGAATCTGCTAATAATACTATGTCAGGCCCTTCTGAAAAGAACAAGTTTCAATGTCATTTTTGGAGAGGAATAGCGACTACTCAACTTCTTTTATATCATTTTGTTTTTTTAATCATAGTCTTCGGTTACAAGGTTCCTCTGAATACAGGTGCTATATATGGGCTTGCTG-GCGGTTCTATAGGATCCATTA--TTATTTTCGTAATTGGTAAGCCA-AAGTGCGCTTTTTCC------TTTAACAGCTAA----CTTATGATTAGTGACCCTTATAACCTATCCTGGATGGTTCACACAAGCTGGAATAGCAA---------------------------------------------------------------------------------------TCAAAAACGTATTG------------------------------TCAGCTATGTGT------------------ATCTCAGCATTATATGTATGTTTTCTCAATGTCCCCGGTTT------CGCCATGTATTATACTGCAAAGAAGATAATGCAATTTGAAAAGATA-----AATAATCGTTTTTTCTACGTTGTTTGTT----TTGTTGATTT-TGTCTTGTTTCTTTTTATTTCGAGTATG-CCATACA-ACCTGCGAAAT--ATTCTAACT-GTTCTAGTGAATCCAATTGCCCGTG------AACGACTTAGATTATTAGTAATTAATATAGGAAACGACATA---------GGAAAC---------------------------------------------------GGCGCAAATGCCATAGGAAACGGCATAGGAAACGGCAT-AAGAAATGTTATGAATCTTGCTTTTGGTATGTACACTACGTAAATG------------CTTCC-TATCATAGAGCAATTATTAACCAAGTTAAAA--------GGAACAAATCAAGGAGATGAAGTACCTCAAAACGAAGAAATCGAACTTCAACCTCTTGCTGAGCAAAGTGGTGAAGTTTGA-------------------------------
oct_chrII___wtf30 ------------------------------------------------------------------------------------------------------------------------------ATGAAGAATAAATACACTCCTGTTTCAGACTCTGACGAGTCTTT--CAAAACACTCATTGATGAAAAGGCAGACACCCATTCTTCAGA------TGGTA-CGCCTCCTCCGTATTCAGGTAAGATTTATTGAAATGG-AAAGGTAATGG-----------------TGT-TTGTTTATAT--TTCCTGTTTGTAATCCAGTTATGGAGATTTCTTACTGAGGAATCCTATTTGTTTATTT--GTTTGTTG---------TTTTTAACCTTGTCGA----TAATTGTCAAC-AACAGGACGAACGCCTCCTTCCTTTCACAAAGAACGAAAACTTCAGTTGCTAATACAT----TCATTAGCTTCAAACAAAT------TTATCGATTTAGAAATGGCTGACGGTTCCGTTCAGAATTCCGCCCAAGAATCTGCTAATAATACTAGGTCGGACACTTCTGAAAAGAACAAGTTTCAATGTCATTTTTGGAGAGGAATAGCGACTACTCAACTTCTTTTATATCATTCTGTTTTTTTAATCATAGTCTTCGGTTACAAGATTCCTCTGAATACAGGTGTTTTTTATGGGCTTGCTG-GCGGTTCTATTGGATCCATTA--TTATTTTCGTACTTGGTAAGCCA-AAGTGCGCTTTTTCC------TTTAACAGCTAA----CTTATAATTAGTAACCCTTATAGCCTATCCTGGATGGTTCACCCAAGCTGG------------------------------------------------------------------------------------------------------------G------------------------------TGCAACATGTGT------------------GCCGCAGTATTATGTACGGCCTCTCTGAATGTCCCTTGTTA------TTCCGTGTATTATTTTGTAAAGAAAATAATAGGATTTGAAAAGATG-----AACGATATTGCTTTCTATGGTGTCTGCT----TTGTTAACGT-TGCCGTCTTTGTTTTATTTTGGAGTATG-TCTTACA-TCCTGCGAAAT--ATTCTAACT-GTTCTAGGTACGACGGATACGCG---------ACAACTTCGAATATTCATTGCTGATTTAGGAAACGGCATG---------GGAAAT---------------------------------------------------GCCATGGGAAGCATAGGAAACGACATGCTAAACAGCAT-AAGAAATGCTGCGAATTATGTTC---GTATGTACTTTTTATTATAA------------TTTTT--TTTTTTAAGATCTGACTAACCTAATTAGGA--------CCGACAGATCCAGAAAATGAAGCACCTCGTAACGAGGAAATCGAGCTTCAACCTTTTGCTGGGCAAAGCGCTGAAGTT----------------------------------
oct_chrIII___wtf74 ------------------------------------------------------------------------------------------------------------------------------ATGAAGAATAAATACACCTCTGTTTCAGACTCTGAAGAGTCCTT--GAAAACGCTCACTGATGAAAAGTCAGACACGCATTCTGCAGA------TGGTA-CGCCTCCTCCGTATTCAGGTAAGATTTATTGAAATGG-AAAGGTAATGG-----------------TGT-TT---------------------------GTTATTGAGAGTTCTTACTGAGGAATCCTA-------------------------------TTTTAAACTTGTCGA----CGATTGTCAATAAACAGGGCGAATACCTTCATTCTCTCGTATACAACGAAAGACTCAGTTGCTAATACAT----TCATTAGCTTCAAACAAAT------TTATCGATTTAGAAATGGCTGACGGTTCCGTTCAGAATTCCGCCCAAGAATCTGCTAATAATACTAGGTCGGACACTTCTGAAAAGAACAAGTTTCAATGTCATTTTTGGAGAGGAATAGCGACTACTCAACTTCTTTTATATCATTCTGTTTTTTTAATCATAGTCTTCGGTTACAAGATTCCTCTGAATACAGGTGTTTTTTATGGGCTTGCTG-GCGGTTCTATTGGATCCATTA--TTATTTTCGTACTTGGTAAGCCA-AAGTGCGCTTTTTCC------TTTAACAGCTAA----CTTATAATTAGTAACCCTTATAGCCTATCCTGGATGGTTCACCCAAGCTGG------------------------------------------------------------------------------------------------------------G------------------------------TGCAACATGTTT------------------GTGGCAGTGATATATACGGGTCTTCTGAATGTCGTTGGTTT------CGTATTCTATCGTAATGTAAAGAAAATAATAGGATTTGAAAAGATG-----AACGATATTGCTTTCTATGGTGTCTGCA----TTGTTAACGT-TGCCGTGTTTGTTTTATTTTGGAGTATG-TCTTTTA-ATCTGCGAAAT--ATTCTAACT-GTTCTAGGTACGACGGATACGCG---------ACAACTTCGAATATTCATTGCTGATTTAGGAAACGGCATG---------------------------------------------------------------------------------------------GGAAACAGCAT-AAGAAATGCTGCGAATTATGTTC---GTATGTACTATTTATTATAA--------CTTTTTTTC-TTTTCTTAGCATCTGACTAACTTAATTAGGA--------CCGACAGATCCAGAAAATGAAGCATCTCGTAACGAGGAAATCGAGCTTCAACCTTTTGCTGGGCAAAGCGCTGAAGTTTGA-------------------------------
oct_chrIII___wtf70 ------------------------------------------------------------------------------------------------------------------------------ATGAAGAATAAATACATCCCTGTTTCAGACTCTGACGAGTCTTT--TAAAACGCTCATTGATGAGAAATCAGATATACATTCTTCAGA------GGTTA-CGCCTCCTCCGTATTCAGGTAAGATTTACTGAAATAG-AAAGGAAGGGT-----------------TGG-TTTTTT------TGTATGTTTGTAATCCAGTTATGGAGATTTCTTACTGAGGAATCCTATTTGTTTATTT--GTTTGTTG---------TTTTTAACCTTGTCGA----CGATTGTCAATAAACAGGATGAATACCTCCATCCTCTGGTAAACAACGAAAACTTCAGTTACTAATACAT----TCATTAGCTTCAAACAAAT------TTATCGATTTAGAAATGGCTGACGGTTCCGTTCAGAATTCCGCCCAAGAATCTGCTAATAATACTAGGTCGGACACTTCTGAAAAGAACAAGTTTCAATGTCATTTTTGGAGAGGAATAGCGACTACTCAACTTCTTTTATATCATTCTGTTTTTTTAATCATAGTCTTCGGTTACAAGATTCCTCTGAATACAGGTGTTTTTTATGGGCTTGCTG-GCGGTTCTATTGGATCCATTA--TTATTTTCGTAATTGGTAAGCCA-AAGTGCGCTTTTTCC------TTTAACAGCTAA----CTTATAATTAGTAACCCTTATAGCCTATCCTGGATGGTTCACCCAAGCTGG------------------------------------------------------------------------------------------------------------G------------------------------TGCAACATGTGT------------------GTCGCAGTGATATATACGGGTCTTCTGAACGTCGTTGGTTT------CGTATTCTATCGTAATGTAAAGAAAATAATAGGATTTGAAAAGATG-----AATGATATTGCTTTCTATGGTGTCTGCT----TTGTTAACGT-TGCCGTGTTTGTTTTATTTTGGAGTATG-TCTTTTA-ATCTGCGAAAT--ATTCTAACT-GTTCTAGGATATCCAGATGCGCG---------ACAACTTCGAATATTCATTGCTGATTTAGG---------------------------------------------------------------------------------------------------------AAACGGCAT-AACAAATGCTGCGAATTATGTTC---GTATGTACTCTTTATTATAA--------CTTTTTTTC-TTTTCTTAGCATCTGACTAACCTAATTAGGA--------CCGACAGATCCGGAAAATGAAGCACCTCATAACGAGGAAATCGAGCTTCAACCTTTTGCTGGGCAAAGCGCTGAAGTTTGA-------------------------------
oct_chrIII___wtf73 ------------------------------------------------------------------------------------------------------------------------------ATGAAGAATAAATACACCTCTGTTTCAGACTCTGAAGAGTCCTT--GAAAACGCTCACTGATGAAAAGTCAGACACGCATTCTGCAGA------TGGTA-CGCCTCCTCCGTATTCAGGTAAGATTTATTGAAATGG-AAAGGTAATGG-----------------TGT-TT---------------------------GTTATTGAGAGTTATTACTGAGGAATCCTA-------------------------------TTTTAAACTTGTCGA----CGATTGTCAATAAACAGGGCGAATACCTTCATTCTCTCGTATACAACGAAAGACTCAGTTGCTAATACAT----TCATTAGCTTCAAACAAAT------TTATCGATTTAGAAATGGCTGACGGTTCCGTTCAGAATTCCGCCCAAGAATCTGCTAATAATACTAGGTCGGACACTTCTGAAAAGAACAAGTTTCAATGTCATTTTTGGAGAGGAATAGCGACTACTCAACTTCTTTTATATCATTCTGTTTTTTTAATCATAGTCTTCGGTTACAAGATTCCTCTGAATACAGGTGTTTTTTATGGGCTTGCTG-GCGGTTCTATTGGATCCATTA--TTATTTTCGTACTTGGTAAGCTA-AAGTGCGCTTTTTCC------TTTAACAGCTAA----CTTATAATTAGTAACCCTTATAGCCTATCCTGGATGGTTCACCCAAGCTGG------------------------------------------------------------------------------------------------------------G------------------------------TGCAACATGTGT------------------GTCGCAGTGATATATACGGGTCTTCTGAATGTCGTTGGTTT------CGTATTCTATCGTAATGTAAAGAAAATAATAGGATTTGAAAAGATG-----AACGATATTGCTTTCTATGGTGTCTGCT----TTGTTAACGT-TGCCGTGTTTGTTTTATTTTGGAGTATG-TCTTATA-ACCCGCGAAAT--ATTCTAACT-GTTCTAGTGAATCCAACTGCCCGTG------AACGATTTAGATTATTAGTCATTTATATAGGGAACGGCGCA------------------------------------------------------------------------------------AATGCCATAGGAAACGGCAT-AAGAAATGCTGTGAATCTTGCTTTTGGTATGTACACTACGTAAATG------------CTTCC-TATCATAGAGCAATTATTAACCAAGTTAAAA--------GGAACAAATCAAGGAGACGAAGCACCTCAAAACGAAGAAATTGAACTTCAACCTTTTGCTGGGCAAAGCGCTGAAGTT----------------------------------
oct_chrIII___wtf60 ------------------------------------------------------------------------------------------------------------------------------ATGAAGAATAAATACACTCCTGTTTCAGACTCTGACGAGTCTTT--CAAAACACTCATTGATGAAAAGGTAGACACCCATTCTTCAGA------TGGTA-CGCCTCCTCCGTATTCAGGTAAGATTTATTGAAATGG-AAAGGTAATGG-----------------TGT-TTCTTTATAT--TTCCTGTTTGTAATCCAGTTATGGAGATTTCTTACTGAGGAATCCTATTTGTTTATTT--GTTTGTTG---------TTTTTAACCTTGTCGA----TAATTGTCAAC-AACAGGACGAACGCCTCCTTCCTTTCACAAAGAACGAAAACTTCAGTTGCTAATACAT----TCATTAGCTTCAAACAAAT------TTATCGATTTAGAAATGGCTGACGGATCCGCTCAGAATTCCGCCGAATTATCCGGAAATAATATTAGGTCTGACCCTTCGCCAAATAAACAGCGGTGGAAAACACCTGTCATAGGAACAGTGACCATTATAACTATTATATATAATATTGTATTTATAGCCATAGTTTTTGGTTACAAGGTTTCTCCGTATTCGAAAACTTTTTACGGGCTTGCTG-GCAGCTCTATTGGATCTATTT--GTACTTCTCTCCTTGGTAAGTCT-ACAATATCTTATT--------TTGGACAGCTCG----CTAATTTTTAGCAATTCTTTATATCTATCCCGAATGGTACAGGCAAGCTGG------------------------------------------------------------------------------------------------------------G------------------------------ATCAATATGTGT------------------GTCGCAGTAATATGTACGGCTTCTCTGAATGTCGCTGGCTT------CGTCGTCTATTTTAATGTAAAGAAAATAATAGGATTTGAAAAGATG-----AACGATATTGCTTTCTATGGTGTCTGCA----TTGTTAACGC-TGCCGTGTTTGTTTTATTTTGGAGTATG-TCTTATA-ACCTGCGAAAT--ATTCTAACT-GTTTTAGGATATCCAGATGCGCG---------ACAACTTCGAGTATTCATTGCTGATTTAGGAAACGGCATG---------------------------------------------------------------------------------------------CTAAACAGCAT-AAAAAATGCTGCGGATTATGTTC---GTATGTATTGTTTATTATAAACTTC-ATTTTTTTTTC-TTTTCTTAGCACCTGATTAACCTAATTAGGA--------CCGACAGATCCAGAAAATGAAGCACCTCGTAACGAGGAAATCGAGCTTCAACCTTTTGCTGGGCAAAGCGCTGAAGTTTGA-------------------------------
oct_chrI___wtf25 ------------------------------------------------------------------------------------------------------------------------------ATGAAGAATAAATACAGTCCTGTTTCAGACTCTGACGAGTCTTT--CAAAACGCTCATTGATGAGAAATCAGATATACATTCTTCAGA------GGGTA-CGCCTCCTCCGTATTCAGGTAAGATTTATTGAAATAG-AAAGGAAGGGT-----------------TGG-TTTTTTGTATG-TTTGTTGAAAAAGTCTAGGCTAAAAACAGTTTTGATGAAGAA-CATGTTTGTTTGTTT--ACTTAATGTGTTTAAGATTTATAAACTTGTTGA----TTACCATCAGCAAACTTGACAAACGCCCTTATCCTTTCTCGAACAACAAGAGCATGCATTACTAATACAT----TCATTAGCTACAAACAAAT------TTATTGATTTAGAAATGGCTGATGGATCCGCTCAGCATTCCGCCCAAGAGTCCACTAACAATACTGGGTCGGATTCGACATATTCAAAGTGGATTATTATCATATATCTCTTTTTTTTTGCATCACTTGTGTATATTGGGGCTTATGGTATTCTTCTCGTGATGTTCTTTTATTTCAAAGTTCCTGTGAGGGCGCAAGACCTTTGGGGACTTTTTG-GCGGATTTATTGGAGCGATAT--CATTATTTCTCTGTTGTAAGTTA-GCACTATCTTTTATT------CTGAATGTTTCA----CTAACTATTAGTGGCGCATATGCTCTACCCGGGGTGGTACAAGCAAGCTGGAAGAGCAA---------------------------------------------------------------------------------------CCAAAAACGTATTG------------------------------TCAGCTATGTGT------------------GTCGCAGTAATATATACGGCTCTTCTGAATGGCGTTGGTTT------CGTCGTCTATTATAATGTAAAGAAAATAATAGGATTTGAAAAGATG-----AACGATATTGCTTTCTATGGTGTCTGCT----TTGTTAACGT-TGCCTTGTTTGTTTTTATTTCGAGTATG-CCATACA-ACCTGCGAAAT--ATTCTAACT-GTTCTAGTAAATCCAATTGCCCGTG------AACGACTTAGATTGTTAGTCATTGATATAGGAAACGGTGC------------------------------------------------------------------------------------------------AAACGGCAT-AGGAAATTCTGTGAATCGTGTTTTTGGTATGTACACTACGTTCATG------------CTTCC-TATCATAGAGCGATTATTAACCAAGTTAAAA--------GGAACAAATCGAGGAGATGAAGTATCTCAGAACGAAGAAATCGAACTTCAACCTCTTGCTGAGCAAAGGGCTGAAGTTTGA-------------------------------
oct_chrII___wtf32 ------------------------------------------------------------------------------------------------------------------------------ATGAAGAATAAATACAGCCCTGTTTCAGACTCTGACGAGTCTTT--CAATACGCTCATTGATGAGAAATCAGATATACATTCTTCAGA------GGGTA-CGCCTCCTCCGTATTCAGGTAAGATTTATTGAAATAG-AAAGGAAGGGT-----------------TGG-TTTTTTGTATG-TTTGTTGAAAAAG-CTAGGCTAAAAACAGTTTTGATGAAGAATCATGTTTGTTTGTTT--ACTTGTTGTGTTTAAGATTAATAAACTTGTTGA----TTACCATCAGCAAACTTGACAAACGCTC-CATCCTTTCTCAAACAACAAAAGCATTCCTCACTAATACAT----TCATTAGCTCCGAACAAAT------TTATTGATTTAGAAATGGCTGATGGATCTGCTCAGCATTCTGCCCAAGAGTCCACTAACAACGCTGGATCGGATTCGACATATTCGAAGTGGATTATTATCATATATCTCTTTTTTTTTGCGTCTCTTGGGTACATTGGGGCTTATTGTATTCTTCTCGTAATGTTCTTTTATTTCAAGGTTCCTGTGAGGGCGCAAGACTTTTGGGGACTTTTTG-GCGGATTTATTGGGGCGATAT--CATTATTTCTTTGTTGTAAGTTG-GCGTTATCTTTTATT------CTGAATGTTTCA----CTGACTATTAGTGGCGCATATGCTCTACCCGGGGTGGTACAAGCAAGCTGGTAGAGTG---------------------------------------------------------------------------------------------------CTG------------------------------CCAAACATGTGT------------------GCCGCAGTAATATGTACGGCTTCTCTGAATGTCGTTGGTTT------CGTCTTCTATCGTAATGTAAAGAAAATAATAGGATTTGAAAAGATG-----AACGATATTGCTTTCTATGGTGTCTGGT----TTGTTAACGT-TGCCGTGTTTGTTTTATTTTGGAGTATG-TCTTATA-ACCTGCGAAAT--ATTCTAACT-GTTCTAGTGAATCCAATTTCCCGTG------AACGATTTAGATTATTAGTCATTGATATAGGAAACGGCGCATATGCCATAGGAAACGGTGCAAATGCCATAGG------------------------------AAACGGTATAGGAAACGGCGCAAATGCCATAGGAAACGGTAT-AGGAAATGCTGTGAATCATGCGTTTGGTATGTACATTACGTAAATG------------CTTCC-TATCATAGAGCAATTATTAACCAAGTTAAAA--------GGGACAAATCAAGGAGACGAAGCATCTCAAAACGAAGAAATCGAGCTTCAACCTTTTGCTGGACAAAGCGCTGAAGTT----------------------------------
oct_chrI___wtf17 ------------------------------------------------------------------------------------------------------------------------------ATGAAGAATAAATACAGCCCTGTTTCAGACTCTGACGAGTCTTT--TAAAACGCTCATTGATGAGAAATCAGATATACATTCTTCAGA------GGTTA-CGCCTCCTCCGTATTCAGGTAAGATTTACTGAAATAG-AAAGGAAGGGT-----------------TGGTTTTTTTGTATG-TTTGTTGAAAATGTCTAGGCTAAAAACAGTTTTGATGAAGAATCATGTTTGTTTGTTT--ACTTGTTGTGTTTAAGATTAATAAACTTGTTGA----TTACCATCAGCAGACTTGACAAACGCTC-TATCCTTTCTCAAACAACAAGAGCATTCATCACTAATACAT----TCATTAGCTCCGAACAAAT------TTATTGATTTAGAAATGGCTGATGGATCTGCTCAGCATTCTGCCCAAGAGTCCACTAACAACGCTGGATCGGATTCGACATATTCGAAGTGGATTATTATCATATATCTCTTTTTTTTTGCGTCTCTTGGGTACATTGGGGCTTATTGTATTCTTCTCGTAATGTTCTTTTATTTCAAGGTTCCTGTGAGGGCGCAAGACTTTTGGGGACTTTTTG-GCGGATTTATTGGAGCGATAT--CATTATTTCTTTATTGTAAGTTG-GCGTTATCTTTTAT--------------TTTTA----CTAACTATTAGCAATGTCTCTAATTCCTAAAGAATGGCTCAAGCAAACTGGTACAGTGC---------------------------------TATCCAACATGTGTG------------------------------------------------------------------------------------CCAACATGTGT------------------GTCGCAGTAATATGTACGGCTTCTCTGAATGCCCCTTGCTA------TTCCGTGTATTATTTTGTAAAGCAGGTAATAGGATTTGAAAAGATG-----GACAAAGGGTTTTTCTATTTTGTTTGCA----TTGTTAACGT-TGCCTTGTTTGTTTTATTTTGGAGTATG-TCTTATA-ACTTGCGAAAT--ATTCTAACT-GTTCTAGTGAATCCAATTGCCCGTG------AACGATTTAGATTATTAGTCATTAATATAGGAAACGGAATA---------GGAAACGGCGTAAATGG------------------------------------------CATAGGAAACGGTGTAAATGGCACAGGAAATGGCAT-AAGAAATGCTGCGAATCTTGCTTTTGGTATGTACATTACGTAAATG------------CTTCC-TATCATAGAGCAATTATTAACCAAGTTAAAA--------GGGACAAATCAAGGAGACGAAGCATCTCAAAACGAAGAAATTGAGCTTCAACCTTTTGCTGGGCAAAGCGCTGAAGTT----------------------------------
oct_chrI___wtf6 ------------------------------------------------------------------------------------------------------------------------------ATGAAGAATAAATACAGCCCTGTTCCAGACTCTGACGAGTCTTT--CAATACGCTCATTGATGAGAAATCAGATATACATTCTTCAGA------GGGTA-CGCCTCCTCCGTATTCAGGTAAGATTTATTGAAATAG-AAAGGAAGGGT-----------------TAG-TTTTTTATATG-TTTGTTGAAAAAGTCTAGGCTAAAAACAGTTTTGATGAAGAATCATGTTTGTTTGTTT--ACTTGTTGTGTTTAAGATTAATAAACTTGTTGA----TTACCATCAGCAAACTTGACAAACGCTC-CATCCTTTCTCAAACAACAAAAGCATTCCTCACTAATACAT----TCATTAGCTCCGAACAAAT------TTATTGATTTAGAAATGGCTGATGGATCTGCTCAGCATTCTGCCCAAGAGTCCACTAACAATATTGGGTCGGATTCGACATATTCAAAGTGGGTTTCAGCGAATATCTTCTTTTTTTTTGCGTCTTTTGTGTATATTATATTCTATGTTATTTTTCTCGTGGTGTTTTTTTATGTCAAGGTTCCTCTGAGGGCGGAAACCCTTTGGGGACTTTCTG-CTGCTTGTGGAGCATCCGTTG--TAGTATTTCTCTACTGTAAGTTA-GTGCTATCTTTTAT--------------TTTTA----CTAACTATTAGCAATGTCTCAAATTCCTAAAGAATGGTTCAAGCAAACTGGTAGAGTG---------------------------------------------------------------------------------------------------CTG------------------------------TCCAACATGTGT------------------GCCGCAGCATTATATGTGTGTTTTCTCAATGTCCCCGGTTT------CGCCATGTATTATACTGCAAAGAAGATAATGCAATTTGAAAAGATA-----AATAATCTTTTTCTCTACGCTGTTTGTT----TTATTGATTT-TGTCTTGTTTGTTTTTATTTCGAGTATG-CCATACA-ACCTGAGAAAT--ATTCTAACT-GTTCTAGTGAATCCAATTGCCCGTG------AACGATTTAGATTATTAGTCATTAATATAGGAAACGGAATA---------GGAAACGGCGTAAATGG------------------------------------------CATAGGTAACGGCATAATTGGTATAGGGAACGGCAT-AGGAAATTCTGTGAATCTTGCTTTTGGTATGTACACTACGTGAATG------------CTTCC-TATCATAGAGCATTTATTAACCAAGTTAAAA--------GGACCAAATCAAGGAGATGAAGTATCTCAAAACGAAGAAATCGAACTTCAACATCTTGCTGAGCAAAGTGGTGAAGTT----------------------------------
oct_chrI___wtf22 ------------------------------------------------------------------------------------------------------------------------------ATGAAGAATAAATACAGTCCTGTTTCAGACTCTGACGAGTCTTT--CAAAACGCTCATTGATGAGAAATCAGATATACATTCTTCAGA------GGGTA-CGCCTCCTCCGTATTCAGGTAAGATTTATTGAAATAG-AAAGGAAGGGT-----------------TGG-TTTTTTATATG-TTTGTTGAAAAAATCTAGGCTAAAAACAGTTTTGATGAAGAATCATGTTTGTTTATTT--ACTTGTTGTGTTTAAGATTAATAAACTTGTTGA----TTACCATCAGCAAACTTGACAAACGCTC-CATCCTTTCTCAAACAACAAAAGCATTCATTACTAATACAT----TTA-TAGCTCCGAACAAAT------TTATTGATTTAGAAATGGCTGATGGATCCACTCAACATTCTGCCCAAGAGTCCACTAACATTACTGGGTCGAATTCGACATATTCAAAGTGGGTTTCAGCGAATATCTTCTTTTTTTTTGCGTCTCTTGTGTATGTTGTAACTTATTCTATTTTTCTCGTGGTGTTTTTTTATTTCAAGATTCCTGTGAGGACGGAAACCTTTTGGGGACTTTCGG-TTACCTGTCCAGCGTCCATTG--TAGTATTTCTCTATTGTAAGTTA-GCGCTATGTTTTA---------------TTTTA----CTAACTATTAGCAATGTCTCAAATTCCTAAAGAATGGTTCAAGCAAACTGGTAGAGTGC---------------------------------TGTCCTACTTATTCACGCAAA---------------------------------TTCGTAGTGTACTG------------------------------CCCAACATGTGT------------------GTCGCAGTAATATGTACGGCTTCTCTGAATGTCGTTGGTTT------CGTCTTCTATCGTAATGTAAAGAAAATAATAGGATTTGAAAAGATG-----AACGATATTGCTTTCTATGGTGTCTGCT----TTTTTAACGT-TGCCTTGTTTGTTTTATTTTGGAGTATG-TCTTACA-CCCTGCGAAAT--ATTCTAACT-GTTCTAGGTACGACGGATACGCG---------ACAACTTCGAACATTCATTGCTGATTTAGGAAACGGCATG---------------------------------------------------------------------------------------------GGAAACAGCAT-AAGAAATGCTACGAATTATGTTC---GTATGTACTGTTTATTATAA-----------CTTTTT-TTTTTTTTTTTTCTGACTAACCTAATTAGGA--------CCGACAGATCCAGAAAATGAAGCACCTCGTAACGAGGAAATCGAGCTTCAACCTTTTGCTGGGCAAAGCGGTGAAGTT----------------------------------
oct_chrII___wtf46 ------------------------------------------------------------------------------------------------------------------------------ATGAAGAATAAGTACAGTCCTCTTTCAGACTCTGACGAGTCATT--CAAAACGCTCATTGATGAGAAATCAGATATACATTCTTCAGA------GGGTA-CGCCTCCTCCGTATTCAGGTAAGATTTATTGAAATAG-AAAGGAAGGGT-----------------TGG-TTTTTTGTATG-TTTGTTGAAAAAATCTAGGCTAAAAACAGTTTTGATGAAGAATCATGTTTGTTTGTTT--ACTTGTTGTGTTTAAGGTTAGTAAACTTGTTGA----TTACCATCAGCAAACTTGACAAACGCTC-TATCCTTTCTTAAACAACAAAAGCATTCATCATTAATACAT----TCATTAGCTCCGAACAAAT------TTATTGATTTAGAAATGGCTGATGGATCCACTCAGCATTCTGCCCAAGAGTCCACTAACAACGCTGGATCGGATTCGACATATTCGATGTGGGTTTCAGCGAATATCTTCTTATTTTTTGCGTCTCTTGTGTATGTTGTAACTTCTTCCATTTTTCTCGTGGTGTTTTTTTATTTCAAGATTCCTGTGAGGACGGAAACCTTTTGGGGACTTTCTG-TTACCTGTCCAGTGTCCATTG--TAGTATTTCTCTATTGTAAGTTA-GCGCTATGTTTTAT--------------TTTTA----CTAACTATTAGCAATTTCTCAAATTCCTAAAGAATGGTTCAAGCAAACTGGTAGAGTG---------------------------------------------------------------------------------------------------CTG------------------------------TCCAACATGTGT------------------GTCGCAGTAATATGTACGGCTTCTCTGAATGGCGTTGGTTT------CGTCGTCTATTATAATGTAAAGAAAATAATAGGATTTGAAAAGATG-----AACGACATTGCTTTCTATGGTATTTGCA----TTGTTAACGT-TGCCTTGTTTGTTTTATTTTGGAGTATG-TCTTACA-CCTTGCGAAAT--ATTCTAACTGGTTCTAGGT---ACGGATACGCG---------ACAACTTCGAATATTCATTGCTGATTTAGGAAACGGCATG---------GGAAG---------------------------------------------------------------------------CATAGGATACGGCAT-AAGAAATGCTGCGAATTATGTTC---GTATGTACTGTTTGTTATAA-----------CTTTTT-TTTTCTTAGCACCTGACTAACCTAATTAGGA--------CCGACAGATCCAGAAAATGAAGCACCTCGTAACGAGGAAATTGAGCTTCAACCTCTTGCTGAGCAAAGCGCTGAAGTT----------------------------------
oct_chrI___wtf21 ------------------------------------------------------------------------------------------------------------------------------ATGAAGAATAAATACAGTCCTGTTTCAGACTCTGACGAGTCTTT--CAAAACGCTCATTGATGAGAAATCAGATATACATTCTTCAGA------GGGTA-CGCCTCCTCCGTATTCAGGTAAGATTTATTGAAATAG-AAAGGAAGGGT-----------------TGG-TTTTTTATATG-TTTGTTGAAAAAATCTAGGTTAAAAACAGTTTTGATGAAGAATCATGTTTGTTTATTT--ACTTGTTGTGTTTAAGATTAATAAACTTGTTGA----TTACCATCAGCAAACTTGACAAACGCTC-CATCCTTTCTCAAACAACAAAAGCATTCATTACTAATACAT----TCATTAGCTCCGAACAAAT------TTATTGATTTAGAAATGGCTGATGGATCTGCTCAGCATTCTGCCCAAGAGTCCACTAACAACGCTGGGTCGGATTCGAGATATTCGAAGTGGATTCGAATAGCTATCTTCTTTTTTTTTGCATCTGTTGTGTATGTTGTAACTTATTCTATTTTTCTCGTGGTGTTTTTTTATTTCAAGATTCCTGTGAGGACGGAAACCTTTTGGGGACTTTCGG-TTACCTGTCCAGCATCCATTG--TAGTATTTCTCTATTGTAAGTTA-GCGCTATCTTTTAT--------------TTTTA----CTAACTATTAGCAATGTCTCAAATTCCTAAAGAATGGTTCACGCAAATTGGTAGAGTG---------------------------------------------------------------------------------------------------CTG------------------------------TCCAACATGTGT------------------GCCGCAGTATTATGTACGGCCTCTCTGAATGTCCCTTGTTA------TTCCGTGTATTATTTTGTAAAGAAGGTAATAGGATTTGAAAAGATG-----GACAAAGGGTTTTTCTATTTTGTTTGCA----TTGTTAACGT-TGCCGTGTTTGTTTTATTTTGGAGTATG-TCTTACA-CCTTGCGAAAT--ATTCTAACT-GTTCTAGGATATCCAGATGCGCG---------ACAACTTCGAATATTTATTGCTGATTTAG----------------------------------------------------------------------------------------------------------------------GAAATGCTGCGAATTACTTTC---GTATGTACTGTTTATTATAAATT---CTTTTTTTTTC-TTTTCTTAGCATCTGACTAACTTAATTAGGA--------CCGACAGATCCAGAAAATGAAGCACCTCATAACGAGGAAATCGAGCTTCAACCTTTTGCTGGGCAAAGCGCTGAAGTTTGA-------------------------------
oct_chrI___wtf20 ------------------------------------------------------------------------------------------------------------------------------ATGAAGAATAAATACAGCCCTGTTTCAGACTTTGACGAGTCTTT--TAAAACGCTCATTGATGAGAAATCAGATATACATTCTTCAGA------GGTTA-CGCCTCCTCCGTATTCAGGTAAGATTTACTGAAATAG-AAAGGAAGGGT-----------------TGGTTTTTTTGTATG-TTTGTTGAAAATGTCTAGGCTAAAAACAGTTTTGATGAAGAATCATGTTTGTTTGTTT--ACTTGTTGTGTTTAAGATTAATAAACTTGTTGA----TTACCATCAGCAGACTTGACAAACGCTC-TATCCTTTCTCAAACAACAAGAGCATTCATCACTAATACAT----TCATTAGCTCCAAACAAAT------TTATTGATTTAGAAATGGCTGATGGATCTGCTCAGCATTCTGCCCAAGAGTCCACTAACAACGCTGGATCGGATTCGACATATTCGATGTGGGTTTCAGCGAATATCTTCTTATTTTTTGCGTCTCTTGTGTATGTTGTAACTTCTTCCATTTTTCTCGTGGTGTTTTTTTATTTCAAGATTCCTGTGAGGACGGGAACCTTTTGGGGACTTTCGG-TTACCTGTCCAGCGTCCATTG--TAGTATTTCTCTATTGTAAGTTA-GCGCTATGTTTTAT--------------TTTTA----CTAACTATTAGCAATTTCTCAAATTCCTAAAGAATGGTTCAAGCAAACTGGTAGAGTGC---------------------------------TGACCTATTTGTTCTCGCAAA---------------------------------TTTGTAGTGTACTG------------------------------CCCAACATGTGT------------------GTCGCAGTACTATGTACGGCTTCTCTGAATGTCGTTGGTTT------CGTCGTCTATCGTAATGTAAAGAAAATAATAGGATTTGAAAAGATG-----AACGATATTGCTTTCTATGGTGTCTGCA----TTGTTAACGT-TGCCGTGTTTGTTTTATTTTGGAGTATG-TATTACA-CCTTGCGAAAT--ATTCTAACT-GTTCTAGGATATCCAGATGCGCG---------ACAACTTCGAATATTTATTGCTGATTTAG----------------------------------------------------------------------------------------------------------------------GAAATGCTGCGAATTACTTTC---GTATGTACTGTTTATTATAAATT---CTTTTTTTTTC-TTTTCTTAGCATCTGACTAACTTAATTAGGA--------CCGACAGATCCAGAAAATGAAGCACCTCATAACGAGGAAATCGAGCTTCAACCTTTTGCTGGGCAAAGCGCTGAAGTTTGA-------------------------------
oct_chrIII___wtf67 ------------------------------------------------------------------------------------------------------------------------------ATGAAGAATAAGTACAGTCCTCTTTCAGACTCTGACGAGTCTTT--CAAAACGCTCATTGATGAGAAATCAGATATACATTCTTCAGA------GGGTA-CGCCTCCTCCGTATTCAGGTAAGATTTATTGAAATAG-AAAGGAAGGGT-----------------TGG-TTTTTTATATG-TTTGTTGAAAAAATCTAGGTTAAAAGCAGTTTTGATGAAGAATCATGTTTGTTTGTTT--ACTTGTTGTGTTTAAGATTAATAAACTTGTTGA----TTACCATCAGCAAACTTGACAAACGCTC-CATCCTTTCTCAAACAACAAGAGCATTCATCACTAATACAT----TCATTAGCTCCGAACAAAT------TTATTGATTTAGAAATGGCTGATGGATCTGCTCAGCATTCTGCCCAAGAGTCCACTAACAACGCTGGGTCGGATTCGAGATATTCGAAGTGGATTCGAATAGCTATCTTCTTTTTTTTTGCATCTTTTGTGTATATTATATTTTATGTTATTTTTCTCGTGGTGTTTTTTTATGTCAAGGTTCCTGTGAGGGCGAAAACCCTTTGGGGACTTTCTG-CTGCTTGTGGAGCATCCGTTG--TAGTATTTCTCTATTGTAAGTTA-GCGCTATCTTTTAT--------------TTTTA----CTAACTATTAGCAATGTCTCTAATTCCTAAAGAATGGTTCAAGCAAACTGGTACAGTGC---------------------------------TATCCAACATGTGTG------------------------------------------------------------------------------------CCAACATGTGT------------------GTCGCAGTAATATGTACGGCTTCTCTGAATGCCCCTTGCTA------TTCCGTGTATTATTTTGTAAAGAAGGTAATAGGATTTGAAAAGATG-----GACAAAGGGTTTTTCTATTTTGTTTGCA----TTGTTAACGT-TGCCGTGTTTGTTTTATTTTGGAGTATG-TCTTATA-ACCTGCGAAAT--ATTCTAACT-GTTCTAGGTACGACGGATACGCG---------ACAATTTCGAATATTCATTGCTGCTTCAGGAAACTTCATG---------GGAAACATGGTGAATGA------------------------------------------CATGGGAAATGGCATGCGAAGCATACCAAACGGCAT-AAGAAATGCTGCGAATTATGTTC---GTATGTACTGTTTATTATAA----------CTTTTTT-TGTTCTTAGCATCTGACTAACCTAATTAGGA--------CCGACAGATCCAGAAAATGAAGCACCTCAAAACGAAGAAATTGAGCTTCAACCTTTTGCTGGGCAAAGCGCTGAAGTTTGA-------------------------------
oct_chrIII___wtf66 ------------------------------------------------------------------------------------------------------------------------------ATGAAGAATAAGTACAGTCCTCTTTCAGACTCTGACGAGTCTTT--CAAAACGCTCATTGATGAGAAATCAGATATACATTCTTCAGA------GGGTA-CGCCTCCTCCGTATTCAGGTAAGATTTATTGAAATAG-AAAGGAAGGGT-----------------TGG-TTTTTTATATG-TTTGTTGAAAAAATCTAGGTTAAAAGCAGTTTTGATGAAGAATCATGTTTGTTTGTTT--ACTTGTTGTGTTTAAGATTAATAAACTTGTTGA----TTACCATCAGCAAACTTGACAAACGCTC-CATCCTTTCTCAAACAACAAGAGCATTCATCACTAATACAT----TCATTAGCTCCGAACAAAT------TTATTGATTTAGAAATGGCTGATGGATCTGCTCAGCATTCTGCCCAAGAGTCCACTAACAACGCTGGGTCGGATTCGAGATATTCGAAGTGGATTCGAATAGCTATCTTCTTTTTTTTTGCATCTTTTGTGTATATTATATTTTATGTTATTTTTCTCGTGGTGTTTTTTTATGTCAAGGTTCCTGTGAGGGCGAAAACCCTTTGGGGACTTTCTG-CTGCTTGTGGAGCATCCGTTG--TAGTATTTCTCTATTGTAAGTTA-GCGCTATCTTTTAT--------------TTTTA----CTAACTATTAGCAATGTCTCTAATTCCTAAAGAATGGTTCAAGCAAACTGGTACAGTGC---------------------------------TATCCAACATGTGTG------------------------------------------------------------------------------------CCAACATGTGT------------------GTCGCAGTAATATGTACGGCTTCTCTGAATGCCCCTTGCTA------TTCCGTGTATTATTTTGTAAAGAAGGTAATAGGATTTGAAAAGATG-----GACAAAGGGTTTTTCTATTTTGTTTGCA----TTGTTAACGT-TGCCGTGTTTGTTTTATTTTGGAGTATG-TCTTACA-CCTTGCGAAAT--ATTCTAACTGGTTCTAGGT---ACGGATACGCG---------ACAACTTCGAATCTTCATTGCTGATTTAGGAAATGGCATG---------GGAAACATGGTGAATGA---------------------------------------------------------------CATACCAAACGGCAT-AAGAAATGCTGCAAATTATGTTC---GTATGTACTGTTTATTATAA----------CTTTTTT-TGTTCTTAGCATCTGACTAACCTAATTAGGA--------CCGACAGATCCAGAAAATGAAGCACCTCAAAACGAAGAAATTGAGCTTCAACCTTTTGCTGGGCAAAGCGCTGAAGTTTGA-------------------------------
oct_chrIII___wtf68 ------------------------------------------------------------------------------------------------------------------------------ATGAAGAATAAGTACAGTCCTCTTTCAGACTCTGACGAGTCTTT--CAAAACGCTCATTGATGAGAAATCAGATATACATTCTTCAGA------GGGTA-CGCCTCCTCCGTATTCAGGTAAGATTTATTGAAATAG-AAAGGAAGGGT-----------------TGG-TTTTTTATATG-TTTGTTGAAAAAATCTAGGTTAAAAGCAGTTTTGATGAAGAATCATGTTTGTTTGTTT--ACTTGTTGTGTTTAAGATTAATAAACTTGTTGA----TTACCATCAGCAAACTTGACAAACGCTC-CATCCTTTCTCAAACAACAAGAGCATTCATCACTAATACAT----TCATTAGCTCCGAACAAAT------TTATTGATTTAGAAATGGCTGATGGATCTGCTCAGCATTCTGCCCAAGAGTCCACTAACAACGCTGGGTCGGATTCGACATATTCAAAGTGGATTATTATCATATATCTCTTTTTTTTTGCGTCTCTTGGGTACATTGGGGCTTATTGTATTCTTCTCGTAATGTTCTTTTATTTCAAGGTTCCTGTGAGGGCGCAAGACTTTTGGGGACTTTTTG-GCGGATTTATTGGGGCGATAT--CATTATTTCTCTATTGTAAGTTA-GCGCTATGTTTTAT--------------TTTTA----CTAACTATTAGCAATATCTCTAATTCCTAAAGAATGGTTCAAGCAAACTGGTAGAGTGC---------------------------------TGTCCTACTTATTCACGCAAA---------------------------------TTTGTAGTGTACTG------------------------------TCCAACATGTGT------------------GTCGCAGTAATATGTACGGCTTCTCTGAATGCCCCTTGCTA------TTCCGTGTATTATTTTGTAAAGAAGGTAATAGGATTTGAAAAGATG-----GACAAAGGGTTTTTCTATTTTGTTTGCA----TTGTTAACGT-TGCCGTGTTTGTTTTATTTTGGAGTATG-TCTTACA-CCTTGCGAAAT--ATTCTAACTGGTTCTAGGT---ACGGATACGCG---------ACAACTTCGAATCTTCATTGCTGATTTAGGAAATGGCATG---------GGAAACATGGTGAATGCCATAGGAAACGGCGCAGTTGTCATAGGAAACGGTGCAGATGTCATAGGAAACGGTGCAGATGTCATAGGAAACGGCAT-AAGAAATGCTGCGAATTATTTTC---GTATGTACTGCTTACTATAAATTCCTTTTTTTTTTTC-TTTTCTTAGCACCTGATTAACCTAATTAGGA--------CCGACAGATCCAGAAAATGAAGCACCTCGTAACGAGGAAATTGAGCTTCAACCTCTTGCTGAGCAAAGCGCTGAAGTT----------------------------------
oct_chrI___wtf8 ------------------------------------------------------------------------------------------------------------------------------ATGAAGAATAAATACAGTCCTGTTTCAGACTCTGACGAGTCTTT--CAAAACGCTCATTGATGAGAAATCAGATATACATTCTTCAGA------GGGTA-CGCCTCCTCCCTATTCAGGTAAGATTTATTGAAATAG-AAAGGAAGGGT-----------------TGG-TTTTTTGTATG-TTTTTTGAAAAAATCTAGGATAAAAACAGTTTTGATGAAGAATCATGTTTGTTTGTTT--ACTTGTTGTGTTTAAGATTAATAAACTTGTTGA----TTACCATCAGCAAACTTGACAAACGCTC-CATCCTTTCTCAAACAACAAAAGCATTCCTCACTAATACAT----TCATTAGCTCCCAACAAAT------TTATTGATTTAGAAATGGCTGATGGATCTGCTCAGCATTCTGCCCAAGAGTCCACTAACAACGCTGGATCGGATTCGATATATTCGAAGTGGATTATTATCATATATCTCTTTTTTTTTGCGTCTCTTGGGTACATTGGGGCTTATTGTATTCTTCTCGTAATGTTCTTTTATTTCAAGGTTCCTGTGAGGGCGCAAGACTTTTGGGGACTTTTTG-GCGGATTTATTGGGGCGATAT--CATTATTTCTTTATTGTAAGTTG-GCGTTATCTTTTATT------CTGAATGTTTCA----CTGACTATTAGTGGCGCATATGCTCTACCCGGGGTGGTACAAGCAAGCTGGTAGAGTGCTGTCCTACTTATTCACGCAAACTGGTAGAATGCTGTCCTACTTATTCACGCAAACTGGTAGAATGCTGTCCTACTTATTCACGAAAATTTGTAGTGTACTG------------------------------CCCAACATGTGT------------------GTCGCAGTAATATGTACGGCTTCTCTGAATGTCGTTGGTTT------CGTCGTCTATCATAATGTAAAGAAAATAATAGGATTTGAAAAGATG-----AACGATATTGCTTTCTATGGTGTCTGCA----TTGTTAACGT-TGCCGTGTTTGTTCTATTTTGGAGTATG-TCTTACA-CCCTGCGAAAT--ATTCTAACT-GTTCTAGGTACGACGGATACGCG---------ACAACTTCGAATATTCATTGCTGGTTTAGGAAACGGCATG---------GGAAGCATAGGAA---------------------------------------------------------------ACGGCATGGGAAACAGCAT-AAGAAATGCTGCGAATTATGTTC---GTATGTACTCTTTATTATAA--------CTTTTTTTC-TTTTCTTAGCATCTGACTAACCTAATTAGGA--------CCGACAGATCCAGAAAATGAAGCACCTCATAACGAGGAAATCGAGCTTCAACCTTTTGCTGGGCAAAGCGCTGAAGTT----------------------------------
oct_chrII___wtf33 ------------------------------------------------------------------------------------------------------------------------------ATGAAGAATAAATACAGTCCTGTTTCAGACTCTGACGAGTCTTT--CAATACGCTCATTGATGAGAAATCAGATATACATTCTTCAGA------GGGTA-CGCCTCCTCCGTATTCAGGTAAGATTTATTGAAATAG-AAAGGAAGGGT-----------------TGG-TTTTTTGTATG-TTTGTTGAAAAATTCTAGGCTAAAAACAGTTTTGATGAAGAATCATGTTTGTTTGTTT--ACTTGTTGTGTTTAAGATTAATAAACTTGTTGA----TTACCATCAGCAAACTTGACAAACGCTC-CATCCTTTCTCAAACAACAAAAGCATTCCTCACTAATACAT----TCATTAGCTCCGAACAAAT------TTATTGATTTAGAAATGGCTGATGGATCTGCTCAGCATTCTGCCCAAGAGTCCACTAACAACGCTGGATCGGATTCGACATATTCGAAGTGGATTATTATCATATATCTCTTTTTTTTTGCGTCTCTTGGGTACATTGGGGCTTATTGTATTCTTCTCGTAATGTTCTTTTATTTCAAGGTTCCTGTGAGGGCGCAAGACTTTTGGGGACTTTTTG-GCGGATTTATTGGGGCGATAT--CATTATTTCTTTGTTGTAAGTTG-GCGTTATCTTTTATT------CTGAATGTTTCA----CTGACTATTAGTGGCGCATATGCTCTACCCGGGGTGGTACAAGCAAGCTGGTAGAGTGCTGTCCTACTTATTCACGCAAACTTGTAGAGTTCTGTCCTACTTATTCACGCAAA---------------------------------CTTGTAGAGTGCTG------------------------------CCAAACATGTGT------------------GCCGCAGTAATATGTACGGCTTCTCTGAATGTCGTTGGTTT------CGTCGTCTATCGTAATGTAAAGAAAATAATAGGATTTGAAAAGATG-----AACGATATTGCTTTCTATGGTGTCTGGT----TTGTTAACGT-TGCCGTGTTTGTTTTATTTTGGAGTATG-TCTTATA-ACCTGCGAAAT--ATTCTAACT-GTTCTAGGTACGACGGATACGCG---------ACAATTTCGAATCTTCATTGCTGATTTAGGAAATGGCATG---------GGAAACATGGTGA---------------------------------------------------------------ATGACATACCAAACGGCAT-AAGAAATGCTGCGAATTATGTTC---GTATGTACTGTTTATTATAA------------CTTTT-TTTTTCTTAGCATTGATTAACCTAATTAGGA--------CCGACAGATCCAGAAAATGAAGCACCTCAAAACGAAGAAATTGAGCTTCAACCTTTTGCTGGGCAAAGCGCTGAAGTT----------------------------------
oct_chrI___wtf2 ------------------------------------------------------------------------------------------------------------------------------ATGAAAAACAAATATACTCCTGTTTCAGATTCTGATGACTCTTT--CAAAGTGCTCAATGATGAAAAGTCAGACGCTAGATCTTTAGATGGTACTGGTA-CGCCTCCTCCGTACTCAGGTAAGATTTATTGAAATAG-AAAGGAACAAA-----------------CGA-ATGTC-----------------------------------------------GATTGCTTCAATATCCAT----------------------AAAAGTCTGCAAT----TCCTTGTAAACAGACCCGACAAACGCTC-CATCCTTTCTCAAACAACAAGAGCATTCATCACTAATACAT----TCATTAGCTCCGAACAAAT------TTATTGATTTAGAAATGGCTGATGGATCCACTCAGCATTCTGCCCAAGAGTCCACTAACAATATTGGGTCGGATTCGACATATTCAAAGTGGGTTTCAGCGAATATCTTC-TTTTTTTTGCGTCTCTTGGGTACATTGGGGCTTATGGTATTCTTCTCGTAATGTTCTTTTATTTCAAGGTTCCTGTGAGGACACAAGACTTTTGGGGACTTTTTG-GCGGATTTATTGGAGCGATAT--CATTATTTCTCTATTGTAAGTTA-GTGCTATCTTTTAT--------------TTTTA----CTAACTATTAGCAATGTCTCAATTTCCTAAAGAATGGTTCAAGCAAACTGGTAAAGTG---------------------------------------------------------------------------------------------------CTG------------------------------TCCAACATGTGT------------------GCCGCAGCATTATATGTGTGTTTTCTCAATGTCCCCGGTTT------CTCCATGTATTATACAGCAAAAAAGATAATGCAATTTGAAAAGATA-----AATAATCGTTTTTTCTACGTTGTTTGTT----TTGTTGATTT-TGTCTTGTTTGTTTTTATTTCGAGTATG-CCATACA-ACCTGCGAAAT--ATTCTAACT-GTTCTAGTGAATCCAATTGCCCGTG------AACGACTTAGATTGTTAGTCATTGATATAGGAAACGGTGC------------------------------------------------------------------------------------------------AAACGGCAT-AGGAAATTCTGTGAATCGTGTTTTTGGTATGTACACTACGTGAATG------------CTTCC-TATCATAGAGTAATTATTA----AAATTAAA--------AGGAATAATCAAGGAGATGAAGCACCTCAGAACGAAGAAATAGAACTTCAACCTCTTGCTGAGCAAAGTGGTGAAGTT----------------------------------
oct_chrII___wtf48 ------------------------------------------------------------------------------------------------------------------------------ATGAAGAATAAATACAGTCCTGTTTCAGATTCTGACGAGTCTTT--TAAAACGCTCATTGATGAAAAATCAGATATACATTCTTCAGA------GGGTA-CGCCTCCTCCGTATTCAGGTAAGATTTGTTGAAATAG-AAAGGAACAAA-----------------AGA-ATGTC-----------------------------------------------AGTTGTATCAATTTGTAT--AATTCCAGCGACTCA-------AGACTT---------GTGCTGTAAACAAACTCGACAAACGCTC-CATCCCTTCTCAAACAACAAAAGCATTCATCACTAATACAT----TCATTAGCTCCGAACAAAT------TTATTGATTTAGAAATGGCTGATGGATCTGCTCAGCATTCTGCCCAAGAGTCCACTAACAACGCTGGATCGGATTCGAAATATTCGAAGTGGATTATTATCATATATCTCTTTTTTTTTGCATCTCTTGTGTATATTGGGGCTTATGGTATTCTTCTCGTGATGTTCTTTTATTTCAAAGTTCCTGTGAGGGCGCAAGACCTTTGGGGACTTTTTG-GCGGATTTATTGGAGCGATAT--TATTATTTCTCTGTTGTAAGTTA--TGCTATCTTTTAT--------------TTTTA----CTAACTATTAGCAATTTCTCAAATTCCTAAAGAATGGTTCAAGCAAACTGGTAGAGTG---------------------------------------------------------------------------------------------------CTG------------------------------TCCAACATGTGT------------------GTCGCAGTAATATGTACGGCTTCTCTGAATGGTGTTGGTTT------CGTCGTCTATTTTAATGTAAAGAACATAATAGGATTTGAAAAGATG-----AACGATATTGCTTTCTATGGTGTCTGGT----TTGTTAACGT-TGCCGTGTTTGTTTTATTTTGGAGTATG-TCTTATA-ACCTGCGAAAT--ATTCTAACT-GTTCTAGTAAATCCAATTGCCCGTG------AACGATTTAGATTATTAGTCATTGATATAGGAAACGGCGCA------------------------------------------------------------------------------------AATGCCATAGGAAACGGCAT-AAGAAATTCTGTGAATCGTGTTTTTGGTATGTACACTACGTAAATG------------CTTCC-TATCATAGAGCAATTATTAACCAAGTTAAAA--------GGAACAAATCAAGGAGATGAAGTACCTCAGAACGAAGAAATCGCCCTTCAACCTCTTGCTGAGCAAAGTGGTGAAGTT----------------------------------
oct_chrIII___wtf61 ------------------------------------------------------------------------------------------------------------------------------ATGAAGAATAATTACACTCCAGTTTCAGATTCTGATGACTCTTT--CAAAGTGCTCAATGATGAAAAGTCAGACGCTAGATCTTTGGATGGTACTGGTA-CGCCTCCTCCGTACTCAGGTAAGATTTGTTGAAATAG-AAAGGAACAAA-----------------AGA-ATGTC-----------------------------------------------AGTTGTATCAATTTGTAT--AATTCCAGCGACTCA-------AGACTT---------GCGCTGTAAACAAACTCGACAAACGCTC-CATCCTTTCTCAAACAACAAGAGCATTCATCACTAATGCAT----TCATTAGCTCCGAACAAAT------TTATTGATTTAGAAATGGCTGATGGATCTGCTCAGCATTCTGCCCAAGAGTCCACTAACAACGCTGGATCGGATTCGACATATTCGAAGTGGATTATTATCATATATCTCTTTTTTTTTGCGTCTCTTGGGTACATTGGGGCTTATTGTATTCTTCTCGTAATGTTCTTTTATTTCAAGGTTCCTGTGAGGGCGCAAGACTTTTGGGGACTTTTTG-GCGGATTTATTGGGGCGATAT--CATTATTTCTTTATTGTAAGTTA-GTGCTATCTTTTAT--------------TTTTA----CTAACTATTAGCAATGTCTCTAATTCCTAAAGAATGGTTCAAGCAAACTGGTACAGTGC---------------------------------TGTCCTGTTTGTTCTCGCAAA---------------------------------TTTGTAGTGTACTG------------------------------CCCAACATGTGT------------------GTCGCAGTAATATGTACGGCTTCTCTGAATGTCGTTGGTTT------CGTCGTCTATCGTAATGTAAAGAAAATAATAGGATTTGAAAAGATG-----AATGATATTGCTTTCTATGGTGTCTGCA----TTGTTAACGC-TGCCGTGTTTGTTTTATTTTGGAGTATG-TCTTATA-ACCTGCGAAAT--ATTCTAACT-GTTCTAGTGAATCCAATTGCCCGTG------AACGATTTAGATTATTAGTCGTTGATATAGGAAACGGCGCA------------------------------------------------------------------------------------AATGCCATAGGAAACGGTAT-AGGAAATGCTGTGAATCATGCGTTTGGTATGTACATTACGTAAATG------------CTTCC-TATCATAGAGCAATTATTAACCAAGTTAAAA--------GGGACAAATCAAGGAGACGAAGCATCTCAAAACGAAGAAATTGAGCTTCAACCTTTTGCTGGGCAAAGCGCTGAAGTTTGA-------------------------------
oct_chrI___wtf23 ------------------------------------------------------------------------------------------------------------------------------ATGAAGAATAAATACAGCCCTGTTTCAGATTCTGATGACTCTTT--CAAAGTGCTCAATGATGAAAAGTCAGACGCTAGATCTTTAGATGGTACTGGTA-CGCCTCCTCCGTACTCAGGTAAGGTTTGTTGAAATAG-AAAGGAACAAA-----------------CGA-ATGTC-----------------------------------------------GATTGCTTCAATATCCAT-AAATGTCTGCAATTC-------------------------CTTGTAAACAAACCCGACAAACGCTC-CATCCTTTCTCAAACAATAAGAGCATTTATCACTAATACAT----TCATTAGCTCCGAACAAAT------TTATTGATTTAGAAATGGCTGATGGATCCACTCAGCATTCTGCCCAAGAGTCCACTAACATTACTGGGTCGAATTCGACATATTCAAAGTGGGTTTCAGCGAATATCTTCTTTTTTTTTGCGTCTCTTGGGTACATTGGGGCTTATTGTATCCTTCTCGTAATGTTCTTTTATTTCAAGGTTCCTGTGAGGGCGCAAGACCTTTGGGGACTTTTTG-GCGGATTTATTGGAGCGATAT--CATTATTTCTCTATTGTAAGTTA-GTGCTATCTTTTAT--------------TTTTA----CTAACTATTAGCAATGTCTCAATTTCCTAAAGAATGGTTCACGCAAGCTGGTAGAGTG---------------------------------------------------------------------------------------------------CTG------------------------------CCCAACATGTGT------------------GCCGCAGTATTATGTACGGCTTCTCTGAATGTCGTTGGTTT------CGTCGTCTATCGTAATGTAAAGAAAATAATAGGATTTGAAAAGATG-----AACGATATTGCTTTCTATGGTGTCTGCA----TTGTTAACGT-TGCCGTGTTTGTTTTATTTTGGAGTATG-TCTTACA-CCCTGCGAAAT--ATTCTAACT-GTTCTAGGTACGACGGATACGCG---------ACAACTTCGAATATTCATTGCTGATTTAGG---------------------------------------------------------------------------------------------------------AAACGGCAT-AACAAATGCTGCGAATTATGTTC---GTATGTACTCTTTATTATAA--------CTTTTTTTC-TTTTCTTAGCATCTGACTAACCTAATTAGGA--------CCGACAGATCCAGAAAATGAAGCACCTCATAACGAGGAAATCGAGCTTCAACCTTTTGCTGGGCAAAGCGCTGAAGTT----------------------------------
oct_chrII___wtf52 ------------------------------------------------------------------------------------------------------------------------------ATGAAGAATAAATACAGCCCTGTTTCAGACTCTGACGAGTCTTT--TAAAACGCTCAATGATGAAAAGTCAGACGCTAGATCTTTAGATGGTACTGGTA-CGCCTCCTCCGTACTCAGGTAAGGTTTGTTGAAATAG-AAAGGAACAAA-----------------CGA-ATGTC-----------------------------------------------GATTGCTTCAATATCCAT-AAATGTCTGCAATTC-------------------------CTTGTAAACAAACCCGACAAACGCTC-CATCCTTTCTCAAGCAACAAAAGCATTCATCACTAATACAT----TCATTAGCTCCGAACAAAT------TTATTGATTTAGAAATGGCTGATGGATCCACTCAGCATTCTGCCCAAGAGTCCACTAACATTACTGGGTCGAATTCGACATATTCAAAGTGGGTTTCAGCGAATATCTTCTTTTTTTTTGCGTCTCTTGTGTATGTTGTAACTTATTCTATTTTTCTCGTGGTGTTTTTTTATTTCAAGATTCCTGTGAGGACGGAAACCTTTTGGGGACTTTCGG-TTACCTGTCCAGCGTCCATTG--TAGTATTTCTCTATTGTAAGTTA-GCGCTATGTTTTAT--------------TTTTA----CTAACTATTAGCAATTTCTCAAATTCCTAAAGAATGGTTCAAGCAAATTGGTAGAGTG---------------------------------------------------------------------------------------------------CTG------------------------------TCCAACATGTGT------------------GCCGCAGTATTATGTACGGCCTCTCTGAATGTCCCTTGTTA------TTCCGTGTATTATTTTGTAAAGAAGGTAATAGGATTTGAAAAGATG-----GACAAAGGGTTTTTCTATTTTGTTTGCA----TTGTTAACGT-TGCCGTGTTTGTTTTATTTTGGAGTATG-TCTTATA-ACCTGCGAAAT--ATTCTAACT-GTTCTAGGTACGACGGATACGCG---------ACAACTTCGAATATTCATTGCTGATTTAGGAAATGGCATG---------GGAAAC------------------------------------------------------------------------GGCATGGGAAACGGCAT-AAGAAATGCTGCGAATTATGTTC---GTATGTACTCTTTATTATAA---------CTTTTTTC-TTTTCTTAGCATCTGACTAACCTAATTAGGA--------CCGACAGATCCAGAAAATGAAGCACCTCGTAACGAGGAAATCGAGCTTCAACCTTTTGCTGGGCAAAGCGCTGAAGTT----------------------------------
oct_chrII___wtf34 ------------------------------------------------------------------------------------------------------------------------------ATGAAGAATAATTACGCTCCAGTTTCGGATTCTGATGACTCTTT--CAAAGTGCTCAATGATGAAAAGTCAGATGCTAGATCTTTAGATGGTACTGGTA-CGCCTCCTCCGTACTCAGGTAAGATTTGTTGAAATAG-AAAGGAACAAA-----------------CGA-ATGTC-----------------------------------------------GATTGCTTTAATATCTAT-AAATGTCTGCAATTC-------------------------CTTGTAAACAGACCCGACAAACGCTC-CATCCTTTCTCAAATAACAAGAGCATTCATCACTAATACAT----TTATTAGCTCCGAATAAAT------TTATTGATTTAGAAATGGCTGATGGATCCACTCAGCATTCTGCCCAAGAGTCCACTAACAATATTGGGTCGGATTCGACATATTCGATGTGGGTTTCAGCGAATATCTTCTTATTTTTTGCGTCTCTTGTGTATGTTGTAACTTCTTCCATTTTTCTCGTGGTGTTTTTTTATTTCAAGATTCCTGTGAGGACGGAAACCTTTTGGGGACTTTCTG-TTACCTGTCCAGTGTCCATTG--TAGTATTTCTCTATTGTAAGTTA-GCGCTATGTTTTAT--------------TTTTA----CTAACTATTAGCAATTTCTCAAATTCCTAAAGAATGGTTCAATCAAACTGGTAGAGTGC---------------------------------TGTCCTACTTATTCACGCAAA---------------------------------TTTGTAGTGTACTG------------------------------TCCAACATGTGT------------------GTCGCAGTAATATGTACGGCCTCTCTGAATGCCCCTTGCTA------TTCCGTGTATTATTTTGTAAAGAAGGTAATAGGATTTGAAAAGATG-----GACAAATGGTTTTTCTATTTTGTCTGCA----TTGTTAACGT-TGCCGTGTTTGTTTTATTTTGGACTATG-TCTTATA-ACCTGCGAAAT--ATTCTAACT-GTTTTAGGATATCCAGATGCGCG---------ACAACTTCGAATATTCATTGCTGCTTCAGGAAACTTCATG---------GGAAACATGGTGA---------------------------------------------------------------ATGACATACCAAACGACAT-AAGAAATGCTGCGAATTATGTTC---GTATGTACTGTTTGTTATAA-----------CTTTTT-TTTTCTTAGCATCTGACTAACTTAATTAGGA--------CCGACAGATCCAGAAAATGAAGCACCTCATAACGAGGAAATCGAGCTTCAACCTTTTGCTGGGCAAAGCGGTGAAGTTTGAGT------------------------TTTAA
oct_chrII___wtf49 ------------------------------------------------------------------------------------------------------------------------------ATGAAGAATAAATACAGTCCTGTTTCAGATTCTGACGAGTCTTT--TAAAACGCTCATTGATGAAAAATCAGATATACATTCTTCAGA------GGGTA-CGCCTCCTCCGTATTCAGGTAAGATTTGTTGAAATAG-AAAGGAACAAA-----------------AGA-ATGTC-----------------------------------------------AGTTGTATCAATTTGTAT--AATTCCAGCGACTCA-------AGACTT---------GTGCTGTAAACAAACTCGACAAACGCTC-CATCCCTTCTCAAACAACAAAAGCATTCATCACTAATACAT----TCATTAGCTCCGAACAAAT------TTATTGATTTAGAAATGGCTGATGGATCTGCTCAGCATTCTGCCCAAGAGTCCACTAACAACGCTGGATCGGATTCGACATATTCGATGTGGGTTTCAGCGAATATCTTCTTATTTTTTGCGTCTCTTGTGTATGTTGTAACTTCTTCCATTTTTCTCGTGGTGTTTTTTTATTTCAAGATTCCTGTGAGGACGGAAACCTTTTGGGGACTTTCTG-TTACCTGTCCAGTGTCCATTG--TAGTATTTCTCTATTGTAAGTTA-GCGCTATGTTTTAT--------------TTTTA----CTAACTATTAGCAATTTCTCAAATTCCTAAAGAATGGTTCAAGCAAACTGGTAGAGTGC---------------------------------TGTCCTACTTATTCACGCAAA---------------------------------TTTGTAGTGTACTG------------------------------TCCAACATGTGT------------------GTCGCAGTAATATGTACGGCCTCTCTGAATGCCCCTTGCTA------TTCCGTGTATTATTTTGTAAAGAAGGTAATAGGATTTGAAAAGATG-----GACAAAGGGTTTTTCTATTTTGTCTGCA----TTGTTAACGT-TGCCGTGTTTGTTTTATTTTGGAGTATG-TCTTATA-ACCTGCGAAAT--ATTCTAATTGGTTCTAGGT---ACGGATACGCG---------ACAACTTCGAATCTTCATTGCTGCTTCAGGAAACTTCATG---------GGAAACATGGTGA---------------------------------------------------------------ATGACTTGGAAAACGGCAT-AAGAAATGCTGCGAATTATGTTC---GTATGTACTCTTTATTATAC---------CTTTTTTT-TTTTCTTAGCATCTGACTAACCTAATTAGGA--------CCGACAGATCCAGAAAATGAAGCACCTCAAAACGAAGAAATTGAGCTTCAACCTTTTGCTGGGCAAAGCGCTGAAGTT----------------------------------
oct_chrII___wtf50 ------------------------------------------------------------------------------------------------------------------------------ATGAAGAATAATTACGCTCCAGTTTCAGATTCTGATGACTCTTT--CAAAGTGCTCAATGATGAAAAGTCAGATGCTAGATCTTTAGATGGTACTGGTA-CGCCTCCTCCATACTCAGGTAAGATTTGTTGAAATAG-AAAGGAACAAA-----------------AGA-ATGTC-----------------------------------------------AGTTGTATCAATTTGTAT--AATTCCAGCGACTCA-------AGACTT---------GCGCTGTAAACAAACTCGACAAACGCTC-CATCCTTTCTCAAACAACAAGAGCATTCATCACTAATACAT----TCATTAGCTCCGAAAAAAT------TTATTGATTTAGAAATGGCTGATGGATCCACTCAGCATTCTGCCCAAGAGTCCACTAACATTACTGGGTCGAATTCGACATATTCAAAGTGGGTTTCAGCGAATATCTTCTTTTTTTTTGCGTCTCTTGAGTACATTGGGGCTTATGGTATTCTTCTCGTAATGTTCTTTTATTTCAAGGTTCCTGTGAGGACACAAGACTTTTGGGGACTTTTTG-GCGGATTTATTGGAGCGATAT--CACTATTTCTCTATTGTAAGTTA-GTGCTATCTTTTAT--------------TTTTA----CTAACTATTAGCAATGTCTCAATTTCCTAAAGAATGGTTCAAGCAAACTGGTAGAGTGC---------------------------------TGTCCTATTTGTTCACGCAAA---------------------------------TTGGTAGAGTGCTG------------------------------TCCAACCTGTGT------------------GTCGCAGTAATATGTACGGCTTCTCTGGATGTCACTTGTTA------TTCCGTGTATTATTTTGTAAAGAAGATAATAGAATTTGAAAAGATG-----AACGATATTGCTTTCTATGGTATCTGCA----TTGTTAACGT-TGCCGTGTTTGTTTTAATTTGGAGTATG-TCTTACA-ACCTGCGAAAT--ATTCTAACT-GTTCTAGGTACGACGGATACGCG---------ACAACTTCGAACATTCATTGCTGATTTAGGAAACGGCATG---------GGAAGCATAGGAA---------------------------------------------------------------ACGACATGCTAAACAGCAT-AAAAAATGCTGCGAATTATGTTC---GTATGTATTGTTTATTATAAATTT--CATTTTTTTTC-TTTTCTTAACACCTGATTAACCTAATTAGGA--------CCGACAGATCCAGAAAATTAAGCACCTCGTAACGAAGAAATTGAGCTTCAACCTTTTGCTGGGCAAAGCGCTGAAGTTTGA-------------------------------
oct_chrIII___wtf62 ------------------------------------------------------------------------------------------------------------------------------ATGAAGAATAAATACACTCCAGTTTCAGATTCTGATGACTCTTT--CAAAGTGCTCAATGATGAAAAGTCAGACGCTAGATCTTTGGATGGTTCTGGTA-CGCCTCCTCCGTACTCAGGTAAGGTTTGTTGAAATAGAAAAAGAAGAAA-----------------GGA-ACGTC-----------------------------------------------AGTTGTATCAATATCCAT-AAATAACTGCAATTT-------------------------CTTGTAAACAGACCCGACAAACGCTC-CATCCTTTCTCAAACAACAAAAGCATTCCTCACTAATACAT----TCATTAGCTCCGAACAAAT------TTTTTGATTTAGAAATGGCTGATGGATCTGCTCAGCATTCTGCCCAAGAGTCCACTAACATTACTGGGTCGAATTCGACATATTCAAAGTGGGTTTCAGCGAATATCTTCTTTTTTTTTGCGTCTTTTGAGTACATTGGGGCTTATGGTATTCTTCTCGTAATGTTCTTTTATTTCAAGGTTCCTGTGAGGACACAAGACTTTTGGGGACTTTTTG-GCGGATTTATTGGAGCGATAT--CACTATTTCTCTATTGTAAGTTA-GTGCTATCTTTTA---------------TTTTA----CTAACTATTAGCAATGTCTCAATTTCCTAAAGAATGGTTCAAGCAAACTGGTAGAGTG---------------------------------------------------------------------------------------------------CTG------------------------------TCCAACCTGTGT------------------GTCGCAGTAATATGTACGGCTTCTCTGGATGTCACTTGTTA------TTCCGTGTATTATTTTGTAAAGAAGATAATAGAATTTGAAAAGATG-----AACGATATTGCTTTCTATGGTGTCTGCA----TTGTTAACGC-TGCCGTGTTTGTTTTATTTTGGAGTATG-TCTTACA-CCCTGCGAAAT--ATTCTAACTGGTTCTAGGT---ACGGATACGCG---------ACAATTTCGAATCTTCATTGCTGATTTAGGAAATGGCATG---------GGAAACATGGTGAATGC------------------------------------------CATAGGAAACGGCGCAGATGTCATAGGAAACGGCAT-AAGAAATGCTGCGAATTATTTTC---GTATGTACTGCTTACTATAAATTC--CTTTTTTTTTC-TTTTCTTAGCACCTGATTAACCTAATTAGGA--------CCGACAGATCCAGAAAATGAAGCACCTCGTAACGAGGAAATTGAGCTTCAACCTCTTGCTGAGCAAAGCGCTGAAGTTTGA-------------------------------
oct_chrI___wtf15 ------------------------------------------------------------------------------------------------------------------------------ATGAAGAATAATTACGCTCCAGTTTCAGATTCTGATGACTCTTT--CAAAGTGCTAAATGATGAAAAGTCAGATGCTAGATCTTTAGATGGTACTGGTA-CGCCTCCTCCGTACTCAGGTAAGATTTGTTGAAATAG-AAAGGAACAAA-----------------CGA-ATGTC-----------------------------------------------GATTGCTTTAATATCTAT-AAATGTCTGCAATTC-------------------------CTTGTAAACTAACCCGACGAACGCTC-TATCCTTTCTCAAACAACAAGAGCATTCATCACTAATACAT----TTATTAGCTCCGAATAAAT------TTATTGATTTAGAAATGGCTGATGGATCCACTCAGCATTCTGCCCAAGAGTCCACTAACAACGCTGGATCGGATTCGACATATTCAAAGTGGATTCGAATAGCTATCTTC-TTTTTTTTGCATCTTTTGTGTATATTATATTTTATGTTATTTTTCTCGTGGTGTTTTTTTATGTCAAGGTTCCTCTGAGGGCGAAAACCCTTTGGGGACTTTCTG-CTGCTTGTGGAGCATCCGTTG--TAGTATTTCTCTATTGTAAGCTA-GCGCTATCTTTTAT--------------TTTTA----TTAACTATTAGTCGCGCATATGCTCTACCCGGGGTGGTACAAGCAAGTTGGTAGAGTG---------------------------------------------------------------------------------------------------CTG------------------------------TCCAACATGTGT------------------GCCGCAGTATTATGTACGGCTTCTCTGAATGCCCCTTGCTA------TTCCGTGTATTATTTTGTAAAGAAGGTAATAGGATTTGAAAAGATG-----GACAAAGGGTTTTTCTATTTTGTTTGCA----TTGTTAACGT-TGCCGTGTTTGTTTTATTTTGGAGTATG-TCTTACA-ACCTGCGAAAT--ATTCTAACT-GTTCTAGGTACGACGGATACGAG---------ACAACTTCGAATATTCATTGCTGATTTAGGAAACGGCATG---------GGAAGCATGGTGAATGGCATGGGAAA------------------------------------------------------CATAGGAAACGGCAT-AAGAGACGCTTCGAATTATATTC---GTATGTACTGTTTATTATAA--------TTTTTTTTC-TTTTTTTAGCATCTGACTAACCTAATTAGGA--------CCGACAGATTTAGCAAATGAAGCACCTCGTAACGAGGAAATCGAGCTTCAACCTCTTGCTGAGCAAAGCGCTGAAGTT----------------------------------
oct_chrI___wtf13 ------------------------------------------------------------------------------------------------------------------------------ATGAAGAATAATTACGCTCCAGTTTCAGATTCTGATGACTCTTT--CAAAGTGCTAAATGATGAAAAGTCAGATGCTAGATCTTTAGATGGTACTGGTA-CGCCTCCTCCGTACTCAGGTAAGATTTGTTGAAATAG-AAAGGAACAAA-----------------CGA-ATGTC-----------------------------------------------GATTGCTTTAATATCTAT-AAATGTCTGCAATTC-------------------------CTTGTAAACTAACCCGACGAACGCTC-TATCCTTTCTCAAACAACAAGAGCATTCATCACTAATACAT----TTATTAGCTCCGAATAAAT------TTATTGATTTAGAAATGGCTGATGGATCCACTCAGCATTCTGCCCAAGAGTCCACTAACAACGCTGGATCGGATTCGACATATTCAAAGTGGATTCGAATAGCTATCTTC-TTTTTTTTGCATCTTTTGTGTATATTATATTTTATGTTATTTTTCTCGTGGTGTTTTTTTATGTCAAGGTTCCTCTGAGGGCGAAAACCCTTTGGGGACTTTCTG-CTGCTTGTGGAGCATCCGTTG--TAGTATTTCTCTATTGTAAGCTA-GCGCTATCTTTTAT--------------TTTTA----TTAACTATTAGTCGCGCATATGCTCTACCCGGGGTGGTACAAGCAAGTTGGTAGAGTG---------------------------------------------------------------------------------------------------CTG------------------------------TCCAACATGTGT------------------GCCGCAGTATTATGTACGGCTTCTCTGAATGCCCCTTGCTA------TTCCGTGTATTATTTTGTAAAGAAGGTAATAGGATTTGAAAAGATG-----GACAAAGGGTTTTTCTATTTTGTTTGCA----TTGTTAACGT-TGCCGTGTTTGTTTTATTTTGGAGTATG-TCTTACA-ACCTGCGAAAT--ATTCTAACT-GTTCTAGGTACGACGGATACGAG---------ACAACTTCGAATATTCATTGCTGATTTAGGAAACGGCATG---------GGAAGCATGGTGAATGGCATGGGAAA------------------------------------------------------CATAGGAAACGGCAT-AAGAGACGCTTCGAATTATATTC---GTATGTACTGTTTATTATAA--------TTTTTTTTC-TTTTTTTAGCATCTGACTAACCTAATTAGGA--------CCGACAGATTTAGCAAATGAAGCACCTCGTAACGAGGAAATCGAGCTTCAACCTCTTGCTGAGCAAAGCGCTGAAGTT----------------------------------
oct_chrI___wtf7 ------------------------------------------------------------------------------------------------------------------------------ATGAAGAATAATTACGCTCCAGTTTCGGATTCTGATGACTCTTT--CAAAGTGCTCAATGATGAAAAGTCAGACGCTAGATCTTTAGATGGTACTGGTA-CGCCTCCTCCGTACTCAAGTAAGATTTATTGAAATAG-AAAGGAACAAA-----------------CGA-ATGTC-----------------------------------------------GATTGCTTCAATATCCAT-AAATGTCTGCAATTC-------------------------CTTGTAAACAGACCCGACAAACGCTC-TATCCTTTCTCAAACAACAAAAGCATTCATCACTAATACAT----TCATTAGCTCCGAACAAAT------TTATTGATTTAGAAATGGCTGATGGATCTGCTCAGCATTCTGCCCAAGAGTCCACTAACAACGCTGGGTCGGATTCGAGATATTCGAAGTGGATTCGAATAGCTATCTTCTTTTTTTTTGCATCTTTTGTGTATATTATATTTTATGTTATTTTTCTCGTGGTGTTTTTTTATGTCAAGGTTCCTCTGAGGGCGAAAACCCTTTGGGGACTTTCTG-CTGCTTGTGGAGCATCCGTTG--TAGTATTTCTCTATTGTAAGCTA-GCGCTATCTTTTAT--------------TTTTA----TTAACTATTAGTCGCGCATATGCTCTACCCGGGGTGGTACAAGCAAGTTGGTAGAGTG---------------------------------------------------------------------------------------------------CTG------------------------------TCCAACATGTGT------------------GCCGCAGTATTATGTACGGCTTCTCTGAATGTCCCTTGTTA------TTCCGTGTATTATTTTGTAAAGAAGGTAATAGGATTTGAAAAGATG-----GACAAAGGGTTTTTCTATTTTGTTTGCA----TTGTTAACGT-TGCCGTGTTTGTTTTATTTTGGAGTATG-TCTTACA-CCTTGCGAAAT--ATTCTAACTGGTTCTAGGT---ACGGATACGCG---------ACAACTTCGAATCTTCATTGCTGATTTAGGAAATGGCATG---------GGAAACATGGTGAATGCCATAGGAAACGGCGC---------------------AGTTGTCATAGGAAACGGTGCAGATGTCATAGGAAACGGCAT-AAGAAATGCTGCGAATTATTTTC---GTATGTACTGCTTACTATAAATTC--CTTTTTTTTTC-TTTTCTTAGCACCTGATTAACCTAATTAGGA--------CCGACAGATCCAGAAAATGAAGCACCTCGTAACGAGGAAATTGAGCTTCAACCTCTTGCTGAGCAAAGCGCTGAAGTT----------------------------------
oct_chrI___wtf14 ------------------------------------------------------------------------------------------------------------------------------ATGAAGAATAATTACGCTCCAGTTTCGGATTCTGATGACTCTTT--CAAAGTGCTCAATGATGAAAAGTCAGATGCTAGATCTTTAGATGGTACTGGTA-CGCCTCCTCCGTACTCAGGTAAGATTTGTTGAAATAG-AAAGGAACAAA-----------------AGA-ATGTC-----------------------------------------------AGTTGTATCAATTTGTAT--AATTCCAGCGACTCA-------AGTCTT---------GTGCTGTAAACAAACTCGACGAACGCTC-TATCCTTTCTCAAACAACAAGAGCATTCATCACTAATACAT----TCATTAGCTCCGAACAAAT------TTATTGATTTAGAAATGGCTGACGGATCTGCTCAGCGTTCTGCCCAAGAGTCCACTAACAACGCTGGATCGGATTCGACATATTCGAAGTGGATTCCAGTAGCTATTTTCTTTTTCTTTGCGTCTGTTGTGTACATTGGGGCTTATGGTATTCTTCTCGTGATGTTCTTTTATTTCAAAGTTCCTGTGAGGACACAAGACTTTTGGGGACTTTTTG-GCGGATTTATTGGAGCGATAT--CATTATTTCTCTGTTGTAAGTTA-GCACTATCTTTTATT------CTAAATGTTTCA----CTAACTATTAGTGGCGCATATGCTCTACCCGGGGTGGTACAAGCAAGCTGGTAGAGTGC---------------------------------TATCCAACATGTGTG------------------------------------------------------------------------------------CCAACATGTGT------------------GTCGCAGTAATATATACGGCTCTTCTGAATGGCGTTGGTTT------CGTCGTCTATTATAATGTAAAGAAAATAATAGGATTTGAAAAGATG-----AACGACATTGCTTTCTATGGTGTTTGCA----TTGTTAACGT-TGCCGTGTTTGTTTTATTTTGGAGTATG-TCTTATA-ACCTGCGAAAT--ATTCTAACT-GTTCTAGGTACGACGGATACGAG---------ACAACTTCGAATATTCATTGCTGATTTAGGAAACGGCATG---------GGAAA---------------------------------------------------------------------------CATAGGAAACGGCAT-AAGAGACGCTTCGAATTATATTC---GTATGTACTGTTTATTATAA-------TTTTTTTTTC-TTTTTTTAGCATCTGACTAACCTAATTAGGA--------CCGACAGATTTAGCAAATGAAGCACCTCGTAACGAGGAAATCGAGCTTCAACCTCTTGCTGGGCAAAGTGCTGAAGTTTGA-------------------------------
oct_chrI___wtf12 ------------------------------------------------------------------------------------------------------------------------------ATGAAGAATAATTACGCTCCAGTTTCGGATTCTGATGACTCTTT--CAAAGTGCTCAATGATGAAAAGTCAGACGCTAGATCTTTAGATGGTACTGGTA-CGCCTCCTTCGTACTCAGGTAAGATTTGTTGAAATAGAAAAAGAAGAAA-----------------GGA-ATGTC-----------------------------------------------AATTGCTTCAATTTGTAT--AATTCCAGCGACTCA-------AAACT-----------TGCTGTAAACAAACTCGACGAACGCCCTTATCCTTTCTCGAACAACACAAGCATTCCTCACTAATACAT----TCATTAGCTACAAACAAAT------TTATTGATTTAGAAATGGCTGATGGATCCGCTCAGCATTCCGCCCAAGAGTCCACTAACAATACTGGGTCGGATTCGAAATATTCAAAGTGGATTATTATCATATATCTCTTTTTTTTTGCATCTCTTGTGTATATTGGGGCTTATGGTATTCTTCTCGTGATGTTCTTTTATTTCAAAGTTCCTGTGAGGGCGCAAGACCTTTGGGGACTTTTTG-GCGGATTTATTGGAGCGATAT--TATTATTTCTCTGTTGTAAGTTA-GCACTATCTTTTATT------CTGAATGTTTCA----CTAACTATTAGTGGCGCATATGCTCTACCCGGGGTGGTACAAGCAAGCTGGTAGAGTG---------------------------------------------------------------------------------------------------CTA------------------------------TCCAACATGTGT------------------GTCGCAGTAATATATACGACTCTTCTGAATGGCGTTGGTTT------CGTCTTCTATTATAATGTAAAGAAAATAATAGGATTTGAAAAGATG-----GACAAAGGGTTTTTCTATTTTGTTTGCA----TTGTTAACGT-TGCCTTGTTTGTTATATTTTGGAGTATG-TCTTATA-ACCTGCGAAATAAATTCTAACT-GTTCTAGGTACGACGGATACGCG---------ACAATTTCGAATATTCATTGCTGCTTCAGGAAACTTCATG---------GGAAACATAGGAG---------------------------------------------------------------ACGGCATACTAAACGGCAT-AAGAAATGCTGCGAATTATGTTC---GTATGTACTGTTTATTATAAATT---CTTTTTTTTTC-TTTTCTTAGCATCTGACTAACCTAATTAGAA--------CCGACAGATCGAGAAAATGAAGTACCTCAAAACGAAGAAATTGAGCTTCAACCTTTTGCTGGGCAAAGCGCTGAAGTT----------------------------------
oct_chrII___wtf47 ------------------------------------------------------------------------------------------------------------------------------ATGAAAAACCAATATACTCCTGTTTCAGATTCTGATGACTCTTT--CAAAGTGCTCAATGATGAAAAGTCAGACGCTAGATCTTTAGATGGTACTGGTA-CGCCTCCTTCGTACTCAGGTAAGATTTGTTGAAATAGAAAAAGAAGAAA-----------------GGA-ATGTC-----------------------------------------------AATTGCTTCAATTTGTAT--AATTCCAGCG--------------ACTCAAAAC----TTGCTGTAAACAAACTCGACGAACGCTC-CATCCTTTCTCAAACAACAAAAGCATTCCTCACTAATACAT----TTATTAGCTCCGAACAAAT------TTATTGATTTAGAAATGGCTGATGGATCCACTCAGCATTCTGCCCAAGAGTCCACTAACAACGCTGGATCGGATTTGGCATATTCGAAGTGGATTCCAGTAGCTATTTTCTTTTTCTTTGCGTCTCTTGGGTACATTGGGGCTTATTGTATTCTTCTGGTGATGTTTCTTTATTTCAAGGTTCCTGTGAGGGCGCAAGACTTTTGGGGACTTTTTG-GCGGATTTATTGGGGCAATAT--CATTATTTCTTTATTGTAAGTTG-GCGTTATTTTTTATT------CTGAATGTTTCA----CTGACTATTAGTGGCGCATATGCTCTACCCGGGGTGGTACAAGCAAGCTGGTAGAGTGCTGTCCTACTTATTCACGCAAACTGGTAGAATGCTGTCCTACTTATTCACGCAAA---------------------------------TTTGTAGTGTACTG------------------------------CCAAACATGTGT------------------ACCGCAGTAATATGTACAGCTTTTCTGAATGCCGTTGGTTT------CGTCGTCTATTGTAATGTAAAGGAAATAATAGGATTTGAAAAGATG-----AACGATATTGCTTTCTATGGTGTCTGCG----TTGTTAACGT-TGCCGTGTTTGTTTATTTTTGGAGTATG-TCTTACA-CCCTGCGAAAT--ATTCTAACT-GTTCTAGATATGCCGGATATGCA---------ACAACGTTGAATATTCATTGCTGATTTAGGAAACGCCATG---------------------------------------------------------------------------------------------GGAAACGGCAT-AAGAAATGCTACGAATTATGTTC---GTATGTACTTTTTATTATAA-------------------------------------------------------------------------------------------------------------------------------------------C-----------------------------
oct_chrIII___wtf71 ------------------------------------------------------------------------------------------------------------------------------ATGAAGAATAAATACACCTCTGTTTCAGACTCTGAAGAGTCCTT--AAAAACGCTCACTGATGAAAAGTTAGACACGCATTCTGCAGA------TAGTA-CGCCTCCTCCATATTCAGGTACGATTTATTGAAATAG-AAAGGTAATGG-----------------TGT-TTGTT---------------------------ATTGAGAGTTATTACTGAGGAATCCTATTT-------------------------------TAAACTTGTCGA----CGATTGTCAAC-AACAGGACGAACGCCTCCATCCTCTGGTAAACAACGAAAACTTCAGTTACTAATACAT----TCATTAGCTCCGAACAAAT------TTATTGATTTAGAAATGGCTGATGGATCCACTCAGCATTCTGCCCAAGAGTCCACTAACAATATTGGGTCGGATTCGACATATTCAAAGTGGGTTTCAGCGAATATCTTCTTTTTTTTTGCGTCTCTTGGGTACATTGGGGCTTATGGTATTCTTCTCGTAATGTTCTTTTATTTCAAGGTTCCTGTGAGGACACAAGACTTTTGGGGACTTTTTG-GCGGATTTATTGGAGCGATAT--CATTATTTCTCTATTGTAAGTTA-GTGCTATCTTTTAT--------------TTTTA----CTAACTATTAGCAATGTCTCAATATCCTAAAGAATGGTTCAAGCAAACTGGTAGAGTGC---------------------------------TGTCCTATTTGTTCTCGCAAA---------------------------------TTTGTAGTGTACTG------------------------------CCCAACATGTGT------------------GTCGCAGTAATATGTACGGCTTCTCTGAATGTCGTTGGTTT------CGTCGTCTATCGTAATGTAAAGAAAATAATAGGATTTGAAAAGATG-----AACGATATTGCTTTCTATGGTGTCTGCA----TTGTTAACGT-TGCCGTGTTTTTTTTATTTTGGAGTATG-TCTTTTA-ATCTGCGAAAT--ATTCTAACT-GTTCTAGGTACGACGGATACGCG---------ACAACTTCGAATATTCATTGCTGATTTAGGATACGGCATG---------GGAAGCATAGGATACGG------------------------------------------CATGGGAAGCATAGGAAACGGCATGGGAAACAGCAT-AAGAAATGCTGCGAATTATGTTC---GTATGTACTCTTTATTATAA--------CTTTTTTTC-TTTTCTTAGCACCTGATTAACCTAATTAGGA--------CCGACAGATCCAGAAAATGAAGCACCTCGTAACGAGGAAATTGAGCTTCAACCTCTTGCTGAGCAAAGCGCTGAAGTTTGA-------------------------------
oct_chrIII___wtf78 ------------------------------------------------------------------------------------------------------------------------------ATGAAGAATAAATACACTCCTGTTTCAGACTCTGACGAGTCTTT--CAAAACACTCATTGATGAAAAGGCAGACATCCATTCTTCAGA------TGGTA-CGCCTCCTCCTTATTCAGGTAAGATTTATTGAAATAG-AAAGGTAATGG-----------------TGT-TTGTTTATGT--TCTCTGTTTGTAATCCAGTTATGGAGATTTCTTACTGAGGAATCCTATTTGTTTATTT--GTTTGTTG---------TTTTTAACCTTGTCGA----TAATTGTCAAC-AACAGGACGAACGCCTCCTTCCTTTCACAAAGAACGAAAACTTCAGTTGCTAATACAT----TCATTAGCTCCGAACAAAT------TTATTGATTTAGAAATGGCTGATGGATCTGCTCAGCATTCTGCCCAAGAGTCCACTAACATTACTGGGTCGGATTCGACATATTCGAAGTGGATTATTATCATATATCTCTTATTTTTTGCGTCTCTTGGGTACATTGGGGCTTATGGTATTCTTCTCGTAATGTTCTTTTATTTCAAGGTTCCTGTGAGGGCGCAAGACCTTTGGGGACTTTTTG-GCGGATTTATTGGAGCGATAT--CATTATTTCTCTATTGTAAGTTA-GCGTTATCTTTTATT------CTGAATGTTTCA----CTGACTATCAGTGGCGCATATGCTCTACCCGGGGTGGTACAAGCAAGCTGGTAGAGTG---------------------------------------------------------------------------------------------------CTG------------------------------TCCAACATGTGT------------------GCCGCAGCATTATATGTGTGTTTTCTCAATGTCCCCGGTTT------CTCCATGTATTATACTGCAAAGAAGATAATGCAATTTGAAAAGATA-----AATAATCGTTTTTTCTACGTTGTTTGTT----TTGTTGATTT-TGTCTTGTTTGTTTTTATTTCGAGTATG-CCATACA-ACCTGCGAAAT--ATTCTAACT-GTTCTAGTGAATCCAATTGCCCGTG------AACGACTTAGATTATTAGTCATTGATATAGGTAACGGCGCA---------------------------------------------------------------ATTGGCATAGGAAACGGCGCAAATGCCATAGGAAACGGCAT-AGGAATTTCTGTGAATCGTGTTTTTGGTATGTACACTACGTAAATG------------CTTCC-TATCATAGAGCAATTATTAACCAAGTTAAAA--------GGAAGAAATCAAGGAGATGAAGTACCTCAGAACGAAGAAATCGAACTTCAACCTCTTGCTGAGCAAAGTGGTGAAGTTTGA-------------------------------
oct_chrIII___wtf75 AT-------------------------------------------------------------------------------------------------------------------------------GAGGAATATTACACTCCTGTTTCAGATTCTGATAACTCTGT--CAAAATGCTCAACCATG---------------------------------------------------------------------------AAAGGAACAAA-----------------AGA-ATGTC-----------------------------------------------AGTTGTATCAATATGTAT--AATTCCAGCGACTCA-------AGACTT---------GTGCTGTAAACAAACTCGACAAACTCTC-TATCCTTTCTCAAACAACAAAATTATTTCTTACTAATACAT----TCATTAGCTACAAACAAAT------TTATTGATTTAGAAATGGCTGATGAATCCGCTCAGCATTCTGCCCAAGAGTCCACTAATAATACTGGGTCGGATTCGACATATTCAAAGTGGGTTTTAGCGAATATCTTTTTATTTTTTGCATCTTTTGTGTATATTATATTTTATGCTATATTTCCCGTGGTGCT-TTTTATTTGAATGTTCCTATGTGGGTGGAAACCCTTTGGGGACTTTTTG-CTGGCTGTGGGGCATCCTTTT--TAGTATTTCTCTATTGTAAGTTA-GTTCTATCTTTTAT--------------TTTTA----CTAACTATTAGCAATTTCTCAATTTCCTAAAGAATGGTTCACGCAAGCTGGTAGAGTG---------------------------------------------------------------------------------------------------CTG------------------------------TCCAACATGTGT------------------GTCGCGGTATTATGTACGGCTTCTCTGGATGTCCCTTGTTA------TTCCGTGTATT-TTTTGTAAAGAAGGTAATAGGATTTGAAAAGATG-----GACAAAGGATTTTTCTACGTTGTTTGCA----TTGTTAACGT-TGCCTTGTTTGTTTATTTGACATCTAAG-TCTTACA-ACCTGCGAAAT--ATTCTAACT-GTTCTAGAATATCCAGATGCGCG---------ACAACTTCGAATATTCATTGCTGATTTAGGAAACGGCATG---------GAAGAC---------------------------------------------------------------------------ATAGGAAACGACATGGTGAGATGCTACGAATTATGTTC---GTATGTACTCTTTATTATAAC-----TTCCATTTTTC-TTTTGTTAGCATCTGATTAACCTATTTAGGA--------CCGATAGATCCAGAAAATGAAGCACCTCGTAACGAGCAAATCGAGCTTCAACATCTTGCTGAGCAAAGCGCTGAA-------------------------------------
oct_chrIII___wtf76 ------------------------------------------------------------------------------------------------------------------------------ATGAGGAACAATTACACTCCTGTTTCAAATTCTGATAACTCTGT--CAAAGTGCTCAACTTTGAAAAGTCAGACACTCGTTCTTGGAATGGTATTGATACCCCCTCCTCCGTACTCAGGTAAGATTTATTGAAATAA-AAAGGAAAAAAA--------------AATAA-ACGTC-----------------------------------------------AATTGCTTCAATTCGCAT-----------------------AACATTAAGCGA----CTTGCTGTAAAAAAAGCGTCATACACCTCTATCCTTTTGCAAAAAACAAAAGCATTCGTCACTAATACAT----CCATTAGCTACAAACGAAT------TTATTGATTTAGAAATGGCTGATGAATCTGCTTAGCA-TCTGCCCAGGAGTCCACTAATAATACTTGGTCGGATTCGACATATTCGAAGTGGATTTCAGCGAATGTCTTT-TTGTTTTTTCATCTTTTGCTTATAATATATTTTATGTTATATTTTTCGTGGTGTTTTCCTATTTGAAAGTTCCTGTGTGGGCGGAAACCCTTTGGGGACTTTCTG-CTGGCTACGGAGCATCCATTG--TAGTATTTCTGTTTAGTAAGTTA-GATTTATCTTTTAT-------AATGAATGATAG----CTAACTATTAGCAATGGCTCAAATTC-------------CTAGCAAGCTGGTAGAGCGC---------------------------------TA------------------------------------------------------------------------------------------------TACAATGTGTTG------------------ATGGCAATAATCTGTGTG--TTGTTTGAATGGATTATGTTA---------------CTATATTGCAAAGAAGATTATATGGACTGAAAATATA-----AGCTCGTTTTTCTACTGGCTGTTTGGTT----TTATTGACAT-AATTGCTATTCTTGCGCTATCGACTATG-TCTTGCA-ACCTGCGAAAT--ATTCTAACT-GTTCTAGTAATTCCAGATACGCATG------TGCGATTTCGATTACTTTTGCTTGATTCAGTAACAGGTTTA---------GCAAACGGCATGG---------------------------------------------------------------GAAACATGGTAAATGGCATAAAGAGATGCTGCGAATTATTTTCGTT--------------------------AACTTTTTTCC-TTTTGTTAGCATCTCAATTACCTATTTAGAG--------CCGACATATT--GAAGAGAAGTTACCTCAAAAGGAGGAAATTGAACTTTTATCTCTTGCTGAGTAGAGGGCTCAAGTCTGA-------------------------------
oct_chrII___wtf55 ------------------------------------------------------------------------------------------------------------------------------ATGAGGAACAATTACACTCCTGTTTCAAATTCTGATAACTCTGT--CAAAGTGCTCAACTTTGAAAAGTCAGACACTCGTTCTTGGAATGGTATTGGTACCCCCTCCTCCGTACTCAGGTAAGATTTATTGAAATAA-AAAGGAAAAAA----------------ATAA-ACGTC-----------------------------------------------AATTGCTTCAATTCGCAT-----------------------AATATTAAGCGA----CTTGCTGTAAAAAAAGCGTCATACACCTCTATCCTTTTGCAAAAAACAAAAGCATTCGTCACTAATACATCCCCCCGTTAGTGTCAAAAAAAT------TTATTGATTTAGAAATGGCGGATGAA------------TCCGCCCAAGAGTCCGCTATTAATACTGGATCAAATCCTTCGACAAATAAACAGTGGTGGAAAACACCTGTCGTAGGC-CAATAACTATTATA---ACTATGTATAATATTGTCTTTCTAGTCATA---TCTGGCTAGAAGGTTTCTCCGTATTCGAAAGCTTTTTACGGGTATGCTG--CGTTTCTATTGCATCCATTT-GTGGCTTTTTTACTCGGTAAGTCT-ACAATATCTTGTTT-------TCGAACAGCTCGT---TTATTTTTTAGCAATTTCTTATATCTATCCGGAAATTTGGAAGAAAAATAAAGAAGCG------------------------------------------------------------------------------------------------------------------------------------------------------------------TTACCAGCTGTCTGTAAAGCGCTAATTATACTGATAAGTTTGAATGGAGTCGGGGGTTATGCTTTGAAATTATCAGTAGGCTTCGAATATATACATTCAGCCATGGCGTTGGTCGTTTTAGCAGTA----TAG--AACAT-ATTCTTGTTTATTCTTAATCGTAAGATG-CAATTTA---TCATCAAGT--GTTTTACCG-TGTTCAGGAAACCCAGATTTGATCG------AGGATAAGATACCAAACGTTCGCCATACACCAACATGTCTA---------ATAAGTAC--------------------------------------------------------------------------------------------------------------------------------------------CTTTTTTATAT-TATTTTAGATTTCTTAGTAACCTGTCAGAACA--GAAATAGCAGGAATGGTGGGAATGGTCGACCTCGT--TGAAGGAATTGAACTTCTACCTATTGTTGAGCAAGCAGCTAATGTT----------------------------------
oct_chrI___wtf3 ------------------------------------------------------------------------------------------------------------------------------ATGAAAAATAATTACGCTCCAGTTTCAGATTCCGATGACTCTTC--CAAATTGCTCAATGATAAAAAGTTAGACATTCGTTCTTTAGATGGTACTGGTA-CATCTCCTCCGTACTCGGGTAAGATTTGTTGAAATAG-AAAGGAAGAAA-----------------GGA-TGCTTATTC-------------------------------------------ATTTGCTTTAATTTGCAT-----------------------AATGCCAGCGAG----TCGTTGTAAAAAAACTCGACAAACAC---TGTCCTTTCGCAAACAA-AAAAAAGTTCGTCACTAATACAT----CCATTAGATTCAAACAAGT------TTATTGA-TTAGAAAAGGGTGATGGCTCCTCTGAAAAGCCT-CCCAAGGGTCTACTAATAATACTGGGTTGGGTTCTGAGACAAATAAA-AATAGTGGAAAGACTTTTTCGTAGGCCTTGCAATTATTGTACTATTTTTAC---ATGTTGTTTTTTTATCCATAACACAGGTTTACGAGATTCGTCGGTATTCAAAAGTATTCTATTTCATTGCTG-GCGGTTCTATTGAATCCACTT--TGATTTTCTTATTCAGTAAGTCA-CCAATTTCTTGTTTGCTT---TTGAACAACTAA----TTTATTTTTAACGACTCTTGTCACATATCCGAAATGATCCTCGCAACCAAGAAAATCAG---------------------------------TAAAACAT----------------------------------------------------GTGTATTC------------------------------TCGGATATACTT------------------GGTACAATGATTTATGTGGCTTTAATCCATATCCTCGGTCT------CACCATGTATTACATTGCAAAGGAAATAATAAAGTTTGAGGTTTAG---ACGACGATACTATCTTCTATGCTCTTTACT----TTGCTGAGGT-TCTCTTGTATTTCATTATTTGGAGTATG-TCATACA-ACCTGCAAAGT--ATTCTAACT-TTTCTAGTGAATGCAGGTGTGCTTG------AGCGGCTCCGATTATTTTGTTTTTATACGGTATGCGGAATG---------GGATGTTTTATAATTCTGTATGGA---------------------------------AGCCACAAAATTTTTTTTGGAGCCGCCATGAAGTTTGT-AGGAAATGCTTCGGGTGATACTTCTGGTATGTGCGGTTTGTAACT-------TTTTTTTTCTC-CTTTCTTGACATCTGATTAACCTATGTAGAA--------CCTACAAATC--AAAGAGGAATTACCTCAAAACGA-GAAACCGAGCTTCAACATCTTGATAAAAAAAGTGATGAAGTTTGA-------------------------------
oct_chrI___wtf4 ------------------------------------------------------------------------------------------------------------------------------ATGAAAAACAAATATACCCCCGTTTCAGATTTTGATGAGTCTTC--CAAAACGCTCAATGATGAAAAGGCAGATAGTCAGTCGTTTCCTTCCGACGGTA-CGCCTACTCCCTATTCAGGTAAGAGTAGTTGACATAG-AAAGAGAATGT-----------------TTA-TTCTTTTTGT--TATGTTGAAAAGATTTTGGTTCAAAAGAGTCCTGATGAAGAATCATGCTTGTTTATTA---CTTGTTGGGTTTGGAATGAAAAAGCTTATCGA----TACCTGTCAGCAAACATGCTAAATGCCGCTGTCCTTTCACAAACAACGAAAACATCAGTGGCTAATACGT----TCATTAGCTTCAAGCAAAT------TGATCGATTTAGAAATGGCTTCTGAAAGAGAAGAAAGTTCTGAATAGAAA----------------------------------------AGATATCTAACGCCTTGTGATTTGCAACTGTTCTTAGTCTTTTTATTGTATATAATG---------TATGCTTAATTATTGCGAGGGGTCATTTTTCTTGTTTACGAAATTTCGTGTAATCAGCTT-GCCGTTTGGTGCGCTTTATTT-CTGTCATTGGCAATTGGTAAGAAA-ATAATTTCAGAATT-------TTAAATGACTTA----TTAATTATTAGCAAT-----AAATGCAAAAAGAATGGTACAGGCTAGCTGGAAGAGCAA---------------------------------------------------------------------------------------CCAAAAACGTATCG------------------------------TCAGCTATGTGT------------------GTCTCTGCATTATATGTGTGTTTTCTCAATGTCCCCGGTTT------CATCGTGTATTATGCTGCAAAGAAGATAACAGAATTTGAAAAGATA-----AACAA------TCGTTACGCTGTTTGCT----TTGTTAATCT-TGCCTTGTTTGTTTTTATTTCGAGTATG-CCATACA-ACCTGCGAAAT--ATTCTAACT-GTTCTAGTGAATTTAGATATGCG---------GCAACTTCGAATA-TCATTGCCGATTTGGGAAAGGGCAT----------------------------------------------------------------------------------------------------------AAGAAATGCTGCGAATTATGTTC---GTATGTACTGTTTATTATAC------CTTTTTTTTTC-TTTTCTTAACATCTGATTAACTTACTTAGGA--------CCACCAGATA-AGAAAATGAAACACCTCGGAACGAGGAAATCGAGATTTGACCTCTTGCGGGTAAAG----TAAAGTTTGA-------------------------------
oct_chrII___wtf31 ------------------------------------------------------------------------------------------------------------------------------ATAGAGAATAAATAAACTTTTGTTTCAGATTCTGACGATTCTTT--TAAAGTGCTCAATGATGAAAAGTCAGACGCTCAACCTTTAGATGGTACTGGTA-CCCCTCCTCCGTACCCAAATAAGATGTGCTGAAATAA-AAAGGAAAAAA-----------------GGA-ACGTC-----------------------------------------------AATTGTATCAATTCTCAG-----------------AATGCCAGCGACTCGCGA----TCGTTGTAAACAAACTCGACAAACACCTCTGTCCTTCGCAAACAAAAAAAAAAGTCCGTCACTAATACAT----CCAT-----TCAACCAAGT------TTATTGATTTAGAAA-GGGTGATGGCTCCTCTAAAAAAGCCTCCCAAGGGTCCACTAACAATACTGGGTCGCATTCGACATATTCGAAGTGGATTTCAGCGAATGTCTTCTTATTTTTTGCATCTTTTGTGTATATTATGTTATATGCTATTTTTTTTGTGATATTTTTTTATTTAAAGTTTCCTGTAAAGGCACAAGACCTTTAATGACCTTTTGCTTGAACTTGTTGTAGCCTCTG--CGTGGTTTTTTTATAAAAAGTCA-GTATTGCTTTTATT-------TTGAACGACCTATTCATTAATGGCGAGCAATGCATTCATCCTATCCTGAATGGTTCACGCCAACTGGAAAAGCAA---------------------------------TC-------------------------------------------------------------------------------------------------GCACTAATTGT------------------ATGCTATTTGTGTACTCAA-TTATATCTGCGTCGTCTGTAT------AATCTTCGTTACTTATCGAAGAGAAGCTTCTAAATTCGTAACCATA-----GAGACTTTATTATTATGTTTTGGTGGTG----TCAACATTGA-CATTGCTTCTTCGTTTTATGGGTATGTA-TATCATATATCTGCGAAAT--ATATTTAG--GTCCTAGATATTGCAATTGGATG--------TGTCGCTTGAACGATTAATCATTGAAATAAAAAAACATGA------------------------------------------------------------------------------------------------AAATGGATT-AGGAATTGCTGTGAATCGTACTTTGCGTATGTACGCTTTGTAGCTG------------TTTCC-TTTCGTAACGA----TTTAACTGCTTAAGAA--------GGGACAAGTCAAGGCCAGGATGCGCCTCTGTATGAGGATATCGAATTTTGGCGTTTTACAGAGCGAAGCTTTGATGTTTGA-------------------------------
oct_chrII___wtf28 ------------------------------------------------------------------------------------------------------------------------------ATGAGGAATAATTACAATCCTGTTTCAGATTCCGATGACTCTTT--CAAAGTGCTCAATGGTGAAAAGTCAGACGCTAGATCTTCGGATGGTACTGGTA-CGCCTCCTCCGTACTCAGGTAAGATTTGTTCAAATAG-AAAGGAAAAAA-----------------GGA-ACCTC-----------------------------------------------AATTGTTTCAATTTTCAT-----------------------AATTTCAGCTAC----TCGTTGTAAAGAC--------AAGTCCTCTATCATTTCGCAAACAACGAAGATATTAGTCACTAATACAT----TCATGAGTTCTAAGAAAAT------TTACTGATTCCGGAAACTCTGATGGATCAACCTCAGAGTCGGC--AAGAATTTTTGGATTATTCTGGTGATAATCCA---------------TCTTCAAAAGTTCTTTGTACAATTCTTGTGTTGTACAACCACACCATAATTAC-------------------GTTTTATATTACAAGGCTTCTCTGAACTAGCAAGTATTTTAGGA-CTTACCC-GAGACTCCCTTGGATTGTTTGCATCGTTTTGGTTATTAGGTAAACA-ATGATATCTCAAT--------TTTATCGATTTA----CTTATCAACGACGCATATGCTGCTCTATCTTGAATGGTCCAAGCTCATAGGAAGAGCAA---------------------------------CAAACAAG------------------------------------------------------------------------------------------TTCATTAAGGAC-----------------AGCCAGGTATATATGTTAAGCCTTATCGCTTCTGATTATTCTTAATG-GGGTCAGAGTTACGGTTTAGATATATCAGAAAGCTTAGAATGTATGCGTTTAGTCGCAGCTCAAGTCGATTGGACTTTAGTCTTTAGTAAACT-TTCTACCTTGGTTTTATCATGCATTAGG-TGCAGAT-ATCAACCAAGT--GTGCAAAAA-GCCATTTACAATTGAAAACCAGAGATGCTATCGTAGTTGCTGGTGATATTGCTTTGTATGACAAGGGTAATG----CCA------------------------------------------------------------------------------------------------------------------------------------------------------GTCCTACTGGT-GGTGCTGGATGTGTTGCTCTTTTGGTTGGTC-------------------------------------------------------CCAACATATTCATGATGCTTGTAATAAATTTACG------------------CATACTATGCTAA
oct_chrII___wtf51 ------------------------------------------------------------------------------------------------------------------------------ATGAAGAATAATTATACGCCTACTTCGACTTCTGAGGTCTCTTC--CCAAGTGCTCATTGATGAAAAGTCACAGAATCAGCCTTCCCCAAA---CTCCA-TAGTCCCTCCATACGAAGGTTAGAAAAGTTATAAAAG------TAGAGA-----------------TGG-ATGTC-----------------------------------------------AATTGTTTTGTTTTGCTC------------------------TAAATTATCAG----CAATTCTCAGCAAACC-----AACACCTCTCTCCCTTCGCATACAAATAGAAAGAGCAGTTCTAACACGT----ACATTAGATTCGCAAAAAT------TTGTTGATTTAGAGAATGGCCAGAGAAAAAATGAAAGTCCC-CAAGAGAAACCAGCGAAACGGCCGGTGAGTAGCGATGAACGTACGATC--CTTCTGTGGATGTATGCTTTGCTTTTTATATTCTTAGGATTTACCATAATATTTATGGGTTCTCTTACTCTAAACTATTATAACATGTTTCAACTTTGTGCAAGTGATATTATGGCATTTATAG-TTTTTTTTGCTATATTTTTAA--TGCTTTTCTTGTTTGGTAAGACA-AGAGTTGTTGTTTTAC-----TTGAATAATTCACTAACAAACAAACAGCTGCCGCTG----------------------------------------------------------------------------------------------------------------------------------------------------------------------------------------------------------------------------------------------------------------------------------------------------------------------------------------------------------------------------------TCCTATATGTGTACAGACT-------------------------------------------------------------------------------------------------------GTGA---------------------------------------------------------------------------------------------------------------------------------------------------------------------------------------------------------------------------------------------------------------------------------------------------------
oct_chrI___wtf18 ATGAAAGAAGCTACTATTCCTGCTTCAAATGCTGATGTCTCACTGAGGGTACTCAATGATGAAACCTCAGAAACTAACGGACCTGTTTCGAATTCTGATGACCTTCAACAAAAAGCTTGTCTTGAAACAAAGAAGAATCACATTACTGACGCTAATCATGATGACTCCTC--CAAGCCGTTCAATCATGAAAGGCCAGATACTCAAATTCACTCAGA---TAGCT-TGCCGCCTCCATACTCAGGTAAGAAGAAACATCAAGA-AGGGAAAATAGA--------------AATGA-ATTTT-------------------------------AAAACTATGAATGGTCGACTATTTTT-------------------------------AAAATTGCTAGC----ATATGAGCATGAGATTTTGCAGAAAAATTCATTTCTT-------AATCATTCCTCAAATTCAAAATACAA----GGAATCGATTAGAAAAGATAACTTACTAACGAGTTAGAATTACGAAACAACGTTGATTTGGAATCTGGCAGAGAAAAGATCAAGGATCGTATGCCTTGGTGGGAAGT------------------------ACTGATTGACAGTCTGTTTATTGTCTCCACATTAAGCTTAGCCTGTGGCTTAATTTTATATTATTTTACAGGAACAGCTCCAAAACAAAAAATCTCTTGGACGATTTTAG-GAGTTTGGCATATAGTTTTAT--TTATGTTCCTGATAGGTAAGAAATGTGATGGGTATAATTA-----TCGAACAAGTTACTAACATGCTATTAGTAAATTTTAAGA--------GATGGTTTCTAAAGAACAGAAAAA--------------------------------------------------------------------------------------------------------------------------------------------------------------------------------------------------------------------------------------------------------------------------------------------------------------------------------------------------------------------GCTCTAACT----------------------------------------------------------------------------------------------------------------------------------------------------------------------------------AG---------------------------------------------------------------------------------------------------------------------------------------------------------------------------------------------------------------------
oct_chrI___wtf11__reversed_ ---------------------------------------------------------------------------------------------------------------------------------------------------------------------------------------------------------------------------------------------------------------------------------------------------------------------------------------------------------------------------------------------------------------------TCTTAGGCTGAATACTGGTTGGGTTCATAAGCCATTTCTAAATCAATCTATTTATTTAGAGCTAACGGAT----GTATATAGCTGATACCTATATTC--TTGTTTTTAGCGAAATA-------------------------------------------------------------------AGAAGTGTTTTTCGCGTTTGTTTATAACGAGTTGCAGACATTATGTACATAATTGAAATATTTGGCACTCCGTTCTTTCAATTT----CAACAAATATTACCTGAATATGGAAGAAGCGTATCA--------------------------------------------------------ATACCATCTAAACAACGACAACTGAATGACTTT----TCATTATTGAGCAGCTTGGAAGTCACCT-------GAATTTGAAACTCGGATGTAGTTG---------------------------------TA------------------------------------------------------------------------------------------------------------------------------GTTGTAGTTGTAGTTGTAGTTGTAGTT------------------------------------------------------------------------------------GTTGTTGTTGTTGTTG---TTGTTGTTGG-TTTTTTTTTTCTTTCATTTTACAATGGCAAATTAAA-ATACAAAAAAT--ACTCAGATA-TTTACAGCCAAAACGAAATCACATAGAAT-CACCCAACAAAGTCCTCAAGTACTACTTTCACAATCCGCGCG---------GATCACTCAA--------------------------------------------------------------------------------------AAAAAGGATTGAAACTTATTTTA--------------------------------CAGCTTTCAATTCACTGTGTTTTCGTTTTTTAATGGAAAACTCCTCTTAAAAAATACAGCGTAGATGCAAACTCACGGTGATGGTATTTCGCATGTCTAAATGTCATGTCATAAACTAGCGAGATTATGTCACCCACTCGTTACATCTTCGTTACGATTT
oct_chrIII___wtf63__reversed_ ---------------------------------------------------------------------------------------------------------------------------------------------------------------------------------------------------------------------------------------------------------------------------------------------------------------------------------------------------------------------------------------------------------------------TCTTAGGCTGAATACGGGTTGGGTTCATAAGCCATTTCTAAATCAATCTATTTATTTAGAGCTAACGGAT----GTATATAGCTGATACCTATATTC--TTGTTTTTAGCGAAATA-------------------------------------------------------------------AGAAGTGTTTTTCGCGTTTGTTTATAACGAGTTGCAGACATTATGTACATAATTGAAATATTTGGCACTCCGTTCTTTCAATTT----CAACAAATATTACCTGAATATGGAAGAAGCGTATCA--------------------------------------------------------ATACCATCTAAACAACGACAACTGAATGACTTT----TCATTATTGAGCAGCTTGGAAGTCACCT-------GAATCTGAAACTCTGATGTAGTTG---------------------------------TA------------------------------------------------------------------------------------------------------------------------------GTTGTAGTTGTAGTTGTAGTTGTAGTT------------------------------------------------------------------------------------GTTGTTGTTGTTGTTG---TTGTTGTTGG-TTTTTTTTTTCTTTCATTTTACAATGGCAAATTAAA-ATACAAAAAAT--ACTCAGATA-TTTACAGCCAAAACGAAATCACATAGAAT-CACCCAACAAAGTCCTCAAGTACTACTTTCACAATCCGCGCG---------GATCACTCAA--------------------------------------------------------------------------------------AAAAAGGATTGAAACTTATTTTA--------------------------------CAGCTTTCAATTCACTGTGTTTTCGTTTTTTAATGGAAAACTCCTCTTAAAAAATACAGCGTAGATGCAAACTCACGGTGATGGTATTTCGCATGTCTAAATGTCATGTCATAAACTAGCGAGATTATGTCACCCACTCGTTACATCTTCGTTACGATTT
oct_chrI___wtf10__reversed_ ---------------------------------------------------------------------------------------------------------------------------------------------------------------------------------------------------------------------------------------------------------------------------------------------------------------------------------------------------------------------------------------------------------------------TCTTAGGCTGAATACTGGTTGGGTTCATAAGCCATTTCTAAATCAATCTATTTATTTAGAGCTAACGGAT----GTATATAGCTGATACCTATATTC--TTGTTTTTAGCGAAATA-------------------------------------------------------------------AGAAGTGTTTTTCGCGTTTGTTTATAACGAGTTGCAGACATTATGTACATAATTGAAATATTTGGCACTCCGTTCTTTCAATTT----CAACAAATATTACCTGAATATGGAAGAAGCGTATCA--------------------------------------------------------ATACCATCTAAACAACGACAACTGAATGACTTT----TCATTATTGAGCAGCTTGGAAGTCACCT-------GAATTTGAAACTCGGATGTAGTTG---------------------------------TA------------------------------------------------------------------------------------------------------------------------------GTTGTAGTTGTAGTT---------------------------------------------------------------------------------------------------GTTGTTGTTGTTG---TTGTTGTTGG-TTTTTTTTTTCTTTCATTTTACAATGGCAAATTAAA-ATACAAAAAAT--ACTCAGATA-TTTACAGCCAAAACGAAATCACATAGAAT-CACCCAACAAAGTCCTCAAGTACTACTTTCACAATCCGCGCG---------GATCACTCAA--------------------------------------------------------------------------------------AAAAAGGATTGAAACTTATTTTA--------------------------------CAGCTTTCAATTCACTGTGTTTTCGTTTTTTAATGGAAAACTCCTCTTAAAAAATACAGCGTAGATGCAAACTCACGGTGATGGTATTTCGCATGTCTAAATGTCATGTCATAAACTAGCGAGATTATGTCACCCACTCGTTACATCTTCGTTACGATTT
oct_chrI___wtf9__reversed_ ---------------------------------------------------------------------------------------------------------------------------------------------------------------------------------------------------------------------------------------------------------------------------------------------------------------------------------------------------------------------------------------------------------------------TCTTAGGCTGAATACTGGTTGGGTTCATAAGCCATTTCTAAATCAATCTATTTATTTAGAGCTAACGGAT----GTATATAGCTGATACCTATATTC--TTGTTTTTAGCGAAATA-------------------------------------------------------------------AGAAGTGTTTTTCGCGTTTGTTTATAACGAGTTGCAGACATTATGTACATAATTGAAATATTTGGCACTCCGTTCTTTCAATTT----CAACAAATATTACCTGAATATGGAAGAAGCGTATCA--------------------------------------------------------ATACCATCTAAACAACGACAACTGAATGACTTT----TCATTATTGAGCAGCTTGGAAGTCACCT-------GAATTTGAAACTCGGATGTAGTTG---------------------------------TA------------------------------------------------------------------------------------------------------------------------------GTTGTAGTTGTAGTT---------------------------------------------------------------------------------------------------GTTGTTGTTGTTG---TTGTTGTTGG-TTTTTTTTTTCTTTCATTTTACAATGGCAAATTAAA-ATACAAAAAAT--ACTCAGATA-TTTACAGCCAAAACGAAATCACATAGAAT-CACCCAACAAAGTCCTCAAGTACTACTTTCACAATCCGCGCG---------GATCACTCAA--------------------------------------------------------------------------------------AAAAAGGATTGAAACTTATTTTA--------------------------------CAGCTTTCAATTCACTGTGTTTTCGTTTTTTAATGGAAAACTCCTCTTAAAAAATACAGCGTAGATGCAAACTCACGGTGATGGTATTTCGCATGTCTAAATGTCATGTCATAAACTAGCGAGATTATGTCACCCACTCGTTACATCTTCGTTACGATTT
oct_chrII___wtf41__reversed_ ---------------------------------------------------------------------------------------------------------------------------------------------------------------------------------------------------------------------------------------------------------------------------------------------------------------------------------------------------------------------------------------------------------------------TCTTAGGCTGAATACTGGTTGGGTTCATAAGCCATTTCTAAATCAATCTATTTATTTAGAGCTAACGGAT----GTATATAGCTGATACCTATATTC--TTGTTTTTAGCGAAATA-------------------------------------------------------------------AGAAGTGTTTTTCGCGTTTGTTTATAACGAGTTGCAGACATTATGTACATAATTGAAATATTTGGCAATCCGTTCTTTCAATTT----CAACAAATATTACCTGAATATGGAAGAAGCGTATCA--------------------------------------------------------ATACCATCTAAACAACGACAACTGAACGACTTT----TCATTATTGAGCAGCTTGGAAGTCACCT-------GAATCTGAAACTCTGATGTAGTTG---------------------------------TA------------------------------------------------------------------------------------------------------------------------------GTTGTAGTTGTAGTTGTAGTTGTA------------------------------------------------------------------------------------------------GTTGTTG---TTGTTGTTGG-TTTTTTTTTTCTTTCATTTTACAATGGCAAATTAAA-ATACAAAAAAT--ACTCAGATA-TTTACAGCCAAAACGAAATCACATAGAAT-CACCCAACAAAGTCCTCAAGTACTACTTTCACAATCCGCGCG---------GATCACTCAA--------------------------------------------------------------------------------------AAAAAGGATTGAAACTTATTTTA--------------------------------CAGCTTTCAATTCACTGTGTTTTCGTTTTTTAATGGAAAACTCCTCTTAAAAAATACAGCGTAGATGCAAACTCACGGTGATGGTATTTCGCATGTCTAAATGTCATGTCATAAACTAGCGAGATTATGTCACCCACTCGTTACATCTTCGTTACGATTT
oct_chrII___wtf36__reversed_ ---------------------------------------------------------------------------------------------------------------------------------------------------------------------------------------------------------------------------------------------------------------------------------------------------------------------------------------------------------------------------------------------------------------------TCTTAGGCTGAATACTGGTTGGGTTCATAAGCCATTTCTAAATCAATCTATTTATTTAGAGCTAACGGAT----GTATATAGCTGATACCTATATTC--TTGTTTTTAGCGAAATA-------------------------------------------------------------------AGAAGTGTTTTTCGCGTTTGTTTATAACGAGTTGCAGACATTATGTACATAATTGAAATATTTGGCAATCCGTTCTTTCAATTT----CAACAAATATTACCTGAATATGGAAGAAGCGTATCA--------------------------------------------------------ATACCATCTAAACAACGACAACTGAACGACTTT----TCATTATTGAGCAGCTTGGAAGTCACCT-------GAATCTGAAACTCTGATGTAGTTG---------------------------------TA------------------------------------------------------------------------------------------------------------------------------GTTGTAGTTGTAGTTGTAGTTGTA---------------------------------------------------------------------------------------------------GTTG---TTGTTGTTGG-TTTTTTTTTTCTTTCATTTTACAATGGCAAATTAAA-ATACAAAAAAT--ACTCAGATA-TTTACAGCCAAAACGAAATCACATAGAAT-CACCCAACAAAGTCCTCAAGTACTACTTTCACAATCCGCGCG---------GATCACTCAA--------------------------------------------------------------------------------------AAAAAGGATTGAAACTTATTTTA--------------------------------CAGCTTTCAATTCACTGTGTTTTCGTTTTTTAATGGAAAACTCCTCTTAAAAAATACAGCGTAGATGCAAACTCACGGTGATGGTATTTCGCATGTCTAAATGTCATGTCATAAACTAGCGAGATTATGTCACCCACTCGTTACATCTTCGTTACGATTT
oct_chrII___wtf37__reversed_ ---------------------------------------------------------------------------------------------------------------------------------------------------------------------------------------------------------------------------------------------------------------------------------------------------------------------------------------------------------------------------------------------------------------------TCTTAGGCTGAATACTGGTTGGGTTCATAAGCCATTTCTAAATCAATCTATTTATTTAGAGCTAACGGAT----GTATATAGCTGATACCTATATTC--TTGTTTTTAGCGAAATA-------------------------------------------------------------------AGAAGTGTTTTTCGCGTTTGTTTATAACGAGTTGCAGACATTATGTACATAATTGAAATATTTGGCAATCCGTTCTTTCAATTT----CAACAAATATTACCTGAATATGGAAGAAGCGTATCA--------------------------------------------------------ATACCATCTAAACAACGACAACTGAACGACTTT----TCATTATTGAGCAGCTTGGAAGTCACCT-------GAATCTGAAACTCTGATGTAGTTG---------------------------------TA------------------------------------------------------------------------------------------------------------------------------GTTGTAGTTGTAGTTGTA------------------------------------------------------------------------------------------------------GTTGTTG---TTGTTGTTGG-TTTTTTTTTTCTTTCATTTTACAATGGCAAATTAAA-ATACAAAAAAT--ACTCAGATA-TTTACAGCCAAAACGAAATCACATAGAAT-CACCCAACAAAGTCCTCAAGTACTACTTTCACAATCCGCGCG---------GATCACTCAA--------------------------------------------------------------------------------------AAAAAGGATTGAAACTTATTTTA--------------------------------CAGCTTTCAATTCACTGTGTTTTCGTTTTTTAATGGAAAACTCCTCTTAAAAAATACAGCGTAGATGCAAACTCACGGTGATGGTATTTCGCATGTCTAAATGTCATGTCATAAACTAGCGAGATTATGTCACCCACTCGTTACATCTTCGTTACGATTT
oct_chrII___wtf45__reversed_ ---------------------------------------------------------------------------------------------------------------------------------------------------------------------------------------------------------------------------------------------------------------------------------------------------------------------------------------------------------------------------------------------------------------------TCTTAGGCTGAATACTGGTTGGGTTCATAAGCCATTTCTAAATCAATCTATTTATTTAGAGCTAACGGAT----GTATATAGCTGATACCTATATTC--TTGTTTTTAGCGAAATA-------------------------------------------------------------------AGAAGTGTTTTTCGCGTTTGTTTATAACGAGTTGCAGACATTATGTACATAATTGAAATATTTGGCAATCCGTTCTTTCAATTT----CAACAAATATTACCTGAATATGGAAGAAGCGTATCA--------------------------------------------------------ATACCATCTAAACAACGACAACTGAACGACTTT----TCATTATTGAGCAGCTTGGAAGTCACCT-------GAATCTGAAACTCTGATGTAGTTG---------------------------------TA------------------------------------------------------------------------------------------------------------------------------GTTGTAGTTGTAGTTGTAGTTGTAGTTGTAGTTGTAGTTGT------AGTTGTAGTTGTAGTTGTT------------------------------------GTTGTTGTTGTTGTTGTTGTTGTTG---TTGTTGTTGG-TTTTTTTTTTCTTTCATTTTACAATGGCAAATTAAA-ATACAAAAAAT--ACTCAGATA-TTTACAGCCAAAACGAAATCACATAGAAT-CACCCAACAAAGTCCTCAAGTACTACTTTCACAATCCGCGCG---------GATCACTCAA--------------------------------------------------------------------------------------AAAAAGGATTGAAACTTATTTTA--------------------------------CAGCTTTCAATTCACTGTGTTTTCGTTTTTTAATGGAAAACTCCTCTTAAAAAATACAGCGTAGATGCAAACTCACGGTGATGGTATTTCGCATGTCTAAATGTCATGTCATAAACTAGCGAGATTATGTCACCCACTCGTTACATCTTCGTTACGATTT
oct_chrII___wtf44__reversed_ ---------------------------------------------------------------------------------------------------------------------------------------------------------------------------------------------------------------------------------------------------------------------------------------------------------------------------------------------------------------------------------------------------------------------TCTTAGGCTGAATACTGGTTGGGTTCATAAGCCATTTCTAAATCAATCTATTTATTTAGAGCTAACGGAT----GTATATAGCTGATACCTATATTC--TTGTTTTTAGCGAAATA-------------------------------------------------------------------AGAAGTGTTTTTCGCGTTTGTTTATAACGAGTTGCAGACATTATGTACATAATTGAAATATTTGGCAATCCGTTCTTTCAATTT----CAACAAATATTACCTGAATATGGAAGAAGCGTATCA--------------------------------------------------------ATACCATCTAAACAACGACAACTGAACGACTTT----TCATTATTGAGCAGCTTGGAAGTCACCT-------GAATCTGAAACTCTGATGTAGTTG---------------------------------TA------------------------------------------------------------------------------------------------------------------------------GTTGTAGTTGTAGTTGTAGTTGTAGTTGTAGTTGTAGTTGT------A---------------------------------------------------------------GTTGTTGTTGTTGTTG---TTGTTGTTGG-TTTTTTTTTTCTTTCATTTTACAATGGCAAATTAAA-ATACAAAAAAT--ACTCAGATA-TTTACAGCCAAAACGAAATCACATAGAAT-CACCCAACAAAGTCCTCAAGTACTACTTTCACAATCCGCGCG---------GATCACTCAA--------------------------------------------------------------------------------------AAAAAGGATTGAAACTTATTTTA--------------------------------CAGCTTTCAATTCACTGTGTTTTCGTTTTTTAATGGAAAACTCCTCTTAAAAAATACAGCGTAGATGCAAACTCACGGTGATGGTATTTCGCATGTCTAAATGTCATGTCATAAACTAGCGAGATTATGTCACCCACTCGTTACATCTTCGTTACGATTT
oct_chrII___wtf43__reversed_ ---------------------------------------------------------------------------------------------------------------------------------------------------------------------------------------------------------------------------------------------------------------------------------------------------------------------------------------------------------------------------------------------------------------------TCTTAGGCTGAATACTGGTTGGGTTCATAAGCCATTTCTAAATCAATCTATTTATTTAGAGCTAACGGAT----GTATATAGCTGATACCTATATTC--TTGTTTTTAGCGAAATA-------------------------------------------------------------------AGAAGTGTTTTTCGCGTTTGTTTATAACGAGTTGCAGACATTATGTACATAATTGAAATATTTGGCAATCCGTTCTTTCAATTT----CAACAAATATTACCTGAATATGGAAGAAGCGTATCA--------------------------------------------------------ATACCATCTAAACAACGACAACTGAACGACTTT----TCATTATTGAGCAGCTTGGAAGTCACCT-------GAATCTGAAACTCTGATGTAGTTG---------------------------------TA------------------------------------------------------------------------------------------------------------------------------GTTGTAGTTGTAGTTGTAGTTGTAGTTGTAGTTGTAGTTGT------AGTTGTA---------------------------------------------------------GTTGTTGTTGTTGTTG---TTGTTGTTGG-TTTTTTTTTTCTTTCATTTTACAATGGCAAATTAAA-ATACAAAAAAT--ACTCAGATA-TTTACAGCCAAAACGAAATCACATAGAAT-CACCCAACAAAGTCCTCAAGTACTACTTTCACAATCCGCGCG---------GATCACTCAA--------------------------------------------------------------------------------------AAAAAGGATTGAAACTTATTTTA--------------------------------CAGCTTTCAATTCACTGTGTTTTCGTTTTTTAATGGAAAACTCCTCTTAAAAAATACAGCGTAGATGCAAACTCACGGTGATGGTATTTCGCATGTCTAAATGTCATGTCATAAACTAGCGAGATTATGTCACCCACTCGTTACATCTTCGTTACGATTT
oct_chrII___wtf39__reversed_ ---------------------------------------------------------------------------------------------------------------------------------------------------------------------------------------------------------------------------------------------------------------------------------------------------------------------------------------------------------------------------------------------------------------------TCTTAGGCTGAATACTGGTTGGGTTCATAAGCCATTTCTAAATCAATCTATTTATTTAGAGCTAACGGAT----GTATATAGCTGATACCTATATTC--TTGTTTTTAGCGAAATA-------------------------------------------------------------------AGAAGTGTTTTTCGCGTTTGTTTATAACGAGTTGCAGACATTATGTACATAATTGAAATATTTGGCAATCCGTTCTTTCAATTT----CAACAAATATTACCTGAATATGGAAGAAGCGTATCA--------------------------------------------------------ATACCATCTAAACAACGACAACTGAACGACTTT----TCATTATTGAGCAGCTTGGAAGTCACCT-------GAATCTGAAACTCTGATGTAGTTG---------------------------------TA------------------------------------------------------------------------------------------------------------------------------GTTGTAGTTGTAGTTGTAGTTGTAGTTGTAGTTGTAGTTGT------AGTTGTA---------------------------------------------------------GTTGTTGTTGTTGTTG---TTGTTGTTGG-TTTTTTTTTTCTTTCATTTTACAATGGCAAATTAAA-ATACAAAAAAT--ACTCAGATA-TTTACAGCCAAAACGAAATCACATAGAAT-CACCCAACAAAGTCCTCAAGTACTACTTTCACAATCCGCGCG---------GATCACTCAA--------------------------------------------------------------------------------------AAAAAGGATTGAAACTTATTTTA--------------------------------CAGCTTTCAATTCACTGTGTTTTCGTTTTTTAATGGAAAACTCCTCTTAAAAAATACAGCGTAGATGCAAACTCACGGTGATGGTATTTCGCATGTCTAAATGTCATGTCATAAACTAGCGAGATTATGTCACCCACTCGTTACATCTTCGTTACGATTT
oct_chrII___wtf40__reversed_ ---------------------------------------------------------------------------------------------------------------------------------------------------------------------------------------------------------------------------------------------------------------------------------------------------------------------------------------------------------------------------------------------------------------------TCTTAGGCTGAATACTGGTTGGGTTCATAAGCCATTTCTAAATCAATCTATTTATTTAGAGCTAACGGAT----GTATATAGCTGATACCTATATTC--TTGTTTTTAGCGAAATA-------------------------------------------------------------------AGAAGTGTTTTTCGCGTTTGTTTATAACGAGTTGCAGACATTATGTACATAATTGAAATATTTGGCAATCCGTTCTTTCAATTT----CAACAAATATTACCTGAATATGGAAGAAGCGTATCA--------------------------------------------------------ATACCATCTAAACAACGACAACTGAACGACTTT----TCATTATTGAGCAGCTTGGAAGTCACCT-------GAATCTGAAACTCTGATGTAGTTG---------------------------------TA------------------------------------------------------------------------------------------------------------------------------GTTGTAGTTGTAGTTGTAGTTGTAGTTGTAGTTGTAGTTGT------AGTTGTA---------------------------------------------------------GTTGTTGTTGTTGTTG---TTGTTGTTGGTTTTTTTTTTTCTTTCATTTTACAATGGCAAATTAAA-ATACAAAAAAT--ACTCAGATA-TTTACAGCCAAAACGAAATCACATAGAAT-CACCCAACAAAGTCCTCAAGTACTACTTTCACAATCCGCGCG---------GATCACTCAA--------------------------------------------------------------------------------------AAAAAGGATTGAAACTTATTTTA--------------------------------CAGCTTTCAATTCACTGTGTTTTCGTTTTTTAATGGAAAACTCCTCTTAAAAAATACAGCGTAGATGCAAACTCACGGTGATGGTATTTCGCATGTCTAAATGTCATGTCATAAACTAGCGAGATTATGTCACCCACTCGTTACATCTTCGTTACGATTT
oct_chrII___wtf42__reversed_ ---------------------------------------------------------------------------------------------------------------------------------------------------------------------------------------------------------------------------------------------------------------------------------------------------------------------------------------------------------------------------------------------------------------------TCTTAGGCTGAATACTGGTTGGGTTCATAAGCCATTTCTAAATCAATCTATTTATTTAGAGCTAACGGAT----GTATATAGCTGATACCTATATTC--TTGTTTTTAGCGAAATA-------------------------------------------------------------------AGAAGTGTTTTTCGCGTTTGTTTATAACGAGTTGCAGACATTATGTACATAATTGAAATATTTGGCAATCCGTTCTTTCAATTT----CAACAAATATTACCTGAATATGGAAGAAGCGTATCA--------------------------------------------------------ATACCATCTAAACAACGACAACTGAACGACTTT----TCATTATTGAGCAGCTTGGAAGTCACCT-------GAATCTGAAACTCTGATGTAGTTG---------------------------------TA------------------------------------------------------------------------------------------------------------------------------GTTGTAGTTGTAGTTGTAGTTGTAGTTGTAGTTGTAGTTGT------AGTTGTA------------------------------------------------GTTGTTGTTGTTGTTGTTGTTGTTG---TTGTTGTTGG-TTTTTTTTTTCTTTCATTTTACAATGGCAAATTAAA-ATACAAAAAAT--ACTCAGATA-TTTACAGCCAAAACGAAATCACATAGAAT-CACCCAACAAAGTCCTCAAGTACTACTTTCACAATCCGCGCG---------GATCACTCAA--------------------------------------------------------------------------------------AAAAAGGATTGAAACTTATTTTA--------------------------------CAGCTTTCAATTCACTGTGTTTTCGTTTTTTAATGGAAAACTCCTCTTAAAAAATACAGCGTAGATGCAAACTCACGGTGATGGTATTTCGCATGTCTAAATGTCATGTCATAAACTAGCGAGATTATGTCACCCACTCGTTACATCTTCGTTACGATTT
oct_chrII___wtf38__reversed_ ---------------------------------------------------------------------------------------------------------------------------------------------------------------------------------------------------------------------------------------------------------------------------------------------------------------------------------------------------------------------------------------------------------------------TCTTAGGCTGAATACTGGTTGGGTTCATAAGCCATTTCTAAATCAATCTATTTATTTAGAGCTAACGGAT----GTATATAGCTGATACCTATATTC--TTGTTTTTAGCGAAATA-------------------------------------------------------------------AGAAGTGTTTTTCGCGTTTGTTTATAACGAGTTGCAGACATTATGTACATAATTGAAATATTTGGCAATCCGTTCTTTCAATTT----CAACAAATATTACCTGAATATGGAAGAAGCGTATCA--------------------------------------------------------ATACCATCTAAACAACGACAACTGAACGACTTT----TCATTATTGAGCAGCTTGGAAGTCACCT-------GAATCTGAAACTCTGATGTAGTTG---------------------------------TA------------------------------------------------------------------------------------------------------------------------------GTTGTAGTTGTAGTTGTAGTTGTAGTTGTAGTTGTAGTTGT------A------------------------------------------------------GTTGTTGTTGTTGTTGTTGTTGTTG---TTGTTGTTGG-TTTTTTTTTTCTTTCATTTTACAATGGCAAATTAAA-ATACAAAAAAT--ACTCAGATA-TTTACAGCCAAAACGAAATCACATAGAAT-CACCCAACAAAGTCCTCAAGTACTACTTTCACAATCCGCGCG---------GATCACTCAA--------------------------------------------------------------------------------------AAAAAGGATTGAAACTTATTTTA--------------------------------CAGCTTTCAATTCACTGTGTTTTCGTTTTTTAATGGAAAACTCCTCTTAAAAAATACAGCGTAGATGCAAACTCACGGTGATGGTATTTCGCATGTCTAAATGTCATGTCATAAACTAGCGAGATTATGTCACCCACTCGTTACATCTTCGTTACGATTT
oct_chrII___wtf35__reversed_ ---------------------------------------------------------------------------------------------------------------------------------------------------------------------------------------------------------------------------------------------------------------------------------------------------------------------------------------------------------------------------------------------------------------------TCTTAGGCTGAATACTGGTTGGGTTCATAAGCCATTTCTAAATCAATCTATTTATTTAGAGCTAACGGAT----GTATATAGCTGATACCTATATTC--TTGTTTTTAGCGAAATA-------------------------------------------------------------------AGAAGTGTTTTTCGCGTTTGTTTATAACGAGTTGCAGACATTATGTACATAATTGAAATATTTGGCAATCCGTTCTTTCAATTT----CAACAAATATTACCTGAATATGGAAGAAGCGTATCA--------------------------------------------------------ATACCATCTAAACAACGACAACTGAACGACTTT----TCATTATTGAGCAGCTTGGAAGTCACCT-------GAATCTGAAACTCTGATGTAGTTG---------------------------------TA------------------------------------------------------------------------------------------------------------------------------GTTGTAGTTGTAGTTGTAGTTGTAGTT---------------------------------------------------------------------------GTTGTTGTTGTTGTTGTTGTTGTTG---TTGTTGTTGG-TTTTTTTTTTCTTTCATTTTACAATGGCAAATTAAA-ATACAAAAAAT--ACTCAGATA-TTTACAGCCAAAACGAAATCACATAGAAT-CACCCAACAAAGTCCTCAAGTACTACTTTCACAATCCGCGCG---------GATCACTCAA--------------------------------------------------------------------------------------AAAAAGGATTGAAACTTATTTTA--------------------------------CAGCTTTCAATTCACTGTGTTTTCGTTTTTTAATGGAAAACTCCTCTTAAAAAATACAGCGTAGATGCAAACTCACGGTGATGGTATTTCGCATGTCTAAATGTCATGTCATAAACTAGCGAGATTATGTCACCCACTCGTTACATCTTCGTTACGATTT
oct_chrIII___wtf64__reversed_ ---------------------------------------------------------------------------------------------------------------------------------------------------------------------------------------------------------------------------------------------------------------------------------------------------------------------------------------------------------------------------------------------------------------------TCTTAGGCTGAATACGGGTTGGGTTCATAAGCCATTTCTAAATCAATCTATTTATTTAGAGCTAACGGAT----GTATATAGCTGATACCTATATTC--TTGTTTTTAGCGAAATA-------------------------------------------------------------------AGAAGTGTTTTTCGCGTTTGTTTATAACGAGTTGCAGACATTATGTACATAATTGAAATATTTGGCACTCCGTTCTTTCAATTT----CAACAAATATTACCTGAATATGGAAGAAGCGTATCA--------------------------------------------------------ATACCATCTAAACAACGACAACTGAATGACTTT----TCATTATTGAGCAGCTTGGAAGTCACCT-------GAATCTGAAACTCTGATGTAGTTG---------------------------------TA------------------------------------------------------------------------------------------------------------------------------GTTGTAGTTGTAGTTGTA------------------------------------------------------------------------------------------------GTTGTTGTTGTTG---TTGTTGTTGG--TTTTTTTTTCTTTCATTTTACAATGGCAATTTAAA-TTACAAAAAAT--ACTCAGATA-TTTACAGCCAAAACGAAATCACATAGAAT-CACCCAACAAAGTCCTCAAGTACTACTTTCACAATCCGCGCG---------GATCACTCAA--------------------------------------------------------------------------------------AAAAAGGATTGAAACTTATTTTA--------------------------------CAGCTTTCAATTCACTGTGTTTTCGTTTTTTAATGGAAAACTCCTCTTAAAAAATACAGCGTAGATGCAAACTCACGGTGATGGTATTTCGCATGTCTAAATGTCATGTCATAAACTAGCGAGATTATGTCACCCACTCGTTACATCTTCGTTACGATTT
oct_chrIII___wtf65__reversed_ --------------------------------------------------------------------------------------------------------------------------------------------------------------------------------------------AGAAATTTTGAGACCAAAGACTAGGA--------------------------TAAGAAAAACAATTTGCTTATGG-AATATGTAGAA-----------------TAG-TCGCTGCTAT--TCATTTACAGAC-------------------------ATGTATTTTTTCAACATGTCCTTTTCAGTGGGGTCTAGTATAGTATTATTATCGAATTCTTCTTAGGCTGAATACGGGTTGGGTTCATAAGCCATTTCTAAATCAATCTATTTATTTAGAGCTAACGGAT----GTATATAGCTGATACCTATATTC--TTG-TTTTAGCGAAATA-------------------------------------------------------------------AGAAGTGTTTTTCGCGTTTGTTTATAACGAGTTGCAGACATTATGTACATAATTGAAATATTTGGCATTCCGTTCTTTCAATTT----CAACAAATATTACCTGAATATGGAAGAAGCGTATCA--------------------------------------------------------ATACCATCTAAACAACGACAACTGAATGACTTT----TCATTATTGAGCAGCTTGGAAGTCACCT-------GAATTTGAAACTCGGATGTAGTAG---------------------------------TA------------------------------------------------------------------------------------------------------------------------------GTAGTA---------------------------------------------------------------------------------------------------------------GTTGTTGTTG---TTGTTGTTGG--TTTTTTTTTCTTTCATTTTACAATGGCAATTTAAA-TTACAAAAAAT--ACTCAGATA-TTTACAGCCAAAACGAAATCACATAGAAT-CACCCAACAAAGTCCTCAAGTACTACTTTCACAATCCGCGCG---------GATCACTCAA--------------------------------------------------------------------------------------AAAAAGGATTGAAACTTATTTTA--------------------------------CAGCTTTCAATTCACTGTGTTTTCGTTTTTTAATGGAAAACTCCTCTTAAAAAATACAGCGTAGATGCAAACTCACGGTGATGGTATTTCGCATGTCTAAATGTCATGTCATAAACTAGCGAGATTATGTCACCCACTCGTTACATCTTCGTTACGATTT
oct_chrIII___wtf80 ACCAAGTTC---------------------------------------------------------------------------------------------------------------------GTTAACAATTAAAATGGATGCAATACAACCAGCTAGGATCCCATAATAAACTTTCGAATTCAGAAAAATTGTACACTAAAAAATTAGT--------------------------TAAAGAAAACCTTAATGATATAA-AATAAATAGAA-----------------TAG-TCGCTACTCC--TCTCT--------------------------------AGGCATCTTTTTTACCTGTTT--TTCAGAAGGACATAATATAGTATTATTATTGAA---TCCTTGAGTAGAGTGTCGAGTGAATTCATCGTATTTTTTTAGATTAGAAACCTTTTTTGGTACTAACGGAT----GTAT-----TAACACTTATGTTT--CTATTGTTTGCGAAAGGA-----------------------------------------------------------------TATAGGCGTTTGTCGCGTTTGTTTACAACTAGTTACAGACATTATATAAGT--TTGGAATAATTCACGTTCATTTCTTTTTATCTATTACAGCAAATTTTACCTGATTATGGGGAAAACGTAT--------------------------------------------------------------CATCCAAAAAACCAGCCTCTAA----CTT----CACATACTGAGCAATTTGGAAGAGGCGTC----AGAATTCTGAAACTTGAGTATA----------------------------------------------------------------------------------------------------------------------------------------------------------------------------------------------------------------------------------------------------------------------------------------------------------------------CTGATTTTTGATTTTTATAATGGTAATTTAAA-GCCCAAAAGA---GCTCCAATA-ATTACAGTCAAAACGAAATCGACTACACT-CACCAACAAAGGTCTGTAAGAGCTGGTTCCATAATTCACA-G---------ATGCATAAAA--------------------------------------------------------------------------------------AAAAGGAATTGGAACTTTTGTTAA----------------------------ACCTAACCATAAAAACATTTGAGTCTAATTGTCCATTTAAATAC--------AAACATACGAGGTTTAAAAGAAACC-TGGTAATGGCTTTCCACATGTCTAAAT------TTATAGAGCAATGACATTAT--------------------------------
