# Supplementary material for: The wtf meiotic driver gene family has unexpectedly persisted for over 100 million years
Source: eLife. 2022 Oct 13;11:e81149. doi: 10.7554/eLife.81149 (PMC9562144; doi:10.7554/eLife.81149)
Supplement: Figure 3—figure supplement 6—source data 2. — Phylogeny generated by PhyML of 83 S. octosporus wtf genes in Newick format. Support values are SH-like aLRT values (0–1). [file elife-81149-fig3-figsupp6-data2.zip]

Archive with 2 entries (2 files):
- Figure 3-figure supplement 6-source data 2.nwk
- __MACOSX/._Figure 3-figure supplement 6-source data 2.nwk
