# Supplementary material for: The wtf meiotic driver gene family has unexpectedly persisted for over 100 million years
Source: eLife. 2022 Oct 13;11:e81149. doi: 10.7554/eLife.81149 (PMC9562144; doi:10.7554/eLife.81149)
Supplement: Figure 3—figure supplement 6—source data 2. — Phylogeny generated by PhyML of 83 S. octosporus wtf genes in Newick format. Support values are SH-like aLRT values (0–1). [file elife-81149-fig3-figsupp6-data2.zip › Figure 3-figure supplement 6-source data 2.nwk]

(oct_chrIII___wtf65__reversed_:0.00369384,(oct_chrIII___wtf80:0.30746800,(oct_chrIII___wtf58:0.00000006,(((oct_chrI___wtf1:0.09315618,oct_chrIII___wtf72:0.02271034)0.918000:0.01604234,((oct_chrII___wtf57:0.03395148,(oct_chrI___wtf26:0.00575280,oct_chrIII___wtf82:0.00000001)0.962000:0.01071116)0.994000:0.03528808,((oct_chrI___wtf16:0.03147988,oct_chrIII___wtf69:0.06321674)0.988000:0.03678038,((oct_chrIII___wtf81:0.05545172,oct_chrIII___wtf79:0.05804057)0.761000:0.00332943,(oct_chrI___wtf19:0.04078540,((oct_chrI___wtf24:0.14793275,(oct_chrII___wtf28:1.03362209,oct_chrII___wtf55:0.32826737)0.743000:0.05957167)0.737000:0.04117017,(oct_chrII___wtf29:0.04417596,((oct_chrIII___wtf77:0.01111313,(oct_chrII___wtf54:0.00000001,(oct_chrIII___wtf83:0.00103812,oct_chrI___wtf27:0.00000001)0.000000:0.00000001)0.991000:0.01440754)0.983000:0.02289070,(oct_chrII___wtf53:0.03790937,oct_chrII___wtf56:0.05361051)1.000000:0.05307833)0.715000:0.00979162)0.239000:0.00764531)1.000000:0.05522670)0.946000:0.01713682)0.874000:0.01682388)1.000000:0.29023480)0.851000:0.01288632)0.938000:0.02499110,(oct_chrI___wtf5:0.04448172,(oct_chrIII___wtf59:0.04990608,(oct_chrIII___wtf73:0.00765498,(oct_chrIII___wtf74:0.00838159,(oct_chrIII___wtf70:0.03699207,(oct_chrII___wtf30:0.02771226,(((oct_chrIII___wtf71:0.03495129,((((oct_chrI___wtf22:0.02665122,(oct_chrI___wtf20:0.02930556,oct_chrII___wtf46:0.02438525)0.933000:0.01032591)0.000000:0.00000001,((oct_chrI___wtf21:0.02049897,(oct_chrIII___wtf66:0.00307388,oct_chrIII___wtf67:0.00783184)1.000000:0.04244760)0.987000:0.01927619,(oct_chrII___wtf49:0.03223726,(oct_chrII___wtf52:0.01603318,(oct_chrII___wtf34:0.04571063,((oct_chrI___wtf7:0.01882993,(oct_chrI___wtf15:0.00000001,oct_chrI___wtf13:0.00000001)0.999000:0.02355958)1.000000:0.04964726,(oct_chrIII___wtf76:0.33206373,oct_chrIII___wtf75:0.08041905)0.984000:0.04210002)0.976000:0.02526322)0.778000:0.00801154)0.998000:0.02675158)1.000000:0.03993886)1.000000:0.02589757)1.000000:0.03409398,(oct_chrIII___wtf68:0.04671835,(oct_chrI___wtf8:0.01271991,(oct_chrII___wtf33:0.01380898,(oct_chrII___wtf32:0.00885681,((oct_chrI___wtf25:0.04417925,(oct_chrIII___wtf78:0.08425320,(oct_chrI___wtf2:0.10305272,oct_chrI___wtf6:0.07502522)0.963000:0.04004246)1.000000:0.04379481)0.992000:0.03446144,(oct_chrI___wtf17:0.05840380,(oct_chrII___wtf48:0.04278355,(oct_chrII___wtf31:0.70222625,oct_chrIII___wtf61:0.01354694)0.908000:0.02217414)1.000000:0.04743826)0.996000:0.02394805)0.793000:0.00487641)1.000000:0.06105247)0.992000:0.01984487)1.000000:0.02797740)0.986000:0.01355797)0.985000:0.02723599,((oct_chrI___wtf23:0.03123466,(oct_chrIII___wtf62:0.03421700,oct_chrII___wtf50:0.03217376)0.991000:0.02943661)0.875000:0.00549675,(oct_chrII___wtf47:0.05438707,(oct_chrI___wtf12:0.06561698,oct_chrI___wtf14:0.03266242)0.975000:0.01993715)1.000000:0.04263255)1.000000:0.03698192)0.999000:0.04672147)1.000000:0.11717816,(oct_chrI___wtf4:0.35764115,(oct_chrI___wtf18:1.59355386,oct_chrII___wtf51:0.73274266)0.956000:0.39500604)0.695000:0.08979439)0.904000:0.05748349,(oct_chrIII___wtf60:0.07910439,oct_chrI___wtf3:0.58867871)0.650000:0.01797540)1.000000:0.06217700)0.992000:0.02383095)0.978000:0.01661831)1.000000:0.07279392)1.000000:0.08072241)0.926000:0.01015543)1.000000:0.06607336)0.808000:0.09602270)1.000000:2.67219017)0.995000:0.38905642,(oct_chrIII___wtf64__reversed_:0.00000001,(oct_chrIII___wtf63__reversed_:0.00000001,((oct_chrI___wtf10__reversed_:0.00000001,(oct_chrI___wtf11__reversed_:0.00000001,oct_chrI___wtf9__reversed_:0.00000001)0.000000:0.00000001)0.896000:0.00310433,((oct_chrII___wtf41__reversed_:0.00000001,(oct_chrII___wtf39__reversed_:0.00000001,(oct_chrII___wtf40__reversed_:0.00000001,(oct_chrII___wtf43__reversed_:0.00000001,(oct_chrII___wtf42__reversed_:0.00000001,(oct_chrII___wtf36__reversed_:0.00000001,(oct_chrII___wtf38__reversed_:0.00000001,(oct_chrII___wtf44__reversed_:0.00000001,oct_chrII___wtf45__reversed_:0.00000001)0.000000:0.00000001)0.000000:0.00000001)0.000000:0.00000001)0.000000:0.00000001)0.000000:0.00000001)0.000000:0.00000001)0.000000:0.00000001)0.000000:0.00000001,(oct_chrII___wtf35__reversed_:0.00000001,oct_chrII___wtf37__reversed_:0.00000001)0.000000:0.00000001)0.895000:0.00310513)0.770000:0.00154477)0.924000:0.00315192)0.754000:0.00441053);
