# Supplementary material for: The wtf meiotic driver gene family has unexpectedly persisted for over 100 million years
Source: eLife. 2022 Oct 13;11:e81149. doi: 10.7554/eLife.81149 (PMC9562144; doi:10.7554/eLife.81149)
Supplement: Figure 4—source data 1. — DNA MAFFT alignment of Schizosaccharomyces clr4 from Schizosaccharomyces octosporus, S. osmophilus, S. cryophilus, S. pombe, and S. japonicus in PHYLIP format. [file elife-81149-fig4-data1.zip › Figure 4-source data 1.phy]

 5 527
clr4_japonicus MGARKRVRTAETWDPEEEFEVEKIVDEKLDPKGNVMLYRVRWLNYSSRSDTWEPPSNLVGCTAVLRDWHKKQKRPLPAELLTPEERQNIPKVVKKTSSSPSARTSLGNSTP--VARTSKGKQD-SRGTSSRR--SSTNKHKQKSKRGHDTNDDQEDLYSFFGSTKRPRKTSAEATEIIEIDVEDDNAPDTEIPKADDENTKEDLIVKP-PSPLQKQFIIY--PVSRPPTRDAYAHFSNYEKRELFRDRLRQLRGPEITLVNEVDDEPCPSLDFQFISEYRLTEGVIPPDPNFQSGCNCPS-EGCNLLEPNSCQCLEDMDDPRSFAYDEHGRLRPDSGNVIYECNDFCSCSMDCPNRVVQRGRVLPLEVFKTKDKGWGVRTIRTVKAGTFVTCYLGEVISSHEAAERDKNYEKDGITYLFDLDMFDDASEYTVDAQRYGDVSRFFNHSCSPNLAIYSVVRNRGVRTIYDLAMFSIKDINPMEELTFDYAGIREQVSPVPKEPKQPIRHGKAYRKCRCGAPNCRGWLFS
clr4_pombe MSP-----------KQEEYEVERIVDEKLDRNGAVKLYRIRWLNYSSRSDTWEPPENLSGCSAVLAEWKRRKRRLKG-------SNSDSDSPHHASNPHPNSRQKHQHQTSKSVPRSQRFSRELNVKKENKKVFSSQTTKRQSRKQSTALTTNDTSIILDDSLH--TNSKKL----------GKTRNEVKEESQKRELVSNSIKEA---TSP-KTSSILT--KPRNPSKLDSYTHLSFYEKRELFRKKLREIEGPEVTLVNEVDDEPCPSLDFQFISQYRLTQGVIPPDPNFQSGCNCSSLGGCDLNNPSRCECLDDLDEPTHFAYDAQGRVRADTGAVIYECNSFCSCSMECPNRVVQRGRTLPLEIFKTKEKGWGVRSLRFAPAGTFITCYLGEVITSAEAAKRDKNYDDDGITYLFDLDMFDDASEYTVDAQNYGDVSRFFNHSCSPNIAIYSAVRNHGFRTIYDLAFFAIKDIQPLEELTFDYAGAKDF-SPVQSQKSQQNRISKLRRQCKCGSANCRGWLFG
clr4_osmophilus M-------------PSKEYEVEKIVDEKLDRHDKVKLYRVRWLNYSARSDTWEPPENLSGCPEILAEWNQKKQKIQ------------KTGTPKKGTKSPSRPKSKQHASP--LRKEARSDHTISDNKKKER--PSEHSISTARKRASSLSSGPEKRYPPATKHRLIKSDDL----------EEKQKVAKEVLDNKRNVSNTSIYSSSDSQPLHTTSIPAPDKQSNPVKQNTYDCLSFYEKKELFRERLRNLKGPEITLVNEVDDEPCPSLDFQFITEYRLTEGVIPPDPNFQSGCNCPA-DGCDLNDSSRCECLDDLEEPKHFAYDAQGRVRRDAPAVIYECNSFCSCPSCCPNRVAQRGRTLPLEIFKTKGKGWGVRSLRFIPSGRFITCYLGEVITSEEAAKRDKYYDQDGITYLFDLDMFEDSSVYTVDAQNYGDISRFFNHSCSPNLAIYSVIRNHGFRTIYDLAFFAIKDIEPLEELTFDYAGVRDN-SLQSSQQCQQMRSFKIRRKCKCGALNCRGWLFG
clr4_octosporus M-------------PSKEYEVEKIVDEKLDRNGKVRLYRVRWLNYSARSDTWEPPENLSGCPDILAEWNQKVQKIQ------------TAAIPKKGVKAPSRQKPKQHALP--LRREARSNHTVSNCKNNER--VSKQTVSTARKRTSSVSSGRERRYSPVSKRRSIKSNNL--------EVEEKKEMTKEVPNEECNVSKSIIHSFPDSEPVRTTSMSTPSDRSNPVKQLTYESLSFYEKKELFRERLRNLKGPEITLVNEVDDEPCPSLEFQFITEYRLTKGVIPPDPNFQSGCNCPA-DGCDLNYPSRCECLDDLEEPKYFAYDAQGRVRLDAPAVIYECNSFCSCPSSCPNRVAQRGRTLPLEIFKTKGKGWGVRSLRFIPSGRFITCYLGEVITSEEAAKRDKNYDQDGITYLFDLDMFEDSSVYTVDAQNYGDISRFFNHSCSPNLAIYSVIRNHGFRTIYDLAFFAIKDIEPLEELTFDYAGVRDN-TSQSTQQSQQTRSSKIRRKCKCGALNCRGWLFG
clr4_cryophilus M-------------PSKEYEVEKVVDEKLDRHGKVKLYRIRWLNYSARSDTWEPPENLSGCAEILAEWDQKKRKIQL-------EKLEKTATHKKGFKSPPRPKLKQHPLP--LRKEARSDNTTSDLK-SKR--LSKPSVSTARKRASSLSSNQEKRHRPETNLRYIKNDNS----------DKEKETTSEPSDTKKDISDTLNEPF--TQPLHTTSNFTVTNQVGPVRQNAYSYLSFYEKKELFRERLRNLEGPEITLVNEVDDEPCPSLYFQFITTYRLTEGVVPPDPNFQSGCTCSA-DGCNLNDPSRCECLDDLEEPKQFAYDAQGRVRRDAPAVIYECNSFCCCPLSCPNRVVQRGRTLPLEIFKTKGKGWGVRSLRFIPSGTFITCYLGEVITSEEAAKRDKNYDQDGITYLFDLDMFEDSSVYTVDAQTYGDVSRFFNHSCSPNLAIYSVIRNHGFRTIYDLAFFAIKDIKPLEELTFDYAGVRDN-SSQSSQQSQQMRSSKIRRKCKCGATNCRGWLFG
