# Supplementary material for: The wtf meiotic driver gene family has unexpectedly persisted for over 100 million years
Source: eLife. 2022 Oct 13;11:e81149. doi: 10.7554/eLife.81149 (PMC9562144; doi:10.7554/eLife.81149)
Supplement: Figure 4—source data 2. — Phylogenetic tree of Schizosaccharomyces clr4 from Schizosaccharomyces octosporus, S. osmophilus, S. cryophilus, S. pombe, and S. japonicus in Newick format. Bootstrap values are displayed from 0 to 100. [file elife-81149-fig4-data2.zip › Figure 4-source data 2.newick]

(clr4_japonicus:0.3616055648957781,(clr4_pombe:0.2165213206535459,(clr4_cryophilus:0.12260469529897039,(clr4_osmophilus:0.07749673248375957,clr4_octosporus:0.08954083504655853):0.021192379458188415):0.12609471437238587):0.0);
