# Supplementary material for: The wtf meiotic driver gene family has unexpectedly persisted for over 100 million years
Source: eLife. 2022 Oct 13;11:e81149. doi: 10.7554/eLife.81149 (PMC9562144; doi:10.7554/eLife.81149)
Supplement: Figure 4—source data 3. — DNA MAFFT alignment of Schizosaccharomyces met17 from Schizosaccharomyces octosporus, S. osmophilus, S. cryophilus, S. pombe, and S. japonicus in PHYLIP format. [file elife-81149-fig4-data3.zip › Figure 4-source data 3.phy]

 5 436
met17 _pomMPVESEHFETLQLHAGQEPDAATSSRAVPIYATTSYVFRDCDHGGRLFGLQEPGYIYSRMMNPTADVFEKRIAALEHGAAAIATSSGTSALFMALTTLAKAGDNIVSTSYLYGGTYNLFKVTLPRLGITTKFVNGDDPNDLAAQIDENTKAVYVESIGNPMYNVPDFERIAEVAHAAGVPLMVDNTFGGGGYLVRPIDHGADIVTHSATKWIGGHGTTIGGVIVDSGKFDWKKNSKRFPEFNEPHPGYHGMVFTETFGNLAYAFACRTQTLRDVGGNANPFGVFLLLQGLETLSLRMERHVQNAFALAKYLEKHPKVNWVSYPGLESHVSHKLAKKYLKNGYGAVLSFGAKGGPDQSRKVVNALKLASQLANVGDAKTLVIAPAYTTHLQLTDEEQISAGVTKDLIRVAVGIEHIDDIIADFAQALEVA-------
met17_osmoMAFNSDHFETLQLHAGQEPDSTTTSRAVPIYATSSYVFRDCEHGGRLFGLQEPGYIYSRMMNPTCDVFEKRIAALEHGVAALCTSSGTSAAYMALTTLAKSGDNIVSTSYLYGGTYNLFKVTLPRIGITTRIIEGDDVEKLAAQIDENTKAIYVESIGNPMYNIPDFERIAKIAHAGGVPLVVDNTFGGGGYLIRPIDHGADIILHSATKWIGGHGTTMGGVIVDSGKFDWRKHAKRFPELTEPHPGYHGLRFVESFGNAAYAYAVRTQALRDVGGNASPFAAFLLIQGLETLSLRMERHVQNAFALANYLDNHPHVQWVSYPGLPSHPSHNLAKKYLKHGYGAVLSFGVKGGPDQSRKVVDSLQLASQLANVGDAKTLVIAPAYTTHLQLTDSEQLSAGVTKDLIRVSVGIEHIDDIIADFAQALDPKTTPLNHS
met17_cryoMVFDSDHFETLQLHAGQEPDNTTTSRAVPIYATTSYVFRDCEHGGRLFGLQEPGYIYSRMMNPTCDVFEKRIAALEHGVAALCTSSGTSAAYMALTTLAGNGDNIISTSYLYGGTFNLFKVTFPRIGITTKIIEGDDVDKLVAQIDEKTKAIYVESIGNPKYNVPDFERIAEVAHTAGVPLVVDNTFGGGGYLIRPIDYGADIVVHSATKWIGGHGTTMGGVIVDSGKFDWKKNAKRFPELVEPHPGYHGLRFVEAFGNAAYAFAVRTQALRDVGGNASPFAAFLLIQGLETLSLRMERHVQNAFALAQYLENHPNVKWVSYPGLTSHPSHDLAKKYLKHGYGAVLSFGAKGGPDQSRKVVDSLKLASQLANVGDAKTLVIAPAYTTHLQLNDSEQLSAGVTKDLIRVSVGIEHIDDIIADFSQALNFESD-----
met17_japoM-VESKHFETLQLHAGQEVDPTTRSRAVPIYATTSYVFRDSDHGGRLFGLQEGGYIYSRMNNPTSDVFEKRMAALENGAAAVATSSGQSAIFMALTTLAAAGDNIVSTSFLYGGTYNLFNTTLPRLGITTKFVEGDNADDLAAAIDDNTKAVYVESIGNPKYNVPDLEKIAKIAHAAGVPLVVDNTFGGGGYLIRPIDHGADIVCHSATKWIGGHGTTVGGVMVDSGKFDWVKNAKRFPQFVEPSPGYHGMVFSEAFGNVAFAAAFRTLSLRDLGGNANPFGTFLLIQGLETLSLRMERHVSNALALAKYLEKHPQVAWVSYPGLASHPSHEIAKKYLKNGFGAMLSFGVKGGADASKKTVNRLKLASQLANVGDAKTLVIAPAYTTHLQLTDEEQLSAGVTKDLIRVAVGIEHIDDIVADFEQALQFE-------
met17_octoM-------------------------------------------------------------------------------------------------------------------------------------------------RAQKPFYIEFIGNPMYNVLDIERIAEVAHADGVPQLVDNTFEAGGYLIRPIDHGADIVLHSAPS---------GLAIMER---RWEEHAKRFPELVQPHPGYHGLCFVEAFGNVAYAYAVRTQAFRDVGGNASPFAAFLLIQGLETLSLRMERHTQNAFALANYLNNHPRVQWVSYPDIPSHPSYDLAKQYLKKDFGAVFSFIAKGGPDKSRKVVDSLQLANQLANVGDAKTLVITPC-------------------------------------LYHAFAVKRF-----
