# Supplementary material for: The wtf meiotic driver gene family has unexpectedly persisted for over 100 million years
Source: eLife. 2022 Oct 13;11:e81149. doi: 10.7554/eLife.81149 (PMC9562144; doi:10.7554/eLife.81149)
Supplement: Figure 4—source data 4. — Neighbor-joining tree of Schizosaccharomyces met17 from Schizosaccharomyces octosporus, S. osmophilus, S. cryophilus, S. pombe, and S. japonicus in Newick format. Bootstrap values are displayed from 0 to 100. [file elife-81149-fig4-data4.zip › Figure 4-source data 4.newick]

(met17_japonicus:0.12581416802786027,('met17 _pombe':0.05969301915034003,(met17_cryophilus:0.04822711265659607,(met17_osmophilus:0.041111955078717566,met17_octosporus:0.25587693969061376)71.8:0.014567988975527968)100.0:0.06390061404652936)100.0:0.0);
