# Supplementary material for: The wtf meiotic driver gene family has unexpectedly persisted for over 100 million years
Source: eLife. 2022 Oct 13;11:e81149. doi: 10.7554/eLife.81149 (PMC9562144; doi:10.7554/eLife.81149)
Supplement: Figure 4—figure supplement 1—source data 1. — DNA alignment built using MAFFT of Schizosaccharomyces ago1 from Schizosaccharomyces octosporus, S. osmophilus, S. cryophilus, S. pombe, and S. japonicus in PHYLIP format. [file elife-81149-fig4-figsupp1-data1.zip]

Archive with 2 entries (2 files):
- Figure 4-supplement 1-source data 1.phy
- __MACOSX/._Figure 4-supplement 1-source data 1.phy
