# Supplementary material for: The wtf meiotic driver gene family has unexpectedly persisted for over 100 million years
Source: eLife. 2022 Oct 13;11:e81149. doi: 10.7554/eLife.81149 (PMC9562144; doi:10.7554/eLife.81149)
Supplement: Figure 4—figure supplement 1—source data 2. — Neighbor-joining tree of Schizosaccharomyces ago1 in Newick format. Bootstrap values are displayed from 0 to 100. [file elife-81149-fig4-figsupp1-data2.zip]

Archive with 2 entries (2 files):
- Figure 4-supplement 1-source data 2.newick
- __MACOSX/._Figure 4-supplement 1-source data 2.newick
