# Supplementary material for: The wtf meiotic driver gene family has unexpectedly persisted for over 100 million years
Source: eLife. 2022 Oct 13;11:e81149. doi: 10.7554/eLife.81149 (PMC9562144; doi:10.7554/eLife.81149)
Supplement: Figure 4—figure supplement 1—source data 2. — Neighbor-joining tree of Schizosaccharomyces ago1 in Newick format. Bootstrap values are displayed from 0 to 100. [file elife-81149-fig4-figsupp1-data2.zip › Figure 4-supplement 1-source data 2.newick]

('jap - CDS ago1 translation':0.28430135474120416,('chromosome_3 - SPCC736.11 csp9 ago1  argonaute CDS      translation':0.17703369486796372,('cryo - SPOG_03478 ago1 translation':0.06509946295989323,('osmo_ago1 translation':0.04049187212933575,'octo-ago1 (reversed) translation':0.05937849896767134)100.0:0.041013297248702466)100.0:0.13248552448572973)100.0:0.0);
