# Supplementary material for: The wtf meiotic driver gene family has unexpectedly persisted for over 100 million years
Source: eLife. 2022 Oct 13;11:e81149. doi: 10.7554/eLife.81149 (PMC9562144; doi:10.7554/eLife.81149)
Supplement: Figure 4—figure supplement 1—source data 3. — DNA alignment built using MAFFT of Schizosaccharomyces cyp9 from Schizosaccharomyces octosporus, S. osmophilus, S. cryophilus, S. pombe, and S. japonicus in PHYLIP format. [file elife-81149-fig4-figsupp1-data3.zip › Figure 4-supplement 1-source data 3.phy]

 5 616
pombe_cyp9 MMD--GASP---VDRDVSPVGLPKKRIKQNHDQVFLHNLPDAPRYTKSYMHNAEIYKCFPTKSNYILSVSYDGYVKFWHKTPNGVEYIKEFHAHNAMLLSAELSQDERLFITGADDKSLKVFDVESIDLVNIIDLEFLPKAICCFNSPSLKTSLIAVSSAESPLIFFFESGGDGEV-LYTVKKHTAPVHCLRYLSTLDCFLSIDIGGMVEYWSPEEPFQKPDTAELFNMKSQTDLYIFKKQKSVPTSLEVSHFENFWSTISYPDCKVRVFDTKSGRAILELDENPSNAAKKVEALFEKEDTESSYYMSHVELGRRIAIERDIEKHGLTVGTTAIFDESEKYLLYGSIVGIKVVSIDNGTVVRIYGKDEAVRFTRLSLYQQAPKKSNLPSLDVIASNNPLVEESFQKDPTLFATAWKKQRFYLFSNMSTKFTLSDRDVYNEQVLPVTNNEGRQENGNILLGKAAIIHTTQGDISIKLYPEEAPKAVQNFTTHAENGYYDNTIFHRIIKNFMIQGGDPLGDGTGGESIWKKDFEDEISPNLKHDRPFTVSMANSGPNTNGSQFFITTDLTPWLDGKHTIFARAYAGLDVVHRIEQGETDKYDRPLEPTKIINISIVYT
osmophilus_cyp9 MTD--DRVPENVIEKDTPPL---KKLKRQNQSSSLLENIPDAAKYRRSFMHKDTLHSCYSTKNNLILTISYDGHVKFWHKTTDGIEYIKDFPAHNGKMISTNLSKNERILSTCADDNTIKVFDVEGIDMVNIIDLEFLPNDLVSFSTPSMREEMLAVSDANSPLVYLFDLEGDGNV-LYSVKKHSTPVHILEYISSINCMLSVDKGGMVEYWSPEEPFGKPNAQGMFELKSQTDLYIFKKSKSVPSSIQISPSGKYFSSISYPDWKVRVFDAKSGRILVEFDEHPFNAAKKMEHALEKEDVNSLYFMNQVEFGRRLAIERDIERLGWLAGTTAIFDESENYIIYGSILGVKIRSIADGSLARVLGRDESIRFVKLSLYQGAPKKGKMASLEIMASNNPLVEESFRKDPTLFCTAWKKQRFYLFGSADENITLADRDTLNEHTGGFANESNKAEEKTALLGKAAILHTTQGDISIKLLPEEAPKAVQNFTTHAVNGYYDNTIFHRVIKNFMIQGGDPLGDGTGGESIWGKDFEDEFSPNLKHDRPFTVSMANSGPNTNGSQFFVTTDLTPWLDGKHTIFGRAYTGLDVVHRIEQSETDKFDRPLESAKIINISILYN
octosporus_cyp9 MTD--DRVPENEIEHNTPPL---KKIKRQNQSSSLLENIPDATRYRRSFMHKDNLHSCYSTKSNLILTISYDGHVKFWHKTTDGIEYIKDFPAHNGRVISTYLSTNERILSTCADDNTVKVFDVEGIDMVNIIDLEFLPNDLVSFNTSSMKEEMLAISDANSPLVYFFDLEGDGNV-LYSVKKHSTPVHVLEYVNSLDCMLSVDQGGMVEYWSPEEPFRKPNRPDMFELKSQTDLYVYKKSKSVPSSIQISPSGKYFSSISYPDWKVRVFDVKSGRIVLEFDEHPLDAAKKMEHALVKEDVNSLYFMNQVEFGRRLAIERDIERAGYLAGTIAIFDESESYIIYGSILGVKVQSIKDGSLSRVLGRDESIRFVKVSLYQGAPKKGKMASLEIMASNNPLVEESFRKDPTLFCTAWKKQRFYLFGSADENITLADRDTLNEHAAGLANETNKAEEKTALLGKAAILHTTQGDISIKLLPEEAPKAVQNFTTHAVNGYYDNTIFHRIIKNFMIQGGDPLGDGTGGESIWGKDFEDEFSPNLKHDRPFTVSMANSGPDTNGSQFFITTDLTPWLDGKHTIFGRAYAGLDVVHRIEQSETDKYDRPLESSKIINISILYN
cryophilus_cyp9 MKD--DRVSENAIQRDAPPL---KKIKKQNQFSSLLENIPNAARYRRSFMHKDTLHSCYSTKSNLILTISYDGHVKFWHKTTDGIEYIKDFPTHNGKIISTYLSKDERILATCADDNTVKVFDIDSIDMVNIIDLDFVPNDLVAFSTPSMKEEMLAVSDANTPLVYFFDLEGDGNV-LYSVKKHSFPVHVLEYINSLNCMLSVDKGGMVEYWCPEEPFQKPNGQGIFELKSQTDLYIFKKTKSIPSSIQISPSEKIFSSISYPDWKVRVFDVKSGRILLEFDEHPLNAAKEMEQALEKEDVNSLYFMNQVEFGRRLAIERDIERSGWMADTIAIFDESENYIIYGSILGVKIQSISDGSLVRVLGRDESIRFVKVSLYQGAPKKGKMASLEIMASNNPLVEESFRKDPTLFCTAWKKQRFYLFGSADENITLTDRDTLNEHTVGLTKESNKPEERTALLGKAAVLHTTQGDISIKLLPEEAPKAVQNFTTHAVNGYYDNTIFHRIIKNFMIQGGDPLGDGTGGESIWGKDFEDEFSPNLKHDRPFTVSMANSGPNTNGSQFFITTDLTPWLDGKHTIFGRAYAGLDVVHRIEQSETDKYDRPLESTKIINISILYN
japonicus_cyp9 MPESAENLQKRAALDEQVNV---KRQKSNSKRALILQELPSSERYVRSYMHRDDIIDCCFTKSHFLITTSIDGHIKIWQKRMDNIEFIKDFSAHESKVILTSLSDDEKMFASCDEKGNVKVFDIQNVDMVNVLSVKFTPKALCWIRRKSA-EYLLAVTDSDSPLIYIYNAESRGDVPELTVKKHAQPVHLLKYLSSFDMCISVDVGGMIEYWSLEPPHTKPDNSQLFRLKSQTDLYLFKKTKAVPINLTISPNKKLFATISQPDWQIRVFDLLSGKVVQCYDESLPTIEKLVKEA--EEDPNNSYHMNHVELGRRMVVEVDIRRAALTSNLNVVFDETSQLISYGSFIGIKIASVYKHELLRILGKEDGLRFTRLSLYQEAPEKSIATNFDVVSSNNPLFIKSLQKDPVLAACAWKKSRFYLFSSKHLK-TLADRDAFNETLHAHASLTAATKKKPVILGKAAILHTTEGDISIKLLPDDAPKAVENFTTHALNGYYDNTIFHRVIKNFMIQGGDPEGDGTGGESIWGEEFEDEFSDRLKHDRPYTVSMANAGPNTNGSQFFITTTLTPWLDGKHTIFARAYAGMDVIHRIEDAETDKYDRPLQPVKIINITIV-K
