# Supplementary material for: The wtf meiotic driver gene family has unexpectedly persisted for over 100 million years
Source: eLife. 2022 Oct 13;11:e81149. doi: 10.7554/eLife.81149 (PMC9562144; doi:10.7554/eLife.81149)
Supplement: Figure 4—figure supplement 1—source data 4. — Phylogeny of Schizosaccharomyces cyp9 from Schizosaccharomyces octosporus, S. osmophilus, S. cryophilus, S. pombe, and S. japonicus phylogenetic tree of Schizosaccharomyces met17 in Newick format. [file elife-81149-fig4-figsupp1-data4.zip › Figure 4-supplement 1-source data 4.newick]

('jap - cyp9':0.4330850087953245,('pombe - SPCC553.04 cyp9  WD repeat containing cyclophilin familypeptidyl-prolyl cis-trans isomerase Cyp9 (predicted) CDS    ':0.20993509241573793,('cryo - SPOG_03480 cyp9':0.06000142586110199,('osmo_cyp9 (reversed)':0.04810353595869729,'octo - SOCG_03758T0 cyp9 (reversed)':0.04470545567907469)87.0:0.012494138439011704)100.0:0.1557368277710917)100.0:0.0);
