# Supplementary material for: The wtf meiotic driver gene family has unexpectedly persisted for over 100 million years
Source: eLife. 2022 Oct 13;11:e81149. doi: 10.7554/eLife.81149 (PMC9562144; doi:10.7554/eLife.81149)
Supplement: Figure 5—source data 1. — Phylogenetic tree of 113 wtf genes from Schizosaccharomyces octosporus, S. cryophilus, S. osmophilus, and S. pombe in Newick format. Branch support values are SH-like aLRT values. [file elife-81149-fig5-data1.zip]

Archive with 2 entries (2 files):
- Figure 5-source data 1.nwk
- __MACOSX/._Figure 5-source data 1.nwk
