# Supplementary material for: The wtf meiotic driver gene family has unexpectedly persisted for over 100 million years
Source: eLife. 2022 Oct 13;11:e81149. doi: 10.7554/eLife.81149 (PMC9562144; doi:10.7554/eLife.81149)
Supplement: Figure 5—source data 1. — Phylogenetic tree of 113 wtf genes from Schizosaccharomyces octosporus, S. cryophilus, S. osmophilus, and S. pombe in Newick format. Branch support values are SH-like aLRT values. [file elife-81149-fig5-data1.zip › Figure 5-source data 1.nwk]

(FY29033_wtf22:0.03218732,(((FY29033_wtf36:0.03083437,(FY29033_wtf28:0.08880807,(FY29033_wtf37:0.06594133,(FY29033_wtf24:0.04891562,((((FY29033_wtf1:0.01272881,FY29033_wtf35:0.08617952)0.982000:0.09107379,(FY29033_wtf5:0.12000001,FY29033_wtf6:0.06910535)0.981000:0.08735275)0.998000:0.22723523,(FY29033_wtf42:0.05787882,(FY29033_wtf10:0.04192838,(FY29033_wtf17:0.03100057,(FY29033_wtf25:0.01282556,(FY29033_wtf20:0.03555242,FY29033_wtf40:0.27771757)0.967000:0.04766989)0.985000:0.03523007)0.754000:0.00697999)0.926000:0.05029789)0.886000:0.06646989)0.918000:0.17164163,((osmo_wtf23:0.00902263,((osmo_wtf37:0.01519264,((osmo_wtf31:0.03462160,(cryo_wtf2:0.25330069,(osmo_wtf28:0.00656727,osmo_wtf12:0.00772393)1.000000:0.14463816)0.734000:0.02320334)0.972000:0.03542594,(osmo_wtf35:0.00955921,(osmo_wtf21:0.12652617,(osmo_wtf9:0.03750700,(osmo_wtf10:0.05364950,(cryo_wtf1:0.02269950,osmo_wtf18:0.01153185)0.845000:0.01110081)0.185000:0.01062108)1.000000:0.28549572)0.959000:0.06605049)0.374000:0.00671295)0.286000:0.01218550)0.996000:0.05326353,(osmo_wtf38:0.01567718,osmo_wtf29:0.04915087)0.983000:0.03993179)0.820000:0.00726835)0.949000:0.13604397,((osmo_wtf22:0.00062908,(osmo_wtf39:0.01164493,(osmo_wtf8:0.01787991,osmo_wtf14:0.03810415)1.000000:0.11227577)0.721000:0.01329007)1.000000:0.99273398,(((osmo_wtf32:0.01669390,(osmo_wtf25:0.01355531,(osmo_wtf24:0.01829563,osmo_wtf16:0.23497441)0.545000:0.02385340)0.748000:0.00300009)0.787000:0.01414721,((osmo_wtf19:0.04711801,(osmo_wtf40:0.04445024,(osmo_wtf2:0.15700337,(osmo_wtf20:0.02892821,osmo_wtf3:0.09197773)0.899000:0.03177647)0.462000:0.03038340)0.929000:0.02801258)0.999000:0.10116694,(osmo_wtf41:0.02994907,osmo_wtf30:0.05589333)0.973000:0.05539685)0.994000:0.11967686)0.954000:0.05456027,(osmo_wtf1:0.03349613,(osmo_wtf33:0.11244411,((osmo_wtf42:0.04925457,(osmo_wtf5:0.42876103,((octo_wtf19:0.05618903,(octo_wtf81:0.07728223,octo_wtf79:0.01958120)0.872000:0.03383412)0.983000:0.05436721,(octo_wtf16:0.07425762,(octo_wtf53:0.04446358,(octo_wtf56:0.01199850,(octo_wtf29:0.08111369,(octo_wtf77:0.01706126,(octo_wtf83:0.00392029,(octo_wtf54:0.00000001,octo_wtf27:0.00000001)1.000000:0.05939508)0.841000:0.01041539)0.953000:0.04226922)0.978000:0.07273324)0.877000:0.05102426)1.000000:0.10733340)0.137000:0.02024671)0.995000:0.10315550)0.778000:0.02453382)1.000000:0.31178017,((octo_wtf57:0.01183803,(octo_wtf82:0.00000001,octo_wtf26:0.01097296)0.911000:0.01576938)0.974000:0.05406584,(octo_wtf58:0.13716016,((octo_wtf1:0.16183998,octo_wtf72:0.02511052)0.762000:0.02872243,(octo_wtf5:0.06937807,(octo_wtf59:0.05098199,(octo_wtf73:0.00831477,(octo_wtf74:0.01298082,(octo_wtf70:0.04191930,(octo_wtf30:0.03982531,(octo_wtf60:0.20590676,(((octo_wtf71:0.09380560,(octo_wtf62:0.08189216,octo_wtf23:0.04052308)0.883000:0.03076303)0.783000:0.01249300,(octo_wtf68:0.07641539,(((octo_wtf48:0.07424346,(octo_wtf32:0.03306289,(octo_wtf25:0.04479537,(octo_wtf6:0.25136008,octo_wtf78:0.03402935)0.995000:0.09464153)0.991000:0.05777418)0.798000:0.04232198)0.773000:0.01160872,(octo_wtf61:0.05030332,octo_wtf17:0.10756019)0.543000:0.00635688)1.000000:0.09489834,(octo_wtf8:0.03087207,(octo_wtf33:0.03668219,(octo_wtf14:0.06407454,octo_wtf12:0.09919915)0.996000:0.06678202)0.742000:0.00527915)0.991000:0.03622724)0.717000:0.00259838)0.977000:0.03323650)0.957000:0.04544682,(octo_wtf22:0.04567334,((octo_wtf20:0.04697954,octo_wtf46:0.03326576)0.469000:0.01333738,(octo_wtf49:0.03907449,(octo_wtf52:0.04091580,(octo_wtf21:0.03127744,(octo_wtf7:0.09293873,(octo_wtf66:0.00000001,octo_wtf67:0.02165853)0.961000:0.04266357)0.991000:0.05939586)0.909000:0.02557529)0.789000:0.01063623)0.982000:0.04432103)0.714000:0.00565851)0.891000:0.02379018)1.000000:0.22029623)0.988000:0.11420405)0.946000:0.02239906)0.761000:0.01968142)0.999000:0.10169109)1.000000:0.18077559)0.822000:0.01434473)1.000000:0.12491815)0.925000:0.04138928)0.466000:0.02028074)0.997000:0.15150327)0.456000:0.04505595)0.908000:0.05033039)1.000000:0.18240828)0.052000:0.03070585)0.696000:0.05140497)1.000000:2.14264160)0.965000:0.23003926)0.758000:0.02595271)0.685000:0.02073823)1.000000:0.06601477)0.984000:0.05585101,(FY29033_wtf41:0.01418967,(FY29033_wtf2:0.01222376,(FY29033_wtf39:0.02408919,(FY29033_wtf19:0.03030416,(FY29033_wtf33:0.02996743,((FY29033_wtf16:0.06242495,(FY29033_wtf27:0.13577824,(FY29033_wtf30:0.03835537,(FY29033_wtf38:0.03833325,FY29033_wtf8:0.06198382)0.654000:0.02112399)0.998000:0.07016612)1.000000:0.06916313)1.000000:0.09685158,(FY29033_wtf26:0.07940105,FY29033_wtf23:0.04236305)1.000000:0.10171368)0.507000:0.01814540)0.933000:0.03782963)1.000000:0.18721465)1.000000:0.10420028)0.998000:0.06389253)0.882000:0.02733773)1.000000:0.18797598,(FY29033_wtf31:0.10136437,(FY29033_wtf18:0.02010159,FY29033_wtf13:0.09933724)1.000000:0.07203308)0.762000:0.00955045)0.932000:0.02231801,(FY29033_wtf4:0.02333763,FY29033_wtf9:0.01953452)0.753000:0.01344368);
